# Supplementary material for: Staphylococcal saoABC Operon Codes for a DNA-Binding Protein SaoC Implicated in the Response to Nutrient Deficit
Source: Int J Mol Sci. 2022 Jun 9;23(12):6443. doi: 10.3390/ijms23126443 (PMC9223772; doi:10.3390/ijms23126443)
Supplement: Supplementary file 1 [file ijms-23-06443-s001.zip]

Archive with 9 entries (9 files):
- DGE.xlsx
- NCTC_8325_metadata.xlsx
- NCTC_8325_RNA_Seq.fna
- saoABC.gb
- saoABC_aln.fna
- saoABC_suppl_tables_and_figures.zip
- SaoA_aln.faa
- SaoB_aln.faa
- SaoC_aln.faa
