# Supplementary material for: Staphylococcal saoABC Operon Codes for a DNA-Binding Protein SaoC Implicated in the Response to Nutrient Deficit
Source: Int J Mol Sci. 2022 Jun 9;23(12):6443. doi: 10.3390/ijms23126443 (PMC9223772; doi:10.3390/ijms23126443)
Supplement: Supplementary file 1 [file ijms-23-06443-s001.zip › DGE.xlsx]

## Sheet: DGE_ISR_log
locus_tag	baseMean	log2FoldChange	lfcSE	stat	pvalue	padj	Length	EffectiveLength_mt_1	EffectiveLength_mt_2	EffectiveLength_mt_3	EffectiveLength_wt_1	EffectiveLength_wt_2	EffectiveLength_wt_3	NumReads_mt_1	NumReads_mt_2	NumReads_mt_3	NumReads_wt_1	NumReads_wt_2	NumReads_wt_3	TPM_mt_1	TPM_mt_2	TPM_mt_3	TPM_wt_1	TPM_wt_2	TPM_wt_3	EffectiveLength_mt_mean	EffectiveLength_wt_mean	NumReads_mt_mean	NumReads_wt_mean	TPM_mt_mean	TPM_wt_mean
4.5S	38337.8	-0.38607	0.310139	-1.24483	0.213194	0.614614	253	126.5	124.072	130.059	131.545	130.149	129.161	31811	34377.1	46099.2	40252.4	29256	44006.3	37665.8	43316.3	69121.5	66321.9	56995.2	73732.6	126.877	130.285	37429.1	37838.2	50034.6	65683.3
6S	10129.3	-0.0191076	0.0501321	-0.381146	0.703095	0.937097	218	95.464	93.35	98.684	100.03	98.808	97.815	13162.2	11990.6	9984.63	9208.53	7780.04	9560.83	20651.4	20081	19730.8	19952.6	19964.2	21152.7	95.8327	98.8843	11712.5	8849.8	20154.4	20356.5
RNAseP	16479.7	0.179721	0.0481811	3.73012	0.000191385	0.00372785	435	303.722	300.305	307.591	309.024	307.448	306.16	23564.7	21236.7	17066.8	13516.4	12004.1	14284.3	11621	11055.6	10820.2	9480.03	9899.75	10096.9	303.873	307.544	20622.7	13268.3	11165.6	9825.55
SAOUHSC_00001	894.848	0.0117584	0.0793453	0.148193	0.882191	0.97703	1362	1230.59	1227	1234.41	1235.81	1234.2	1232.93	1145.06	1134.85	901.141	758.95	681.427	846.478	139.372	144.594	142.362	133.107	139.991	148.577	1230.67	1234.32	1060.35	762.285	142.109	140.558
SAOUHSC_00002	947.078	-0.0583767	0.0799999	-0.72971	0.465568	0.84443	1134	1002.59	999	1006.41	1007.81	1006.2	1004.93	1209.16	1179.31	905.414	817.361	712.215	955.979	180.643	184.552	175.441	175.782	179.47	205.867	1002.67	1006.32	1097.96	828.518	180.212	187.04
SAOUHSC_00003	179.581	-0.00192473	0.146176	-0.0131672	0.989494	0.994668	246	120.146	117.781	123.625	125.108	123.739	122.765	249.538	204.495	176.364	168.955	129.431	169.691	311.09	271.435	278.204	292.702	265.213	299.128	120.517	123.871	210.132	156.026	286.91	285.681
SAOUHSC_00004	765.155	0.336585	0.0864103	3.89519	9.81209e-05	0.00208171	1113	981.589	978	985.408	986.81	985.2	983.935	1203.8	1011.43	822.972	629.734	500.016	607.068	183.689	161.68	162.865	138.313	128.684	133.52	981.666	985.315	1012.74	578.939	169.411	133.506
SAOUHSC_00005	2021.77	0.168013	0.0651875	2.57738	0.00995538	0.0857694	1935	1803.59	1800	1807.41	1808.81	1807.2	1805.93	2823.34	2649.28	2118.33	1604.85	1440.47	1842.17	234.469	230.098	228.558	192.301	202.099	220.751	1803.67	1807.32	2530.32	1629.16	231.041	205.05
SAOUHSC_00006	2856.92	0.0813504	0.065041	1.25076	0.211023	0.611503	2664	2532.59	2529	2536.41	2537.81	2536.2	2534.93	3811.36	3542.08	3030.65	2332.68	2180.54	2594.11	225.41	218.961	233.011	199.221	217.995	221.461	2532.67	2536.32	3461.36	2369.11	225.794	212.892
SAOUHSC_00007	178.262	0.558195	0.154322	3.61708	0.000297945	0.00538223	702	570.601	567.028	574.423	575.838	574.229	572.952	244.075	275.442	226.173	123.024	117	129	64.0691	75.9421	76.7834	46.3053	51.6614	48.7245	570.684	574.34	248.563	123.008	72.2649	48.8971
SAOUHSC_00008	140.967	-0.110174	0.167275	-0.65864	0.510127	0.862022	1515	1383.59	1380	1387.41	1388.81	1387.2	1385.93	197.053	169.035	120.002	127	99.073	151.814	21.3322	19.1494	16.8672	19.8199	18.1085	23.7053	1383.67	1387.32	162.03	125.962	19.1163	20.5446
SAOUHSC_00009	2171.84	0.0985258	0.0671122	1.46808	0.142083	0.517507	1287	1155.59	1152	1159.41	1160.81	1159.2	1157.93	3201.22	2765.55	2056.01	1853.71	1582.16	1951.47	414.927	375.307	345.817	346.115	346.064	364.715	1155.67	1159.32	2674.26	1795.78	378.684	352.298
SAOUHSC_00010	29.5824	-1.55816	0.363483	-4.28675	1.81303e-05	0.000520664	696	564.601	561.028	568.423	569.838	568.229	566.952	22.04	21	11.144	43.548	26.18	45.19	5.84685	5.8518	3.82324	16.5637	11.682	17.2493	564.684	568.34	18.0613	38.306	5.17397	15.165
SAOUHSC_00012	18.2105	-1.32414	0.462181	-2.86498	0.00417034	0.0448986	330	199.725	196.687	203.638	205.131	203.577	202.416	11	13	11.856	25.452	25.997	14.81	8.24933	10.3331	11.3537	26.8923	32.3791	15.834	200.017	203.708	11.952	22.0863	9.97868	25.0351
SAOUHSC_00013	40.0805	1.19038	0.330004	3.60718	0.000309549	0.00550309	969	837.589	834	841.413	842.81	841.206	839.935	81	75.928	44	32.007	15	16	14.4848	14.233	10.1977	8.23099	4.52121	4.1224	837.667	841.317	66.976	21.0023	12.9718	5.62487
SAOUHSC_00014	409.957	0.207356	0.10824	1.91571	0.0554022	0.28269	939	807.589	804.004	811.414	812.812	811.207	809.936	636.564	550.36	385.904	337.803	279.287	362.664	118.062	107.015	92.7461	90.0768	87.294	96.9013	807.669	811.318	524.276	326.585	105.941	91.4241
SAOUHSC_00015	2158.64	0.0437344	0.0636139	0.687498	0.491769	0.854024	1968	1836.59	1833	1840.41	1841.81	1840.2	1838.93	2859.45	2672.79	2224.89	1853.27	1619.68	1977.36	233.2	227.961	235.751	218.089	223.167	232.699	1836.67	1840.32	2585.71	1816.77	232.304	224.652
SAOUHSC_00017	751.689	0.128278	0.0833427	1.53917	0.123764	0.476341	453	321.679	318.226	325.541	326.969	325.391	324.095	1063.79	932.209	777.556	619.292	542.243	691.43	495.326	457.967	465.785	410.514	422.527	461.691	321.815	325.485	924.518	617.655	473.026	431.577
SAOUHSC_00018	1209.28	0.0206605	0.0727198	0.284111	0.776325	0.956694	1401	1269.59	1266	1273.41	1274.81	1273.2	1271.93	1552.72	1575.38	1190.6	1025.96	937.112	1113.71	183.185	194.54	182.329	174.432	186.621	189.489	1269.67	1273.32	1439.57	1025.6	186.685	183.514
SAOUHSC_00019	356.887	-0.0151823	0.119227	-0.12734	0.898672	0.978941	1284	1152.59	1149	1156.41	1157.81	1156.2	1154.93	541.7	427.087	306.306	316.001	260.962	347.355	70.3952	58.1103	51.654	59.1549	57.2282	65.0867	1152.67	1156.32	425.031	308.106	60.0532	60.4899
SAOUHSC_00020	504.462	0.173346	0.0996926	1.73881	0.0820685	0.363307	702	570.601	567.028	574.423	575.838	574.229	572.952	723.829	614.919	548.744	398.487	391.119	424.996	190.004	169.539	186.293	149.987	172.699	160.525	570.684	574.34	629.164	404.867	181.945	161.07
SAOUHSC_00021	1155.05	0.0938305	0.0770372	1.21799	0.223228	0.628677	1827	1695.59	1692	1699.41	1700.81	1699.2	1697.93	1550.88	1439.5	1228.12	972.255	819.01	1079.36	136.998	133.005	140.93	123.898	122.211	137.569	1695.67	1699.32	1406.17	956.875	136.978	127.893
SAOUHSC_00022	960.916	0.193828	0.0811445	2.38867	0.0169093	0.125006	1284	1152.59	1149	1156.41	1157.81	1156.2	1154.93	1295.33	1298.62	1032.58	733.741	702.656	860.516	168.331	176.693	174.129	137.355	154.09	161.242	1152.67	1156.32	1208.84	765.638	173.051	150.896
SAOUHSC_00023	498.823	0.213036	0.0938804	2.26922	0.0232547	0.157111	789	657.595	654.027	661.423	662.837	661.229	659.952	712.913	662.769	523.07	406.949	351.423	428.804	162.382	158.425	154.22	133.068	134.754	140.612	657.682	661.339	632.917	395.725	158.342	136.145
SAOUHSC_00024	167.307	0.105005	0.15171	0.69214	0.48885	0.854024	801	669.595	666.027	673.423	674.837	673.229	671.952	213.039	216.039	181.787	136.322	121.405	156.757	47.6546	50.7106	52.6421	43.7831	45.7235	50.4853	669.682	673.339	203.622	138.161	50.3358	46.664
SAOUHSC_00025	567.285	-0.347604	0.0926458	-3.75197	0.00017545	0.00347696	2319	2187.59	2184	2191.41	2192.81	2191.2	2189.93	648.962	625.16	495.576	522.336	517.527	584.308	44.4337	44.7503	44.1008	51.6284	59.8847	57.7413	2187.67	2191.32	589.899	541.39	44.4283	56.4181
SAOUHSC_00026	1.81002	-0.224354	1.33569	-0.167969	0.866608		480	348.646	345.156	352.496	353.928	352.334	351.05	2	3	1	1	2	2	0.859221	1.35883	0.553229	0.612386	1.43927	1.23293	348.766	352.437	2	1.66667	0.923759	1.09486
SAOUHSC_00027	81.0725	0.636699	0.222905	2.85637	0.00428515	0.0454916	480	348.646	345.156	352.496	353.928	352.334	351.05	140.05	112.019	98	56	37.033	72	60.1668	50.7381	54.2165	34.2936	26.6502	44.3853	348.766	352.437	116.69	55.011	55.0404	35.1097
SAOUHSC_00028							135	33.506	32.488	35.065	35.797	35.208	34.385	0	0	0	0	0	0	0	0	0	0	0	0	33.6863	35.13	0	0	0	0
SAOUHSC_00029							93	12.239	11.95	12.691	13.024	12.762	12.473	0	0	0	0	0	0	0	0	0	0	0	0	12.2933	12.753	0	0	0	0
SAOUHSC_00030	94.0293	0.299454	0.194373	1.54061	0.123411	0.475801	1746	1614.59	1611	1618.41	1619.81	1618.2	1616.93	133.078	133.057	102.062	70.183	66.178	80.021	12.3454	12.9122	12.2981	9.39089	10.3692	10.71	1614.67	1618.32	122.732	72.1273	12.5185	10.1567
SAOUHSC_00031	25.4435	0.211845	0.365877	0.579007	0.562585	0.881841	453	321.679	318.226	325.541	326.969	325.391	324.095	40.178	31.006	25.544	19.005	17.013	24.949	18.708	15.2321	15.302	12.5978	13.2565	16.6594	321.815	325.485	32.2427	20.3223	16.414	14.1713
SAOUHSC_00032							102	16.062	15.607	16.737	17.145	16.82	16.415	0	0	0	0	0	0	0	0	0	0	0	0	16.1353	16.7933	0	0	0	0
SAOUHSC_00033	16.7607	0.27441	0.453023	0.605732	0.544693	0.881254	756	624.596	621.027	628.423	629.837	628.229	626.952	30.243	20.998	15.122	15	12	12	7.25251	5.28585	4.69269	5.16182	4.84316	4.14212	624.682	628.339	22.121	13	5.74368	4.7157
SAOUHSC_00034	8.23716	0.315564	0.653581	0.482823	0.629222		261	133.858	131.35	137.506	138.983	137.569	136.539	16.479	12.002	5	7	7	5.044	18.4393	14.2856	7.09099	10.9163	12.9016	7.99529	134.238	137.697	11.1603	6.348	13.272	10.6044
SAOUHSC_00035	11.0596	-0.0435389	0.57487	-0.0757369	0.939628	0.989657	1068	936.589	933	940.408	941.81	940.2	938.935	21	7	10.56	12	7	10.365	3.35838	1.17294	2.18979	2.76158	1.88774	2.389	936.666	940.315	12.8533	9.78833	2.24037	2.34611
SAOUHSC_00036	24.976	0.0521988	0.373862	0.139621	0.88896	0.978715	1335	1203.59	1200	1207.41	1208.81	1207.2	1205.93	41.599	31	19.456	22	20	20.637	5.17687	4.03867	3.14231	3.94462	4.20065	3.7034	1203.67	1207.32	30.685	20.879	4.11928	3.94955
SAOUHSC_00037	21.0318	0.181188	0.40191	0.450816	0.652122	0.918241	1194	1062.59	1059	1066.41	1067.81	1066.2	1064.93	31.407	29	20	16	13	22	4.42708	4.28114	3.65737	3.24763	3.09151	4.4707	1062.67	1066.32	26.8023	17	4.12187	3.60328
SAOUHSC_00038	4.79041	1.06506	0.88147	1.20828	0.226941		102	16.062	15.607	16.737	17.145	16.82	16.415	6	8	8	1	3	4	55.951	80.1374	93.212	12.6419	45.2244	52.7333	16.1353	16.7933	7.33333	2.66667	76.4334	36.8665
SAOUHSC_00039	338.582	0.307043	0.112626	2.72622	0.00640639	0.0613261	933	801.589	798.004	805.415	806.812	805.207	803.936	467.976	464.669	387.76	267.035	232.04	276.584	87.4442	91.0324	93.8864	71.7358	73.0669	74.4529	801.669	805.318	440.135	258.553	90.7877	73.0852
SAOUHSC_00040							204	83.695	81.726	86.683	88.015	86.836	85.811	0	0	0	0	0	0	0	0	0	0	0	0	84.0347	86.8873	0	0	0	0
SAOUHSC_00041	17.0972	0.824269	0.451969	1.82373	0.0681931	0.325005	297	167.78	164.946	171.602	173.076	171.624	170.483	30	26	21	12	9.004	11	26.7818	24.6428	23.8647	15.0274	13.3025	13.9633	168.109	171.728	25.6667	10.668	25.0964	14.0978
SAOUHSC_00042	9.46122	0.764032	0.607132	1.25843	0.208237	0.610538	1221	1089.59	1086	1093.41	1094.81	1093.2	1091.93	18	16	9	6.161	6	6	2.47439	2.30333	1.60516	1.21974	1.39161	1.18913	1089.67	1093.32	14.3333	6.05367	2.12763	1.26683
SAOUHSC_00043	3.60246	0.109616	0.991776	0.110525	0.911993		552	420.609	417.057	424.435	425.861	424.252	422.974	5	3.001	5	5.839	1	2	1.78054	1.12478	2.2973	2.97162	0.597642	1.02327	420.7	424.362	4.33367	2.94633	1.73421	1.53085
SAOUHSC_00044	13.8957	0.326564	0.504385	0.647449	0.517341	0.868699	861	729.594	726.022	733.422	734.83	733.219	731.945	16	25	14	11	7	14.001	3.28472	5.38329	3.72248	3.24449	2.42064	4.13953	729.679	733.331	18.3333	10.667	4.13016	3.26822
SAOUHSC_00045							534	402.612	399.072	406.442	407.872	406.26	404.986	1	0	1	0	0	0	0.372025	0	0.4798	0	0	0	402.709	406.373	0.666667	0	0.283942	0
SAOUHSC_00046	10.0173	0.0424378	0.605788	0.0700539	0.944151	0.989657	744	612.596	609.027	616.423	617.837	616.229	614.952	15	15	7	13	3	10.001	3.66755	3.85045	2.21451	4.56047	1.23437	3.51946	612.682	616.339	12.3333	8.667	3.24417	3.10476
SAOUHSC_00047	22.6167	0.0805732	0.390768	0.206192	0.836641	0.968566	603	471.602	468.035	475.428	476.846	475.243	473.956	33	29	21	16.134	15	26	10.4809	9.68672	8.61377	7.33338	8.00278	11.8716	471.688	475.348	27.6667	19.0447	9.59379	9.06926
SAOUHSC_00049	252.726	-0.235138	0.143346	-1.64035	0.100932	0.416528	3153	3021.59	3018	3025.41	3026.81	3025.2	3023.93	374.751	257.162	202.668	224.024	204.137	275.19	18.5766	13.3212	13.0635	16.0416	17.1093	19.6941	3021.67	3025.32	278.194	234.45	14.9871	17.615
SAOUHSC_00050	61.6387	0.0461761	0.256983	0.179685	0.8574	0.97243	483	351.643	348.15	355.489	356.918	355.328	354.046	98.755	73.845	52.344	46.004	39.049	72.832	42.0646	33.1596	28.7142	27.936	27.8642	44.5184	351.761	355.431	74.9813	52.6283	34.6462	33.4396
SAOUHSC_00051	15.6907	-0.0527533	0.465716	-0.113274	0.909814	0.981521	987	855.589	852	859.412	860.81	859.205	857.935	19	23	13	17	12.072	12	3.32622	4.22032	2.94986	4.28037	3.56251	3.02693	855.667	859.317	18.3333	13.6907	3.4988	3.62327
SAOUHSC_00052	13.4129	-0.565658	0.525922	-1.07556	0.282126	0.707812	771	639.595	636.027	643.423	644.837	643.229	641.952	15.002	11.994	11	9.88	19.516	10.303	3.51313	2.94802	3.33392	3.3209	7.69272	3.4733	639.682	643.339	12.6653	13.233	3.26502	4.82897
SAOUHSC_00053	17.4592	-0.588685	0.444197	-1.32528	0.185078	0.582268	771	639.595	636.027	643.423	644.837	643.229	641.952	23	15	12.002	15	17	21.697	5.38619	3.687	3.63751	5.04175	6.70114	7.31425	639.682	643.339	16.6673	17.899	4.2369	6.35238
SAOUHSC_00054	23.0282	-0.167308	0.405557	-0.412539	0.679944	0.926497	771	639.595	636.027	643.423	644.837	643.229	641.952	29.001	38.106	12.001	23.113	18.486	21.584	6.7916	9.36652	3.63739	7.76872	7.28694	7.27624	639.682	643.339	26.3693	21.061	6.5985	7.44397
SAOUHSC_00055	28.906	-0.124554	0.375355	-0.331829	0.740018	0.951372	768	636.596	633.027	640.423	641.837	640.229	638.952	52.999	30.903	17	23.264	29.998	23.52	12.47	7.63204	5.17656	7.85604	11.8803	7.96616	636.682	640.339	33.634	25.594	8.42619	9.23417
SAOUHSC_00056	223.369	-0.205829	0.131874	-1.5608	0.118571	0.466075	2199	2067.59	2064	2071.41	2072.81	2071.2	2069.93	260.818	266.297	208	218.745	180.018	214.225	18.8944	20.1704	19.582	22.8728	22.0374	22.3969	2067.67	2071.32	245.038	204.329	19.5489	22.4357
SAOUHSC_00057	38.0511	-0.1135	0.31563	-0.359598	0.719148	0.942794	1179	1047.59	1044	1051.41	1052.81	1051.2	1049.93	59	33.296	38	41	25	36.177	8.43568	4.9859	7.04808	8.44061	6.03004	7.45669	1047.67	1051.32	43.432	34.059	6.82322	7.30911
SAOUHSC_00058	29.0382	0.149352	0.349047	0.427885	0.668735	0.926102	1389	1257.59	1254	1261.41	1262.81	1261.2	1259.93	45	36.704	27.062	25	26.002	19.001	5.35961	4.57592	4.18368	4.29084	5.22743	3.26373	1257.67	1261.32	36.2553	23.3343	4.7064	4.26066
SAOUHSC_00060	1154.28	0.38946	0.0842186	4.62439	3.75696e-06	0.000125606	1662	1530.59	1527	1534.41	1535.81	1534.2	1532.93	1617.81	1713.29	1302.86	954.623	755.233	849.69	158.317	175.408	165.583	134.721	124.814	119.953	1530.67	1534.32	1544.65	853.182	166.436	126.496
SAOUHSC_00061	9.3419	-0.0727499	0.639558	-0.11375	0.909436	0.981521	1776	1644.59	1641	1648.41	1649.81	1648.2	1646.93	12	16	5.014	8	12.089	4	1.09291	1.52429	0.593146	1.05098	1.85964	0.525605	1644.67	1648.32	11.0047	8.02967	1.07012	1.14541
SAOUHSC_00062							873	741.592	738.022	745.422	746.824	745.217	743.943	0	1	0	0	0	1	0	0.21183	0	0	0	0.290895	741.679	745.328	0.333333	0.333333	0.07061	0.096965
SAOUHSC_00064	3.0152	0.30123	1.08368	0.277968	0.781037		1398	1266.59	1263	1270.41	1271.81	1270.2	1268.93	6	3	3	5	1	1	0.709536	0.371343	0.460508	0.852094	0.199615	0.170544	1266.67	1270.32	4	2.33333	0.513796	0.407418
SAOUHSC_00065	7.91063	0.244231	0.664307	0.367648	0.713135		474	342.653	339.169	346.501	347.934	346.351	345.06	15	9	7	9	3	7	6.55685	4.14843	3.93961	5.60642	2.19619	4.39015	342.774	346.448	10.3333	6.33333	4.88163	4.06425
SAOUHSC_00067	752.305	0.175617	0.0823797	2.13179	0.0330238	0.201014	1593	1461.59	1458	1465.41	1466.81	1465.2	1463.93	1048.82	1008.91	775.233	616.189	565.182	626.754	107.482	108.181	103.165	91.05	97.8041	92.6512	1461.67	1465.32	944.321	602.708	106.276	93.8351
SAOUHSC_00069	61149.9	-0.0940043	0.0521931	-1.80109	0.0716893	0.335249	1551	1419.59	1416	1423.41	1424.81	1423.2	1421.93	76320.8	77262	56625.3	54766.1	47798.1	59500.1	8052.65	8530.22	7757.82	8330.95	8515.51	9055.53	1419.67	1423.32	70069.4	54021.4	8113.57	8634
SAOUHSC_00070	413.978	0.0236283	0.107864	0.219057	0.826606	0.967488	753	621.596	618.027	625.423	626.837	625.229	623.952	569.388	558.603	363.461	344.464	318.865	393.437	137.202	141.304	113.33	119.105	129.31	136.458	621.682	625.339	497.151	352.255	130.612	128.291
SAOUHSC_00071	104.742	0.17475	0.198486	0.880415	0.378635	0.798403	915	783.589	780.005	787.415	788.814	787.207	785.937	121.689	135.042	130	79	82	89.68	23.2607	27.0664	32.1957	21.7066	26.4113	24.6937	783.67	787.319	128.91	83.56	27.5076	24.2705
SAOUHSC_00072	99.655	0.28451	0.191593	1.48497	0.137552	0.506097	996	864.589	861	868.412	869.81	868.202	866.935	139.153	135.895	112.249	73.02	66.382	91.757	24.1069	24.6751	25.2068	18.1951	19.3862	22.9048	864.667	868.316	129.099	77.053	24.6629	20.162
SAOUHSC_00074	151.123	0.381693	0.17579	2.1713	0.0299082	0.190325	993	861.589	858	865.412	866.81	865.205	863.935	203.084	243.564	159.833	140.997	93.258	102.592	35.3049	44.3796	36.0165	35.2555	27.3296	25.6985	861.667	865.317	202.16	112.282	38.567	29.4279
SAOUHSC_00075	1.56502	1.53656	1.58415	0.96996	0.332067		846	714.595	711.025	718.423	719.833	718.229	716.948	3.039	2	3	1	1	0	0.637058	0.439747	0.814329	0.301098	0.353023	0	714.681	718.337	2.67967	0.666667	0.630378	0.21804
SAOUHSC_00076	4.75462	0.480532	0.858645	0.55964	0.575725		1011	879.589	876	883.408	884.81	883.2	881.935	10.48	6	4	3	5	2	1.7846	1.07079	0.882993	0.734871	1.43541	0.49076	879.666	883.315	6.82667	3.33333	1.24613	0.887014
SAOUHSC_00077	16.2228	1.21908	0.481067	2.53411	0.0112732	0.0935257	1755	1623.59	1620	1627.41	1628.81	1627.2	1625.93	31.52	28.274	21	11	7	7	2.90783	2.72858	2.51641	1.46373	1.09074	0.931688	1623.67	1627.32	26.9313	8.33333	2.71761	1.16206
SAOUHSC_00078	12.3982	0.734006	0.541634	1.35517	0.175364	0.565201	1257	1125.59	1122	1129.41	1130.81	1129.2	1127.93	15	26.282	14.007	9	6	9	1.99605	3.66198	2.41852	1.72501	1.34724	1.72677	1125.67	1129.32	18.4297	8	2.69218	1.59968
SAOUHSC_00079	21.8824	0.967143	0.416612	2.32145	0.0202625	0.14052	1737	1605.59	1602	1609.41	1610.81	1609.2	1607.93	38.838	30.724	32	18	9	11	3.62307	2.99824	3.87742	2.42197	1.41807	1.48047	1605.67	1609.32	33.854	12.6667	3.49958	1.7735
SAOUHSC_00080	34.4565	0.676905	0.34144	1.9825	0.0474234	0.259094	1851	1719.59	1716	1723.41	1724.81	1723.2	1721.93	55.331	67.046	31.327	16	23.664	28.21	4.81948	6.10816	3.54477	2.01057	3.48195	3.54532	1719.67	1723.32	51.2347	22.6247	4.82413	3.01261
SAOUHSC_00081	18.2641	0.577547	0.44381	1.30134	0.193142	0.591036	777	645.595	642.027	649.423	650.837	649.229	647.952	25.918	26.811	24.403	16.209	7.344	15.352	6.01316	6.5286	7.32777	5.39794	2.86811	5.12732	645.682	649.339	25.7107	12.9683	6.62318	4.46446
SAOUHSC_00082	34.4405	0.615992	0.322529	1.90988	0.0561488	0.2852	1203	1071.59	1068	1075.41	1076.81	1075.2	1073.93	62.058	54.03	34.285	27.228	20.001	22.688	8.67416	7.90893	6.21707	5.48046	4.71656	4.57178	1071.67	1075.32	50.1243	23.3057	7.60006	4.92293
SAOUHSC_00083	29.0594	0.172478	0.340675	0.506283	0.612658	0.907441	765	633.596	630.027	637.423	638.837	637.229	635.952	43.023	35	31.003	23.563	22	23.764	10.1706	8.68492	9.48486	7.99429	8.75372	8.08668	633.682	637.339	36.342	23.109	9.44678	8.27823
SAOUHSC_00084	9.25281	0.206139	0.617315	0.333928	0.738434	0.950246	408	276.808	273.469	280.702	282.16	280.569	279.304	12	14	9	11	6.703	4	6.49323	8.00346	6.25253	8.44962	6.05733	3.09926	276.993	280.678	11.6667	7.23433	6.91641	5.86874
SAOUHSC_00085	12.8204	0.287433	0.548146	0.524373	0.600019	0.900833	627	495.602	492.033	499.427	500.845	499.235	497.955	11	27	12	13	6.297	11	3.32454	8.5788	4.68563	5.62574	3.19822	4.78055	495.687	499.345	16.6667	10.099	5.52966	4.53484
SAOUHSC_00086	196.601	-0.115512	0.150197	-0.769066	0.441854	0.83033	777	645.595	642.027	649.423	650.837	649.229	647.952	293.216	214.756	168	192.01	141.003	195.083	68.0279	52.2936	50.4476	63.9428	55.0677	65.1557	645.682	649.339	225.324	176.032	56.9231	61.3887
SAOUHSC_00087							123	26.439	25.628	27.716	28.355	27.798	27.142	0	0	0	0	0	0	0	0	0	0	0	0	26.5943	27.765	0	0	0	0
SAOUHSC_00088							981	849.589	846	853.412	854.81	853.205	851.935	3	0	2	0	0	0	0.528897	0	0.457015	0	0	0	849.667	853.317	1.66667	0	0.328637	0
SAOUHSC_00089							693	561.601	558.028	565.423	566.838	565.23	563.952	1	1	4	1	0	1	0.266705	0.280157	1.37957	0.382368	0	0.383737	561.684	565.34	2	0.666667	0.642145	0.255368
SAOUHSC_00090	2.93733	-0.11281	1.05913	-0.106511	0.915177		1167	1035.59	1032	1039.41	1040.81	1039.2	1037.93	3	4	3	3	1	3.996	0.433903	0.605951	0.562852	0.624726	0.243987	0.833202	1035.67	1039.32	3.33333	2.66533	0.534235	0.567305
SAOUHSC_00091	4.32388	0.589397	0.901317	0.653929	0.513158		1239	1107.59	1104	1111.41	1112.81	1111.2	1109.93	11.138	4	4	3	2	4.004	1.5062	0.566433	0.701851	0.584306	0.456355	0.780663	1107.67	1111.32	6.37933	3.00133	0.924829	0.607108
SAOUHSC_00092	42.5686	0.157854	0.290168	0.54401	0.586435	0.894223	1431	1299.59	1296	1303.41	1304.81	1303.2	1301.93	58.867	66	36	32	35	36	6.78458	7.96155	5.38618	5.31548	6.80961	5.98396	1299.67	1303.32	53.6223	34.3333	6.71077	6.03635
SAOUHSC_00093	495.566	0.317352	0.0970382	3.27038	0.00107404	0.0162557	600	468.602	465.037	472.428	473.846	472.245	470.956	713.18	659.616	566.027	401.139	333.116	399.718	227.958	221.749	233.647	183.484	178.852	183.675	468.689	472.349	646.274	377.991	227.785	182.003
SAOUHSC_00094	833.344	-0.0123091	0.0941247	-0.130775	0.895954	0.978715	600	468.602	465.037	472.428	473.846	472.245	470.956	1252.36	951.941	758.399	733.068	610.429	816.201	400.299	320.022	313.055	335.31	327.743	375.053	468.689	472.349	987.567	719.899	344.459	346.035
SAOUHSC_00096	68.3057	-0.0734614	0.227489	-0.322924	0.746753	0.951606	756	624.596	621.027	628.423	629.837	628.229	626.952	89.117	76.045	70.002	56	53	71.119	21.3707	19.1434	21.7228	19.2708	21.3906	24.5485	624.682	628.339	78.388	60.0397	20.7456	21.7367
SAOUHSC_00097	110.421	-0.0791501	0.191264	-0.413826	0.679002	0.926497	708	576.601	573.028	580.423	581.837	580.229	578.952	165.495	140.363	81.873	104.279	89.167	99.49	42.9902	38.2943	27.5076	38.8452	38.9648	37.1888	576.684	580.339	129.244	97.6453	36.264	38.3329
SAOUHSC_00099	181.418	-0.446414	0.158094	-2.82372	0.00474697	0.049001	1353	1221.59	1218	1225.41	1226.81	1225.2	1223.93	243.005	189.828	121.236	170.94	164.666	201.746	29.7954	24.3653	19.2934	30.2	34.0772	35.6716	1221.67	1225.32	184.69	179.117	24.4847	33.3163
SAOUHSC_00100	524.641	-0.113615	0.0974563	-1.1658	0.243693	0.663991	663	531.602	528.031	535.424	536.838	535.231	533.953	710.844	627.943	458.069	469.41	399.849	536.646	200.284	185.917	166.837	189.517	189.418	217.501	531.686	535.341	598.952	468.635	184.346	198.812
SAOUHSC_00101	1125.28	-0.152197	0.0785108	-1.93855	0.0525558	0.277	1179	1047.59	1044	1051.41	1052.81	1051.2	1049.93	1508.97	1322.77	974.634	1038.8	860.745	1149.47	215.749	198.08	180.771	213.856	207.613	236.926	1047.67	1051.32	1268.79	1016.34	198.2	219.465
SAOUHSC_00102	7.22654	0.0258222	0.692783	0.0372731	0.970267		816	684.595	681.027	688.423	689.837	688.229	686.951	7.606	7	10	7	7.001	4	1.66403	1.60691	2.83272	2.19934	2.57938	1.26012	684.682	688.339	8.202	6.00033	2.03455	2.01294
SAOUHSC_00103	3.52827	0.644946	0.995346	0.647962	0.51701		801	669.595	666.027	673.423	674.837	673.229	671.952	5.394	5	5	4	2	1	1.20667	1.17364	1.44791	1.2847	0.753239	0.32206	669.682	673.339	5.13133	2.33333	1.27607	0.786666
SAOUHSC_00104	5.59275	-0.296101	0.767011	-0.386046	0.699463		774	642.595	639.027	646.423	647.837	646.229	644.952	6	8	4	5	4	7	1.39853	1.95717	1.20671	1.6728	1.56942	2.3488	642.682	646.339	6	5.33333	1.5208	1.86367
SAOUHSC_00105	7.71541	-0.0472521	0.652195	-0.0724508	0.942243		957	825.589	822	829.413	830.81	829.207	827.936	11	9	7	7	7	6	1.99567	1.7117	1.64583	1.82615	2.14043	1.5683	825.667	829.318	9	6.66667	1.7844	1.84496
SAOUHSC_00106	12.6507	0.614931	0.542094	1.13436	0.256643	0.684029	1545	1413.59	1410	1417.41	1418.81	1417.2	1415.93	25	21	10	13	5	8	2.649	2.3284	1.37583	1.98591	0.894549	1.22271	1413.67	1417.32	18.6667	8.66667	2.11774	1.36772
SAOUHSC_00107	79.432	0.131124	0.224767	0.583374	0.559641	0.881841	1536	1404.59	1401	1408.41	1409.81	1408.2	1406.93	125.021	92.156	79.263	81	58	55.001	13.3319	10.2835	10.975	12.4527	10.4431	8.45999	1404.67	1408.32	98.8133	64.667	11.5301	10.4519
SAOUHSC_00108							204	83.695	81.726	86.683	88.015	86.836	85.811	0	0	0	0	0	0	0	0	0	0	0	0	84.0347	86.8873	0	0	0	0
SAOUHSC_00109							486	354.638	351.145	358.485	359.914	358.32	357.044	2	2	0	1	0	0	0.844701	0.890432	0	0.602201	0	0	354.756	358.426	1.33333	0.333333	0.578378	0.200734
SAOUHSC_00110							291	162.058	159.276	165.85	167.314	165.88	164.744	1	0	0	0	0	2	0.924247	0	0	0	0	2.62722	162.395	165.979	0.333333	0.666667	0.308082	0.875739
SAOUHSC_00111							288	159.206	156.449	162.983	164.44	163.011	161.878	0	2	0	0	0	0	0	1.99855	0	0	0	0	159.546	163.11	0.666667	0	0.666185	0
SAOUHSC_00113	232.222	-0.301127	0.140069	-2.14985	0.0315669	0.196416	2610	2478.59	2475	2482.41	2483.81	2482.2	2480.93	323.297	235.142	188.006	220.112	185.137	255.011	19.5369	14.853	14.7692	19.2072	18.9113	22.2443	2478.67	2482.32	248.815	220.087	16.3864	20.121
SAOUHSC_00114	2.78949	-0.931044	1.17545	-0.792073	0.428318		669	537.602	534.029	541.424	542.838	541.23	539.953	5	1	1	2	6.004	1	1.39305	0.292747	0.360182	0.798545	2.81273	0.400793	537.685	541.34	2.33333	3.00133	0.681994	1.33736
SAOUHSC_00115	2.71585	-1.43405	1.18914	-1.20595	0.227835		687	555.602	552.028	559.423	560.838	559.23	557.952	0	3	2	2.142	3.996	4	0	0.849606	0.697185	0.827805	1.81173	1.55145	555.684	559.34	1.66667	3.37933	0.515597	1.397
SAOUHSC_00116	4.84831	-0.55974	0.836	-0.669546	0.503147		765	633.596	630.027	637.423	638.837	637.229	635.952	7	3	4	6.858	3	5	1.6548	0.744422	1.22375	2.32673	1.19369	1.70146	633.682	637.339	4.66667	4.95267	1.20765	1.74063
SAOUHSC_00117	6.96883	-0.0474582	0.706119	-0.06721	0.946415		1824	1692.59	1689	1696.41	1697.81	1696.2	1694.93	12	9	4	4	8	6.308	1.06191	0.833049	0.459821	0.510635	1.19585	0.805427	1692.67	1696.32	8.33333	6.10267	0.784927	0.837305
SAOUHSC_00118	6.26613	-0.196686	0.742311	-0.264964	0.791037		1029	897.589	894	901.408	902.81	901.2	899.935	4	8	8	7	5	4.692	0.667485	1.39898	1.73072	1.68051	1.40674	1.12825	897.666	901.315	6.66667	5.564	1.26573	1.40517
SAOUHSC_00119	7.3882	0.429092	0.686907	0.624673	0.532186		1110	978.589	975	982.408	983.81	982.2	980.935	8	9.218	12	5	5	5.504	1.22447	1.47808	2.38204	1.10154	1.29073	1.21431	978.666	982.315	9.73933	5.168	1.69486	1.20219
SAOUHSC_00120	9.07611	0.00967478	0.619552	0.0156158	0.987541		1125	993.589	990	997.408	998.81	997.2	995.935	14.748	11.782	6	9	8.704	5.496	2.22327	1.86052	1.17311	1.95299	2.21302	1.19419	993.666	997.315	10.8433	7.73333	1.7523	1.78673
SAOUHSC_00121	3.87673	-1.08308	0.967064	-1.11997	0.262728		627	495.602	492.033	499.427	500.845	499.235	497.955	4.252	2.601	2	6.643	1.296	6	1.28498	0.826394	0.780939	2.87469	0.658385	2.60758	495.687	499.345	2.951	4.64633	0.964105	2.04688
SAOUHSC_00122	6.80807	0.954843	0.79261	1.20468	0.228326		1110	978.589	975	982.408	983.81	982.2	980.935	18	9.245	6	9.357	2.002	1	2.75506	1.48246	1.19102	2.06145	0.516798	0.220615	978.666	982.315	11.0817	4.11967	1.80951	0.932954
SAOUHSC_00123	7.18033	0.147077	0.74029	0.198675	0.842517		1167	1035.59	1032	1039.41	1040.81	1039.2	1037.93	15.937	4.154	7	5	8.898	3	2.30498	0.62922	1.31332	1.04121	2.171	0.625499	1035.67	1039.32	9.03033	5.63267	1.41584	1.27924
SAOUHSC_00124	2.57417	2.40472	1.44534	1.66378	0.0961571		1206	1074.59	1071	1078.41	1079.81	1078.2	1076.93	2.063	9	4	0	2.102	0	0.287607	1.31374	0.723329	0	0.494299	0	1074.67	1078.32	5.021	0.700667	0.774893	0.164766
SAOUHSC_00125	21.771	0.366188	0.414315	0.883841	0.376782	0.798403	1206	1074.59	1071	1078.41	1079.81	1078.2	1076.93	23	31.003	31.001	17	11.18	21	3.20586	4.5256	5.60589	3.41226	2.6291	4.21993	1074.67	1078.32	28.3347	16.3933	4.44578	3.42043
SAOUHSC_00126	12.6728	-0.0340783	0.519362	-0.0656157	0.947684	0.991094	558	426.608	423.053	430.434	431.86	430.252	428.972	17	12.502	14.004	8	9.624	15	5.96868	4.61995	6.34449	4.01501	5.67139	7.56725	426.698	430.361	14.502	10.8747	5.64437	5.75122
SAOUHSC_00127	21.5453	0.179626	0.400927	0.448027	0.654134	0.918241	888	756.589	753.016	760.418	761.819	760.214	758.937	26	27.498	26.547	18.347	13.196	21.001	5.14721	5.70896	6.80812	5.21986	4.40128	5.98842	756.674	760.323	26.6817	17.5147	5.8881	5.20319
SAOUHSC_00128	36.1397	0.356526	0.312845	1.13962	0.254443	0.682482	1263	1131.59	1128	1135.41	1136.81	1135.2	1133.93	51	49	43.453	32.655	24	24.194	6.75057	6.79117	7.46317	6.22598	5.36049	4.61745	1131.67	1135.32	47.8177	26.9497	7.00164	5.40131
SAOUHSC_00129	61.0743	0.0880631	0.248112	0.354933	0.72264	0.942794	1146	1014.59	1011	1018.41	1019.81	1018.2	1016.93	89.016	73	62	64	35	53.811	13.1413	11.2883	11.8721	13.6019	8.71566	11.4513	1014.67	1018.32	74.672	50.937	12.1006	11.2563
SAOUHSC_00130	28.1105	0.559562	0.359381	1.55701	0.119467	0.466075	327	196.796	193.779	200.705	202.198	200.655	199.482	40.802	51.1	27.493	22.583	16	20.087	31.0545	41.2261	26.7133	24.2068	20.2179	21.7916	197.093	200.778	39.7983	19.5567	32.998	22.0721
SAOUHSC_00131	12.9533	-0.0409644	0.519089	-0.078916	0.937099	0.989657	384	252.959	249.697	256.86	258.339	256.758	255.504	13.198	13.9	16.507	11.417	8	15.341	7.81472	8.70276	12.5321	9.57889	7.90007	12.9938	253.172	256.867	14.535	11.586	9.68319	10.1576
SAOUHSC_00132	128.443	-0.0664439	0.181993	-0.365091	0.715043	0.942348	1488	1356.59	1353	1360.41	1361.81	1360.2	1358.93	194.229	137	117.242	96	114.002	126.002	21.445	15.83	16.8064	15.279	21.2508	20.0656	1356.67	1360.32	149.49	112.001	18.0271	18.8651
SAOUHSC_00133	19.9308	-0.0140181	0.42986	-0.0326107	0.973985	0.994135	960	828.589	825	832.413	833.81	832.207	830.936	33	15	22	16	18	17	5.96532	2.84253	5.15398	4.15904	5.48412	4.4276	828.667	832.318	23.3333	17	4.65394	4.69025
SAOUHSC_00134							204	83.695	81.726	86.683	88.015	86.836	85.811	1	1	1	0	1	1	1.78961	1.91292	2.2497	0	2.91987	2.52194	84.0347	86.8873	1	0.666667	1.98408	1.81394
SAOUHSC_00135	151.172	0.154783	0.15864	0.975685	0.329221	0.754043	513	381.617	378.101	385.453	386.882	385.28	384.008	218.487	179.771	164.311	135.013	107.177	126.028	85.7543	74.3309	83.1291	75.6374	70.5329	71.0236	381.724	385.39	187.523	122.739	81.0714	72.398
SAOUHSC_00136	24.2204	0.258045	0.376442	0.685484	0.493039	0.854024	741	609.596	606.027	613.423	614.837	613.229	611.952	34.351	36.47	24.023	23	14	20	8.44036	9.40803	7.6369	8.10789	5.78856	7.07275	609.682	613.339	31.6147	19	8.4951	6.98973
SAOUHSC_00137	37.9184	0.227211	0.310726	0.731227	0.46464	0.843431	975	843.589	840	847.412	848.81	847.205	845.935	45.721	50.53	46.2	36.359	27.592	25	8.11798	9.40436	10.6318	9.28422	8.25774	6.39556	843.667	847.317	47.4837	29.6503	9.38471	7.97917
SAOUHSC_00138	35.4838	0.259442	0.313487	0.827601	0.407897	0.81146	762	630.596	627.027	634.423	635.837	634.229	632.952	48	45.873	41.863	33.216	21.664	28.472	11.4012	11.4375	12.8681	11.3226	8.66064	9.73482	630.682	634.339	45.2453	27.784	11.9022	9.90604
SAOUHSC_00139	103.432	0.284169	0.190887	1.48868	0.136573	0.505698	1032	900.589	897	904.408	905.81	904.2	902.935	138.39	145.127	118.155	77.424	66.002	96.554	23.0164	25.2938	25.477	18.5259	18.508	23.1413	900.666	904.315	133.891	79.9933	24.5957	20.0584
SAOUHSC_00141	53.3327	0.54298	0.25805	2.10416	0.0353642	0.212375	360	229.19	226.055	233.102	234.597	233.015	231.801	79.064	78	65	43	32.002	37	51.6704	53.9433	54.3783	39.727	34.8222	34.5431	229.449	233.138	74.0213	37.334	53.3307	36.3641
SAOUHSC_00142	7.19613	1.05992	0.707841	1.4974	0.134288		1026	894.589	891	898.408	899.81	898.2	896.935	15	11.98	8	3	4	5	2.51146	2.10201	1.7365	0.722621	1.12915	1.20638	894.666	898.315	11.66	4	2.11666	1.01938
SAOUHSC_00143	51.8436	0.583182	0.263355	2.21444	0.0267988	0.173495	1251	1119.59	1116	1123.41	1124.81	1123.2	1121.93	85.978	83.947	53.067	35	30.012	42.004	11.5024	11.7597	9.21188	6.74418	6.77487	8.10212	1119.67	1123.32	74.3307	35.672	10.8247	7.20705
SAOUHSC_00144	421.788	0.480009	0.102639	4.67667	2.91575e-06	0.000105343	7176	7044.59	7041	7048.41	7049.81	7048.2	7046.94	666.68	634.985	452.078	314.297	274.567	312.732	14.1749	14.0989	12.5078	9.66278	9.87725	9.60389	7044.67	7048.31	584.581	300.532	13.5939	9.71464
SAOUHSC_00145	66.5427	0.346437	0.234176	1.47939	0.139037	0.50915	645	513.602	510.031	517.424	518.844	517.231	515.955	85.499	94.681	80.741	52.71	45.808	50.857	24.9341	29.0218	30.4305	22.019	22.4557	21.3314	513.686	517.343	86.9737	49.7917	28.1288	21.9353
SAOUHSC_00146	475.365	-0.325436	0.100067	-3.2522	0.00114517	0.0171012	480	348.646	345.156	352.496	353.928	352.334	351.05	607.331	487.298	402.759	453.088	409.316	500.003	260.916	220.718	222.818	277.464	294.557	308.233	348.766	352.437	499.129	454.136	234.817	293.418
SAOUHSC_00147	18.4473	0.759237	0.456144	1.66447	0.0960191	0.404192	765	633.596	630.027	637.423	638.837	637.229	635.952	23	38	21	8	13	14	5.43719	9.42935	6.42467	2.71419	5.17265	4.76408	633.682	637.339	27.3333	11.6667	7.09707	4.21697
SAOUHSC_00148	24.289	-0.0449551	0.373324	-0.120419	0.904152	0.98125	1242	1110.59	1107	1114.41	1115.81	1114.2	1112.93	31.093	32	22	18	22	23.002	4.19339	4.51918	3.84979	3.49641	5.00639	4.47276	1110.67	1114.32	28.3643	21.0007	4.18745	4.32519
SAOUHSC_00149	12.8476	-0.448672	0.556264	-0.806581	0.419908	0.820047	1032	900.589	897	904.408	905.81	904.2	902.935	16.008	20	4	8	15	15.008	2.66235	3.48574	0.86249	1.91423	4.20622	3.59708	900.666	904.315	13.336	12.6693	2.33686	3.23917
SAOUHSC_00150	6.96099	-0.9079	0.701563	-1.29411	0.195627		1185	1053.59	1050	1057.41	1058.81	1057.2	1055.93	5.002	7	5	6	9	8	0.711048	1.04224	0.922117	1.22821	2.15849	1.63956	1053.67	1057.32	5.66733	7.66667	0.8918	1.67542
SAOUHSC_00151	791.02	0.0230318	0.0914825	0.251762	0.801225	0.965187	1356	1224.59	1221	1228.41	1229.81	1228.2	1226.93	1184.61	962.764	708.722	701.325	572.076	746.201	144.892	123.271	112.51	123.601	118.1	131.616	1224.67	1228.32	952.032	673.201	126.891	124.439
SAOUHSC_00152	116.385	-0.039631	0.18159	-0.218245	0.827238	0.967488	498	366.627	363.126	370.472	371.901	370.293	369.028	152.578	156.118	100.484	95.279	87	123.037	62.3341	67.2132	52.8933	55.5277	59.5715	72.1527	366.742	370.407	136.393	101.772	60.8135	62.4173
SAOUHSC_00153	550.738	0.0074633	0.0934324	0.0798791	0.936333	0.989657	1641	1509.59	1506	1513.41	1514.81	1513.2	1511.93	732.876	671.15	552.915	448.722	434.866	523.449	72.7161	69.671	71.2461	64.2036	72.8659	74.9233	1509.67	1513.32	652.314	469.012	71.2111	70.6643
SAOUHSC_00154							102	16.062	15.607	16.737	17.145	16.82	16.415	0	0	0	0	0	0	0	0	0	0	0	0	16.1353	16.7933	0	0	0	0
SAOUHSC_00155	6590.35	-0.380854	0.054167	-7.03111	2.04892e-12	4.17234e-10	1998	1866.59	1863	1870.41	1871.81	1870.2	1868.93	7813.56	6936.9	5595.78	6470.27	5610.55	7053.17	626.988	582.116	583.423	749.205	760.646	816.706	1866.67	1870.32	6782.08	6378	597.509	775.519
SAOUHSC_00156	66.1356	0.563807	0.237992	2.36901	0.0178357	0.129714	1041	909.589	906	913.408	914.81	913.2	911.935	116.724	101.775	65.011	48	36.302	54.442	19.221	17.5618	13.8798	11.3724	10.0793	12.9195	909.666	913.315	94.5033	46.248	16.8875	11.457
SAOUHSC_00157	47.7683	0.140019	0.273363	0.51221	0.608504	0.906885	897	765.589	762.011	769.418	770.818	769.211	767.937	74.511	55.432	48.274	40	39.777	35.558	14.5776	11.3725	12.2351	11.2473	13.1116	10.0205	765.673	769.322	59.4057	38.445	12.7284	11.4598
SAOUHSC_00158	91.1428	-0.15743	0.226094	-0.696305	0.486238	0.854024	1455	1323.59	1320	1327.41	1328.81	1327.2	1325.93	156.794	85.78	69.007	88.701	73.99	84.007	17.7433	10.1594	10.1379	14.468	14.1353	13.711	1323.67	1327.32	103.86	82.2327	12.6802	14.1047
SAOUHSC_00160	50.2812	-0.775922	0.273651	-2.83545	0.00457618	0.0476774	876	744.592	741.022	748.422	749.824	748.215	746.943	58.624	42.231	31.944	47.372	46.655	70.002	11.7927	8.90949	8.32329	13.6932	15.8103	20.2815	744.679	748.327	44.2663	54.6763	9.67517	16.595
SAOUHSC_00162	393.935	-0.0478223	0.106689	-0.448242	0.653979	0.918241	2790	2658.59	2655	2662.41	2663.81	2662.2	2660.93	533.407	460.098	382.587	323	321.448	381.385	30.0515	27.0922	28.023	26.2808	30.615	31.0174	2658.67	2662.32	458.697	341.944	28.3889	29.3044
SAOUHSC_00163	127.696	0.227136	0.178184	1.27473	0.202406	0.599171	843	711.595	708.027	715.423	716.833	715.229	713.948	184.715	163.385	138.631	82.479	102.372	116.726	38.8802	36.0761	37.7883	24.9382	36.2914	35.3817	711.682	715.337	162.244	100.526	37.5815	32.2037
SAOUHSC_00164	136.28	0.349655	0.167868	2.08292	0.0372589	0.218481	924	792.589	789.004	796.415	797.813	796.207	794.936	189.451	209.77	143.254	108.45	96.171	102.772	35.8021	41.5644	35.0774	29.4624	30.6255	27.9781	792.669	796.319	180.825	102.464	37.4813	29.3553
SAOUHSC_00166	107.36	0.366556	0.184455	1.98724	0.0468959	0.257694	1113	981.589	978	985.408	986.81	985.2	983.935	158.371	163.467	110.088	85.55	69.561	84.541	24.1661	26.1306	21.7863	18.79	17.9023	18.5942	981.666	985.315	143.975	79.884	24.0277	18.4288
SAOUHSC_00167	72.4533	0.101066	0.219132	0.461213	0.644646	0.918241	1593	1461.59	1458	1465.41	1466.81	1465.2	1463.93	106	90	71.011	62	56.009	61.028	10.8627	9.65034	9.44988	9.16131	9.69237	9.02157	1461.67	1465.32	89.0037	59.679	9.98765	9.29175
SAOUHSC_00168	22.4181	0.281098	0.395662	0.710449	0.477425	0.848929	1479	1347.59	1344	1351.41	1352.81	1351.2	1349.93	37.571	33.02	18.482	20	16	16.123	4.17593	3.84088	2.66701	3.2043	3.00238	2.58476	1347.67	1351.32	29.691	17.3743	3.56127	2.93048
SAOUHSC_00169	27.2458	-0.299648	0.361574	-0.828733	0.407255	0.81146	1164	1032.59	1029	1036.41	1037.81	1036.2	1034.93	40.727	26.213	20.518	26	19	32.877	5.90764	3.98255	3.86064	5.42995	4.64928	6.87463	1032.67	1036.32	29.1527	25.959	4.58361	5.65128
SAOUHSC_00170	55.9377	0.0289383	0.259826	0.111376	0.911318	0.981521	1776	1644.59	1641	1648.41	1649.81	1648.2	1646.93	88.49	59.712	54	43.263	37.509	62	8.05931	5.68865	6.38834	5.68362	5.77022	8.14687	1644.67	1648.32	67.4007	47.5907	6.7121	6.53357
SAOUHSC_00171	85.7813	0.0549468	0.208448	0.2636	0.792088	0.962616	2007	1875.59	1872	1879.41	1880.81	1879.2	1877.93	132.728	105.174	76.232	69.737	60.492	87.032	10.5995	8.78334	7.91002	8.03631	8.1619	10.0294	1875.67	1879.32	104.711	72.4203	9.09761	8.74254
SAOUHSC_00172	23.7109	-0.0209094	0.380488	-0.0549542	0.956175	0.993309	774	642.595	639.027	646.423	647.837	646.229	644.952	26	28	28	20	19	22	6.06032	6.85009	8.44707	6.69121	7.45474	7.38195	642.682	646.339	27.3333	20.3333	7.11916	7.17596
SAOUHSC_00173	98.0649	0.341424	0.190605	1.79127	0.0732504	0.340768	627	495.602	492.033	499.427	500.845	499.235	497.955	147.055	139.004	103.102	76	70.01	76	44.4433	44.1662	40.2582	32.8889	35.5567	33.0293	495.687	499.345	129.72	74.0033	42.9559	33.825
SAOUHSC_00174	15.0367	1.52676	0.511614	2.98421	0.00284315	0.0338758	579	447.605	444.045	451.431	452.851	451.247	449.962	32.022	24	23	7	5	8	10.7154	8.4497	9.93562	3.35029	2.80967	3.8476	447.694	451.353	26.3407	6.66667	9.70025	3.33585
SAOUHSC_00175	39.203	0.12783	0.317021	0.403224	0.686784	0.931232	1098	966.589	963	970.408	971.81	970.2	968.935	70.135	41.469	36.291	40.598	28.977	25.64	10.8681	6.73216	7.29289	9.05449	7.57287	5.72668	966.666	970.315	49.2983	31.7383	8.29771	7.45135
SAOUHSC_00176	90.9262	0.0895218	0.206296	0.433949	0.664325	0.924279	1272	1140.59	1137	1144.41	1145.81	1144.2	1142.93	147	109.57	79.718	87.402	62.054	78.086	19.304	15.0656	13.5843	16.5329	13.751	14.7851	1140.67	1144.32	112.096	75.8473	15.9846	15.023
SAOUHSC_00177	81.5265	-0.53886	0.267899	-2.01143	0.04428	0.247349	1269	1137.59	1134	1141.41	1142.81	1141.2	1139.93	134.469	66.178	44.097	101.061	57.001	93.448	17.705	9.12349	7.534	19.1668	12.6643	17.7406	1137.67	1141.32	81.5813	83.8367	11.4542	16.5239
SAOUHSC_00178	38.5186	-0.986802	0.347336	-2.84106	0.00449639	0.0474275	840	708.595	705.027	712.423	713.834	712.229	710.95	48.532	26	19	35.973	30	68	10.2586	5.76534	5.20085	10.9226	10.6799	20.6988	708.682	712.338	31.1773	44.6577	7.07492	14.1004
SAOUHSC_00179	52.8889	-0.955783	0.33667	-2.83893	0.00452655	0.0474275	1077	945.589	942	949.408	950.81	949.2	947.935	65	39	27.005	45.772	33.007	105.039	10.2961	6.47249	5.54683	10.4338	8.81685	23.98	945.666	949.315	43.6683	61.2727	7.43847	14.4102
SAOUHSC_00180	39.6819	-0.814691	0.350357	-2.32531	0.0200552	0.13979	1041	909.589	906	913.408	914.81	913.2	911.935	48.531	26	28	29.228	31	72.479	7.99154	4.48645	5.97795	6.92493	8.60718	17.1997	909.666	913.315	34.177	44.2357	6.15198	10.9106
SAOUHSC_00181	41.8081	-0.0673484	0.325214	-0.20709	0.83594	0.968566	969	837.589	834	841.413	842.81	841.206	839.935	57.505	44.003	43.005	32	20	60	10.2833	8.24851	9.96701	8.22925	6.02828	15.459	837.667	841.317	48.171	37.3333	9.4996	9.90551
SAOUHSC_00182	42.8765	-0.438327	0.285952	-1.53287	0.125308	0.479813	573	441.607	438.049	445.432	446.853	445.25	443.963	53.09	41	35	43	44.232	39.001	18.0067	14.6325	15.3231	20.8566	25.1884	19.0109	441.696	445.355	43.03	42.0777	15.9874	21.6853
SAOUHSC_00183	30.6641	-0.914598	0.34748	-2.63209	0.00848612	0.077272	1380	1248.59	1245	1252.41	1253.81	1252.2	1250.93	36	21	19	33.121	37	32	4.31859	2.63698	2.95847	5.72548	7.49192	5.53593	1248.67	1252.32	25.3333	34.0403	3.30468	6.25111
SAOUHSC_00184	91.6736	-0.210295	0.197189	-1.06646	0.286214	0.708433	759	627.596	624.027	631.423	632.837	631.229	629.952	122.148	109.222	73.066	86.526	75.862	89.515	29.1517	27.3631	22.566	29.6344	30.4721	30.7514	627.682	631.339	101.479	83.9677	26.3602	30.286
SAOUHSC_00185	150.291	-0.230261	0.154831	-1.48717	0.136969	0.505698	1557	1425.59	1422	1429.41	1430.81	1429.2	1427.93	184.119	171.041	136.447	139.019	125.27	152.256	19.3448	18.8043	18.6151	21.0588	22.2238	23.075	1425.67	1429.32	163.869	138.848	18.9214	22.1192
SAOUHSC_00186	82.2468	0.0233025	0.217773	0.107003	0.914786	0.981521	969	837.589	834	841.413	842.81	841.206	839.935	101.587	112.742	79.408	87.461	61.165	61.229	18.1663	21.1338	18.404	22.4918	18.436	15.7756	837.667	841.317	97.9123	69.9517	19.2347	18.9011
SAOUHSC_00187	15122.8	-0.395912	0.079802	-4.96119	7.00639e-07	3.26965e-05	2250	2118.59	2115	2122.41	2123.81	2122.2	2120.93	20173.1	15339.2	11441.5	15869.9	12665.2	15574	1426.22	1133.83	1051.27	1619.56	1513.18	1589.09	2118.67	2122.32	15651.3	14703	1203.77	1573.95
SAOUHSC_00188	2652.43	-0.573099	0.203969	-2.80974	0.00495821	0.0502828	756	624.596	621.027	628.423	629.837	628.229	626.952	3622.79	2342.31	1742.45	2841.45	2270.4	3068.18	868.766	589.644	540.712	977.806	916.326	1059.06	624.682	628.339	2569.18	2726.68	666.374	984.399
SAOUHSC_00190	98.0687	-0.163254	0.200571	-0.813943	0.415677	0.81691	1764	1632.59	1629	1636.41	1637.81	1636.2	1634.93	144.353	110.006	79.092	96.096	67.018	105	13.2437	10.5573	9.42543	12.7169	10.3854	13.8984	1632.67	1636.32	111.15	89.3713	11.0755	12.3336
SAOUHSC_00191	5.37007	0.026391	0.793027	0.0332788	0.973452		345	214.415	211.315	218.337	219.83	218.261	217.069	6	7	6	5	2	7	4.19136	5.17876	5.359	4.92973	2.32337	6.97872	214.689	218.387	6.33333	4.66667	4.9097	4.74394
SAOUHSC_00192	43.1274	-0.879334	0.36943	-2.38024	0.0173012	0.127065	1911	1779.59	1776	1783.41	1784.81	1783.2	1781.93	46.007	29	32	36	75.007	27	3.87225	2.55278	3.49911	4.3717	10.6651	3.27905	1779.67	1783.32	35.669	46.0023	3.30805	6.10529
SAOUHSC_00193							108	18.732	18.174	19.599	20.088	19.684	19.155	0	0	1	0	1	1	0	0	9.9499	0	12.8808	11.298	18.835	19.6423	0.333333	0.666667	3.31663	8.05958
SAOUHSC_00194							171	57.835	56.251	60.191	61.208	60.368	59.321	0	1	1.87	2	0	2	0	2.77926	6.05972	7.08211	0	7.29622	58.0923	60.299	0.956667	1.33333	2.94633	4.79278
SAOUHSC_00195	18.7392	-0.326591	0.426025	-0.766601	0.443319	0.830496	1185	1053.59	1050	1057.41	1058.81	1057.2	1055.93	20	18	20.152	17	18.013	18	2.84327	2.68007	3.71658	3.47993	4.3201	3.68902	1053.67	1057.32	19.384	17.671	3.07997	3.82969
SAOUHSC_00196	11.4694	-0.235204	0.548588	-0.428744	0.66811	0.926102	2262	2130.59	2127	2134.41	2135.81	2134.2	2132.93	15	9	13	12	7	13.017	1.05451	0.661504	1.18775	1.21775	0.831626	1.32071	2130.67	2134.32	12.3333	10.6723	0.967921	1.12336
SAOUHSC_00197	3.57555	-0.644001	0.964945	-0.667397	0.504519		1212	1080.59	1077	1084.41	1085.81	1084.2	1082.93	4	4	2	3	5	3	0.554445	0.580633	0.359663	0.598835	1.1693	0.599507	1080.67	1084.32	3.33333	3.66667	0.498247	0.789214
SAOUHSC_00198	20.3503	-0.226849	0.421477	-0.538223	0.590423	0.894869	1506	1374.59	1371	1378.41	1379.81	1378.2	1376.93	26	19	21.005	26	16	14	2.83308	2.16657	2.97171	4.08408	2.94356	2.20034	1374.67	1378.32	22.0017	18.6667	2.65712	3.07599
SAOUHSC_00199	25.6415	0.174566	0.378676	0.46099	0.644806	0.918241	1578	1446.59	1443	1450.41	1451.81	1450.2	1448.93	38.002	28	30	29	14	19	3.93476	3.03354	4.03357	4.3294	2.44774	2.83779	1446.67	1450.32	32.0007	20.6667	3.66729	3.20498
SAOUHSC_00200	119.968	0.0869189	0.178429	0.487135	0.626163	0.914823	1143	1011.59	1008	1015.41	1016.81	1015.2	1013.93	155.59	167.06	116.005	114.023	90.064	94	23.0376	25.9101	22.2789	24.3048	22.4939	20.0629	1011.67	1015.32	146.218	99.3623	23.7422	22.2872
SAOUHSC_00201	42.9035	-0.173291	0.280429	-0.61795	0.536608	0.879558	1413	1281.59	1278	1285.41	1286.81	1285.2	1283.93	57.018	50	37	41	33	43	6.66381	6.11641	5.61333	6.90573	6.51041	7.24768	1281.67	1285.32	48.006	39	6.13119	6.88794
SAOUHSC_00202	13.3954	-0.675977	0.504696	-1.33938	0.180448	0.57497	357	226.229	223.106	230.136	231.642	230.047	228.845	17.002	12	8	14	11	18	11.2568	8.40868	6.77897	13.0994	12.1239	17.0218	226.49	230.178	12.334	14.3333	8.81483	14.0817
SAOUHSC_00203	25.5956	-0.260961	0.374395	-0.697021	0.485789	0.854024	174	60.052	58.429	62.463	63.524	62.641	61.616	27.805	29.595	22.855	17.636	20.831	34	69.3504	79.1875	71.353	60.1723	84.3155	119.416	60.3147	62.5937	26.7517	24.1557	73.297	87.9678
SAOUHSC_00204	730.086	-0.447835	0.0869658	-5.14955	2.61108e-07	1.32928e-05	1146	1014.59	1011	1018.41	1019.81	1018.2	1016.93	866.798	737.101	593.517	731.513	612.959	822.721	127.964	113.981	113.65	155.469	152.638	175.079	1014.67	1018.32	732.472	722.398	118.532	161.062
SAOUHSC_00205							108	18.732	18.174	19.599	20.088	19.684	19.155	0	0	0	0	0	0	0	0	0	0	0	0	18.835	19.6423	0	0	0	0
SAOUHSC_00206	19533	-0.37293	0.0610488	-6.10872	1.00431e-09	8.9986e-08	810	678.595	675.027	682.423	683.837	682.229	680.952	24289.9	20835.8	15616	19354.3	16187.8	21209.7	5361.36	4825.55	4462.47	6134.31	6016.19	6740.52	678.682	682.339	20247.2	18917.3	4883.13	6297.01
SAOUHSC_00208	7.07501	-0.0211092	0.700364	-0.0301403	0.975955		144	39.183	37.985	40.92	41.698	41.027	40.129	11	9	5	10	3	6	42.0483	37.0414	23.8285	51.9782	18.5403	32.3574	39.3627	40.9513	8.33333	6.33333	34.3061	34.292
SAOUHSC_00209	35.8064	-0.244432	0.311414	-0.784909	0.432507	0.823961	1530	1398.59	1395	1402.41	1403.81	1402.2	1400.93	47.043	41	29	36	34.02	29	5.0381	4.59481	4.03257	5.5582	6.15168	4.47977	1398.67	1402.32	39.0143	33.0067	4.55516	5.39655
SAOUHSC_00211	74.052	0.0245791	0.225777	0.108865	0.91331	0.981521	936	804.589	801.004	808.414	809.812	808.207	806.936	100	78.171	84	64	63	60.016	18.6159	15.2571	20.263	17.1291	19.7644	16.0954	804.669	808.318	87.3903	62.3387	18.0454	17.663
SAOUHSC_00212							99	14.733	14.344	15.315	15.696	15.412	15.033	0	1	0	0	0	0	0	10.8986	0	0	0	0	14.7973	15.3803	0.333333	0	3.63288	0
SAOUHSC_00213	4.21495	-0.626915	0.891689	-0.703065	0.482015		2097	1965.59	1962	1969.41	1970.81	1969.2	1967.93	5	5	2	5	5	3	0.38101	0.398408	0.19804	0.549876	0.643792	0.329903	1965.67	1969.32	4	4.33333	0.325819	0.507857
SAOUHSC_00214							468	336.661	333.186	340.507	341.941	340.362	339.069	1	2	1	1	0	2	0.444904	0.938427	0.572707	0.633854	0	1.27649	336.785	340.457	1.33333	1	0.652013	0.636781
SAOUHSC_00215							279	150.687	147.991	154.415	155.886	154.475	153.349	1	1	0	0	2	1	0.99399	1.05638	0	0	3.28275	1.41122	151.031	154.57	0.666667	1	0.683458	1.56465
SAOUHSC_00216	4.70377	0.0205329	0.874188	0.023488	0.981261		1260	1128.59	1125	1132.41	1133.81	1132.2	1130.93	3.137	11.378	3.01	3	4	5	0.416367	1.58116	0.518364	0.573484	0.895782	0.956771	1128.67	1132.32	5.84167	4	0.838629	0.808679
SAOUHSC_00217	7.71817	0.664866	0.682389	0.97432	0.329898		1056	924.589	921	928.408	929.81	928.2	926.935	8.863	13.622	10	4	7	4	1.43575	2.31225	2.10049	0.932408	1.91215	0.93387	924.666	928.315	10.8283	5	1.9495	1.25948
SAOUHSC_00218							147	41.115	39.874	42.928	43.747	43.034	42.126	2	1	0	0	1	1	7.28602	3.92073	0	0	5.89186	5.13713	41.3057	42.969	1	0.666667	3.73558	3.67633
SAOUHSC_00219	14.835	0.021765	0.493955	0.0440628	0.964854	0.993309	1044	912.589	909	916.408	917.81	916.2	914.935	23	14	16	19	8	11	3.77495	2.40781	3.40479	4.48684	2.21394	2.60182	912.666	916.315	17.6667	12.6667	3.19585	3.10087
SAOUHSC_00220	209.136	-0.0722254	0.133798	-0.539808	0.589329	0.894869	675	543.602	540.029	547.423	548.838	547.23	545.953	278.001	251.852	193.981	192.021	163.675	195.221	76.5991	72.9097	69.1027	75.8307	75.8365	77.3833	543.685	547.34	241.278	183.639	72.8705	76.3502
SAOUHSC_00221	319.272	0.125994	0.117155	1.07545	0.282175	0.707812	1026	894.589	891	898.408	899.81	898.2	896.935	479.811	414.637	295.921	274.007	242.97	265.603	80.3351	72.7525	64.2335	66.0011	68.5874	64.0838	894.666	898.315	396.79	260.86	72.4404	66.2241
SAOUHSC_00222	613.2	-0.122144	0.0879566	-1.38868	0.16493	0.554012	1542	1410.59	1407	1414.41	1415.81	1414.2	1412.93	803.656	706.09	576.32	548.096	492.25	598.623	85.3353	78.4555	79.4599	83.9057	88.2552	91.6868	1410.67	1414.32	695.355	546.323	81.0835	87.9492
SAOUHSC_00223	130.713	0.299004	0.168861	1.77071	0.0766095	0.348791	1170	1038.59	1035	1042.41	1043.81	1042.2	1040.93	179.28	190.293	142.004	98	88.004	115.009	25.8551	28.7436	26.5658	20.3491	21.41	23.9102	1038.67	1042.32	170.526	100.338	27.0548	21.8898
SAOUHSC_00225	299.765	-0.00838197	0.119356	-0.0702265	0.944013	0.989657	717	585.601	582.028	589.423	590.837	589.229	587.952	371.67	375.799	306.959	265.34	214.875	293.565	95.0638	100.941	101.558	97.3363	92.4626	108.053	585.684	589.339	351.476	257.927	99.1876	99.2841
SAOUHSC_00226	685.914	0.0500622	0.0869838	0.575535	0.564929	0.881841	1026	894.589	891	898.408	899.81	898.2	896.935	904.37	919.053	658.343	601.887	495.919	634.642	151.419	161.258	142.902	144.979	139.992	153.124	894.666	898.315	827.255	577.483	151.86	146.032
SAOUHSC_00227	1157.23	0.0976981	0.0740018	1.32021	0.186764	0.584514	1689	1557.59	1554	1561.41	1562.81	1561.2	1559.93	1571.82	1507.17	1168.96	935.825	847.278	1087.19	151.15	151.624	145.997	129.786	137.605	150.826	1557.67	1561.32	1415.98	956.765	149.59	139.406
SAOUHSC_00228	1820.43	0.0737336	0.0715442	1.0306	0.302727	0.727585	1725	1593.59	1590	1597.41	1598.81	1597.2	1595.93	2335.75	2386.25	1880.95	1496.7	1445.57	1590.87	219.538	234.626	229.625	202.898	229.479	215.722	1593.67	1597.32	2200.98	1511.05	227.93	216.033
SAOUHSC_00229	147.691	-0.178063	0.164066	-1.08531	0.277785	0.707088	675	543.602	540.029	547.423	548.838	547.23	545.953	196.049	159.143	137.071	130.003	109	166.075	54.0186	46.0711	48.8293	51.3393	50.5036	65.8301	543.685	547.34	164.088	135.026	49.6397	55.891
SAOUHSC_00230	256.926	-0.213486	0.128154	-1.66585	0.0957425	0.404192	1740	1608.59	1605	1612.41	1613.81	1612.2	1610.93	326.5	306.02	216.64	265.683	211.259	230.359	30.4017	29.808	26.2013	35.6822	33.2248	30.9458	1608.67	1612.32	283.053	235.767	28.8036	33.2843
SAOUHSC_00231	58.4657	-0.192698	0.253609	-0.759825	0.447359	0.833985	741	609.596	606.027	613.423	614.837	613.229	611.952	83.77	50.985	58.422	55.516	48.24	55.652	20.5828	13.1525	18.5726	19.5704	19.9458	19.6808	609.682	613.339	64.3923	53.136	17.436	19.7323
SAOUHSC_00232	16.1633	-0.216479	0.456082	-0.474649	0.635037	0.915369	444	312.698	309.26	316.567	317.989	316.418	315.124	19	20.241	13.724	18.625	11	14.645	9.10078	10.2321	8.4541	12.6949	8.81448	10.0573	312.842	316.51	17.655	14.7567	9.26234	10.5222
SAOUHSC_00233	32.0709	0.0539827	0.34555	0.156223	0.875858	0.97703	702	570.601	567.028	574.423	575.838	574.229	572.952	59.001	32.852	26.283	33.395	24	24.355	15.4877	9.05774	8.92276	12.5696	10.5973	9.1991	570.684	574.34	39.3787	27.25	11.1561	10.7887
SAOUHSC_00234	80.9495	0.075828	0.223477	0.339309	0.734377	0.947583	705	573.601	570.028	577.423	578.837	577.229	575.952	127.138	86.042	82.049	82	61.206	59	33.199	23.5979	27.71	30.7042	26.8852	22.1688	573.684	577.339	98.4097	67.402	28.169	26.586
SAOUHSC_00235	44.0777	0.265341	0.282487	0.939304	0.347575	0.77455	792	660.595	657.027	664.423	665.837	664.229	662.952	67.21	52.372	50.737	33.288	29.437	41	15.239	12.4615	14.8915	10.8357	11.2368	13.3837	660.682	664.339	56.773	34.575	14.1973	11.8187
SAOUHSC_00236	120.83	0.126776	0.17916	0.707611	0.479187	0.851212	1437	1305.59	1302	1309.41	1310.81	1309.2	1307.93	159.066	160.136	128.33	109.712	72.563	115.169	18.2486	19.2281	19.1122	18.1407	14.0532	19.0557	1305.67	1309.32	149.177	99.148	18.863	17.0832
SAOUHSC_00237	15.4554	0.375311	0.474955	0.790204	0.429409	0.821027	762	630.596	627.027	634.423	635.837	634.229	632.952	21	24	17	12	7.001	16	4.98801	5.98387	5.22551	4.09049	2.79868	5.47047	630.682	634.339	20.6667	11.667	5.39913	4.11988
SAOUHSC_00238							135	33.506	32.488	35.065	35.797	35.208	34.385	0	0	0	0	0	0	0	0	0	0	0	0	33.6863	35.13	0	0	0	0
SAOUHSC_00239	137.099	-0.156505	0.173959	-0.899665	0.368299	0.798403	915	783.589	780.005	787.415	788.814	787.207	785.937	186.452	154.131	122.331	104.02	111.643	156.432	35.6399	30.8924	30.2964	28.5812	35.9591	43.0738	783.67	787.319	154.305	124.032	32.2762	35.8714
SAOUHSC_00240	54.4981	-0.23266	0.269035	-0.864796	0.387151	0.799951	405	273.824	270.493	277.715	279.178	277.585	276.327	62.369	57.375	55.535	35.719	51.911	63.479	34.1156	33.1607	38.9967	27.7303	47.4167	49.7145	274.011	277.697	58.4263	50.3697	35.4243	41.6205
SAOUHSC_00241	108.737	-0.154794	0.183018	-0.845784	0.397673	0.804473	882	750.591	747.021	754.418	755.824	754.214	752.941	143.102	115.883	104.626	99.6	94.207	99.187	28.5562	24.2519	27.0451	28.5615	31.6705	28.5082	750.677	754.326	121.204	97.6647	26.6177	29.58
SAOUHSC_00242	34.4036	-0.30467	0.315436	-0.96587	0.334109	0.75842	999	867.589	864	871.408	872.81	871.2	869.935	36	38	34	34	31	32	6.21509	6.87587	7.6088	8.44305	9.02213	7.96047	867.666	871.315	36	32.3333	6.89992	8.47522
SAOUHSC_00243							180	64.553	62.852	67.077	68.245	67.284	66.254	0	0	0	0	0	0	0	0	0	0	0	0	64.8273	67.261	0	0	0	0
SAOUHSC_00244	39.9595	-0.310163	0.304512	-1.01856	0.308414	0.730417	393	261.898	258.601	265.794	267.257	265.683	264.42	42	56	29	37	30	48	24.0202	33.8544	21.2771	30.0063	28.6301	39.2847	262.098	265.787	42.3333	38.3333	26.3839	32.6404
SAOUHSC_00245	4.86041	0.742784	0.882505	0.841676	0.399969		405	273.824	270.493	277.715	279.178	277.585	276.327	8	6	7	1	6	2	4.376	3.4678	4.91538	0.776352	5.4805	1.56633	274.011	277.697	7	3	4.25306	2.60773
SAOUHSC_00246	51.9845	0.751223	0.26565	2.82787	0.00468593	0.0485948	1377	1245.59	1242	1249.41	1250.81	1249.2	1247.93	88	83.128	61.136	38	32	29	10.582	10.4636	9.54229	6.58464	6.49506	5.029	1245.67	1249.32	77.4213	33	10.196	6.03624
SAOUHSC_00247	40.1612	-0.119099	0.296418	-0.401793	0.687837	0.932096	993	861.589	858	865.412	866.81	865.205	863.935	48	47	41	42	25.001	41	8.3445	8.56383	9.23889	10.5018	7.32654	10.2702	861.667	865.317	45.3333	36.0003	8.71574	9.36619
SAOUHSC_00248	140.01	0.234048	0.168827	1.38632	0.16565	0.554389	951	819.589	816	823.413	824.812	823.207	821.936	212.335	198.573	130.082	114.056	111	104.004	38.8047	38.0442	30.8076	29.9711	34.1885	27.3835	819.667	823.318	180.33	109.687	35.8855	30.5144
SAOUHSC_00249	137.013	0.0471539	0.170366	0.276779	0.78195	0.958604	660	528.602	525.031	532.424	533.838	532.231	530.954	179.268	186.201	129.003	100	118.247	127.081	50.7965	55.444	47.25	40.6004	56.3321	51.7963	528.686	532.341	164.824	115.109	51.1635	49.5763
SAOUHSC_00250	165.389	-0.336479	0.160177	-2.10068	0.0356695	0.213066	921	789.589	786.004	793.415	794.813	793.207	791.937	163.711	186.028	162.424	153.565	153.716	162.803	31.0552	37.0008	39.9217	41.8763	49.1357	44.4886	789.669	793.319	170.721	156.695	35.9926	45.1668
SAOUHSC_00251	143.928	-0.36346	0.164045	-2.21562	0.0267175	0.17347	1167	1035.59	1032	1039.41	1040.81	1039.2	1037.93	150.255	173.555	121.669	151.435	124.33	140.479	21.732	26.2914	22.8273	31.535	30.3348	29.2899	1035.67	1039.32	148.493	138.748	23.6169	30.3866
SAOUHSC_00253	1565.66	-0.345377	0.0839393	-4.1146	3.87848e-05	0.000987249	1524	1392.59	1389	1396.41	1397.81	1396.2	1394.93	1625.61	1918.39	1341.11	1469.72	1374.41	1645.53	174.844	215.919	187.288	227.89	249.595	255.286	1392.67	1396.32	1628.37	1496.55	192.684	244.257
SAOUHSC_00254	15.9505	-0.568322	0.476471	-1.19277	0.232959	0.644536	654	522.602	519.031	526.424	527.838	526.231	524.955	19	15.001	12.004	19	8	23	5.44555	4.51828	4.44684	7.80176	3.8546	9.4816	522.686	526.341	15.335	16.6667	4.80355	7.04598
SAOUHSC_00255	42.9178	-0.0172068	0.290842	-0.0591619	0.952823	0.993171	588	456.604	453.042	460.431	461.848	460.247	458.96	53	59.001	39	31	42	37	17.3858	20.36	16.5181	14.548	23.1379	17.4463	456.692	460.352	50.3337	36.6667	18.088	18.3774
SAOUHSC_00256	113.115	-0.263859	0.18274	-1.4439	0.148767	0.52979	894	762.589	759.013	766.418	767.819	766.214	764.937	151.004	113.06	101.298	114	99.085	103.004	29.659	23.2872	25.7746	32.18	32.7886	29.141	762.673	766.323	121.787	105.363	26.2403	31.3699
SAOUHSC_00257	1299.96	-0.408799	0.0832029	-4.91328	8.95645e-07	3.93381e-05	294	164.917	162.103	168.725	170.195	168.749	167.609	1535.73	1308.83	1085.39	1169.06	1253.41	1403.74	1394.79	1262.26	1254.48	1488.78	1883.28	1812.45	165.248	168.851	1309.98	1275.4	1303.84	1728.17
SAOUHSC_00258	503.753	-0.33898	0.0969055	-3.49804	0.000468683	0.00783471	3030	2898.59	2895	2902.41	2903.81	2902.2	2900.93	565.768	560.947	449.341	465.599	432.093	543.65	29.2355	30.2922	30.1909	34.7523	37.7499	40.5561	2898.67	2902.32	525.352	480.447	29.9062	37.6861
SAOUHSC_00259	89.7943	-0.572304	0.198351	-2.8853	0.00391035	0.0433623	459	327.673	324.206	331.526	332.955	331.381	330.086	97.047	93.111	66.061	91.902	87.941	96.188	44.3608	44.8993	38.8586	59.8246	67.2868	63.0624	327.802	331.474	85.4063	92.0103	42.7063	63.3912
SAOUHSC_00260	11.7307	-0.464367	0.540674	-0.858866	0.390414	0.799951	282	153.518	150.8	157.263	158.733	157.312	156.179	12.796	7.984	13.236	11.514	10.639	12.357	12.4842	8.27664	16.413	15.7219	17.1472	17.1222	153.86	157.408	11.3387	11.5033	12.3913	16.6638
SAOUHSC_00261	90.1959	-0.368624	0.207436	-1.77705	0.0755596	0.346238	1335	1203.59	1200	1207.41	1208.81	1207.2	1205.93	89.366	104.436	83.903	74.986	82.937	102.484	11.1212	13.6059	13.5514	13.445	17.4195	18.3911	1203.67	1207.32	92.5683	86.8023	12.7595	16.4186
SAOUHSC_00262	322.316	-0.397948	0.12323	-3.22931	0.00124088	0.0179327	4440	4308.59	4305	4312.41	4313.81	4312.2	4310.94	375.082	338.188	274.124	279	326.006	328.084	13.0392	12.2812	12.3961	14.0179	19.1687	16.4698	4308.67	4312.31	329.131	311.03	12.5722	16.5521
SAOUHSC_00264	18.6703	0.0593196	0.445077	0.133279	0.893972	0.978715	393	261.898	258.601	265.794	267.257	265.683	264.42	17	26.828	21.954	11.131	14.559	20.94	9.72247	16.2188	16.1076	9.02713	13.8941	17.1377	262.098	265.787	21.9273	15.5433	14.0163	13.353
SAOUHSC_00265	26.7289	-0.399131	0.361009	-1.1056	0.268901	0.696344	315	185.117	182.161	189.02	190.509	188.981	187.831	28	24.814	27.331	21.869	26.518	28.766	22.6554	21.2961	28.197	24.88	35.5788	33.1433	185.433	189.107	26.715	25.7177	24.0495	31.2007
SAOUHSC_00266	34.2798	-0.358232	0.330315	-1.08452	0.278136	0.707178	675	543.602	540.029	547.423	548.838	547.23	545.953	30	35.186	39.492	37	25.249	37	8.26607	10.1861	14.0684	14.6116	11.6986	14.6664	543.685	547.34	34.8927	33.083	10.8402	13.6589
SAOUHSC_00267	22.4838	-0.209226	0.386185	-0.541778	0.587972	0.894869	318	188.026	185.059	191.938	193.422	191.895	190.747	28.137	22.865	22.464	19.376	20.842	22.187	22.4138	19.3162	22.8234	21.7123	27.5385	25.1723	188.341	192.021	24.4887	20.8017	21.5178	24.8077
SAOUHSC_00268	308.411	-0.23726	0.123201	-1.92579	0.0541302	0.279382	1845	1713.59	1710	1717.41	1718.81	1717.2	1715.93	335.559	361.072	301.458	281.579	241.833	333.337	29.3306	33.0107	34.2304	35.5069	35.7075	42.0396	1713.67	1717.32	332.696	285.583	32.1906	37.7514
SAOUHSC_00269	331.305	-0.0697817	0.120715	-0.57807	0.563217	0.881841	492	360.631	357.133	364.479	365.908	364.307	363.035	419.501	452.852	277.905	285.687	273.409	314.035	174.232	198.237	148.69	169.222	190.288	187.2	360.748	364.417	383.419	291.044	173.72	182.237
SAOUHSC_00270	32.4811	-0.347172	0.323667	-1.07262	0.283441	0.707812	684	552.602	549.028	556.423	557.838	556.23	554.953	35	38	27.764	34	30	29	9.48669	10.8205	9.73067	13.2102	13.6752	11.3088	552.684	556.34	33.588	31	10.0126	12.7314
SAOUHSC_00271	30.3527	-0.207168	0.335051	-0.618318	0.536365	0.879558	612	480.602	477.034	484.428	485.846	484.242	482.956	36	33	30.371	25	29	29	11.2196	10.8149	12.2261	11.1527	15.1845	12.9947	480.688	484.348	33.1237	27.6667	11.4202	13.1106
SAOUHSC_00272	11.5889	-0.135942	0.56786	-0.239393	0.810801	0.965963	219	96.32	94.198	99.552	100.898	99.684	98.688	9	11	17.001	7	12.026	12	13.9955	18.2562	33.3035	15.0367	30.5894	26.3143	96.69	99.7567	12.3337	10.342	21.8517	23.9802
SAOUHSC_00274	27.5595	-0.409823	0.364816	-1.12337	0.261281	0.686936	501	369.624	366.12	373.469	374.896	373.29	372.025	24.898	39.36	19.57	32.536	23	25.03	10.0895	16.807	10.2188	18.8104	15.6224	14.5599	369.738	373.404	27.9427	26.8553	12.3718	16.3309
SAOUHSC_00275	30.7723	-0.147533	0.330755	-0.446049	0.655562	0.918936	501	369.624	366.12	373.469	374.896	373.29	372.025	36.942	36.851	29.127	25.276	27.223	30.938	14.9698	15.7357	15.2089	14.6127	18.491	17.9965	369.738	373.404	34.3067	27.8123	15.3048	17.0334
SAOUHSC_00276	43.7462	0.316188	0.293666	1.07669	0.281617	0.707812	501	369.624	366.12	373.469	374.896	373.29	372.025	60.238	57.381	53	24.02	32.997	43.174	24.41	24.5021	27.6747	13.8869	22.4124	25.1145	369.738	373.404	56.873	33.397	25.5289	20.4713
SAOUHSC_00277	49.4093	-0.209785	0.282948	-0.741426	0.458435	0.839645	501	369.624	366.12	373.469	374.896	373.29	372.025	50.367	72.115	40.494	42.75	51.331	41.003	20.4099	30.7933	21.1445	24.7151	34.8658	23.8516	369.738	373.404	54.3253	45.028	24.1159	27.8109
SAOUHSC_00278	21.0944	-0.310294	0.403394	-0.76921	0.441769	0.83033	489	357.634	354.139	361.481	362.911	361.312	360.039	20.164	25.874	20.281	23.541	16.666	19.003	8.44515	11.4223	10.9414	14.0591	11.6956	11.4223	357.751	361.421	22.1063	19.7367	10.2696	12.3923
SAOUHSC_00279	82.4774	-0.0395153	0.23267	-0.169834	0.865141	0.97243	375	244.029	240.816	247.945	249.423	247.84	246.591	115.02	102.015	72	49	70.042	97	70.5977	66.2269	56.6287	42.5795	71.6564	85.1274	244.263	247.951	96.345	72.014	64.4845	66.4544
SAOUHSC_00280	238.638	-0.287182	0.142071	-2.02141	0.0432375	0.243453	399	267.853	264.541	271.752	273.219	271.633	270.366	281.102	271.011	206.931	186.494	215.457	275	157.191	160.159	148.495	147.943	201.114	220.118	268.049	271.739	253.015	225.65	155.281	189.725
SAOUHSC_00281	547.03	-0.409086	0.0943446	-4.33609	1.45043e-05	0.000427495	825	693.595	690.027	697.423	698.837	697.229	695.95	643.667	588.511	439.112	584.434	476.712	541.059	139	133.335	122.783	181.259	173.359	168.245	693.682	697.339	557.097	534.068	131.706	174.288
SAOUHSC_00282	372.089	0.175574	0.112754	1.55714	0.119438	0.466075	1278	1146.59	1143	1150.41	1151.81	1150.2	1148.93	544.501	442.91	408.146	288	284.006	322.271	71.1295	60.5796	69.1866	54.1941	62.6065	60.7018	1146.67	1150.32	465.186	298.092	66.9652	59.1674
SAOUHSC_00284	430.836	0.0262208	0.102202	0.256558	0.79752	0.963762	891	759.589	756.015	763.418	764.819	763.214	761.937	583.538	542.804	417.143	345.075	336.243	415.1	115.067	112.246	106.557	97.7902	111.705	117.899	759.674	763.323	514.495	365.473	111.29	109.131
SAOUHSC_00285	101.57	-0.0625555	0.197525	-0.316697	0.751474	0.952747	1050	918.589	915	922.408	923.81	922.2	920.935	119.921	127.446	103.688	103.07	62.804	102	19.554	21.7752	21.9211	24.1819	17.2674	23.9688	918.666	922.315	117.018	89.2913	21.0834	21.8061
SAOUHSC_00287	100.138	-0.263879	0.201911	-1.30691	0.191244	0.587368	678	546.602	543.028	550.423	551.838	550.23	548.953	142.21	99.025	84.392	82	82.476	118	38.969	28.5089	29.8993	32.2064	38.0055	46.5182	546.684	550.34	108.542	94.1587	32.4591	38.91
SAOUHSC_00289							141	37.274	36.133	38.941	39.714	39.069	38.19	0	0	0	0	0	0	0	0	0	0	0	0	37.4493	38.991	0	0	0	0
SAOUHSC_00290	256.161	-0.0618359	0.129184	-0.478665	0.632177	0.915369	951	819.589	816	823.413	824.812	823.207	821.936	345.423	284.582	257.22	251.493	196.209	224.043	63.1269	54.5224	60.9181	66.0862	60.4332	58.9888	819.667	823.318	295.742	223.915	59.5225	61.8361
SAOUHSC_00291	2.65804	1.2242	1.30311	0.939445	0.347503		1119	987.589	984	991.408	992.81	991.2	989.935	0	10	3	1	2	1.001	0	1.58878	0.590103	0.21831	0.511604	0.218913	987.666	991.315	4.33333	1.33367	0.726293	0.316276
SAOUHSC_00292	4.49007	0.618584	0.920542	0.671978	0.501597		924	792.589	789.004	796.415	797.813	796.207	794.936	6	7	6	0	4	5	1.13387	1.387	1.46917	0	1.2738	1.36117	792.669	796.319	6.33333	3	1.33001	0.878323
SAOUHSC_00293	5.90653	-0.00162635	0.764177	-0.00212824	0.998302		1221	1089.59	1086	1093.41	1094.81	1093.2	1091.93	11	4	6	4	6	5	1.51213	0.575821	1.07011	0.791883	1.39161	0.990944	1089.67	1093.32	7	5	1.05269	1.05814
SAOUHSC_00294	32.0352	-0.497163	0.332435	-1.49552	0.134779	0.502337	1533	1401.59	1398	1405.41	1406.81	1405.2	1403.93	44.465	31	21.284	32.37	26.078	39	4.75176	3.46667	2.95329	4.98711	4.70539	6.01164	1401.67	1405.32	32.2497	32.4827	3.72391	5.23472
SAOUHSC_00295	26.544	-0.572648	0.363275	-1.57635	0.114945	0.460603	882	750.591	747.021	754.418	755.824	754.214	752.941	24.556	27.247	22.723	32.63	25	23	4.90012	5.70215	5.87374	9.35696	8.40447	6.61063	750.677	754.326	24.842	26.8767	5.492	8.12402
SAOUHSC_00296	13.6415	-0.205228	0.503154	-0.407884	0.683359	0.928828	861	729.594	726.022	733.422	734.83	733.219	731.945	20	13	12	12	15	10.054	4.1059	2.79931	3.1907	3.53944	5.18708	2.97266	729.679	733.331	15	12.3513	3.3653	3.89972
SAOUHSC_00297	45.6187	-0.0670109	0.27965	-0.239624	0.810622	0.965963	801	669.595	666.027	673.423	674.837	673.229	671.952	67.012	55	38	46	29	46	14.9898	12.9101	11.0041	14.774	10.922	14.8148	669.682	673.339	53.3373	40.3333	12.968	13.5036
SAOUHSC_00298	38.1808	-0.192278	0.320257	-0.600389	0.548247	0.881841	669	537.602	534.029	541.424	542.838	541.23	539.953	55	38	34	50	26	29	15.3236	11.1244	12.2462	19.9636	12.1803	11.623	537.685	541.34	42.3333	35	12.8981	14.589
SAOUHSC_00299	2.25118	-0.0484361	1.20091	-0.0403327	0.967828		1314	1182.59	1179	1186.41	1187.81	1186.2	1184.93	4	2	2	2	1	3	0.506623	0.2652	0.328742	0.364941	0.213751	0.547901	1182.67	1186.32	2.66667	2	0.366855	0.375531
SAOUHSC_00300	932.122	-0.201787	0.098914	-2.04003	0.0413476	0.235073	2073	1941.59	1938	1945.41	1946.81	1945.2	1943.93	1259.25	984.496	842.455	805.012	885.186	847.831	97.1432	79.4177	84.4491	89.6228	115.381	94.3851	1941.67	1945.32	1028.73	846.01	87.0033	99.7964
SAOUHSC_00301	109.966	-0.0401743	0.178969	-0.224476	0.822387	0.96626	828	696.595	693.027	700.423	701.837	700.229	698.95	144.029	137.525	102.573	98	87.569	100.079	30.9691	31.0233	28.5584	30.2642	31.7086	30.9867	696.682	700.339	128.042	95.216	30.1836	30.9865
SAOUHSC_00302	52.6062	0.169194	0.264732	0.639115	0.522748	0.86944	1200	1068.59	1065	1072.41	1073.81	1072.2	1070.93	78.996	63.219	56.428	52	29.177	47.146	11.0727	9.28009	10.261	10.4958	6.89958	9.52702	1068.67	1072.32	66.2143	42.7743	10.2046	8.97414
SAOUHSC_00304	49.5531	0.000719754	0.265844	0.00270743	0.99784	0.998732	1002	870.589	867	874.408	875.81	874.2	872.935	74.161	62.159	42.098	44.976	34.002	49.215	12.7591	11.2084	9.38868	11.1303	9.86176	12.2009	870.666	874.315	59.4727	42.731	11.1187	11.0643
SAOUHSC_00305	30.5719	-0.20967	0.341801	-0.613427	0.539594	0.88054	333	202.661	199.603	206.577	208.06	206.503	205.334	42.022	31.459	26.902	32.473	30.464	21.788	31.0577	24.6399	25.3959	33.8283	37.4052	22.9631	202.947	206.632	33.461	28.2417	27.0312	31.3989
SAOUHSC_00306	49.0388	0.0746126	0.26533	0.281207	0.778552	0.957166	801	669.595	666.027	673.423	674.837	673.229	671.952	62.312	62.462	52.55	41.377	39.927	41.035	13.9386	14.6617	15.2177	13.2892	15.0372	13.2159	669.682	673.339	59.108	40.7797	14.606	13.8474
SAOUHSC_00307	71.5392	0.178028	0.225051	0.791059	0.428909	0.821027	945	813.589	810	817.414	818.812	817.207	815.936	97.032	94.018	77.21	60.285	59.437	52.026	17.8637	18.1462	18.42	15.9574	18.4413	13.7987	813.668	817.318	89.42	57.2493	18.1433	16.0658
SAOUHSC_00308	75.8134	0.0469856	0.225364	0.208487	0.834848	0.96794	1023	891.589	888	895.408	896.81	895.2	893.935	86.307	110.934	75.431	62.89	65.504	61	14.4991	19.5303	16.4282	15.1992	18.5531	14.7672	891.666	895.315	90.8907	63.1313	16.8192	16.1732
SAOUHSC_00309	113.25	0.041153	0.176759	0.232821	0.815901	0.965963	1026	894.589	891	898.408	899.81	898.2	896.935	153.267	140	114	98	88.049	100.272	25.6616	24.5645	24.7451	23.6056	24.8551	24.1934	894.666	898.315	135.756	95.4403	24.9904	24.218
SAOUHSC_00310	26.7798	0.263064	0.364772	0.721175	0.470802	0.846103	1347	1215.59	1212	1219.41	1220.81	1219.2	1217.93	46.228	30	28	18	23.015	21	5.69611	3.86971	4.47783	3.19569	4.78627	3.73139	1215.67	1219.32	34.7427	20.6717	4.68122	3.90445
SAOUHSC_00311	3.94414	0.323352	0.9407	0.343736	0.731045		285	156.362	153.626	160.117	161.589	160.161	159.027	8.618	5.458	2	3	4	2	8.25492	5.55441	2.43586	4.02392	6.33242	2.72166	156.702	160.259	5.35867	3	5.41506	4.35933
SAOUHSC_00312	5.32705	1.04667	0.82462	1.26928	0.204341		444	312.698	309.26	316.567	317.989	316.418	315.124	12.239	8.629	5	1.623	3	4	5.86231	4.36193	3.08009	1.10648	2.40395	2.74697	312.842	316.51	8.62267	2.87433	4.43478	2.0858
SAOUHSC_00313	17.8375	-0.0188013	0.457936	-0.0410566	0.967251	0.993309	1956	1824.59	1821	1828.41	1829.81	1828.2	1826.93	15.144	33.141	15	16.377	14	16.002	1.24316	2.84516	1.59984	1.93981	1.94164	1.89553	1824.67	1828.32	21.095	15.4597	1.89605	1.92566
SAOUHSC_00314	48.4216	-0.11959	0.280101	-0.426953	0.669414	0.926102	420	288.769	285.382	292.642	294.081	292.515	291.224	69	58	39	58	31.015	41.752	35.7896	31.7731	25.9889	42.7465	26.8838	31.0261	288.931	292.607	55.3333	43.589	31.1839	33.5521
SAOUHSC_00315	18.8144	0.0748888	0.434883	0.172205	0.863277	0.97243	1356	1224.59	1221	1228.41	1229.81	1228.2	1226.93	23	30	16.002	11	16	20	2.81317	3.84117	2.54033	1.93863	3.30306	3.52764	1224.67	1228.32	23.0007	15.6667	3.06489	2.92311
SAOUHSC_00316	14.4124	-0.136015	0.479978	-0.283379	0.776887	0.956694	441	309.708	306.272	313.578	315.002	313.426	312.132	21	16	12.004	15	11	13	10.1561	8.16714	7.46525	10.3209	8.89863	9.01323	309.853	313.52	16.3347	13	8.59615	9.41093
SAOUHSC_00317	379.056	-0.534952	0.118492	-4.51468	6.34116e-06	0.00019728	1359	1227.59	1224	1231.41	1232.81	1231.2	1229.93	448.296	324.047	323.62	374.668	347.265	428.196	54.6979	41.389	51.2498	65.8704	71.515	75.3418	1227.67	1231.32	365.321	383.376	49.1122	70.9091
SAOUHSC_00318	14.1412	0.312133	0.514585	0.606572	0.544135	0.881254	927	795.589	792.004	799.415	800.813	799.207	797.936	22.223	19	14.561	16.822	4	12	4.18373	3.75045	3.55197	4.553	1.26901	3.25453	795.669	799.319	18.5947	10.9407	3.82872	3.02552
SAOUHSC_00319	29.1415	0.21175	0.358563	0.590552	0.55482	0.881841	1062	930.589	927	934.408	935.81	934.2	932.935	55.59	35.521	21.508	25.577	18.494	25.531	8.9474	5.99049	4.48874	5.9238	5.01943	5.92231	930.666	934.315	37.5397	23.2007	6.47554	5.62185
SAOUHSC_00320	15.584	0.222065	0.480647	0.462012	0.644073	0.918241	567	435.608	432.05	439.434	440.856	439.251	437.968	21.25	19.758	18.002	18.601	8.506	9.47	7.30666	7.1495	7.98871	9.14474	4.91	4.67916	435.697	439.358	19.67	12.1923	7.48162	6.24463
SAOUHSC_00322	44.7937	-0.304221	0.277358	-1.09685	0.272705	0.700805	996	864.589	861	868.412	869.81	868.202	866.935	52.015	50.004	40	50.001	36	41.001	9.01118	9.07941	8.98242	12.4593	10.5135	10.235	864.667	868.316	47.3397	42.334	9.02434	11.0693
SAOUHSC_00323	7.04471	0.388443	0.712411	0.545252	0.58558		408	276.808	273.469	280.702	282.16	280.569	279.304	12	12.449	5	3	4	9	6.49323	7.11655	3.47363	2.30468	3.61482	6.97335	276.993	280.678	9.81633	5.33333	5.69447	4.29761
SAOUHSC_00324	24.5139	0.236742	0.374995	0.631321	0.527831	0.873616	546	414.611	411.062	418.437	419.862	418.255	416.976	40.006	33	22	23	17	18.006	14.4524	12.5506	10.253	11.873	10.3056	9.34527	414.703	418.364	31.6687	19.3353	12.4187	10.508
SAOUHSC_00325	5.88508	0.605685	0.772149	0.784414	0.432797		855	723.595	720.024	727.423	728.833	727.222	725.946	12	10	4	5	4	3	2.48405	2.17125	1.07234	1.4869	1.39463	0.894319	723.681	727.334	8.66667	4	1.90921	1.25862
SAOUHSC_00326	11.3943	0.369785	0.555105	0.666153	0.505313	0.858802	1230	1098.59	1095	1102.41	1103.81	1102.2	1100.93	17	13.76	14	8	11	6	2.31778	1.96461	2.47654	1.57085	2.53045	1.17941	1098.67	1102.32	14.92	8.33333	2.25298	1.76024
SAOUHSC_00327	12.8278	0.741216	0.531457	1.39469	0.16311	0.551604	1683	1551.59	1548	1555.41	1556.81	1555.2	1553.93	22	18.24	17	9	4	12	2.12376	1.84204	2.13139	1.25299	0.652137	1.67123	1551.67	1555.32	19.08	8.33333	2.0324	1.19212
SAOUHSC_00328	70.6163	0.279505	0.234253	1.19318	0.2328	0.644536	657	525.602	522.031	529.424	530.838	529.231	527.954	81.334	107.17	83	55.396	52.669	55.215	23.1778	32.0947	30.5727	22.618	25.2335	22.6328	525.686	529.341	90.5013	54.4267	28.6151	23.4947
SAOUHSC_00329	35.5921	0.597063	0.316508	1.88641	0.0592402	0.297529	225	101.496	99.336	104.795	106.162	104.958	103.952	55.466	49.744	44.027	23.604	26.997	21.978	81.8529	78.2875	81.9287	48.1906	65.2182	45.7545	101.876	105.024	49.7457	24.193	80.6897	53.0544
SAOUHSC_00330	61.8022	0.525428	0.242492	2.16678	0.0302515	0.191422	390	258.918	255.632	262.816	264.282	262.704	261.447	109.286	82	67.538	49	37.351	44.73	63.2208	50.1483	50.1137	40.1854	36.05	37.0243	259.122	262.811	86.2747	43.6937	54.4943	37.7532
SAOUHSC_00331	32.1509	-0.205241	0.33838	-0.60654	0.544156	0.881254	204	83.695	81.726	86.683	88.015	86.836	85.811	42.894	32.847	28.826	32.451	17.995	40.686	76.7631	62.8329	64.8494	79.9121	52.542	102.608	84.0347	86.8873	34.8557	30.3773	68.1485	78.3541
SAOUHSC_00332	96.6342	0.182647	0.202549	0.901746	0.367192	0.798403	714	582.601	579.028	586.423	587.837	586.229	584.952	130.391	122.696	108.35	76.699	85.168	68.026	33.5224	33.1276	36.0311	28.2797	36.8363	25.1671	582.684	586.339	120.479	76.631	34.227	30.0944
SAOUHSC_00333	185.244	-0.0170108	0.147417	-0.115393	0.908134	0.981521	843	711.595	708.027	715.423	716.833	715.229	713.948	260.143	221.278	173.704	142.059	153.394	182.993	54.7568	48.8591	47.3485	42.9526	54.3787	55.4681	711.682	715.337	218.375	159.482	50.3215	50.9331
SAOUHSC_00334	252.652	-0.0972249	0.123994	-0.784107	0.432977	0.823961	630	498.602	495.033	502.427	503.845	502.235	500.955	317.587	316.162	231.869	233.176	196.095	242.955	95.4041	99.8464	89.9973	100.306	98.9975	104.955	498.687	502.345	288.539	224.075	95.0826	101.42
SAOUHSC_00335	140.097	0.0840922	0.16247	0.517586	0.604747	0.904815	1134	1002.59	999	1006.41	1007.81	1006.2	1004.93	177.024	187.809	145.001	119	102.042	127.592	26.4465	29.3906	28.0968	25.5922	25.7134	27.4766	1002.67	1006.32	169.945	116.211	27.9779	26.2607
SAOUHSC_00336	657.691	-0.0547027	0.0939773	-0.582084	0.56051	0.881841	1182	1050.59	1047	1054.41	1055.81	1054.2	1052.93	848.277	742.227	685.77	569.625	497.52	652.95	120.938	110.828	126.832	116.935	119.661	134.201	1050.67	1054.32	758.758	573.365	119.533	123.599
SAOUHSC_00337	46.039	0.201781	0.282246	0.714909	0.474665	0.84759	753	621.596	618.027	625.423	626.837	625.229	623.952	51.887	69.235	51.86	42	30.004	38.001	12.5028	17.5137	16.1701	14.5223	12.1675	13.18	621.682	625.339	57.6607	36.6683	15.3956	13.2899
SAOUHSC_00338	42.9801	-0.295284	0.288035	-1.02516	0.305286	0.728743	2229	2097.59	2094	2101.41	2102.81	2101.2	2099.93	60.607	45.518	32.14	48	32.535	40.578	4.32775	3.39831	2.98264	4.94745	3.92597	4.18175	2097.67	2101.32	46.0883	40.371	3.56957	4.35172
SAOUHSC_00339	20.873	-0.0281415	0.440495	-0.0638862	0.949061	0.991094	1842	1710.59	1707	1714.41	1715.81	1714.2	1712.93	35.497	28.787	12.328	12	13.871	29.248	3.10813	2.63641	1.4023	1.51584	2.05168	3.69515	1710.67	1714.32	25.5373	18.373	2.38228	2.42089
SAOUHSC_00340	18.2394	-0.0482423	0.45429	-0.106193	0.915429	0.981521	1161	1029.59	1026	1033.41	1034.81	1033.2	1031.93	29.812	27.099	8.672	20.001	12.594	14.658	4.33702	4.1292	1.63653	4.18913	3.09066	3.07405	1029.67	1033.32	21.861	15.751	3.36759	3.45128
SAOUHSC_00341	23.1824	0.418948	0.398194	1.05212	0.292745	0.714771	1104	972.589	969	976.408	977.81	976.2	974.935	47.671	26.599	21	18	16	16.559	7.34151	4.29148	4.19418	3.98986	4.15572	3.6756	972.666	976.315	31.7567	16.853	5.27572	3.94039
SAOUHSC_00342	68.1138	0.118839	0.22652	0.524629	0.599841	0.900833	846	714.595	711.025	718.423	719.833	718.229	716.948	91.102	85	74	54	54.023	59	19.0952	18.6892	20.0868	16.2593	19.0715	17.809	714.681	718.337	83.3673	55.6743	19.2904	17.7133
SAOUHSC_00344	111.415	0.183282	0.189123	0.969119	0.332486	0.757794	882	750.591	747.021	754.418	755.824	754.214	752.941	172.158	151.472	102.381	105.074	66.118	99.217	34.3544	31.6999	26.4647	30.1311	22.2274	28.5169	750.677	754.326	142.004	90.1363	30.8397	26.9585
SAOUHSC_00345	44.5978	0.137326	0.285117	0.481649	0.630056	0.914823	204	83.695	81.726	86.683	88.015	86.836	85.811	69.84	49.242	44.65	31.819	32.074	46.833	124.986	94.1952	100.448	78.3547	93.6535	118.111	84.0347	86.8873	54.5773	36.9087	106.543	96.7063
SAOUHSC_00346	762.476	0.0884456	0.0849254	1.04145	0.297667	0.721616	1098	966.589	963	970.408	971.81	970.2	968.935	988.791	1018.35	776.329	619.173	572.507	703.542	153.222	165.322	156.009	138.093	149.618	157.134	966.666	970.315	927.824	631.741	158.184	148.282
SAOUHSC_00347	25.7368	1.79504	0.401973	4.46556	7.98594e-06	0.000238513	192	73.961	72.156	76.714	77.977	76.885	75.902	52	46.084	41	9	9	12	105.307	99.8475	104.224	25.0158	29.6802	34.2138	74.277	76.9213	46.3613	10	103.126	29.6366
SAOUHSC_00348	5270.17	0.245891	0.0645316	3.8104	0.000138742	0.00279983	297	167.78	164.946	171.602	173.076	171.624	170.483	7022.05	7344.79	5669.07	4368.63	3856.35	4230.15	6268.78	6961.39	6442.41	5470.77	5697.24	5369.71	168.109	171.728	6678.64	4151.71	6557.53	5512.57
SAOUHSC_00349	10340.8	0.254628	0.0621638	4.09608	4.20206e-05	0.00104585	504	372.623	369.115	376.464	377.891	376.288	375.019	14063.7	14389.2	11212.6	8296.34	7686.63	8205.09	5653.15	6094.43	5808.21	4758.4	5179.41	4734.85	372.734	376.399	13221.9	8062.69	5851.93	4890.88
SAOUHSC_00350	3525.75	0.232858	0.0644921	3.61065	0.000305432	0.00547334	243	117.432	115.125	120.899	122.359	121.016	120.046	4851	4593.88	3852.69	2872.46	2693.76	2820.58	6187.33	6238.33	6214.39	5088.11	5643.91	5084.69	117.819	121.14	4432.52	2795.6	6213.35	5272.24
SAOUHSC_00351	4.18181	0.161029	0.918231	0.175369	0.86079		939	807.589	804.004	811.414	812.812	811.207	809.936	8	5	3	5	4	1	1.48374	0.972231	0.721004	1.33327	1.25024	0.267193	807.669	811.318	5.33333	3.33333	1.05899	0.950236
SAOUHSC_00352	1.93793	-1.19441	1.37272	-0.870102	0.384245		312	182.215	179.275	186.099	187.599	186.077	184.913	1.039	1	2	5	1	1	0.853705	0.872043	2.09577	5.77669	1.36261	1.17033	182.53	186.196	1.34633	2.33333	1.27384	2.76988
SAOUHSC_00353	1.59393	0.143529	1.41975	0.101095	0.919475		159	49.21	47.773	51.296	52.216	51.45	50.463	2.961	2	1	2	1	1	9.01383	6.54497	3.80165	8.3017	4.92809	4.28847	49.4263	51.3763	1.987	1.33333	6.45348	5.83942
SAOUHSC_00354	6.28208	-0.84602	0.761101	-1.11157	0.266322		612	480.602	477.034	484.428	485.846	484.242	482.956	9.034	2	5	6	5	10	2.81535	0.655448	2.0128	2.67665	2.61802	4.48093	480.688	484.348	5.34467	7	1.82786	3.25853
SAOUHSC_00355							369	238.092	234.902	242.005	243.485	241.902	240.662	0	2	0	1	0	2	0	1.33107	0	0.890158	0	1.79845	238.333	242.016	0.666667	1	0.443689	0.896203
SAOUHSC_00356	9.76515	-0.521333	0.605721	-0.860682	0.389413	0.799951	573	441.607	438.049	445.432	446.853	445.25	443.963	7	13	8	7	13	9	2.37422	4.63957	3.50241	3.39526	7.40295	4.38722	441.696	445.355	9.33333	9.66667	3.5054	5.06181
SAOUHSC_00357	56.1276	-0.250196	0.247988	-1.0089	0.31302	0.734917	264	136.63	134.106	140.292	141.783	140.374	139.32	73.002	63	45	55	50	53	80.0286	73.4429	62.5516	84.0771	90.3127	82.326	137.009	140.492	60.334	52.6667	72.0077	85.5719
SAOUHSC_00358	14.9226	-0.555277	0.491574	-1.12959	0.258649	0.684029	252	125.588	123.17	129.132	130.618	129.224	128.244	19	8.006	15.028	14	14	18	22.6603	10.1616	22.6941	23.2308	27.4694	30.3747	125.963	129.362	14.0113	15.3333	18.5053	27.025
SAOUHSC_00359	53.2997	0.110191	0.255292	0.431626	0.666013	0.925477	582	450.605	447.044	454.431	455.849	454.247	452.961	71	68	56	42	45.041	44	23.6005	23.7802	24.0314	19.9695	25.1411	21.0217	450.693	454.352	65	43.6803	23.804	22.0441
SAOUHSC_00360	28.82	-0.101071	0.352185	-0.286984	0.774125	0.956649	384	252.959	249.697	256.86	258.339	256.758	255.504	37.188	35	26	20	31	25	22.0199	21.9135	19.7395	16.7795	30.6128	21.1748	253.172	256.867	32.7293	25.3333	21.2243	22.8557
SAOUHSC_00362	232.965	-0.125825	0.138169	-0.910664	0.362472	0.792908	627	495.602	492.033	499.427	500.845	499.235	497.955	319.153	268.826	205.057	181	204.059	239.417	96.4551	85.415	80.0683	78.3276	103.637	104.05	495.687	499.345	264.345	208.159	87.3128	95.3382
SAOUHSC_00363	17.4375	0.437835	0.453689	0.965055	0.334517	0.75842	294	164.917	162.103	168.725	170.195	168.749	167.609	22	22.276	25	16	12.263	10	19.9809	21.4833	28.8948	20.3757	18.4249	12.9115	165.248	168.851	23.092	12.7543	23.453	17.2374
SAOUHSC_00364	4459.35	0.0614051	0.0598674	1.02568	0.30504	0.728743	1524	1392.59	1389	1396.41	1397.81	1396.2	1394.93	5890.44	5529.49	4674.52	3780.72	3435.14	3958.92	633.554	622.358	652.805	586.227	623.823	614.184	1392.67	1396.32	5364.82	3724.92	636.239	608.078
SAOUHSC_00365	2365.7	0.0397642	0.0639017	0.622272	0.533763	0.877204	570	438.608	435.049	442.434	443.853	442.251	440.967	3103.66	2914.13	2440.05	1979.34	1840.4	2174.23	1059.88	1047.19	1075.5	966.542	1055.14	1067.03	438.697	442.357	2819.28	1997.99	1060.86	1029.57
SAOUHSC_00366	162.639	-0.284084	0.152904	-1.85792	0.0631804	0.313128	756	624.596	621.027	628.423	629.837	628.229	626.952	210.128	186.007	127.678	149.999	142.121	167.301	50.39	46.8249	39.6209	51.6178	57.3596	57.7485	624.682	628.339	174.604	153.14	45.6119	55.5753
SAOUHSC_00367	681.841	-0.245163	0.0869461	-2.81971	0.00480673	0.0493903	1389	1257.59	1254	1261.41	1262.81	1261.2	1259.93	799.734	758.734	646.087	636.981	565.961	692.859	95.2502	94.591	99.8837	109.327	113.78	119.007	1257.67	1261.32	734.852	631.934	96.5749	114.038
SAOUHSC_00369	1852.39	1.39418	0.0659176	21.1504	2.7383e-99	6.1338e-96	957	825.589	822	829.413	830.81	829.207	827.936	3619.98	3288.84	2616.1	913.553	762.324	946.891	656.752	625.502	615.096	238.326	233.1	247.502	825.667	829.318	3174.98	874.256	632.45	239.643
SAOUHSC_00370	114.612	0.388852	0.18152	2.1422	0.0321771	0.198267	663	531.602	528.031	535.424	536.838	535.231	533.953	181.455	159.032	122.202	99.006	75.036	80.552	51.1259	47.085	44.5083	39.9721	35.5461	32.6473	531.686	535.341	154.23	84.8647	47.573	36.0552
SAOUHSC_00371	196.925	-0.0443962	0.14668	-0.302674	0.762138	0.952747	408	276.808	273.469	280.702	282.16	280.569	279.304	295.004	208.199	185.096	178.08	152.882	185.41	159.627	119.022	128.591	136.792	138.16	143.659	276.993	280.678	229.433	172.124	135.747	139.537
SAOUHSC_00372	78.8218	0.320221	0.225441	1.42042	0.155486	0.54082	579	447.605	444.045	451.431	452.851	451.247	449.962	102.628	105.887	96.899	71.742	57.4	50.293	34.3422	37.2796	41.8589	34.3365	32.2526	24.1883	447.694	451.353	101.805	59.8117	37.8269	30.2591
SAOUHSC_00373	276.283	0.299975	0.151509	1.97991	0.0477139	0.259165	1269	1137.59	1134	1141.41	1142.81	1141.2	1139.93	338.814	341.661	375.833	208.421	207.295	216.363	44.6103	47.102	64.2114	39.5283	46.0566	41.075	1137.67	1141.32	352.103	210.693	51.9746	42.22
SAOUHSC_00374	2010.44	0.208487	0.0901532	2.31259	0.0207454	0.142566	1467	1335.59	1332	1339.41	1340.81	1339.2	1337.93	2461.86	2715.57	2373.44	1529.64	1473.59	1773.67	276.089	318.723	345.561	247.265	278.995	286.89	1335.67	1339.32	2516.96	1592.3	313.458	271.05
SAOUHSC_00375	2745.91	0.190591	0.0852373	2.236	0.0253516	0.166533	1542	1410.59	1407	1414.41	1415.81	1414.2	1412.93	3452.78	3647.2	3173.48	2116.3	2157.36	2272.3	366.63	405.25	437.542	323.976	386.792	348.032	1410.67	1414.32	3424.49	2181.99	403.14	352.933
SAOUHSC_00376	3.27437	2.10542	1.22545	1.71808	0.0857819		537	405.612	402.07	409.442	410.871	409.257	407.981	6	5	7	0	3	0	2.21564	1.94413	3.33399	0	1.85862	0	405.708	409.37	6	1	2.49792	0.619539
SAOUHSC_00377	2.3027	1.0178	1.26714	0.803222	0.421846		705	573.601	570.028	577.423	578.837	577.229	575.952	4	4	3	3	0	1.012	1.0445	1.09704	1.01318	1.12332	0	0.380271	573.684	577.339	3.66667	1.33733	1.05157	0.501198
SAOUHSC_00378							273	145.036	142.413	148.737	150.213	148.807	147.728	1	3	1	0	1	0	1.03272	3.29328	1.31111	0	1.70389	0	145.395	148.916	1.66667	0.333333	1.87904	0.567964
SAOUHSC_00381	24.6066	0.0875757	0.382464	0.228978	0.818886	0.965963	360	229.19	226.055	233.102	234.597	233.015	231.801	41.945	29	20	26.566	15.614	19	27.4118	20.0559	16.7318	24.5436	16.99	17.7384	229.449	233.138	30.315	20.3933	21.3998	19.7573
SAOUHSC_00381a							153	45.084	43.784	47.054	47.927	47.181	46.228	3	2	1	0	3	0	9.96679	7.14123	4.14437	0	16.122	0	45.3073	47.112	2	1	7.08413	5.374
SAOUHSC_00382	48.1719	0.355615	0.276582	1.28575	0.198531	0.595329	846	714.595	711.025	718.423	719.833	718.229	716.948	80.055	57	55.001	44.434	27.386	38	16.7799	12.5328	14.9297	13.3791	9.6679	11.4702	714.681	718.337	64.0187	36.6067	14.7475	11.5057
SAOUHSC_00383	5.75966	1.19803	0.797454	1.50231	0.133016		681	549.602	546.028	553.423	554.838	553.23	551.953	13	10.003	6	3	3	3	3.54286	2.86396	2.11423	1.17191	1.37493	1.17624	549.684	553.34	9.66767	3	2.84035	1.24103
SAOUHSC_00384							696	564.601	561.028	568.423	569.838	568.229	566.952	1	2	0	2	1	1	0.265288	0.557318	0	0.760709	0.446213	0.381706	564.684	568.34	1	1.33333	0.274202	0.529543
SAOUHSC_00386							1071	939.589	936	943.408	944.81	943.2	941.935	0	3	0	0	2	0	0	0.501075	0	0	0.53764	0	939.666	943.315	1	0.666667	0.167025	0.179213
SAOUHSC_00387							138	35.368	34.289	36.978	37.742	37.117	36.269	0	0	0	0	0	0	0	0	0	0	0	0	35.545	37.0427	0	0	0	0
SAOUHSC_00389							927	795.589	792.004	799.415	800.813	799.207	797.936	4	2	2	1	0	0	0.753061	0.394784	0.487884	0.27065	0	0	795.669	799.319	2.66667	0.333333	0.545243	0.0902167
SAOUHSC_00390	2.26989	-0.0113882	1.30625	-0.00871823	0.993044		705	573.601	570.028	577.423	578.837	577.229	575.952	1	5	2	5	0	1	0.261132	1.3713	0.675452	1.87221	0	0.375742	573.684	577.339	2.66667	2	0.769293	0.749316
SAOUHSC_00391	5.37224	-0.0561307	0.816264	-0.0687654	0.945176		696	564.601	561.028	568.423	569.838	568.229	566.952	6	4	8	8	3	3	1.59173	1.11464	2.74459	3.04284	1.33864	1.14512	564.684	568.34	6	4.66667	1.81698	1.8422
SAOUHSC_00392	9.09502	0.0670852	0.608215	0.110298	0.912173		696	564.601	561.028	568.423	569.838	568.229	566.952	11	13	9	6	6	11	2.91817	3.62257	3.08766	2.28213	2.67728	4.19877	564.684	568.34	11	7.66667	3.20946	3.05272
SAOUHSC_00393	2.58262	0.253225	1.16713	0.216964	0.828236		699	567.601	564.028	571.423	572.838	571.229	569.952	6	1	3	3	2	1	1.58331	0.277177	1.02382	1.13509	0.887739	0.379697	567.684	571.34	3.33333	2	0.961436	0.800841
SAOUHSC_00394	1.98915	-0.003894	1.32231	-0.00294484	0.99765		699	567.601	564.028	571.423	572.838	571.229	569.952	3	2	2	3	2	0	0.791657	0.554353	0.682544	1.13509	0.887739	0	567.684	571.34	2.33333	1.66667	0.676185	0.674276
SAOUHSC_00395	10.2151	-0.218269	0.605114	-0.360708	0.718318	0.942794	684	552.602	549.028	556.423	557.838	556.23	554.953	17	8	9	9	4	16	4.60782	2.278	3.15425	3.49682	1.82336	6.23936	552.684	556.34	11.3333	9.66667	3.34669	3.85318
SAOUHSC_00396							102	16.062	15.607	16.737	17.145	16.82	16.415	0	0	0	0	0	0	0	0	0	0	0	0	16.1353	16.7933	0	0	0	0
SAOUHSC_00397	396.154	-0.185296	0.105813	-1.75116	0.079918	0.357318	1473	1341.59	1338	1345.41	1346.81	1345.2	1343.93	490.439	433.358	386.541	365.847	329.682	383.137	54.7551	50.6347	56.0273	58.8752	62.1404	61.6953	1341.67	1345.32	436.779	359.555	53.8057	60.9036
SAOUHSC_00398	135.845	-0.22162	0.169551	-1.3071	0.191179	0.587368	1212	1080.59	1077	1084.41	1085.81	1084.2	1082.93	153.316	168.079	122.704	110.993	122.543	139.866	21.2514	24.398	22.066	22.1554	28.6578	27.9502	1080.67	1084.32	148.033	124.467	22.5718	26.2545
SAOUHSC_00399	13.1055	-1.56668	0.556182	-2.81685	0.00484972	0.0496045	678	546.602	543.028	550.423	551.838	550.23	548.953	14.463	6.003	4	12	19.719	17.545	3.96331	1.72834	1.41717	4.71313	9.08668	6.91671	546.684	550.34	8.15533	16.4213	2.36961	6.9055
SAOUHSC_00400	101.43	-1.19452	0.25355	-4.71117	2.46299e-06	9.19515e-05	1509	1377.59	1374	1381.41	1382.81	1381.2	1379.93	113.538	56	52.001	95	151.988	109.466	12.3447	6.37175	7.3409	14.8902	27.9009	17.1671	1377.67	1381.32	73.8463	118.818	8.68577	19.9861
SAOUHSC_00401	21.9328	-0.445821	0.39765	-1.12114	0.262229	0.687633	309	179.321	176.406	183.187	184.69	183.176	182.016	30	19	17	26.065	16	24	25.0582	16.8383	18.0973	30.5883	22.1471	28.5349	179.638	183.294	22	22.0217	19.9979	27.0901
SAOUHSC_00402	30.6032	-0.294889	0.339956	-0.867433	0.385705	0.799501	819	687.595	684.027	691.423	692.837	691.229	689.95	37	41.567	20	27.002	26.327	34	8.05987	9.5001	5.64086	8.44708	9.6571	10.6644	687.682	691.339	32.8557	29.1097	7.73361	9.58953
SAOUHSC_00404	59.1635	-0.227261	0.267478	-0.849645	0.395523	0.804473	786	654.595	651.027	658.423	659.837	658.229	656.952	58.962	94.435	42.008	60.998	49.067	54.001	13.4915	22.6772	12.4418	20.0363	18.9008	17.7888	654.682	658.339	65.135	54.6887	16.2035	18.9086
SAOUHSC_00405	95.5916	-0.267669	0.197894	-1.35259	0.176188	0.565827	738	606.596	603.028	610.423	611.837	610.229	608.952	119.649	121.288	69.942	86.574	80.7	100.826	29.5438	31.444	22.3442	30.6685	33.531	35.8316	606.682	610.339	103.626	89.3667	27.7773	33.3437
SAOUHSC_00406	300.226	-0.168241	0.1205	-1.39619	0.162657	0.551212	1329	1197.59	1194	1201.41	1202.81	1201.2	1199.93	351.83	352.619	294.077	289.145	221.925	305.996	44.0032	46.1699	47.7341	52.1026	46.8443	55.1866	1197.67	1201.32	332.842	272.355	45.9691	51.3778
SAOUHSC_00407	107.791	-0.168228	0.188576	-0.892096	0.372341	0.798403	324	193.864	190.869	197.776	199.267	197.738	196.559	130.673	136.795	90.637	89.659	85.186	120.96	100.959	112.045	89.3695	97.5214	109.231	133.176	194.17	197.855	119.368	98.6017	100.791	113.309
SAOUHSC_00408	87.1203	-0.482191	0.207432	-2.32457	0.0200949	0.13979	315	185.117	182.161	189.02	190.509	188.981	187.831	103.279	81.585	70.651	74.714	86.232	100.623	83.5648	70.0184	72.8906	85.001	115.696	115.933	185.433	189.107	85.1717	87.1897	75.4913	105.543
SAOUHSC_00409	16.5975	-0.139774	0.461389	-0.302942	0.761934	0.952747	261	133.858	131.35	137.506	138.983	137.569	136.539	17	22	16	10	15	20.145	19.0223	26.1848	22.6912	15.5947	27.6462	31.929	134.238	137.697	18.3333	15.0483	22.6328	25.0566
SAOUHSC_00410	138.958	0.0345317	0.170029	0.203094	0.839062	0.968636	1203	1071.59	1068	1075.41	1076.81	1075.2	1073.93	187.36	182	131.859	142.01	89.003	123.244	26.1883	26.6414	23.9108	28.5837	20.9884	24.8349	1071.67	1075.32	167.073	118.086	25.5802	24.8024
SAOUHSC_00411							129	29.914	28.995	31.327	32.023	31.456	30.7	1	0	0	0	1	0	5.0071	0	0	0	8.06043	0	30.0787	31.393	0.333333	0.333333	1.66903	2.68681
SAOUHSC_00411.2							69	3.306	3.305	3.323	3.351	3.349	3.321	0	0	0	0	0	0	0	0	0	0	0	0	3.31133	3.34033	0	0	0	0
SAOUHSC_00411.3							66	2.111	2.112	2.074	2.107	2.116	2.134	0	0	0	0	0	0	0	0	0	0	0	0	2.099	2.119	0	0	0	0
SAOUHSC_00411.4							66	2.111	2.112	2.074	2.107	2.116	2.134	0	0	0	0	0	0	0	0	0	0	0	0	2.099	2.119	0	0	0	0
SAOUHSC_00412	660.045	-0.274134	0.0942037	-2.91001	0.00361419	0.0404789	1485	1353.59	1350	1357.41	1358.81	1357.2	1355.93	854.225	669.44	599.137	639.946	526.799	689.66	94.5245	77.5238	86.0746	102.076	98.4162	110.071	1353.67	1357.32	707.601	618.802	86.041	103.521
SAOUHSC_00413	1499.5	-0.559974	0.0891694	-6.27989	3.38819e-10	3.79478e-08	2706	2574.59	2571	2578.41	2579.81	2578.2	2576.93	1743.72	1370.31	1197.81	1473.74	1272.73	1855.41	101.444	83.3246	90.5933	123.815	125.165	155.816	2574.67	2578.32	1437.28	1533.96	91.7874	134.932
SAOUHSC_00414	194.754	-0.228934	0.14415	-1.58817	0.112248	0.452281	363	232.155	229.001	236.071	237.557	235.975	234.753	252.18	215.204	167.684	168	158.983	217.417	162.702	146.916	138.518	153.278	170.825	200.428	232.409	236.095	211.689	181.467	149.379	174.844
SAOUHSC_00416	151.653	0.181868	0.159195	1.14243	0.253276	0.681079	675	543.602	540.029	547.423	548.838	547.23	545.953	223.939	204.915	145.514	134.778	96.839	135.182	61.7033	59.3219	51.8372	53.2247	44.8689	53.5847	543.685	547.34	191.456	122.266	57.6208	50.5594
SAOUHSC_00417	200.836	0.123417	0.14129	0.873503	0.382389	0.798403	735	603.598	600.028	607.423	608.837	607.229	605.952	257.182	257.089	223.486	164.65	142.169	186.848	63.8192	66.9837	71.7493	58.614	59.3631	66.7306	603.683	607.339	245.919	164.556	67.5174	61.5692
SAOUHSC_00418							114	21.634	20.991	22.671	23.188	22.753	22.147	1	0	2	1	1	2	6.92343	0	17.2033	9.34696	11.1438	19.5428	21.7653	22.696	1	1.33333	8.04223	13.3445
SAOUHSC_00420	105.347	0.266107	0.191318	1.39092	0.16425	0.553264	1338	1206.59	1203	1210.41	1211.81	1210.2	1208.93	151.04	146	111.002	93	80.093	71.011	18.7495	18.9734	17.8838	16.6337	16.7804	12.7116	1206.67	1210.32	136.014	81.368	18.5356	15.3752
SAOUHSC_00421	68.2138	0.300733	0.228202	1.31784	0.187558	0.58514	915	783.589	780.005	787.415	788.814	787.207	785.937	112.116	89.147	68.251	53.509	48.221	55.131	21.4308	17.8677	16.903	14.7026	15.5315	15.1804	783.67	787.319	89.838	52.287	18.7338	15.1382
SAOUHSC_00422	293.501	0.137544	0.131865	1.04307	0.296918	0.720581	1143	1011.59	1008	1015.41	1016.81	1015.2	1013.93	359.853	383.3	336.02	213.491	227.779	274.243	53.282	59.4477	64.5333	45.5071	56.8889	58.5331	1011.67	1015.32	359.724	238.504	59.0877	53.643
SAOUHSC_00423	103.79	0.979823	0.207545	4.72101	2.34681e-06	8.90994e-05	1026	894.589	891	898.408	899.81	898.2	896.935	218.192	159.611	117.029	71.498	55.565	51.595	36.5321	28.0054	25.4026	17.222	15.6853	12.4486	894.666	898.315	164.944	59.5527	29.98	15.1186
SAOUHSC_00424	69.188	0.501386	0.268095	1.87018	0.0614585	0.307292	660	528.602	525.031	532.424	533.838	532.231	530.954	146.912	90.764	56.987	61.42	47.452	38.718	41.6283	27.0264	20.8727	24.9369	22.6057	15.7807	528.686	532.341	98.221	49.1967	29.8424	21.1078
SAOUHSC_00426	194.226	0.189432	0.329085	0.575633	0.564863	0.881841	843	711.595	708.027	715.423	716.833	715.229	713.948	383.171	243.165	134.135	177.62	116.036	176.309	80.6528	53.692	36.5627	53.7048	41.1352	53.442	711.682	715.337	253.49	156.655	56.9692	49.4273
SAOUHSC_00427	733.215	0.191541	0.091473	2.09396	0.0362634	0.214327	1005	873.589	870	877.408	878.81	877.2	875.935	986.115	963.728	807.558	643.165	535.849	572.808	169.075	173.178	179.486	158.624	154.885	141.518	873.666	877.315	919.134	583.941	173.913	151.676
SAOUHSC_00428	92.6976	-0.0107663	0.196766	-0.0547162	0.956365	0.993309	270	142.22	139.633	145.916	147.4	145.984	144.914	126.8	118.148	80.986	78	77.302	86.001	133.542	132.28	108.234	114.693	134.261	128.432	142.59	146.099	108.645	80.4343	124.685	125.795
SAOUHSC_00429	37.576	0.0311167	0.313835	0.0991501	0.921019	0.981521	396	264.875	261.573	268.773	270.237	268.663	267.39	47.696	39.226	44.716	25.296	34.016	35.703	26.9713	23.4443	32.4442	20.2883	32.1024	28.8962	265.074	268.763	43.8793	31.6717	27.6199	27.0956
SAOUHSC_00430	70.6331	-0.114009	0.225608	-0.50534	0.61332	0.907441	486	354.638	351.145	358.485	359.914	358.32	357.044	83.322	82.774	72.284	55.704	63.202	69.441	35.1912	36.8524	39.3214	33.545	44.7221	42.0893	354.756	358.426	79.46	62.7823	37.1216	40.1188
SAOUHSC_00431	61.9201	0.111162	0.248367	0.447573	0.654461	0.918241	783	651.595	648.027	655.423	656.837	655.229	653.952	69.946	87.994	67.854	44	44.681	63.819	16.0784	21.2284	20.1888	14.5189	17.2902	21.1192	651.682	655.339	75.2647	50.8333	19.1652	17.6428
SAOUHSC_00433	49.9137	-0.203744	0.267778	-0.760867	0.446737	0.833909	1119	987.589	984	991.408	992.81	991.2	989.935	68.282	56.036	42.256	56	34.368	48.197	10.356	8.90279	8.3118	12.2254	8.79145	10.5364	987.666	991.315	55.5247	46.1883	9.19019	10.5177
SAOUHSC_00434	4.77233	-0.179196	0.82489	-0.217236	0.828025		885	753.589	750.018	757.418	758.82	757.214	755.939	7	5	4	5	4	4	1.39131	1.04221	1.02987	1.42814	1.33939	1.14512	753.675	757.324	5.33333	4.33333	1.15446	1.30421
SAOUHSC_00435	90.1516	1.26375	0.210714	5.99748	2.00407e-09	1.72658e-07	4500	4368.59	4365	4372.41	4373.81	4372.2	4370.94	184.349	153.003	118.013	51	39	46.124	6.32059	5.47992	5.26343	2.52726	2.26167	2.28365	4368.67	4372.31	151.788	45.3747	5.68798	2.35753
SAOUHSC_00436	45.2614	0.85515	0.288505	2.96408	0.0030359	0.0357916	1464	1332.59	1329	1336.41	1337.81	1336.2	1334.93	92.749	68	49	28	24	31	10.4249	7.99911	7.15016	4.53632	4.55413	5.02548	1332.67	1336.32	69.9163	27.6667	8.52473	4.70531
SAOUHSC_00437	2046.4	-0.48893	0.0817573	-5.98026	2.22785e-09	1.84829e-07	1428	1296.59	1293	1300.41	1301.81	1300.2	1298.93	2496.23	2001.64	1583.26	2289.53	1828.36	2003.53	288.364	242.016	237.428	381.188	356.547	333.798	1296.67	1300.32	2027.04	2040.47	255.936	357.177
SAOUHSC_00438	881.668	-0.536506	0.104727	-5.12292	3.00838e-07	1.4975e-05	1641	1509.59	1506	1513.41	1514.81	1513.2	1511.93	1148.94	847.169	598.126	955.989	800.648	919.714	113.998	87.9433	77.0717	136.784	134.156	131.642	1509.67	1513.32	864.744	892.117	93.0043	134.194
SAOUHSC_00439	259.584	-0.775325	0.16747	-4.62963	3.66323e-06	0.000124328	729	597.601	594.028	601.423	602.837	601.229	599.952	319.783	209.796	159.936	314.799	190.217	348.47	80.1498	55.2137	51.8593	113.181	80.2184	125.697	597.684	601.339	229.838	284.495	62.4076	106.365
SAOUHSC_00440							102	16.062	15.607	16.737	17.145	16.82	16.415	1	5	0	1	0	2	9.32517	50.0859	0	12.6419	0	26.3667	16.1353	16.7933	2	1	19.8037	13.0028
SAOUHSC_00441	34.1687	0.00890996	0.329886	0.0270092	0.978452	0.994135	525	393.614	390.083	397.447	398.874	397.271	395.997	53.616	39.086	30.026	32.072	18	39	20.4026	15.6646	14.7325	17.4275	11.4882	21.3132	393.715	397.381	40.9093	29.6907	16.9333	16.743
SAOUHSC_00442	676.216	-0.0784631	0.0873594	-0.898164	0.369098	0.798403	1674	1542.59	1539	1546.41	1547.81	1546.2	1544.93	910.082	820.922	615.29	598.147	510.421	678.215	88.3668	83.3913	77.5915	83.7588	83.7005	95.0021	1542.67	1546.32	782.098	595.594	83.1166	87.4871
SAOUHSC_00444	655.015	-0.0621552	0.0884037	-0.703083	0.482004	0.853509	318	188.026	185.059	191.938	193.422	191.895	190.747	902.871	748.32	611.116	576.76	526.647	626.396	719.228	632.171	620.9	646.293	695.857	710.67	188.341	192.021	754.102	576.601	657.433	684.274
SAOUHSC_00445	756.9	0.0571174	0.0848398	0.673239	0.500795	0.858802	597	465.602	462.038	469.428	470.847	469.245	467.956	987.154	994.911	750.274	690.825	549.59	668.47	317.562	336.639	311.68	318	296.964	309.138	465.689	469.349	910.78	636.295	321.96	308.034
SAOUHSC_00446							99	14.733	14.344	15.315	15.696	15.412	15.033	1	1	1	0	0	0	10.1665	10.8986	12.7334	0	0	0	14.7973	15.3803	1	0	11.2662	0
SAOUHSC_00450	71.0752	0.150269	0.226257	0.66415	0.506594	0.859024	1338	1206.59	1203	1210.41	1211.81	1210.2	1208.93	108.188	86.542	71.289	51.195	60.192	61.007	13.43	11.2466	11.4855	9.15653	12.6109	10.9208	1206.67	1210.32	88.673	57.4647	12.054	10.8961
SAOUHSC_00451	79.5894	0.0106102	0.218906	0.048469	0.961343	0.993309	618	486.602	483.034	490.428	491.846	490.239	488.956	114.327	110.148	63.102	79.125	55.039	71.231	35.1911	35.6499	25.0915	34.8676	28.4659	31.5265	486.688	490.347	95.859	68.465	31.9775	31.62
SAOUHSC_00452	510.313	0.0503183	0.0979524	0.513701	0.607461	0.905983	330	199.725	196.687	203.638	205.131	203.577	202.416	664.296	618.533	536.683	477.002	380.273	437.796	498.182	491.637	513.947	503.998	473.622	468.062	200.017	203.708	606.504	431.69	501.255	481.894
SAOUHSC_00453							177	62.283	60.624	64.741	65.869	64.946	63.927	0	1	0	1	0	0	0	2.57877	0	3.29049	0	0	62.5493	64.914	0.333333	0.333333	0.859592	1.09683
SAOUHSC_00454	113.817	-0.0408246	0.177081	-0.230542	0.817671	0.965963	840	708.595	705.027	712.423	713.834	712.229	710.95	154.759	133.14	110.138	105.441	89.971	101.077	32.7127	29.5231	30.1479	32.0149	32.0295	30.7674	708.682	712.338	132.679	98.8297	30.7946	31.6039
SAOUHSC_00455	166.135	-0.0962567	0.151793	-0.634131	0.525995	0.872117	804	672.595	669.027	676.423	677.837	676.229	674.952	233.174	192.8	146.848	161.162	124.665	155.659	51.9261	45.0527	42.336	51.5319	46.7429	49.9087	672.682	676.339	190.941	147.162	46.4383	49.3945
SAOUHSC_00456	84.1717	-0.164992	0.204972	-0.804951	0.420848	0.820452	348	217.369	214.257	221.285	222.778	221.195	220.008	111.344	90.538	78.114	85.621	66.474	77.506	76.7237	66.0622	68.8394	83.2999	76.1983	76.2378	217.637	221.327	93.332	76.5337	70.5418	78.5787
SAOUHSC_00457	41.7977	0.127452	0.307121	0.414989	0.67815	0.926497	726	594.601	591.028	598.423	599.837	598.229	596.952	48.176	66.394	41.107	37.405	21	46.316	12.1358	17.5622	13.3956	13.5155	8.90056	16.7907	594.684	598.339	51.8923	34.907	14.3645	13.0689
SAOUHSC_00458	22.1917	0.186981	0.39731	0.470617	0.637914	0.915541	249	122.864	120.469	126.371	127.856	126.472	125.502	36.196	22.606	23.838	15.44	15.936	22.514	44.1255	29.336	36.7861	26.1729	31.9476	38.8213	123.235	126.61	27.5467	17.9633	36.7492	32.3139
SAOUHSC_00459	82.0236	-0.0552041	0.20738	-0.266198	0.790087	0.962616	840	708.595	705.027	712.423	713.834	712.229	710.95	114.644	93	78.116	70.16	62.501	81.739	24.2333	20.6222	21.3827	21.3024	22.2503	24.881	708.682	712.338	95.2533	71.4667	22.0794	22.8113
SAOUHSC_00460							156	47.137	45.773	49.159	50.051	49.291	48.331	0	0	0	0	0	0	0	0	0	0	0	0	47.3563	49.2243	0	0	0	0
SAOUHSC_00461	1594.3	0.103335	0.0676563	1.52735	0.126674	0.483389	1974	1842.59	1839	1846.41	1847.81	1846.2	1844.93	2132.53	2076.13	1643.36	1318	1223.98	1391.48	173.351	176.494	173.566	154.596	168.098	163.219	1842.67	1846.32	1950.67	1311.16	174.47	161.971
SAOUHSC_00462	671.122	0.122032	0.0866564	1.40823	0.159062	0.5448	774	642.595	639.027	646.423	647.837	646.229	644.952	890.078	912.627	676.266	559.514	492.01	598.978	207.467	223.271	204.014	187.191	193.042	200.983	642.682	646.339	826.324	550.167	211.584	193.739
SAOUHSC_00463	155.334	0.177593	0.158623	1.11959	0.262887	0.687633	537	405.612	402.07	409.442	410.871	409.257	407.981	194.332	211.77	172.84	132.461	113.594	128.189	71.7617	82.3418	82.3209	69.8749	70.3762	67.9966	405.708	409.37	192.981	124.748	78.8082	69.4159
SAOUHSC_00464	249.814	0.115876	0.130137	0.890412	0.373245	0.798403	894	762.589	759.013	766.418	767.819	766.214	764.937	313.266	323.328	277.918	204.539	181.623	227.652	61.5292	66.5965	70.7147	57.7375	60.1017	64.4054	762.673	766.323	304.837	204.605	66.2801	60.7482
SAOUHSC_00465	405.937	0.0510192	0.108399	0.470661	0.637883	0.915541	264	136.63	134.106	140.292	141.783	140.374	139.32	576.329	473.395	402.454	378.788	320.241	333.024	631.805	551.865	559.425	579.043	578.436	517.292	137.009	140.492	484.059	344.018	581.032	558.257
SAOUHSC_00466	348.507	-0.0494151	0.108701	-0.454597	0.649399	0.918241	849	717.595	714.024	721.423	722.833	721.229	719.948	468.959	422.65	326.313	314.712	260.646	335.927	97.8846	92.5392	88.2071	94.3659	91.6312	100.976	717.681	721.337	405.974	303.762	92.877	95.6578
SAOUHSC_00467	568.35	-0.0759063	0.0949065	-0.799801	0.423826	0.821027	825	693.595	690.027	697.423	698.837	697.229	695.95	769.614	647.424	545.321	520.029	474.416	499.491	166.198	146.683	152.481	161.284	172.524	155.319	693.682	697.339	654.12	497.979	155.121	163.042
SAOUHSC_00468	266.539	-0.1282	0.127247	-1.00749	0.313698	0.734917	381	249.984	246.734	253.886	255.36	253.784	252.533	380.11	289.172	235.25	244.095	221.324	252.79	227.749	183.225	180.697	207.179	221.121	216.629	250.201	253.892	301.511	239.403	197.224	214.977
SAOUHSC_00469	325.539	-0.216573	0.118651	-1.82529	0.0679578	0.324594	303	173.53	170.677	177.388	178.875	177.392	176.255	438.233	339.844	286.029	307.704	253.473	347.803	378.259	311.288	314.445	372.842	362.296	427.038	173.865	177.507	354.702	302.993	334.664	387.392
SAOUHSC_00470							132	31.692	30.714	33.157	33.886	33.314	32.516	0	0	0	0	0	1	0	0	0	0	0	6.65553	31.8543	33.2387	0	0.333333	0	2.21851
SAOUHSC_00471	986.457	-0.157118	0.0756555	-2.07676	0.037824	0.22064	1353	1221.59	1218	1225.41	1226.81	1225.2	1223.93	1258.25	1161.76	897.322	911.027	768.292	994.127	154.277	149.116	142.799	160.951	158.995	175.776	1221.67	1225.32	1105.78	891.149	148.731	165.241
SAOUHSC_00472	1491.87	-0.159565	0.0708107	-2.2534	0.0242342	0.161561	966	834.589	831	838.413	839.81	838.207	836.936	1886.76	1686.39	1417.4	1309.31	1228.81	1501.17	338.612	317.26	329.68	337.91	371.707	388.162	834.667	838.318	1663.52	1346.43	328.518	365.926
SAOUHSC_00473	6.92744	0.824058	0.710309	1.16014	0.245991		111	20.172	19.557	21.12	21.638	21.21	20.63	14.029	9	8	4	5	3.645	104.165	71.9452	73.8677	40.0668	59.7725	38.2361	20.283	21.1593	10.343	4.215	83.326	46.0252
SAOUHSC_00474	8649.92	0.118627	0.0561486	2.11273	0.0346242	0.20849	654	522.602	519.031	526.424	527.838	526.231	524.955	11999.7	11341.2	8608.74	7670.19	6359.86	7271.51	3439.19	3416.04	3189.06	3149.52	3064.34	2997.63	522.686	526.341	10649.9	7100.52	3348.1	3070.5
SAOUHSC_00475	105.019	-0.150569	0.19601	-0.768167	0.442388	0.830496	573	441.607	438.049	445.432	446.853	445.25	443.963	154.562	108.668	91.38	110.648	85.336	88.432	52.4236	38.7825	40.0063	53.6683	48.595	43.1058	441.696	445.355	118.203	94.8053	43.7375	48.4564
SAOUHSC_00477	890.985	-0.00610457	0.084567	-0.0721863	0.942454	0.989657	3507	3375.59	3372	3379.41	3380.81	3379.2	3377.93	1117.57	1139.75	890.738	716.967	717.779	849.434	49.5886	52.8419	51.4006	45.9641	53.857	54.4195	3375.67	3379.32	1049.35	761.393	51.277	51.4135
SAOUHSC_00479	371.526	0.0885355	0.111838	0.791642	0.428569	0.821027	1527	1395.59	1392	1399.41	1400.81	1399.2	1397.93	479.168	463.274	406.948	321.578	288.169	310.342	51.4268	52.0303	56.7092	49.7562	52.2195	48.0429	1395.67	1399.32	449.797	306.696	53.3888	50.0062
SAOUHSC_00480	465.05	0.0741256	0.0977693	0.758168	0.44835	0.834556	1194	1062.59	1059	1066.41	1067.81	1066.2	1064.93	633.661	585.677	470.872	406.815	358.014	394.628	89.3204	86.461	86.1069	82.5739	85.1386	80.1938	1062.67	1066.32	563.403	386.486	87.2961	82.6354
SAOUHSC_00481	138.848	-0.0368024	0.172685	-0.213119	0.831234	0.967488	264	136.63	134.106	140.292	141.783	140.374	139.32	199.722	155.428	128.374	102.965	119.81	141.358	218.947	181.192	178.445	157.4	216.407	219.574	137.009	140.492	161.175	121.378	192.861	197.794
SAOUHSC_00482	165.327	0.110932	0.150714	0.736044	0.461704	0.842008	393	261.898	258.601	265.794	267.257	265.683	264.42	223.572	216.307	165.538	128.588	125.297	155.652	127.863	130.767	121.454	104.282	119.576	127.39	262.098	265.787	201.806	136.512	126.695	117.083
SAOUHSC_00483	790.569	0.0153999	0.083803	0.183763	0.8542	0.971649	402	270.84	267.514	274.731	276.197	274.61	273.347	1088.73	970.725	753.35	740.144	602.774	684.258	602.095	567.293	534.746	580.814	556.55	541.728	271.028	274.718	937.6	675.725	568.045	559.697
SAOUHSC_00484	170.435	0.114792	0.149124	0.769776	0.441433	0.83033	1296	1164.59	1161	1168.41	1169.81	1168.2	1166.93	237.356	224.938	168.053	153.138	129.281	136.677	30.5272	30.2892	28.0486	28.3731	28.0597	25.3469	1164.67	1168.32	210.116	139.699	29.6217	27.2599
SAOUHSC_00485	198.267	0.0254612	0.137456	0.185231	0.853048	0.971649	540	408.612	405.067	412.442	413.869	412.256	410.979	264.355	245.24	198.458	178.862	152.189	174.338	96.9026	94.6505	93.8352	93.669	93.6013	91.8013	408.707	412.368	236.018	168.463	95.1294	93.0239
SAOUHSC_00486	5242.56	0.0901486	0.0639301	1.41011	0.158507	0.544564	2094	1962.59	1959	1966.41	1967.81	1966.2	1964.93	6780.38	6785.29	5536.3	4252.99	4100.69	4632.81	517.468	541.491	549.041	468.437	528.804	510.237	1962.67	1966.32	6367.32	4328.83	536	502.492
SAOUHSC_00487	443.251	0.315918	0.103058	3.06544	0.00217352	0.0273522	882	750.591	747.021	754.418	755.824	754.214	752.941	624.892	589.409	518.198	353.067	305.444	354.122	124.698	123.351	133.95	101.246	102.684	101.781	750.677	754.326	577.5	337.544	127.333	101.904
SAOUHSC_00488	2431.17	0.265651	0.067909	3.91187	9.1583e-05	0.00197256	933	801.589	798.004	805.415	806.812	805.207	803.936	3305.38	3299.77	2750.95	1915.96	1739.11	2002.96	617.63	646.452	666.074	514.699	547.627	539.171	801.669	805.318	3118.7	1886.01	643.385	533.833
SAOUHSC_00489	105.283	0.120993	0.201483	0.600511	0.548166	0.881841	804	672.595	669.027	676.423	677.837	676.229	674.952	147.909	128.715	111.896	93.444	55.997	113.117	32.9383	30.0775	32.2594	29.879	20.996	36.2686	672.682	676.339	129.507	87.5193	31.7584	29.0479
SAOUHSC_00490	91.1526	0.0803811	0.202515	0.396914	0.691431	0.934622	366	235.123	231.95	239.037	240.527	238.937	237.705	110.784	115.261	100.593	72.667	77.612	75.641	70.5736	77.6866	82.0658	65.4802	82.3592	68.8642	235.37	239.056	108.879	75.3067	76.7753	72.2345
SAOUHSC_00491	143.909	0.0251561	0.162578	0.154733	0.877032	0.97703	477	345.649	342.162	349.498	350.933	349.343	348.056	174.991	187.024	148.563	129.889	101.403	137.289	75.8296	85.4521	82.8945	80.2213	73.5974	85.3613	345.77	349.444	170.193	122.86	81.3921	79.7267
SAOUHSC_00492	24.4548	-0.0662627	0.382116	-0.17341	0.862329	0.97243	93	12.239	11.95	12.691	13.024	12.762	12.473	24.836	36.405	21.637	25.777	21.465	17.872	303.961	476.277	332.48	428.984	426.444	310.072	12.2933	12.753	27.626	21.7047	370.906	388.5
SAOUHSC_00493	2488.49	0.0683338	0.0616637	1.10817	0.267789	0.695822	1488	1356.59	1353	1360.41	1361.81	1360.2	1358.93	3288.05	3276.06	2476.15	2076.81	1916.08	2230.32	363.036	378.54	354.95	330.537	357.171	355.177	1356.67	1360.32	3013.42	2074.4	365.508	347.628
SAOUHSC_00497	12.4647	-0.156332	0.517535	-0.302071	0.762598	0.952747	1383	1251.59	1248	1255.41	1256.81	1255.2	1253.93	14	17	11	12	8	14	1.67543	2.12957	1.7087	2.06943	1.616	2.41618	1251.67	1255.32	14	11.3333	1.8379	2.03387
SAOUHSC_00499	878.314	0.266071	0.0852622	3.12062	0.00180473	0.0237282	888	756.589	753.016	760.418	761.819	760.214	758.937	1246.67	1205.26	944.301	631.6	665.56	742.951	246.803	250.228	242.168	179.693	221.981	211.851	756.674	760.323	1132.08	680.037	246.4	204.508
SAOUHSC_00500	509.62	0.258184	0.101104	2.55365	0.0106599	0.0904928	561	429.608	426.051	433.434	434.86	433.252	431.971	725.956	693.909	541.776	401.902	399.644	384.753	253.103	254.624	243.756	200.313	233.883	192.754	429.698	433.361	653.88	395.433	250.494	208.983
SAOUHSC_00501	1477.28	-0.104905	0.0680796	-1.54092	0.123337	0.475801	1215	1083.59	1080	1087.41	1088.81	1087.2	1085.93	1876.59	1754.71	1412.98	1372.76	1192.12	1356.98	259.397	254.003	253.398	273.265	278.02	270.424	1083.67	1087.32	1681.43	1307.29	255.599	273.903
SAOUHSC_00502	113.393	0.613299	0.189467	3.23697	0.00120804	0.0175715	462	330.668	327.198	334.519	335.951	334.372	333.081	189.064	178.085	121.605	81.599	55.432	95.583	85.6398	85.0893	70.8907	52.6442	42.0336	62.102	330.795	334.468	162.918	77.538	80.5399	52.2599
SAOUHSC_00503	118.325	0.304925	0.176346	1.72913	0.0837851	0.367997	489	357.634	354.139	361.481	362.911	361.312	360.039	174.246	158.627	128.689	82.933	87.116	101.75	72.9764	70.0262	69.425	49.53	61.134	61.1591	357.751	361.421	153.854	90.5997	70.8092	57.2744
SAOUHSC_00504	277.793	0.332083	0.122096	2.71985	0.00653106	0.0619897	1008	876.589	873	880.408	881.81	880.2	878.935	436.992	367.539	296.808	220.014	176.644	235.908	74.6684	65.8183	65.7432	54.0772	50.8843	58.0847	876.666	880.315	367.113	210.855	68.7433	54.3487
SAOUHSC_00505	1215.4	0.256614	0.0790938	3.24443	0.00117686	0.0174376	2457	2325.59	2322	2329.41	2330.81	2329.2	2327.93	1736.21	1647.45	1312.31	893.34	834.911	1115.52	111.823	110.92	109.863	83.071	90.8863	103.701	2325.67	2329.32	1565.33	947.924	110.868	92.5528
SAOUHSC_00506							159	49.21	47.773	51.296	52.216	51.45	50.463	0	0	0	0	0	0	0	0	0	0	0	0	49.4263	51.3763	0	0	0	0
SAOUHSC_00507	380.483	0.0384935	0.116235	0.33117	0.740516	0.951372	1365	1233.59	1230	1237.41	1238.81	1237.2	1235.93	512.339	497.158	362.851	278.165	302.076	382.569	62.208	63.1898	57.184	48.6674	61.9074	66.987	1233.67	1237.32	457.449	320.937	60.8606	59.1872
SAOUHSC_00508	222.602	-0.0428132	0.134012	-0.319474	0.749367	0.952117	1056	924.589	921	928.408	929.81	928.2	926.935	287.931	296.244	198.02	191.467	170.182	220.064	46.6443	50.286	41.5938	44.6314	46.4877	51.3778	924.666	928.315	260.732	193.904	46.1747	47.499
SAOUHSC_00509	1549.99	0.0759733	0.071158	1.06767	0.285669	0.708433	1455	1323.59	1320	1327.41	1328.81	1327.2	1325.93	1996.4	2000.62	1625	1307.66	1139.55	1424.36	225.919	236.946	238.73	213.291	217.701	232.473	1323.67	1327.32	1874.01	1290.52	233.865	221.155
SAOUHSC_00510	277.439	0.123398	0.121883	1.01243	0.311334	0.734092	648	516.602	513.031	520.424	521.839	520.231	518.955	364.281	384.395	276.987	224.934	203.426	254.743	105.618	117.136	103.791	93.424	99.1459	106.23	516.686	520.342	341.888	227.701	108.849	99.6001
SAOUHSC_00511	672.557	-0.0812642	0.09171	-0.886099	0.375564	0.798403	1401	1269.59	1266	1273.41	1274.81	1273.2	1271.93	801.379	886.832	630.287	591.446	547.275	633.158	94.544	109.513	96.5227	100.556	108.987	107.727	1269.67	1273.32	772.833	590.626	100.193	105.757
SAOUHSC_00512	206.74	-0.143764	0.140678	-1.02194	0.306811	0.729476	405	273.824	270.493	277.715	279.178	277.585	276.327	258.107	256.699	179.903	178.157	189.203	189.525	141.185	148.363	126.327	138.313	172.822	148.429	274.011	277.697	231.57	185.628	138.625	153.188
SAOUHSC_00513	386.227	0.00742167	0.115445	0.0642876	0.948741	0.991094	747	615.596	612.027	619.423	620.837	619.229	617.952	443.455	510.853	407.086	345.787	295.3	347.027	107.898	130.492	128.162	120.718	120.914	121.53	615.682	619.339	453.798	329.371	122.184	121.054
SAOUHSC_00514	350.121	-0.0773383	0.115137	-0.671704	0.501772	0.858802	525	393.614	390.083	397.447	398.874	397.271	395.997	415.276	411.536	367.773	330.53	276.06	315.662	158.025	164.933	180.451	179.604	176.191	172.507	393.715	397.381	398.195	307.417	167.803	176.1
SAOUHSC_00515	183.683	-0.132725	0.145572	-0.911743	0.361904	0.792439	570	438.608	435.049	442.434	443.853	442.251	440.967	225.297	235.589	161.07	156.687	152.925	184.168	76.9376	84.6592	70.9946	76.5127	87.6748	90.3825	438.697	442.357	207.319	164.593	77.5305	84.8567
SAOUHSC_00516	81.9321	0.0358788	0.225419	0.159165	0.873539	0.975437	183	66.873	65.138	69.441	70.639	69.64	68.64	104.06	105.089	80.031	51.878	65.666	93.379	233.075	252.223	224.75	159.176	239.081	294.409	67.1507	69.6397	96.3933	70.3077	236.683	230.888
SAOUHSC_00517	729.1	-0.0225993	0.0852164	-0.265199	0.790856	0.962616	549	417.609	414.058	421.436	422.861	421.253	419.976	931.508	929.861	698.178	610.375	580.23	699.131	334.099	351.086	323.068	312.852	349.239	360.255	417.701	421.363	853.182	629.912	336.085	340.782
SAOUHSC_00518	5660.95	0.204654	0.0699858	2.92422	0.00345326	0.0388708	423	291.76	288.367	295.629	297.07	295.497	294.209	7417.68	7603.65	6251.79	4772.57	4267.78	4466.53	3808.03	4122.25	4123.97	3482.04	3661.97	3285.41	291.919	295.592	7091.04	4502.3	4018.09	3476.48
SAOUHSC_00519	10298.6	0.226503	0.0628581	3.6034	0.000314077	0.00553963	693	561.601	558.028	565.423	566.838	565.23	563.952	14061.2	13919.4	11213.2	8136.58	7855.71	8294.61	3750.19	3899.62	3867.35	3111.16	3523.92	3182.94	561.684	565.34	13064.6	8095.63	3839.05	3272.68
SAOUHSC_00520	11616.7	0.101349	0.0549611	1.84401	0.0651817	0.317694	501	369.624	366.12	373.469	374.896	373.29	372.025	16243.7	14762	11581.3	10104.5	8928.06	9748.73	6582.41	6303.46	6047.29	5841.74	6064.23	5670.89	369.738	373.404	14195.7	9593.75	6311.05	5858.96
SAOUHSC_00521	5988.79	0.204115	0.0600743	3.39771	0.000679517	0.0107952	369	238.092	234.902	242.005	243.485	241.902	240.662	8725.34	8039.68	5941.41	5092.82	4392.94	4855.35	5489.04	5350.68	4787.68	4533.42	4604.49	4366.05	238.333	242.016	7568.81	4780.37	5209.13	4501.32
SAOUHSC_00523	630.257	0.222071	0.0938663	2.36582	0.0179901	0.13017	609	477.602	474.034	481.428	482.846	481.242	479.956	857.356	799.219	728.239	499.753	455.524	536.83	268.877	263.581	294.986	224.329	240.001	242.053	477.688	481.348	794.938	497.369	275.815	235.461
SAOUHSC_00524	18049	0.172542	0.0582784	2.96066	0.00306983	0.0360022	3552	3420.59	3417	3424.41	3425.81	3424.2	3422.93	23993.1	24082.4	19540.4	14716.7	13449	15238	1050.62	1101.82	1112.78	931.083	995.857	963.395	3420.67	3424.32	22538.6	14467.9	1088.41	963.445
SAOUHSC_00525	22666.2	0.174555	0.0568172	3.07222	0.00212471	0.0270417	3597	3465.59	3462	3469.41	3470.81	3469.2	3467.93	30856.1	30162.5	24119.7	18752.1	17074.2	18589.2	1333.59	1362.07	1355.74	1171.01	1247.89	1160.02	3465.67	3469.32	28379.5	18138.5	1350.47	1192.97
SAOUHSC_00526	2649.94	0.151368	0.0630749	2.39981	0.0164037	0.123718	255	128.323	125.877	131.916	133.399	131.997	130.999	3628.77	3569.47	2601.86	2247.57	1946.9	2322.4	4235.6	4433.17	3846.3	3651.74	3739.76	3836.57	128.705	132.132	3266.7	2172.29	4171.69	3742.69
SAOUHSC_00527	13334.5	0.0726452	0.0496324	1.46366	0.143286	0.520194	414	282.783	279.428	286.666	288.118	286.543	285.266	18064.8	16812.1	13377.1	11635.1	10178.3	11656.3	9568.39	9406.1	9100.1	8752.64	9006.4	8842.7	282.959	286.642	16084.7	11156.6	9358.2	8867.25
SAOUHSC_00528	15671.5	0.0778574	0.0561766	1.38594	0.165765	0.554389	471	339.657	336.177	343.504	344.936	343.358	342.066	21071	19824	15919.4	13501.1	12392.4	13242.5	9291.9	9218.94	9037.63	8483.4	9151.13	8377.88	339.779	343.453	18938.2	13045.3	9182.82	8670.8
SAOUHSC_00529	74814.1	0.0483275	0.0515607	0.937293	0.348608	0.77455	2082	1950.59	1947	1954.41	1955.81	1954.2	1952.93	100009	95024.6	74875.6	66096.2	57604.4	64541.6	7679.48	7630.05	7471.08	7324.7	7473.98	7152.01	1950.67	1954.32	89969.7	62747.4	7593.54	7316.89
SAOUHSC_00530	72380.5	0.0394936	0.0475586	0.830421	0.406301	0.810431	1185	1053.59	1050	1057.41	1058.81	1057.2	1055.93	97719.7	91272.9	71443.2	63608.9	55421.6	63936.3	13892.2	13589.7	13175.8	13020.9	13291.9	13103.5	1053.67	1057.32	86811.9	60988.9	13552.6	13138.7
SAOUHSC_00531	177.529	-0.0968078	0.145643	-0.664692	0.506248	0.859024	1176	1044.59	1041	1048.41	1049.81	1048.2	1046.93	240.345	219.142	154.204	162.023	136.32	174.055	34.4626	32.9103	28.6829	33.4508	32.9748	35.9784	1044.67	1048.32	204.564	157.466	32.0186	34.1347
SAOUHSC_00532	991.225	-0.321134	0.077258	-4.15665	3.22955e-05	0.00083681	1188	1056.59	1053	1060.41	1061.81	1060.2	1058.93	1245.76	1058.14	834.781	980.722	832.592	1013.18	176.598	157.099	153.518	200.188	199.118	207.059	1056.67	1060.32	1046.23	942.165	162.405	202.122
SAOUHSC_00533	1578.15	0.231515	0.0764333	3.02897	0.00245385	0.0302445	879	747.592	744.022	751.421	752.824	751.214	749.943	2228.16	2135.61	1674.38	1141.44	1198.35	1379	446.416	448.738	434.54	328.623	404.47	397.934	747.678	751.327	2012.72	1239.6	443.232	377.009
SAOUHSC_00534	57.8571	-0.123006	0.248348	-0.495296	0.620391	0.910882	1638	1506.59	1503	1510.41	1511.81	1510.2	1508.93	74	77	47.013	51.001	53.068	50.005	7.35692	8.0092	6.06985	7.31172	8.90975	7.17163	1506.67	1510.32	66.0043	51.358	7.14532	7.7977
SAOUHSC_00535	1611.04	-0.181683	0.0698587	-2.60073	0.00930264	0.082039	966	834.589	831	838.413	839.81	838.207	836.936	2148.55	1803.24	1425.36	1481.49	1315.49	1600.57	385.595	339.243	331.531	382.348	397.926	413.866	834.667	838.318	1792.38	1465.85	352.123	398.047
SAOUHSC_00536	634.507	0.0055244	0.108358	0.0509829	0.959339	0.993309	1077	945.589	942	949.408	950.81	949.2	947.935	980.939	729.029	568.1	619.102	466.139	541.969	155.381	120.99	116.689	141.126	124.515	123.729	945.666	949.315	759.356	542.403	131.02	129.79
SAOUHSC_00537	20.7683	0.654294	0.419727	1.55886	0.11903	0.466075	174	60.052	58.429	62.463	63.524	62.641	61.616	43.427	26.603	20.176	13.982	15.047	13.418	108.316	71.1818	62.9887	47.7042	60.907	47.1279	60.3147	62.5937	30.0687	14.149	80.8287	51.913
SAOUHSC_00538	98.1675	0.050407	0.190916	0.264028	0.791759	0.962616	684	552.602	549.028	556.423	557.838	556.23	554.953	144	121.187	91	89.494	73.746	85	39.0309	34.5079	31.893	34.7716	33.6162	33.1466	552.684	556.34	118.729	82.7467	35.1439	33.8448
SAOUHSC_00539	265.237	0.161393	0.126633	1.2745	0.202488	0.599171	663	531.602	528.031	535.424	536.838	535.231	533.953	375.611	364.969	255.007	198.96	211.097	232.436	105.83	108.057	92.8781	80.3272	100.002	94.2053	531.686	535.341	331.862	214.164	102.255	91.5114
SAOUHSC_00540	13.0244	0.538024	0.525308	1.02421	0.305738	0.728743	618	486.602	483.034	490.428	491.846	490.239	488.956	26.23	15.094	14.027	9.055	11.14	7	8.07392	4.88513	5.57779	3.99023	5.76181	3.09816	486.688	490.347	18.4503	9.065	6.17895	4.2834
SAOUHSC_00541	26.0669	-0.0544322	0.364004	-0.149537	0.88113	0.97703	471	339.657	336.177	343.504	344.936	343.358	342.066	40.004	28	22.86	23	24.216	21	17.6408	13.0211	12.9776	14.452	17.882	13.2857	339.779	343.453	30.288	22.7387	14.5465	15.2066
SAOUHSC_00542	182.624	-0.0468512	0.144486	-0.32426	0.745741	0.951606	870	738.593	735.022	742.422	743.825	742.217	740.944	256.01	218.496	165.958	168.357	146.544	161.127	51.9172	46.4729	43.5918	49.057	50.0613	47.0606	738.679	742.329	213.488	158.676	47.3273	48.7263
SAOUHSC_00543	208.085	0.00802572	0.142072	0.0564903	0.954951	0.993309	567	435.608	432.05	439.434	440.856	439.251	437.968	294.509	265.885	182.861	160.643	174.299	198.444	101.266	96.2095	81.1494	78.978	100.612	98.0555	435.697	439.358	247.752	177.795	92.8749	92.5484
SAOUHSC_00544	1052.09	-0.470648	0.0995286	-4.72877	2.25885e-06	8.72384e-05	2988	2856.59	2853	2860.41	2861.81	2860.2	2858.93	1114.33	1173.13	847.024	1255.88	891.548	983.187	58.4287	64.284	57.7466	95.115	79.034	74.4231	2856.67	2860.32	1044.83	1043.54	60.1531	82.8573
SAOUHSC_00545	11051.4	-0.429198	0.0821689	-5.22336	1.75703e-07	9.59936e-06	4050	3918.59	3915	3922.41	3923.81	3922.2	3920.93	11388.7	12375.1	9535.99	12581.3	9446.52	10442.6	435.314	494.167	474.102	694.959	610.671	576.363	3918.67	3922.32	11099.9	10823.5	467.861	627.331
SAOUHSC_00547	212.669	-0.152962	0.135817	-1.12623	0.260067	0.684897	1473	1341.59	1338	1345.41	1346.81	1345.2	1343.93	287.171	239.288	190.701	187.015	184.418	202.242	32.0612	27.9591	27.6413	30.0961	34.7602	32.5663	1341.67	1345.32	239.053	191.225	29.2205	32.4742
SAOUHSC_00548	397.986	-0.148921	0.107648	-1.3834	0.166541	0.555124	1491	1359.59	1356	1363.41	1364.81	1363.2	1361.93	529.202	478.029	342.481	393.232	296.646	387.27	58.3005	55.1127	48.9857	62.4477	55.1753	61.5365	1359.67	1363.32	449.904	359.049	54.133	59.7198
SAOUHSC_00549	547.102	0.0123938	0.0908179	0.136468	0.891451	0.978715	879	747.592	744.022	751.421	752.824	751.214	749.943	745.393	681.832	524.684	466.839	426.252	505.156	149.341	143.268	136.167	134.404	143.869	145.772	747.678	751.327	650.636	466.082	142.925	141.348
SAOUHSC_00550	275.838	0.154553	0.119643	1.29178	0.196434	0.59217	666	534.602	531.03	538.424	539.838	538.23	536.953	392.625	367.765	271.817	232.092	194.506	245.353	110.003	108.27	98.4492	93.1828	91.6284	98.885	534.685	538.34	344.069	223.984	105.574	94.5654
SAOUHSC_00551	151.661	0.126991	0.15983	0.79454	0.426881	0.821027	363	232.155	229.001	236.071	237.557	235.975	234.753	223.842	196.353	141.506	143.332	106.6	124.631	144.418	134.047	116.893	130.772	114.539	114.892	232.409	236.095	187.234	124.854	131.786	120.068
SAOUHSC_00552	66.3955	0.060137	0.234881	0.256032	0.797926	0.963762	759	627.596	624.027	631.423	632.837	631.229	629.952	99.049	74.703	67	54	44.017	70.178	23.639	18.715	20.6925	18.4945	17.6806	24.1086	627.682	631.339	80.2507	56.065	21.0155	20.0946
SAOUHSC_00553	378.358	0.206987	0.112391	1.84166	0.0655243	0.317694	633	501.602	498.033	505.427	506.845	505.235	503.955	489.914	556.539	388.371	304.713	269.135	328.872	146.292	174.701	149.847	130.303	135.065	141.225	501.687	505.345	478.275	300.907	156.946	135.531
SAOUHSC_00554	447.722	0.0369495	0.0996473	0.370803	0.710785	0.941548	549	417.609	414.058	421.436	422.861	421.253	419.976	587.323	554.854	458.433	402.756	344.195	387.784	210.652	209.495	212.131	206.435	207.17	199.821	417.701	421.363	533.537	378.245	210.76	204.476
SAOUHSC_00555	46.0039	-0.0822547	0.272271	-0.302106	0.762571	0.952747	648	516.602	513.031	520.424	521.839	520.231	518.955	59	55.003	44	42	40	39.002	17.1062	16.7609	16.4875	17.4442	19.4953	16.2642	516.686	520.342	52.6677	40.334	16.7849	17.7346
SAOUHSC_00556	166.461	0.118994	0.148753	0.799947	0.423742	0.821027	1401	1269.59	1266	1273.41	1274.81	1273.2	1271.93	227.45	223.907	164.736	136.001	126.052	147.327	26.8338	27.6497	25.2278	23.1227	25.1025	25.0665	1269.67	1273.32	205.364	136.46	26.5705	24.4306
SAOUHSC_00557	15.4125	-0.27507	0.486875	-0.56497	0.572094	0.888074	1377	1245.59	1242	1249.41	1250.81	1249.2	1247.93	21.348	16	13	10.214	10.239	24.473	2.56707	2.01398	2.02907	1.76991	2.07829	4.24389	1245.67	1249.32	16.7827	14.9753	2.20338	2.69737
SAOUHSC_00558	38.9373	0.201648	0.294596	0.684491	0.493665	0.854024	1140	1008.59	1005	1012.41	1013.81	1012.2	1010.93	55.238	53	40.208	33.139	26.761	32.864	8.20315	8.24456	7.74487	7.0848	6.7034	7.0352	1008.67	1012.32	49.482	30.9213	8.06419	6.94113
SAOUHSC_00559	5.46123	0.221045	0.785926	0.281255	0.778515		366	235.123	231.95	239.037	240.527	238.937	237.705	9.976	6	4.599	5.661	4.26	2.897	6.35487	4.04402	3.75208	5.10086	4.52105	2.63767	235.37	239.056	6.85833	4.27267	4.71699	4.08653
SAOUHSC_00560	3.40949	-1.05717	1.0029	-1.05412	0.291829		270	142.22	139.633	145.916	147.4	145.984	144.914	4.436	3	1.193	3	3.74	4.766	4.67166	3.35885	1.59436	4.41126	6.49498	7.11731	142.59	146.099	2.87633	3.83533	3.20829	6.00785
SAOUHSC_00561	51.9581	1.21175	0.291622	4.15519	3.25011e-05	0.00083681	168	55.636	54.089	57.918	58.915	58.095	57.052	102.588	97	57.028	32.018	15	36	276.185	280.36	192.014	117.79	65.4667	136.556	55.881	58.0207	85.5387	27.6727	249.52	106.604
SAOUHSC_00562	704.151	-0.0967981	0.0846959	-1.14289	0.253084	0.681079	831	699.595	696.027	703.423	704.837	703.229	701.95	894.698	832.553	681.384	618.921	551.014	700.23	191.553	187.001	188.901	190.321	198.67	215.879	699.682	703.339	802.878	623.388	189.152	201.623
SAOUHSC_00564	137.908	-0.136056	0.165123	-0.823968	0.409957	0.813088	657	525.602	522.031	529.424	530.838	529.231	527.954	182.678	167.821	117.43	120.333	123.367	126.862	52.058	50.2584	43.2547	49.1317	59.1044	52.0011	525.686	529.341	155.976	123.521	48.5237	53.4124
SAOUHSC_00565	134.39	0.00720129	0.166182	0.0433338	0.965435	0.993309	381	249.984	246.734	253.886	255.36	253.784	252.533	188.126	172.75	118.091	120.173	98.779	127.9	112.719	109.458	90.7061	101.998	98.6882	109.604	250.201	253.892	159.656	115.617	104.294	103.43
SAOUHSC_00567	119.223	-0.0979163	0.17589	-0.55669	0.577739	0.891278	369	238.092	234.902	242.005	243.485	241.902	240.662	154.425	154.722	99.787	111.494	92	115.789	97.1473	102.973	80.41	99.2475	96.4304	104.12	238.333	242.016	136.311	106.428	93.51	99.9326
SAOUHSC_00569	207.198	-0.0624589	0.138399	-0.451296	0.651776	0.918241	1485	1353.59	1350	1357.41	1358.81	1357.2	1355.93	273.011	248.35	198.113	178.031	182.437	180.495	30.2101	28.7599	28.4617	28.3974	34.0828	28.8072	1353.67	1357.32	239.825	180.321	29.1439	30.4291
SAOUHSC_00571	49.8881	0.233813	0.264273	0.88474	0.376297	0.798403	453	321.679	318.226	325.541	326.969	325.391	324.095	63.716	66.608	57.749	40.858	34	42.616	29.6676	32.7224	34.5936	27.0835	26.4935	28.4561	321.815	325.485	62.691	39.158	32.3279	27.3444
SAOUHSC_00572	66.6798	-0.296806	0.227044	-1.30726	0.191124	0.587368	651	519.602	516.031	523.424	524.838	523.231	521.955	85.369	72.952	55.251	66.142	57.004	65.686	24.6087	22.1015	20.5848	27.3146	27.6234	27.2344	519.686	523.341	71.1907	62.944	22.4317	27.3908
SAOUHSC_00573	675.879	0.0306546	0.0873437	0.350965	0.725615	0.942794	753	621.596	618.027	625.423	626.837	625.229	623.952	891.136	854.28	672.616	546.134	537.42	631.822	214.731	216.098	209.726	188.836	217.942	219.139	621.682	625.339	806.011	571.792	213.518	208.639
SAOUHSC_00574	2044.87	-0.10925	0.061932	-1.76402	0.077728	0.352451	987	855.589	852	859.412	860.81	859.205	857.935	2575.36	2488.94	1914.74	1845.61	1617.42	1985.92	450.85	456.701	434.477	464.699	477.301	500.936	855.667	859.317	2326.35	1816.32	447.343	480.979
SAOUHSC_00575	1496.11	-0.0960069	0.0686278	-1.39895	0.161828	0.550869	765	633.596	630.027	637.423	638.837	637.229	635.952	1847.85	1803.13	1458.84	1333.54	1202.69	1430.31	436.831	447.429	446.311	452.436	478.547	486.724	633.682	637.339	1703.27	1322.18	443.524	472.569
SAOUHSC_00577	136.827	-0.24207	0.163657	-1.47912	0.139107	0.50915	921	789.589	786.004	793.415	794.813	793.207	791.937	164.345	154.236	125.894	141.016	106.748	132.617	31.1756	30.6774	30.943	38.4542	34.1222	36.2396	789.669	793.319	148.158	126.794	30.932	36.272
SAOUHSC_00578	192.177	-0.00246728	0.140282	-0.017588	0.985968	0.994668	984	852.589	849	856.412	857.81	856.205	854.935	254.42	241.546	185.836	166.999	138.587	189.389	44.6963	44.4785	42.3162	42.1952	41.0402	47.9399	852.667	856.317	227.267	164.992	43.8303	43.7251
SAOUHSC_00579	198.242	0.263735	0.142891	1.84571	0.064935	0.317694	1077	945.589	942	949.408	950.81	949.2	947.935	259.515	287.964	216.675	160.998	130.093	172.296	41.1073	47.7909	44.5057	36.7001	34.7506	39.3344	945.666	949.315	254.718	154.462	44.468	36.9284
SAOUHSC_00580	26.9433	0.624391	0.375019	1.66496	0.0959209	0.404192	342	211.478	208.378	215.388	216.883	215.323	214.13	34	39.215	40	17	13	25	24.0809	29.4212	36.2158	16.9888	15.308	25.2661	211.748	215.445	37.7383	18.3333	29.9059	19.1876
SAOUHSC_00581	67.3774	0.465411	0.234969	1.98074	0.0476209	0.259165	1323	1191.59	1188	1195.41	1196.81	1195.2	1193.93	96.13	89.135	88.621	46.63	42	56.238	12.0835	11.7298	14.4571	8.44471	8.90992	10.1935	1191.67	1195.32	91.2953	48.2893	12.7568	9.18271
SAOUHSC_00582	10.6481	0.181726	0.587675	0.309228	0.757148	0.952747	417	285.776	282.404	289.655	291.101	289.53	288.243	12.917	21.865	6.379	8.37	7	10.762	6.77017	12.1039	4.29453	6.23157	6.13013	8.08014	285.945	289.625	13.7203	8.71067	7.72288	6.81394
SAOUHSC_00583							102	16.062	15.607	16.737	17.145	16.82	16.415	0	0	0	0	0	0	0	0	0	0	0	0	16.1353	16.7933	0	0	0	0
SAOUHSC_00584	198.066	-0.311573	0.148561	-2.09728	0.0359688	0.21427	1410	1278.59	1275	1282.41	1283.81	1282.2	1280.93	245.89	183.231	193.953	187.161	174.318	200.399	28.805	22.467	29.4936	31.5977	34.4709	33.8567	1278.67	1282.32	207.691	187.293	26.9219	33.3084
SAOUHSC_00585	2.54031	-0.666791	1.16617	-0.57178	0.567471		558	426.608	423.053	430.434	431.86	430.252	428.972	4	1	2.027	1	3	4.172	1.4044	0.369541	0.918178	0.501876	1.76793	2.10494	426.698	430.361	2.34233	2.724	0.897372	1.45825
SAOUHSC_00586	16.2989	0.00886765	0.455022	0.0194884	0.984451	0.994668	642	510.602	507.031	514.424	515.845	514.231	512.955	25	22	12.001	15	12.375	15.004	7.33359	6.78337	4.54935	6.30249	6.10192	6.3301	510.686	514.344	19.667	14.1263	6.2221	6.24483
SAOUHSC_00587	25.5993	-0.520444	0.366202	-1.42119	0.15526	0.54082	546	414.611	411.062	418.437	419.862	418.255	416.976	26.003	25.002	23	25	19.625	33	9.39388	9.50868	10.7191	12.9055	11.8967	17.1269	414.703	418.364	24.6683	25.875	9.87387	13.9763
SAOUHSC_00588	15.4898	-0.0607163	0.472626	-0.128466	0.89778	0.978928	630	498.602	495.033	502.427	503.845	502.235	500.955	20	20.255	14.062	10	11.005	20	6.00807	6.39678	5.45796	4.30173	5.55571	8.63987	498.687	502.345	18.1057	13.6683	5.95427	6.16577
SAOUHSC_00589	3.78922	-0.939399	0.941212	-0.998074	0.318244		117	23.173	22.464	24.29	24.833	24.362	23.751	3.949	1.745	2.938	5	4	3.939	25.5225	12.142	23.5881	43.6402	41.6301	35.8947	23.309	24.3153	2.87733	4.313	20.4175	40.3883
SAOUHSC_00591	11.1241	-0.111961	0.56324	-0.198781	0.842434	0.968636	621	489.602	486.034	493.427	494.845	493.239	491.956	13.053	14.999	10	6	8.001	16.079	3.99331	4.82457	3.95217	2.62798	4.11317	7.07304	489.688	493.347	12.684	10.0267	4.25668	4.60473
SAOUHSC_00592	18.3131	-0.642858	0.433465	-1.48307	0.138056	0.506961	642	510.602	507.031	514.424	515.845	514.231	512.955	19	14.001	17	17	19	21	5.57353	4.31708	6.44446	7.14282	9.3683	8.85963	510.686	514.344	16.667	19	5.44502	8.45692
SAOUHSC_00596	7.92098	0.639611	0.658043	0.971991	0.331055		630	498.602	495.033	502.427	503.845	502.235	500.955	11	13	10	5	4	7	3.30444	4.1055	3.88138	2.15086	2.01938	3.02395	498.687	502.345	11.3333	5.33333	3.76377	2.39807
SAOUHSC_00598	9.02341	0.172669	0.629249	0.274404	0.783774		570	438.608	435.049	442.434	443.853	442.251	440.967	9.137	17	8	5	6	11	3.12023	6.10897	3.52615	2.44158	3.43992	5.39837	438.697	442.357	11.379	7.33333	4.25178	3.75996
SAOUHSC_00599	11.5463	-0.788142	0.556589	-1.41602	0.156769	0.542757	636	504.602	501.033	508.427	509.845	508.234	506.955	13.866	13.186	4.027	11.266	11.134	16.17	4.11576	4.1144	1.5445	4.78926	5.55481	6.90261	504.687	508.345	10.3597	12.8567	3.25822	5.74889
SAOUHSC_00600	24.9713	-0.111534	0.386654	-0.288459	0.772996	0.956649	261	133.858	131.35	137.506	138.983	137.569	136.539	26.994	29.648	25.94	15.735	28.866	20.897	30.2046	35.2878	36.7879	24.5377	53.2016	33.1211	134.238	137.697	27.5273	21.8327	34.0934	36.9535
SAOUHSC_00602	14.8355	-0.434738	0.47371	-0.917729	0.358761	0.790716	627	495.602	492.033	499.427	500.845	499.235	497.955	17.23	17.168	11.033	12.999	13	17.998	5.20726	5.45488	4.30818	5.62549	6.60226	7.82179	495.687	499.345	15.1437	14.6657	4.99011	6.68318
SAOUHSC_00603	214.802	-0.078185	0.136124	-0.574365	0.565721	0.881867	939	807.589	804.004	811.414	812.812	811.207	809.936	268.826	257.846	211.62	175.005	173	218.01	49.8586	50.1372	50.8595	46.6659	54.073	58.2508	807.669	811.318	246.097	188.672	50.2851	52.9966
SAOUHSC_00604	268.268	-0.180529	0.125552	-1.43788	0.150469	0.532766	537	405.612	402.07	409.442	410.871	409.257	407.981	339.924	289.99	257.322	233.094	241.017	255.999	125.525	112.756	122.559	122.96	149.319	135.792	405.708	409.37	295.745	243.37	120.28	136.024
SAOUHSC_00605	74.5697	-0.183144	0.226029	-0.810268	0.417786	0.819044	477	345.649	342.162	349.498	350.933	349.343	348.056	104.582	80.537	62.57	85	54	66.003	45.319	36.7977	34.9127	52.4971	39.1929	41.0383	345.77	349.444	82.563	68.3343	39.0098	44.2427
SAOUHSC_00606	494.36	-0.11223	0.095471	-1.17554	0.239777	0.657406	1296	1164.59	1161	1168.41	1169.81	1168.2	1166.93	654.842	586.846	450.398	463.301	376.867	480.068	84.2215	79.0222	75.1728	85.8397	81.7969	89.0291	1164.67	1168.32	564.029	440.079	79.4722	85.5552
SAOUHSC_00607	201.402	0.0388509	0.137776	0.281986	0.777955	0.957166	522	390.614	387.086	394.448	395.875	394.272	392.999	273.917	259.184	191.342	162.725	158.542	189.242	105.034	104.678	94.5972	89.0917	101.956	104.208	390.716	394.382	241.481	170.17	101.437	98.4187
SAOUHSC_00608	1839.75	-0.194215	0.0761009	-2.55208	0.0107082	0.090515	1011	879.589	876	883.408	884.81	883.2	881.935	2502.24	2051.78	1576.19	1791.09	1410.26	1853.69	426.097	366.171	347.942	438.74	404.861	454.858	879.666	883.315	2043.4	1685.01	380.07	432.82
SAOUHSC_00609							108	18.732	18.174	19.599	20.088	19.684	19.155	0	1	0	0	0	2	0	8.60232	0	0	0	22.596	18.835	19.6423	0.333333	0.666667	2.86744	7.53199
SAOUHSC_00610	60.6152	0.0297371	0.246136	0.120815	0.903837	0.98125	384	252.959	249.697	256.86	258.339	256.758	255.504	78.92	72.946	63.038	41.072	53.317	60.029	46.7302	45.6714	47.8593	34.4586	52.651	50.8441	253.172	256.867	71.6347	51.4727	46.7536	45.9846
SAOUHSC_00611	706.898	-0.0605357	0.0887562	-0.682045	0.495211	0.855919	1662	1530.59	1527	1534.41	1535.81	1534.2	1532.93	861.191	856.474	725.107	617.964	548.687	683.183	84.2752	87.6865	92.1553	87.2099	90.6793	96.4471	1530.67	1534.32	814.257	616.611	88.039	91.4454
SAOUHSC_00612	4.42565	-0.086621	0.896374	-0.0966349	0.923016		636	504.602	501.033	508.427	509.845	508.234	506.955	3	7	5	5	1	6	0.890499	2.18418	1.91779	2.12555	0.498887	2.56128	504.687	508.345	5	4	1.66416	1.72857
SAOUHSC_00613	144.066	0.0644147	0.159732	0.403266	0.686752	0.931232	828	696.595	693.027	700.423	701.837	700.229	698.95	194.903	189.25	139	129	112.091	120.027	41.908	42.6917	38.7002	39.8376	40.5878	37.1627	696.682	700.339	174.384	120.373	41.1	39.196
SAOUHSC_00614	79.8219	-0.245631	0.217898	-1.12728	0.259624	0.684897	951	819.589	816	823.413	824.812	823.207	821.936	111.496	73.23	75.021	71	68.514	82.446	20.3761	14.03	17.7675	18.6571	21.1027	21.7074	819.667	823.318	86.5823	73.9867	17.3912	20.489
SAOUHSC_00615	117.159	-0.113631	0.188436	-0.603022	0.546494	0.881841	720	588.601	585.028	592.423	593.837	592.229	590.952	159.289	124.782	115.008	125.909	74.059	114.886	40.5343	33.3453	37.8577	45.9547	31.7069	42.0717	588.684	592.339	133.026	104.951	37.2458	39.9111
SAOUHSC_00616	242.215	-0.358798	0.128976	-2.78191	0.00540398	0.0540398	801	669.595	666.027	673.423	674.837	673.229	671.952	306.214	256.448	195.03	248.704	198.373	253.774	68.497	60.1957	56.4772	79.8776	74.7113	81.7304	669.682	673.339	252.564	233.617	61.7233	78.7731
SAOUHSC_00617	1546.28	-0.170965	0.0697038	-2.45273	0.0141776	0.110954	507	375.622	372.112	379.462	380.886	379.286	378.013	2048.84	1722.27	1389.59	1415.42	1264.65	1535.68	816.99	723.578	714.131	805.435	845.416	879.163	375.732	379.395	1720.23	1405.25	751.566	843.338
SAOUHSC_00618	57.6015	0.0447079	0.249054	0.179511	0.857536	0.97243	717	585.601	582.028	589.423	590.837	589.229	587.952	78.758	80	50	43.091	45	57.89	20.1443	21.4884	16.5425	15.8075	19.3639	21.3077	585.684	589.339	69.586	48.6603	19.3917	18.8264
SAOUHSC_00619	7.62112	-0.00147715	0.674996	-0.00218838	0.998254		789	657.595	654.027	661.423	662.837	661.229	659.952	9.002	10	8	6	3	11	2.05047	2.39035	2.35868	1.96193	1.15036	3.60708	657.682	661.339	9.00067	6.66667	2.2665	2.23979
SAOUHSC_00620	467.802	0.187474	0.110197	1.70126	0.0888935	0.382627	375	244.029	240.816	247.945	249.423	247.84	246.591	682.975	655.982	431.956	429.901	334.288	364.925	419.2	425.857	339.738	373.571	341.991	320.259	244.263	247.951	590.304	376.371	394.932	345.274
SAOUHSC_00621	27.625	-0.158468	0.363432	-0.436032	0.662814	0.923323	894	762.589	759.013	766.418	767.819	766.214	764.937	27	44	22	28	21	26	5.30313	9.06286	5.59778	7.90386	6.94919	7.35569	762.673	766.323	31	25	6.65459	7.40291
SAOUHSC_00622							225	101.496	99.336	104.795	106.162	104.958	103.952	0	2	0	2	1	0	0	3.14761	0	4.0832	2.41573	0	101.876	105.024	0.666667	1	1.0492	2.16631
SAOUHSC_00624	5.78043	-0.571927	0.772998	-0.739881	0.459372		561	429.608	426.051	433.434	434.86	433.252	431.971	10	4	3	5	5	8.003	3.48647	1.46776	1.34976	2.49207	2.92614	4.00952	429.698	433.361	5.66667	6.001	2.10133	3.14258
SAOUHSC_00625	59.7881	-0.049554	0.24808	-0.19975	0.841676	0.968636	2403	2271.59	2268	2275.41	2276.81	2275.2	2273.93	77	82.533	50.393	46	56	53	5.07715	5.68909	4.3189	4.37896	6.24071	5.04398	2271.67	2275.32	69.9753	51.6667	5.02838	5.22122
SAOUHSC_00626	10.6272	0.22989	0.580036	0.396337	0.691856	0.934622	426	294.751	291.35	298.617	300.055	298.484	297.193	11.395	11.406	17.261	10.361	7.388	8	5.79035	6.12046	11.2723	7.48445	6.27582	5.82541	294.906	298.577	13.354	8.583	7.7277	6.52856
SAOUHSC_00627	7.7726	-0.131888	0.673742	-0.195754	0.844803		345	214.415	211.315	218.337	219.83	218.261	217.069	12.652	4.388	9.022	6.639	6.475	7.885	8.83784	3.24637	8.05835	6.54524	7.52141	7.86104	214.689	218.387	8.68733	6.99967	6.71419	7.30923
SAOUHSC_00628	47.3125	0.105162	0.27527	0.382031	0.702439	0.937097	1497	1365.59	1362	1369.41	1370.81	1369.2	1367.93	60.033	63.315	50.44	44	39.137	33.123	6.58458	7.2675	7.1829	6.95689	7.24754	5.24003	1365.67	1369.32	57.9293	38.7533	7.01166	6.48149
SAOUHSC_00629	3.37602	0.928513	1.06352	0.873059	0.382631		483	351.643	348.15	355.489	356.918	355.328	354.046	3	10.948	2	2.025	2	2.038	1.27785	4.91624	1.09714	1.22999	1.42714	1.24565	351.761	355.431	5.316	2.021	2.43041	1.30092
SAOUHSC_00630.1	15.6197	-0.45689	0.465642	-0.981206	0.326491	0.750863	303	173.53	170.677	177.388	178.875	177.392	176.255	20.389	16.638	10.362	18.632	12.538	15.169	17.5986	15.2402	11.3914	22.5759	17.9211	18.6242	173.865	177.507	15.7963	15.4463	14.7434	19.7071
SAOUHSC_00632	17.3175	0.630269	0.459519	1.37158	0.170193	0.560507	459	327.673	324.206	331.526	332.955	331.381	330.086	19.611	34.031	19.638	13.343	10.462	11.794	8.96436	16.4101	11.5515	8.68556	8.00472	7.73202	327.802	331.474	24.4267	11.8663	12.3087	8.14077
SAOUHSC_00633	513.707	-0.0354131	0.0951419	-0.372213	0.709734	0.940713	2004	1872.59	1869	1876.41	1877.81	1876.2	1874.93	687.782	626.529	489.242	425.353	420.363	485.544	55.0132	52.407	50.8458	49.095	56.8081	56.0425	1872.67	1876.32	601.184	443.753	52.7553	53.9819
SAOUHSC_00634	2185.25	0.39649	0.0850223	4.66336	3.11081e-06	0.000108878	939	807.589	804.004	811.414	812.812	811.207	809.936	3317.03	3303.62	2238.61	1426.69	1569.12	1837.35	615.203	642.376	538.014	380.435	490.446	490.927	807.669	811.318	2953.09	1611.06	598.531	453.936
SAOUHSC_00636	989.439	0.301741	0.0942445	3.20168	0.00136628	0.0193701	837	705.595	702.027	709.423	710.837	709.229	707.95	1474.64	1499.62	936.451	731.119	654.679	897.503	313.032	333.953	257.418	222.925	234.049	274.353	705.682	709.339	1303.57	761.1	301.468	243.776
SAOUHSC_00637	1222.12	0.342218	0.0810789	4.2208	2.43438e-05	0.00065699	744	612.596	609.027	616.423	617.837	616.229	614.952	1954.36	1735.44	1198.93	926.836	807.76	1039.87	477.848	445.483	379.292	325.139	332.357	365.943	612.682	616.339	1629.58	924.822	434.208	341.146
SAOUHSC_00638	167.308	0.087302	0.152389	0.572887	0.566721	0.882792	645	513.602	510.031	517.424	518.844	517.231	515.955	237.379	224.052	153.226	146	134.017	136.309	69.2267	68.6767	57.7491	60.9896	65.6962	57.1727	513.686	517.343	204.886	138.775	65.2175	61.2861
SAOUHSC_00639	14.1907	0.184993	0.490574	0.377095	0.706103	0.938121	753	621.596	618.027	625.423	626.837	625.229	623.952	23	18.001	13	14	11	9.005	5.54225	4.55356	4.05349	4.84076	4.46086	3.12337	621.682	625.339	18.0003	11.335	4.71643	4.14166
SAOUHSC_00640	125.327	-0.104478	0.177676	-0.588024	0.556516	0.881841	765	633.596	630.027	637.423	638.837	637.229	635.952	170.182	143.009	116.116	133	99	101.118	40.231	35.4864	35.5242	45.1234	39.3917	34.4097	633.682	637.339	143.102	111.039	37.0805	39.6416
SAOUHSC_00641	349.306	-0.0592261	0.112152	-0.528087	0.597439	0.899371	795	663.595	660.027	667.423	668.837	667.229	665.952	480.863	392.883	339.418	325.016	279.085	310.065	108.537	93.0591	99.1727	105.323	106.054	100.759	663.682	667.339	404.388	304.722	100.256	104.046
SAOUHSC_00642	311.849	-0.0288636	0.114947	-0.251105	0.801733	0.965187	813	681.595	678.027	685.423	686.837	685.229	683.952	430.858	383.364	285.999	275.103	232.328	304.192	94.6819	88.3937	81.37	86.8123	85.9671	96.2494	681.682	685.339	366.74	270.541	88.1485	89.6763
SAOUHSC_00643	202.755	-0.189294	0.138982	-1.36201	0.173196	0.563131	1104	972.589	969	976.408	977.81	976.2	974.935	257.651	233.26	182.346	202.756	171.252	178.699	39.6791	37.6334	36.4185	44.9427	44.4798	39.6665	972.666	976.315	224.419	184.236	37.9104	43.0297
SAOUHSC_00644	218.483	-0.189936	0.131191	-1.44778	0.147678	0.528524	1062	930.589	927	934.408	935.81	934.2	932.935	274.28	259.434	192.527	203.486	176.863	217.772	44.1465	43.7527	40.1803	47.129	48.0024	50.5157	930.666	934.315	242.08	199.374	42.6932	48.549
SAOUHSC_00645	96.2497	-0.189333	0.200416	-0.9447	0.344812	0.773927	399	267.853	264.541	271.752	273.219	271.633	270.366	138.496	107.588	75.165	95.766	84.625	83.317	77.4464	63.581	53.9392	75.9696	78.9921	66.6899	268.049	271.739	107.083	87.9027	64.9889	73.8838
SAOUHSC_00646	241.326	0.0650536	0.134698	0.482959	0.629125	0.914823	1296	1164.59	1161	1168.41	1169.81	1168.2	1166.93	319.385	287.392	263.258	203	202.002	195.583	41.0771	38.699	43.9385	37.6115	43.8433	36.2711	1164.67	1168.32	290.012	200.195	41.2382	39.2419
SAOUHSC_00647	467.747	-0.151112	0.109567	-1.37917	0.167841	0.55781	1728	1596.59	1593	1600.41	1601.81	1600.2	1598.93	678.784	524.665	386.747	411.027	380.983	472.367	63.6792	51.4901	47.1254	55.6159	60.3666	63.9329	1596.67	1600.32	530.065	421.459	54.0982	59.9718
SAOUHSC_00648	1387.93	-0.180131	0.0705434	-2.55348	0.0106652	0.0904928	1230	1098.59	1095	1102.41	1103.81	1102.2	1100.93	1830.95	1607.28	1203.62	1278.86	1140.93	1363.06	249.632	229.474	212.916	251.113	262.461	267.934	1098.67	1102.32	1547.28	1260.95	230.674	260.503
SAOUHSC_00650							93	12.239	11.95	12.691	13.024	12.762	12.473	0	0	0	0	0	0	0	0	0	0	0	0	12.2933	12.753	0	0	0	0
SAOUHSC_00651	110.94	-0.0866307	0.183302	-0.472611	0.63649	0.915541	834	702.595	699.027	706.423	707.837	706.229	704.95	126	135.039	117.177	100	86.018	107.029	26.8612	30.2011	32.3471	30.6201	30.8824	32.8565	702.682	706.339	126.072	97.6823	29.8031	31.453
SAOUHSC_00652	179.188	0.0614299	0.146101	0.42046	0.674149	0.926497	798	666.595	663.027	670.423	671.837	670.229	668.952	248.223	229.952	173.336	166.29	122.016	163.914	55.7749	54.2205	50.4195	53.6467	46.1594	53.0269	666.682	670.339	217.17	150.74	53.4716	50.9443
SAOUHSC_00653	111.31	0.390382	0.18267	2.13709	0.032591	0.200011	1005	873.589	870	877.408	878.81	877.2	875.935	161.703	155.649	128.255	77.362	82.606	86.311	27.7249	27.9695	28.5057	19.0797	23.877	21.3242	873.666	877.315	148.536	82.093	28.0667	21.427
SAOUHSC_00654	195.62	0.121133	0.143882	0.841886	0.399852	0.80586	1017	885.589	882	889.408	890.81	889.2	887.935	254.418	283.789	186.783	172.362	142.508	166.223	43.0304	50.3018	40.9538	41.9369	40.6353	40.5121	885.666	889.315	241.663	160.364	44.762	41.0281
SAOUHSC_00655	62.1958	0.00362202	0.244072	0.01484	0.98816	0.994668	969	837.589	834	841.413	842.81	841.206	839.935	87.694	74	59.709	61	36.455	64.438	15.6819	13.8715	13.8384	15.687	10.9879	16.6025	837.667	841.317	73.801	53.9643	14.4639	14.4258
SAOUHSC_00656	46.5624	-0.353681	0.269792	-1.31094	0.189879	0.587368	585	453.604	450.044	457.431	458.848	457.247	455.96	53.694	52.688	37.665	44.722	43.254	45.629	17.7298	18.3026	16.0574	21.1247	23.985	21.6566	453.693	457.352	48.0157	44.535	17.3633	22.2554
SAOUHSC_00658	22.1416	-0.433528	0.403327	-1.07488	0.28243	0.707812	363	232.155	229.001	236.071	237.557	235.975	234.753	31.623	17.315	18.024	28.278	17.299	20.982	20.4025	11.8205	14.8892	25.8001	18.5879	19.3428	232.409	236.095	22.3207	22.1863	15.7041	21.2436
SAOUHSC_00659	393.986	-0.0632469	0.109145	-0.579474	0.562269	0.881841	498	366.627	363.126	370.472	371.901	370.293	369.028	561.336	438.638	367.79	339	311.642	385.563	229.328	188.845	193.599	197.566	213.391	226.106	366.742	370.407	455.921	345.402	203.924	212.354
SAOUHSC_00660	735.768	0.0954341	0.0841676	1.13386	0.256854	0.684029	1068	936.589	933	940.408	941.81	940.2	938.935	962.674	978.27	750.666	639.043	541.209	645.121	153.953	163.921	155.664	147.064	145.952	148.69	936.666	940.315	897.203	608.458	157.846	147.235
SAOUHSC_00661	50.6748	0.28325	0.266138	1.0643	0.287194	0.709277	1044	912.589	909	916.408	917.81	916.2	914.935	74.601	64.001	58	45	28	45	12.2441	11.0073	12.3423	10.6267	7.74878	10.6438	912.666	916.315	65.534	39.3333	11.8646	9.67311
SAOUHSC_00662	45.0765	0.255515	0.291664	0.876059	0.380998	0.798403	429	297.741	294.336	301.61	303.042	301.472	300.18	79	54	41.963	35	40	30	39.7418	28.6819	27.1317	25.0325	33.6417	21.628	297.896	301.565	58.321	35	31.8518	26.7674
SAOUHSC_00663	119.007	0.061119	0.178362	0.342669	0.731848	0.946501	507	375.622	372.112	379.462	380.886	379.286	378.013	142.627	157.935	126.233	110.292	90.133	99.412	56.8734	66.3532	64.8729	62.7606	60.2536	56.9126	375.732	379.395	142.265	99.9457	62.6998	59.9756
SAOUHSC_00664	67.4894	0.087646	0.229181	0.382431	0.702142	0.937097	924	792.589	789.004	796.415	797.813	796.207	794.936	100.062	90	58.829	60.337	51.662	55.632	18.9094	17.8328	14.405	16.3916	16.4516	15.145	792.669	796.319	82.9637	55.877	17.0491	15.9961
SAOUHSC_00665	46.994	0.0138915	0.281302	0.0493829	0.960614	0.993309	675	543.602	540.029	547.423	548.838	547.23	545.953	76.608	60.11	34.446	42	34.174	44.916	21.1082	17.4016	12.2709	16.5861	15.8339	17.8044	543.685	547.34	57.0547	40.3633	16.9269	16.7415
SAOUHSC_00666	89.2903	-0.0393867	0.200362	-0.196578	0.844158	0.9697	1041	909.589	906	913.408	914.81	913.2	911.935	109.819	114.053	88	77.052	63.83	92.472	18.0838	19.6805	18.7879	18.2554	17.7225	21.9444	909.666	913.315	103.957	77.7847	18.8507	19.3074
SAOUHSC_00667	82.216	-0.19624	0.208725	-0.940186	0.347122	0.77455	762	630.596	627.027	634.423	635.837	634.229	632.952	93.631	90.068	85.346	76.893	66.789	81.292	22.2397	22.4565	26.234	26.211	26.7006	27.7942	630.682	634.339	89.6817	74.9913	23.6434	26.9019
SAOUHSC_00668	204.867	0.00883474	0.144042	0.0613346	0.951093	0.99229	1890	1758.59	1755	1762.41	1763.81	1762.2	1760.93	269.244	255.299	203.708	151.158	179.293	190.74	22.9319	22.742	22.5403	18.5745	25.7973	23.4409	1758.67	1762.32	242.75	173.73	22.7381	22.6042
SAOUHSC_00669	250.341	-0.161751	0.130122	-1.24308	0.213839	0.615517	618	486.602	483.034	490.428	491.846	490.239	488.956	310.476	296.859	230.34	203.809	207.027	268.599	95.5681	96.0792	91.5911	89.8118	107.074	118.88	486.688	490.347	279.225	226.478	94.4128	105.255
SAOUHSC_00670	880.742	-0.0546559	0.0887274	-0.615998	0.537896	0.879558	1008	876.589	873	880.408	881.81	880.2	878.935	1038.86	1065.64	931.43	784.091	697.678	817.319	177.509	190.832	206.312	192.722	200.974	201.238	876.666	880.315	1011.98	766.363	191.551	198.311
SAOUHSC_00671	589.859	0.184073	0.108635	1.69441	0.090187	0.387009	798	666.595	663.027	670.423	671.837	670.229	668.952	793.393	724.755	684.397	517.504	454.7	437.026	178.273	170.89	199.076	166.951	172.015	141.38	666.682	670.339	734.182	469.743	182.746	160.116
SAOUHSC_00672	73.3909	0.124971	0.220949	0.565612	0.571658	0.888012	645	513.602	510.031	517.424	518.844	517.231	515.955	112	85.24	75.043	60	51.044	70.098	32.6626	26.1278	28.2828	25.0642	25.0222	29.4015	513.686	517.343	90.761	60.3807	29.0244	26.496
SAOUHSC_00673	35.6382	-0.128554	0.321628	-0.399698	0.689379	0.933261	2151	2019.59	2016	2023.41	2024.81	2023.2	2021.93	52.182	39	31	24.043	28	44.188	3.87001	3.02435	2.9877	2.57364	3.50901	4.72951	2019.67	2023.32	40.7273	32.077	3.29402	3.60405
SAOUHSC_00674	161.723	0.00261275	0.152392	0.017145	0.986321	0.994668	426	294.751	291.35	298.617	300.055	298.484	297.193	233.713	192.252	149.157	144.106	123.035	150.041	118.765	103.161	97.4067	104.093	104.514	109.256	294.906	298.577	191.707	139.061	106.444	105.954
SAOUHSC_00675	829.362	-0.0203262	0.0814747	-0.249479	0.80299	0.965485	717	585.601	582.028	589.423	590.837	589.229	587.952	1151.24	974.3	798.105	749.099	648.508	746.238	294.457	261.702	264.053	274.797	279.059	274.67	585.684	589.339	974.547	714.615	273.404	276.175
SAOUHSC_00676	360.905	0.00286909	0.108009	0.0265633	0.978808	0.994135	474	342.653	339.169	346.501	347.934	346.351	345.06	465.037	460.166	350.926	311.065	293.436	321.695	203.279	212.107	197.502	193.774	214.814	201.755	342.774	346.448	425.376	308.732	204.296	203.448
SAOUHSC_00677							117	23.173	22.464	24.29	24.833	24.362	23.751	0	0	0	0	0	0	0	0	0	0	0	0	23.309	24.3153	0	0	0	0
SAOUHSC_00678	142.094	-0.0799078	0.163137	-0.48982	0.624261	0.914011	645	513.602	510.031	517.424	518.844	517.231	515.955	200.757	170.005	122.425	121	120.478	133.633	58.5467	52.1103	46.1405	50.5462	59.0593	56.0503	513.686	517.343	164.396	125.037	52.2658	55.2186
SAOUHSC_00679	285.486	-0.0534096	0.118656	-0.450123	0.652622	0.918241	867	735.593	732.022	739.422	740.829	739.218	737.944	357.484	347.155	285.661	262.957	220.462	263.407	72.7911	74.1406	75.3384	76.932	75.6183	77.2467	735.679	739.33	330.1	248.942	74.0901	76.599
SAOUHSC_00680	12.2624	-0.83379	0.529911	-1.57345	0.115614	0.46209	96	13.433	13.125	13.958	14.335	14.053	13.72	12.911	10.832	7.013	16.948	12.884	11	143.961	129.017	97.9727	256.244	232.46	173.504	13.5053	14.036	10.252	13.6107	123.65	220.736
SAOUHSC_00681	191.496	0.132199	0.144444	0.915227	0.360072	0.79118	1221	1089.59	1086	1093.41	1094.81	1093.2	1091.93	260.275	231.667	214.357	149.456	142.535	175.801	35.7791	33.3498	38.2309	29.5879	33.0587	34.8417	1089.67	1093.32	235.433	155.931	35.7866	32.4961
SAOUHSC_00682	76.3031	-0.31355	0.218208	-1.43693	0.150737	0.532766	489	357.634	354.139	361.481	362.911	361.312	360.039	79.429	93.656	66.942	69.805	63.492	84.563	33.2658	41.3445	36.1136	41.6895	44.5552	50.8288	357.751	361.421	80.009	72.62	36.908	45.6912
SAOUHSC_00683	16.5199	-0.0405833	0.452386	-0.0897094	0.928518	0.985725	690	558.602	555.028	562.423	563.838	562.23	560.952	20	24	14	17	13	13	5.36274	6.76011	4.85426	6.53483	5.86266	5.01525	558.684	562.34	19.3333	14.3333	5.65904	5.80425
SAOUHSC_00684							444	312.698	309.26	316.567	317.989	316.418	315.124	2.008	1	0	2	0	1	0.96187	0.505514	0	1.36319	0	0.686742	312.842	316.51	1.00267	1	0.489128	0.683312
SAOUHSC_00685	78.3592	0.0136083	0.211914	0.064216	0.948798	0.991094	396	264.875	261.573	268.773	270.237	268.663	267.39	104.137	92.012	81	63.395	60.602	77.029	58.8874	54.9932	58.7703	50.8453	57.1929	62.3426	265.074	268.763	92.383	67.0087	57.5503	56.7936
SAOUHSC_00686	91.3102	-0.135061	0.209255	-0.645437	0.518644	0.869	300	170.649	167.809	174.485	175.976	174.508	173.363	127.271	89	90.359	72.494	71.671	104.14	111.708	82.9148	100.989	89.2867	104.134	129.998	170.981	174.616	102.21	82.7683	98.5374	107.806
SAOUHSC_00687	12.7266	0.147132	0.554159	0.265505	0.79062	0.962616	543	411.612	408.063	415.44	416.865	415.256	413.977	19	17	12.033	8.001	4	20	6.91393	6.51297	5.64818	4.1598	2.44236	10.4551	411.705	415.366	16.011	10.667	6.35836	5.68576
SAOUHSC_00688	112.206	-0.0830321	0.183464	-0.45258	0.650851	0.918241	567	435.608	432.05	439.434	440.856	439.251	437.968	140.911	122.517	119.334	94.235	85.965	117.372	48.4516	44.3325	52.9578	46.3292	49.6219	57.9959	435.697	439.358	127.587	99.1907	48.5806	51.3157
SAOUHSC_00689	74.8833	-0.104162	0.222179	-0.468823	0.639196	0.915541	459	327.673	324.206	331.526	332.955	331.381	330.086	89.568	91.277	73.103	54.701	66.798	76.905	40.9422	44.0145	43.0008	35.6081	51.1097	50.42	327.802	331.474	84.6493	66.1347	42.6525	45.7126
SAOUHSC_00690	206.663	-0.152351	0.139822	-1.0896	0.275888	0.705466	684	552.602	549.028	556.423	557.838	556.23	554.953	274.481	240.603	181.802	176.074	161.287	224.456	74.3974	68.5115	63.7165	68.4112	73.521	87.529	552.684	556.34	232.295	187.272	68.8752	76.487
SAOUHSC_00691	199.177	-0.149868	0.141091	-1.06221	0.288141	0.709624	876	744.592	741.022	748.422	749.824	748.215	746.943	240.738	251.028	178.031	189.008	172	174.611	48.4267	52.96	46.3884	54.6337	58.2865	50.5894	744.679	748.327	223.266	178.54	49.2584	54.5032
SAOUHSC_00692	240.964	0.0789297	0.128711	0.613231	0.539724	0.88054	1632	1500.59	1497	1504.41	1505.81	1504.2	1502.93	325.857	319.517	234.052	207.307	192.912	198.771	32.5255	33.3679	30.3393	29.8389	32.5176	28.6212	1500.67	1504.32	293.142	199.663	32.0776	30.3259
SAOUHSC_00693	314.271	-0.0571997	0.128551	-0.444957	0.656351	0.919466	1674	1542.59	1539	1546.41	1547.81	1546.2	1544.93	452.234	407.612	250.128	292.778	220.788	312.696	43.9108	41.4062	31.5425	40.9978	36.2055	43.8014	1542.67	1546.32	369.991	275.421	38.9532	40.3349
SAOUHSC_00694	2913.41	0.216269	0.0576744	3.74983	0.000176952	0.00347696	444	312.698	309.26	316.567	317.989	316.418	315.124	4102	3897.04	3060.61	2351.15	2069.53	2524.42	1964.85	1970.01	1885.39	1602.54	1658.35	1733.63	312.842	316.51	3686.55	2315.03	1940.08	1664.84
SAOUHSC_00695	80.3238	-0.260567	0.215311	-1.21019	0.226207	0.63259	927	795.589	792.004	799.415	800.813	799.207	797.936	105.101	82.484	72.002	74.295	79.005	69.994	19.787	16.2818	17.5643	20.108	25.0645	18.9833	795.669	799.319	86.529	74.4313	17.8777	21.3852
SAOUHSC_00696	193.646	-0.182683	0.141429	-1.2917	0.196462	0.59217	909	777.589	774.005	781.417	782.815	781.207	779.937	255.535	209.305	178.639	171.801	156.755	200.346	49.2221	42.2759	44.5813	47.5672	50.877	55.59	777.67	781.32	214.493	176.301	45.3598	51.3447
SAOUHSC_00697	6.32385	-1.66528	0.774914	-2.14899	0.031635		288	159.206	156.449	162.983	164.44	163.011	161.878	6.123	3.649	1.034	8.903	7.634	8.095	5.7602	3.64589	1.23726	11.7353	11.8744	10.8225	159.546	163.11	3.602	8.21067	3.54779	11.4774
SAOUHSC_00698	172.153	-0.439285	0.153406	-2.86355	0.0041892	0.0448986	1554	1422.59	1419	1426.41	1427.81	1426.2	1424.93	182.055	177.521	156.009	184.404	133.418	193.012	19.1683	19.558	21.3287	27.9924	23.7192	29.3134	1422.67	1426.32	171.862	170.278	20.0183	27.0083
SAOUHSC_00699	218.016	-0.219523	0.141056	-1.55629	0.11964	0.466075	1374	1242.59	1239	1246.41	1247.81	1246.2	1244.93	278.001	253.272	188.198	225.303	149.648	230.698	33.5103	31.9575	29.4452	39.1343	30.4473	40.1027	1242.67	1246.32	239.824	201.883	31.6377	36.5614
SAOUHSC_00700	41.6907	0.315634	0.306992	1.02815	0.303878	0.728743	348	217.369	214.257	221.285	222.778	221.195	220.008	47.301	58.127	54.778	25.836	27.268	42.929	32.5936	42.4131	48.2743	25.1354	31.2562	42.2272	217.637	221.327	53.402	32.011	41.0936	32.8729
SAOUHSC_00701	39.022	0.110574	0.302736	0.365248	0.714926	0.942348	618	486.602	483.034	490.428	491.846	490.239	488.956	65.764	47.873	32.222	32.164	27.732	37.076	20.2429	15.4942	12.8124	14.1738	14.3432	16.4096	486.688	490.347	48.6197	32.324	16.1832	14.9755
SAOUHSC_00702	46.6597	-0.202187	0.273943	-0.738063	0.460476	0.842008	423	291.76	288.367	295.629	297.07	295.497	294.209	58.019	46	48	40	42	46.002	29.7854	24.9385	31.663	29.1838	36.0381	33.8371	291.919	295.592	50.673	42.6673	28.7956	33.0197
SAOUHSC_00703	186.682	-0.147597	0.143369	-1.02948	0.303252	0.728065	1167	1035.59	1032	1039.41	1040.81	1039.2	1037.93	230.122	222.106	175.639	188.016	141.029	174.741	33.2835	33.6464	32.9528	39.1529	34.4092	36.4334	1035.67	1039.32	209.289	167.929	33.2942	36.6652
SAOUHSC_00704	74.0188	0.132849	0.242386	0.548087	0.583632	0.8936	453	321.679	318.226	325.541	326.969	325.391	324.095	98	112	65	68.012	67	45	45.6312	55.0224	38.9374	45.0838	52.2077	30.048	321.815	325.485	91.6667	60.004	46.5303	42.4465
SAOUHSC_00705	46.8926	-0.499226	0.284754	-1.75319	0.07957	0.356473	483	351.643	348.15	355.489	356.918	355.328	354.046	51	59.159	29.001	54	46.135	41.002	21.7234	26.5653	15.9088	32.7918	32.9202	25.0622	351.761	355.431	46.3867	47.0457	21.3992	30.2581
SAOUHSC_00706	2079.78	-0.138667	0.0653183	-2.12295	0.0337585	0.203825	765	633.596	630.027	637.423	638.837	637.229	635.952	2687.12	2543.05	1819.52	1856.73	1717.33	2021.48	635.233	631.034	556.658	629.941	683.32	687.893	633.682	637.339	2349.9	1865.18	607.642	667.051
SAOUHSC_00707	2741.58	-0.377487	0.0664965	-5.67679	1.37248e-08	9.31624e-07	921	789.589	786.004	793.415	794.813	793.207	791.937	3418.2	2861.08	2222.63	2610.84	2432.2	2907.48	648.419	569.065	546.293	711.959	777.459	794.515	789.669	793.319	2833.97	2650.17	587.926	761.311
SAOUHSC_00708	7947.78	-0.578603	0.0797998	-7.25069	4.14664e-13	1.03205e-10	1959	1827.59	1824	1831.41	1832.81	1831.2	1829.93	9665.24	7485.83	5714.28	8292.31	6757.5	9467.35	792.124	641.612	608.465	980.613	935.655	1119.61	1827.67	1831.32	7621.79	8172.39	680.734	1011.96
SAOUHSC_00709							174	60.052	58.429	62.463	63.524	62.641	61.616	0	0	0	0	0	0	0	0	0	0	0	0	60.3147	62.5937	0	0	0	0
SAOUHSC_00710	192.101	-0.0429212	0.139394	-0.307914	0.758148	0.952747	1182	1050.59	1047	1054.41	1055.81	1054.2	1052.93	248.157	240.329	184.196	173.149	143.002	185	35.3796	35.8854	34.0667	35.5446	34.3943	38.023	1050.67	1054.32	224.227	167.05	35.1105	35.9873
SAOUHSC_00711	634.848	0.0356128	0.095571	0.372631	0.709423	0.940713	1350	1218.59	1215	1222.41	1223.81	1222.2	1220.93	849.72	737.874	678.564	560.183	505.733	535.859	104.443	94.9431	108.251	99.21	104.917	94.9804	1218.67	1222.32	755.386	533.925	102.546	99.7023
SAOUHSC_00712	83.5176	0.180452	0.220337	0.818983	0.412796	0.816195	840	708.595	705.027	712.423	713.834	712.229	710.95	122.264	98.064	94.209	71	45	87.004	25.8439	21.745	25.7879	21.5576	16.0199	26.4835	708.682	712.338	104.846	67.668	24.459	21.3536
SAOUHSC_00713	99.1293	0.123341	0.192543	0.640589	0.52179	0.86944	984	852.589	849	856.412	857.81	856.205	854.935	127.143	144	96	83.068	77	83.032	22.3363	26.5163	21.8599	20.9885	22.8023	21.0179	852.667	856.317	122.381	81.0333	23.5708	21.6029
SAOUHSC_00714	576.855	-0.199369	0.110337	-1.80691	0.070776	0.332645	1056	924.589	921	928.408	929.81	928.2	926.935	725.328	644.172	533.268	460.171	562.634	547.054	117.502	109.345	112.012	107.267	153.691	127.719	924.666	928.315	634.256	523.286	112.953	129.559
SAOUHSC_00715	445.426	-0.134671	0.101823	-1.32259	0.185971	0.584258	687	555.602	552.028	559.423	560.838	559.23	557.952	571.881	517.472	415.054	379.339	388.578	426.038	154.17	146.549	144.685	146.599	176.179	165.245	555.684	559.34	501.469	397.985	148.468	162.674
SAOUHSC_00716	112.019	-0.620658	0.193734	-3.20367	0.00135689	0.0193595	474	342.653	339.169	346.501	347.934	346.351	345.06	124.061	108.801	80.073	117.714	127.63	99.885	54.2299	50.1505	45.0653	73.3285	93.4334	62.6445	342.774	346.448	104.312	115.076	49.8152	76.4688
SAOUHSC_00717	69.4521	-0.891518	0.245088	-3.63754	0.000275256	0.00505389	441	309.708	306.272	313.578	315.002	313.426	312.132	73.016	52	47.004	62.014	89	79.005	35.3123	26.5432	29.2311	42.6696	71.998	54.776	309.853	313.52	57.34	76.673	30.3622	56.4812
SAOUHSC_00718	34.0302	0.0716966	0.340326	0.21067	0.833144	0.967488	585	453.604	450.044	457.431	458.848	457.247	455.96	35	61.01	28.088	27	29	29.006	11.5571	21.1935	11.9746	12.7536	16.081	13.767	453.693	457.352	41.366	28.3353	14.9084	14.2005
SAOUHSC_00719	306.969	0.385169	0.122887	3.13433	0.00172247	0.0231037	714	582.601	579.028	586.423	587.837	586.229	584.952	414.126	445.649	363.111	246.634	208.211	226.778	106.468	120.324	120.75	90.936	90.0538	83.899	582.684	586.339	407.629	227.208	115.847	88.2963
SAOUHSC_00720	131.837	0.179969	0.170889	1.05313	0.292281	0.714749	420	288.769	285.382	292.642	294.081	292.515	291.224	172.675	164.687	152.027	100.255	103.726	113.083	89.5651	90.2176	101.308	73.889	89.9095	84.032	288.931	292.607	163.13	105.688	93.697	82.6102
SAOUHSC_00721	139.892	0.206649	0.165845	1.24604	0.212751	0.614612	669	537.602	534.029	541.424	542.838	541.23	539.953	182.497	187.698	157.081	115.416	108.237	109.063	50.8455	54.9479	56.5778	46.0823	50.7059	43.7116	537.685	541.34	175.759	110.905	54.1237	46.8333
SAOUHSC_00722	15.2979	0.262043	0.47312	0.553861	0.579674	0.891807	594	462.602	459.04	466.429	467.848	466.245	464.957	28.003	18	14.201	11.874	9.519	13.986	9.06686	6.13026	5.93752	5.50093	5.17653	6.50967	462.69	466.35	20.068	11.793	7.04488	5.72904
SAOUHSC_00723	72.202	-0.13983	0.221698	-0.630724	0.528221	0.873616	1152	1020.59	1017	1024.41	1025.81	1024.2	1022.93	87.312	87.816	68.117	66.757	64.96	61.4	12.8139	13.4993	12.9671	14.105	16.0814	12.9896	1020.67	1024.32	81.0817	64.3723	13.0935	14.392
SAOUHSC_00724	41.3368	-0.125537	0.287033	-0.437362	0.661849	0.922552	609	477.602	474.034	481.428	482.846	481.242	479.956	48.788	53.184	37.687	35.377	33.008	42.614	15.3005	17.5398	15.2658	15.8802	17.3909	19.2143	477.688	481.348	46.553	36.9997	16.0354	17.4951
SAOUHSC_00725	14.4871	-0.302531	0.503245	-0.60116	0.547733	0.881841	207	86.158	84.166	89.201	90.565	89.359	88.325	19	9.665	15.731	11	10.07	21	33.0305	17.9516	34.3922	26.3253	28.5728	51.453	86.5083	89.4163	14.7987	14.0233	28.4581	35.4504
SAOUHSC_00726	89.4829	-0.0682254	0.202076	-0.337623	0.735647	0.947585	711	579.601	576.028	583.423	584.837	583.229	581.952	119.73	114.178	77.594	82.204	61.244	93.57	30.9408	30.9882	25.936	30.4649	26.6249	34.7958	579.684	583.339	103.834	79.006	29.2883	30.6285
SAOUHSC_00727	216.579	-0.0731443	0.13327	-0.548845	0.583112	0.893459	1005	873.589	870	877.408	878.81	877.2	875.935	268.517	259.967	216.77	193.796	165.902	209.579	46.0387	46.7149	48.1788	47.7957	47.9532	51.7788	873.666	877.315	248.418	189.759	46.9775	49.1759
SAOUHSC_00728	2500.77	-0.111359	0.0625029	-1.78167	0.0748038	0.34511	1941	1809.59	1806	1813.41	1814.81	1813.2	1811.93	3156.44	3052.5	2333.32	2171.13	1996.4	2495.05	261.262	264.238	250.921	259.295	279.169	297.998	1809.67	1813.32	2847.42	2220.86	258.807	278.821
SAOUHSC_00729	267.789	-0.167446	0.121653	-1.37642	0.168691	0.55885	1884	1752.59	1749	1756.41	1757.81	1756.2	1754.93	342.689	316.384	239.231	262.41	217.102	247.281	29.2872	28.2801	26.5614	32.3555	31.3441	30.4933	1752.67	1756.32	299.435	242.264	28.0429	31.3976
SAOUHSC_00730	291.052	0.00412384	0.118771	0.034721	0.972302	0.994135	1782	1650.59	1647	1654.41	1655.81	1654.2	1652.93	361.518	382.674	287.681	250.565	222.374	271.82	32.8058	36.3239	33.91	32.7982	34.0848	35.5878	1650.67	1654.32	343.958	248.253	34.3466	34.1569
SAOUHSC_00731	105.19	0.207516	0.187595	1.10619	0.268645	0.696344	978	846.589	843	850.412	851.81	850.205	848.935	157.104	137.727	105.824	74.149	83.472	92.718	27.7955	25.5416	24.267	18.8671	24.8932	23.6356	846.667	850.317	133.552	83.4463	25.868	22.4653
SAOUHSC_00732	231.377	0.119677	0.135854	0.880924	0.378359	0.798403	1515	1383.59	1380	1387.41	1388.81	1387.2	1385.93	326.734	298.429	231.187	168.963	194.503	202.3	35.3709	33.8081	32.4952	26.3688	35.5511	31.5886	1383.67	1387.32	285.45	188.589	33.8914	31.1695
SAOUHSC_00733	39.5206	0.617385	0.302156	2.04327	0.041026	0.234434	1059	927.589	924	931.408	932.81	931.2	929.935	72	61.012	39.401	28	26.365	26	11.6262	10.3229	8.2494	6.50586	7.17887	6.05057	927.666	931.315	57.471	26.7883	10.0661	6.57844
SAOUHSC_00734	40.6791	0.177325	0.300461	0.590176	0.555073	0.881841	543	411.612	408.063	415.44	416.865	415.256	413.977	56.008	66	33	34	26.006	39.064	20.3807	25.2857	15.4905	17.6776	15.8787	20.4208	411.705	415.366	51.6693	33.0233	20.3856	17.9924
SAOUHSC_00735	1.64006	0.0657074	1.48948	0.0441145	0.964813		99	14.733	14.344	15.315	15.696	15.412	15.033	4	1	1	1	3	0	40.6659	10.8986	12.7334	13.809	49.355	0	14.7973	15.3803	2	1.33333	21.4326	21.0547
SAOUHSC_00736	39.6382	-0.142992	0.305421	-0.468179	0.639657	0.915547	918	786.589	783.004	790.415	791.813	790.207	788.937	38.001	48.019	45.006	40	33	33.003	7.23604	9.58755	11.104	10.9491	10.5886	9.05292	786.669	790.319	43.6753	35.3343	9.30918	10.1969
SAOUHSC_00737							102	16.062	15.607	16.737	17.145	16.82	16.415	0	0	0	0	0	0	0	0	0	0	0	0	16.1353	16.7933	0	0	0	0
SAOUHSC_00738	3779.82	-0.309722	0.0596017	-5.19653	2.03045e-07	1.05772e-05	1506	1374.59	1371	1378.41	1379.81	1378.2	1376.93	4650.33	4029.97	3310.87	3792.12	3171.14	3767.23	506.722	459.538	468.406	595.666	583.402	592.085	1374.67	1378.32	3997.05	3576.83	478.222	590.385
SAOUHSC_00739	113.37	0.120259	0.180438	0.666483	0.505102	0.858802	501	369.624	366.12	373.469	374.896	373.29	372.025	170.358	145.463	106.212	100.134	76.16	105.41	69.0337	62.1136	55.4596	57.8909	51.7305	61.3174	369.738	373.404	140.678	93.9013	62.2023	56.9796
SAOUHSC_00740	121.646	-0.0775114	0.179287	-0.43233	0.665501	0.92534	735	603.598	600.028	607.423	608.837	607.229	605.952	167.708	158.373	98.179	97	103.378	121.292	41.6165	41.2636	31.52	34.5311	43.1661	43.3183	603.683	607.339	141.42	107.223	38.1333	40.3385
SAOUHSC_00741	237.513	-0.067897	0.133842	-0.507294	0.611949	0.907441	399	267.853	264.541	271.752	273.219	271.633	270.366	327.834	305.401	194.151	213.604	188.369	225.653	183.323	180.482	139.324	169.449	175.829	180.619	268.049	271.739	275.795	209.209	167.71	175.299
SAOUHSC_00742	2076.64	0.0515153	0.0746537	0.690057	0.490158	0.854024	2166	2034.59	2031	2038.41	2039.81	2038.2	2036.93	2793.52	2568.49	2127.62	1623.3	1561.73	2050.12	205.652	197.708	203.546	172.484	194.278	217.811	2034.67	2038.32	2496.54	1745.05	202.302	194.858
SAOUHSC_00743	1307.25	0.240651	0.0873031	2.7565	0.00584243	0.0566538	972	840.589	837	844.412	845.81	844.205	842.935	1766.21	1841.36	1402.97	917.207	950.445	1209.12	314.715	343.931	324.006	235.036	285.46	310.42	840.667	844.317	1670.18	1025.59	327.551	276.972
SAOUHSC_00744							105	17.364	16.871	18.158	18.595	18.226	17.772	1	1	1	3	1	0	8.62595	9.26665	10.7395	34.967	13.9113	0	17.4643	18.1977	1	1.33333	9.54404	16.2927
SAOUHSC_00745							156	47.137	45.773	49.159	50.051	49.291	48.331	0	0	0	0	0	0	0	0	0	0	0	0	47.3563	49.2243	0	0	0	0
SAOUHSC_00746	55.4824	0.16482	0.261966	0.629167	0.529239	0.873616	972	840.589	837	844.412	845.81	844.205	842.935	64.459	83.097	59.508	53	32	50	11.4858	15.5209	13.743	13.5814	9.61097	12.8366	840.667	844.317	69.0213	45	13.5832	12.0097
SAOUHSC_00747	49.653	-0.305262	0.282191	-1.08176	0.27936	0.707812	957	825.589	822	829.413	830.81	829.207	827.936	64.552	66.902	28.57	54	43.786	42.84	11.7113	12.724	6.71736	14.0874	13.3887	11.1977	825.667	829.318	53.3413	46.8753	10.3842	12.8913
SAOUHSC_00748	71.4049	-0.19495	0.228281	-0.853993	0.393109	0.801912	762	630.596	627.027	634.423	635.837	634.229	632.952	72	91.106	71.26	68.269	53.549	74.386	17.1017	22.7152	21.9041	23.2712	21.4078	25.433	630.682	634.339	78.122	65.4013	20.5737	23.3706
SAOUHSC_00749	558.616	-0.0125709	0.101074	-0.124374	0.901019	0.979927	1029	897.589	894	901.408	902.81	901.2	899.935	704.099	740.585	530.137	550.842	402.399	488.863	117.494	129.507	114.69	132.242	113.214	117.558	897.666	901.315	658.274	480.701	120.564	121.005
SAOUHSC_00752	305.886	-0.121226	0.120202	-1.00851	0.313207	0.734917	924	792.589	789.004	796.415	797.813	796.207	794.936	368.09	361.482	304.408	258.53	270.222	284.539	69.5608	71.625	74.5377	70.2343	86.0517	77.4615	792.669	796.319	344.66	271.097	71.9079	77.9158
SAOUHSC_00753	10.5766	-0.0841432	0.599509	-0.140354	0.888381	0.978715	519	387.615	384.092	391.449	392.876	391.274	390.001	21	13.076	4	11	10	7	8.11481	5.32239	1.99291	6.06843	6.48014	3.88426	387.719	391.384	12.692	9.33333	5.14337	5.47761
SAOUHSC_00754	75.1387	-0.287745	0.229071	-1.25614	0.209065	0.610696	879	747.592	744.022	751.421	752.824	751.214	749.943	82.68	97	61	90.002	54.027	69	16.5651	20.3818	15.8309	25.9119	18.2352	19.9112	747.678	751.327	80.2267	71.0097	17.5926	21.3528
SAOUHSC_00755	79.4189	-0.187726	0.213116	-0.880862	0.378392	0.798403	321	190.934	187.961	194.852	196.341	194.818	193.652	94.473	97.625	70	80	56	84.01	74.1111	81.1992	70.0569	88.312	72.8825	93.8822	191.249	194.937	87.366	73.3367	75.1224	85.0256
SAOUHSC_00756	252.563	0.00936056	0.132161	0.0708267	0.943536	0.989657	1125	993.589	990	997.408	998.81	997.2	995.935	342.15	307.005	251.01	233	163.349	254.156	51.5785	48.4805	49.0768	50.5607	41.5335	55.2261	993.666	997.315	300.055	216.835	49.7119	49.1068
SAOUHSC_00757	512.432	-0.0177901	0.101399	-0.175447	0.860728	0.97243	1227	1095.59	1092	1099.41	1100.81	1099.2	1097.93	715.039	622.585	476.426	404.174	434.114	480.849	97.7555	89.1319	84.5075	79.5786	100.136	94.778	1095.67	1099.32	604.683	439.712	90.465	91.4977
SAOUHSC_00758	53.3574	-0.0490333	0.256575	-0.191107	0.848442	0.970638	495	363.629	360.13	367.475	368.905	367.301	366.033	68.135	69.01	49.188	55.624	38.309	45.53	28.0655	29.9577	26.103	32.6807	26.4452	26.9187	363.745	367.413	62.111	46.4877	28.0421	28.6815
SAOUHSC_00759	32.7544	-0.00433375	0.33671	-0.0128709	0.989731	0.994668	762	630.596	627.027	634.423	635.837	634.229	632.952	42.388	44.588	29.187	25.213	35.23	22.726	10.0682	11.117	8.97157	8.59455	14.0843	7.77007	630.682	634.339	38.721	27.723	10.0523	10.1496
SAOUHSC_00760	232.316	0.150972	0.139042	1.0858	0.277566	0.707088	1071	939.589	936	943.408	944.81	943.2	941.935	333.026	341.052	203.021	184	164.72	218.038	53.0883	56.9643	41.9662	42.2098	44.2801	50.0941	939.666	943.315	292.366	188.919	50.6729	45.528
SAOUHSC_00762	143.399	-0.294143	0.165136	-1.78122	0.0748766	0.34511	1056	924.589	921	928.408	929.81	928.2	926.935	157.555	172.042	126.001	121	133	150.011	25.5236	29.2033	26.4663	28.2053	36.3308	35.0227	924.666	928.315	151.866	134.67	27.0644	33.1863
SAOUHSC_00763	69.7148	0.393458	0.226527	1.73692	0.0824018	0.364063	642	510.602	507.031	514.424	515.845	514.231	512.955	113.776	101.005	68.131	53.166	48.005	54.268	33.3755	31.1434	25.8275	22.3387	23.6697	22.8951	510.686	514.344	94.304	51.813	30.1155	22.9678
SAOUHSC_00764	184.763	0.107362	0.144668	0.742126	0.458011	0.839645	384	252.959	249.697	256.86	258.339	256.758	255.504	234.829	241.036	197.171	166.102	131.23	162.145	139.047	150.913	149.695	139.356	129.591	137.335	253.172	256.867	224.345	153.159	146.551	135.427
SAOUHSC_00765	4.74524	-0.994136	0.862522	-1.15259	0.249078		939	807.589	804.004	811.414	812.812	811.207	809.936	3.215	4	4	8	5	3	0.596215	0.777785	0.961338	2.13324	1.56287	0.801579	807.669	811.318	3.73833	5.33333	0.778446	1.49923
SAOUHSC_00766	2.41762	0.017579	1.25281	0.0140317	0.988805		675	543.602	540.029	547.423	548.838	547.23	545.953	5.786	2	1	0	4	2	1.59411	0.578989	0.356234	0	1.85334	0.792776	543.685	547.34	2.92867	2	0.843112	0.882039
SAOUHSC_00767	4276.76	0.052587	0.0840343	0.62578	0.531459	0.874497	573	441.607	438.049	445.432	446.853	445.25	443.963	6606.31	5409.73	3624.7	3867.3	3177.02	3758.53	2240.69	1930.68	1586.9	1875.78	1809.18	1832.09	441.696	445.355	5213.58	3600.95	1919.42	1839.02
SAOUHSC_00769	1909.4	-0.103507	0.0660059	-1.56815	0.116846	0.464892	2532	2400.59	2397	2404.41	2405.81	2404.2	2402.93	2441.3	2285.13	1810.95	1658.17	1499.44	1918.22	152.322	149.039	146.878	149.385	158.133	172.756	2400.67	2404.32	2179.13	1691.94	149.413	160.091
SAOUHSC_00770							105	17.364	16.871	18.158	18.595	18.226	17.772	0	1	0	0	1	0	0	9.26665	0	0	13.9113	0	17.4643	18.1977	0.333333	0.333333	3.08888	4.63709
SAOUHSC_00771	271.094	0.0605508	0.123802	0.489092	0.624776	0.914108	876	744.592	741.022	748.422	749.824	748.215	746.943	360.828	321.557	293	240.7	198.078	241.533	72.584	67.8397	76.3449	69.5755	67.1237	69.9785	744.679	748.327	325.128	226.77	72.2562	68.8926
SAOUHSC_00772							108	18.732	18.174	19.599	20.088	19.684	19.155	0	0.874	0	0	0	0	0	7.52128	0	0	0	0	18.835	19.6423	0.291333	0	2.50709	0
SAOUHSC_00773	14.8643	0.358153	0.488321	0.733437	0.463292	0.842349	840	708.595	705.027	712.423	713.834	712.229	710.95	22	24.126	14	10	7	17	4.65033	5.34972	3.83221	3.03628	2.49198	5.17471	708.682	712.338	20.042	11.3333	4.61075	3.56766
SAOUHSC_00774	38.6623	-0.140126	0.300423	-0.466431	0.640907	0.916166	651	519.602	516.031	523.424	524.838	523.231	521.955	55.813	44.858	30.533	33.943	28.359	43.127	16.0888	13.59	11.3755	14.0175	13.7423	17.881	519.686	523.341	43.7347	35.143	13.6848	15.2136
SAOUHSC_00775	13.8704	0.189803	0.537862	0.352884	0.724175	0.942794	237	112.055	109.798	115.465	116.894	115.597	114.622	23.593	21.42	8.467	7.057	16.646	9.217	31.5362	30.4988	14.3007	13.0841	36.511	17.4016	112.439	115.704	17.8267	10.9733	25.4452	22.3322
SAOUHSC_00776	185.274	0.126588	0.141579	0.89412	0.371258	0.798403	1032	900.589	897	904.408	905.81	904.2	902.935	251.784	241.058	192.054	153.27	138.786	161.535	41.8755	42.0132	41.4111	36.6741	38.9176	38.7156	900.666	904.315	228.299	151.197	41.7666	38.1024
SAOUHSC_00778							1017	885.589	882	889.408	890.81	889.2	887.935	0	0	0	0	0	0	0	0	0	0	0	0	885.666	889.315	0	0	0	0
SAOUHSC_00779	254.887	0.252588	0.131343	1.92312	0.0544652	0.279821	975	843.589	840	847.412	848.81	847.205	845.935	332.545	338.349	301.578	207.735	182.712	203.698	59.0444	62.9713	69.4007	53.0443	54.6819	52.1106	843.667	847.317	324.157	198.048	63.8055	53.2789
SAOUHSC_00780	970.674	0.165984	0.0864603	1.91977	0.0548866	0.281341	2847	2715.59	2712	2719.41	2720.81	2719.2	2717.93	1308.34	1246.77	1068.86	836.199	737.719	760.646	72.1632	71.8712	76.6485	66.6118	68.7884	60.5647	2715.67	2719.32	1207.99	778.188	73.5609	65.3216
SAOUHSC_00781	388.334	-0.0707605	0.104951	-0.674223	0.50017	0.858802	933	801.589	798.004	805.415	806.812	805.207	803.936	496.419	456.582	385.725	339.029	317.082	362.627	92.7589	89.4482	93.3935	91.076	99.8458	97.6145	801.669	805.318	446.242	339.579	91.8669	96.1788
SAOUHSC_00782	201.666	-0.149653	0.137309	-1.0899	0.275758	0.705466	840	708.595	705.027	712.423	713.834	712.229	710.95	268.559	232.937	178.879	188.34	155.96	202.291	56.7676	51.6524	48.9645	57.1854	55.5213	61.5764	708.682	712.338	226.792	182.197	52.4615	58.0944
SAOUHSC_00783	138.981	-0.00844024	0.169158	-0.0498955	0.960206	0.993309	486	354.638	351.145	358.485	359.914	358.32	357.044	155.437	186.406	144.925	121.345	109.183	127.983	65.649	82.9908	78.8373	73.0738	77.2593	77.5725	354.756	358.426	162.256	119.504	75.8257	75.9685
SAOUHSC_00784	319.269	0.100739	0.117496	0.857384	0.391233	0.80033	1440	1308.59	1305	1312.41	1313.81	1312.2	1310.93	413.206	411.162	342.075	250.705	255.502	279.656	47.2958	49.2561	50.829	41.359	49.3695	46.1656	1308.67	1312.32	388.814	261.954	49.127	45.6314
SAOUHSC_00785	1541.05	0.125511	0.0719895	1.74346	0.0812531	0.361125	936	804.589	801.004	808.414	809.812	808.207	806.936	2052.64	2031.62	1602.71	1217.03	1200.08	1357.48	382.117	396.519	386.615	325.73	376.49	364.056	804.669	808.318	1895.65	1258.2	388.417	355.425
SAOUHSC_00786	11.8891	0.345954	0.536906	0.644347	0.51935	0.86944	426	294.751	291.35	298.617	300.055	298.484	297.193	14.157	21.001	12.393	9	8	10.419	7.19395	11.2687	8.09344	6.50079	6.79569	7.58677	294.906	298.577	15.8503	9.13967	8.85203	6.96109
SAOUHSC_00787	207.886	-0.0777208	0.136795	-0.568154	0.569931	0.885944	912	780.589	777.005	784.415	785.815	784.207	782.937	281.25	256.76	182.97	180.179	176.07	190.762	53.967	51.6609	45.4877	49.6962	56.9273	52.7281	780.67	784.32	240.327	182.337	50.3719	53.1172
SAOUHSC_00788	274.563	-0.153088	0.123381	-1.24078	0.214687	0.615517	996	864.589	861	868.412	869.81	868.202	866.935	324.329	349.604	248.342	246.156	235.895	258.498	56.1869	63.4791	55.7677	61.3376	68.8913	64.5277	864.667	868.316	307.425	246.85	58.4779	64.9189
SAOUHSC_00789	278.289	-0.00345038	0.11953	-0.0288662	0.976971	0.994135	945	813.589	810	817.414	818.812	817.207	815.936	366.105	332.682	284.175	244.375	211.081	260.226	67.3999	64.2099	67.7957	64.6862	65.4912	69.0193	813.668	817.318	327.654	238.561	66.4685	66.3989
SAOUHSC_00790	1248.5	-0.0316978	0.0793451	-0.399493	0.68953	0.933261	588	456.604	453.042	460.431	461.848	460.247	458.96	1696.39	1436.95	1233.52	1017.43	1033.21	1188.13	556.473	495.861	522.443	477.47	569.198	560.229	456.692	460.352	1455.62	1079.59	524.926	535.632
SAOUHSC_00792	64.7278	-0.325284	0.238953	-1.36129	0.173422	0.563131	903	771.589	768.007	775.418	776.815	775.208	773.937	71.013	76	56.082	56	68	59.002	13.7851	15.4706	14.1043	15.6246	22.2411	16.4982	771.671	775.32	67.6983	61.0007	14.4533	18.1213
SAOUHSC_00793	185.572	-0.247171	0.146081	-1.69201	0.0906436	0.388225	630	498.602	495.033	502.427	503.845	502.235	500.955	201.59	210.838	183.139	177.672	153.407	186.026	60.5583	66.5842	71.0833	76.4298	77.4466	80.3619	498.687	502.345	198.522	172.368	66.0753	78.0794
SAOUHSC_00794	8342.07	-0.251745	0.0592277	-4.25047	2.13321e-05	0.000589925	1014	882.589	879	886.408	887.81	886.2	884.935	10892.6	8967.27	7257.6	7963	6992.36	8311.26	1848.56	1594.88	1596.68	1944	2000.59	2032.5	882.666	886.315	9039.17	7755.54	1680.04	1992.36
SAOUHSC_00795	25824.3	-0.195416	0.053869	-3.62761	0.000286057	0.00520949	1011	879.589	876	883.408	884.81	883.2	881.935	33976.6	29035.8	22748.9	23923	21059.5	25807.1	5785.74	5181.88	5021.78	5860.1	6045.8	6332.54	879.666	883.315	28587.1	23596.5	5329.8	6079.48
SAOUHSC_00796	7459.98	-0.264137	0.0540182	-4.88977	1.00954e-06	4.26675e-05	1191	1059.59	1056	1063.41	1064.81	1063.2	1061.93	9358.08	8224.08	6525.43	7121.22	6111.12	7679.56	1322.84	1217.53	1196.65	1449.51	1457.38	1565	1059.67	1063.32	8035.86	6970.63	1245.68	1490.63
SAOUHSC_00797	6438.53	-0.224499	0.057649	-3.89423	9.85095e-05	0.00208171	762	630.596	627.027	634.423	635.837	634.229	632.952	8306.98	7241.31	5587.34	5967.77	5237.1	6641.44	1973.11	1805.46	1717.45	2034.26	2093.68	2270.74	630.682	634.339	7045.21	5948.77	1832.01	2132.89
SAOUHSC_00798	10520.7	-0.215538	0.0535149	-4.02762	5.63438e-05	0.00135034	1518	1386.59	1383	1390.41	1391.81	1390.2	1388.93	13217.1	11880.2	9492.53	10074.6	8318.61	10655.4	1427.74	1342.94	1331.37	1568.87	1517.19	1660.22	1386.67	1390.32	11529.9	9682.88	1367.35	1582.09
SAOUHSC_00799	12923.1	-0.0901639	0.0497239	-1.81329	0.0697867	0.330491	1305	1173.59	1170	1177.41	1178.81	1177.2	1175.93	16791.4	15369.1	12271.1	11463.7	10456.8	12227.5	2143.04	2053.62	2032.43	2107.76	2252.24	2250.24	1173.67	1177.32	14810.5	11382.7	2076.36	2203.41
SAOUHSC_00800	88.3206	0.0501928	0.20282	0.247474	0.804541	0.965963	459	327.673	324.206	331.526	332.955	331.381	330.086	120.407	109.068	88.167	71.128	78.233	72.545	55.0389	52.5936	51.8621	46.3017	59.8584	47.5616	327.802	331.474	105.881	73.9687	53.1648	51.2406
SAOUHSC_00801	424.175	-0.0273793	0.107596	-0.254464	0.799137	0.964275	234	109.383	107.159	112.78	114.194	112.917	111.93	595.392	521.975	365.823	399.037	318.012	399.301	815.29	761.515	632.557	757.373	714.082	772.023	109.774	113.014	494.397	372.117	736.454	747.826
SAOUHSC_00802	264.763	0.204912	0.124803	1.64188	0.100614	0.416528	741	609.596	606.027	613.423	614.837	613.229	611.952	363.147	344.776	291.663	199.707	201.161	229.188	89.2276	88.9411	92.7214	70.4003	83.1736	81.0495	609.682	613.339	333.195	210.019	90.2967	78.2078
SAOUHSC_00803	1374.89	0.15319	0.0770378	1.9885	0.0467565	0.257694	2373	2241.59	2238	2245.41	2246.81	2245.2	2243.93	1837.18	1822.43	1463.04	1108.23	1085.34	1128.8	122.759	127.306	127.063	106.906	122.568	108.863	2241.67	2245.32	1707.55	1107.46	125.709	112.779
SAOUHSC_00804	244.316	0.176459	0.135182	1.30534	0.191776	0.587658	465	333.664	330.192	337.513	338.946	337.367	336.073	307.304	318.738	280.828	210.76	185.057	191.801	137.949	150.912	162.259	134.772	139.081	123.507	333.79	337.462	302.29	195.873	150.373	132.453
SAOUHSC_00805							282	153.518	150.8	157.263	158.733	157.312	156.179	0	0	1	0	0	0	0	0	1.24003	0	0	0	153.86	157.408	0.333333	0	0.413345	0
SAOUHSC_00806	34.06	-0.608709	0.322041	-1.89016	0.0587368	0.295664	324	193.864	190.869	197.776	199.267	197.738	196.559	36.791	32.409	25.873	28.294	36.44	41.941	28.4254	26.545	25.5111	30.7753	46.7259	46.1763	194.17	197.855	31.691	35.5583	26.8272	41.2258
SAOUHSC_00807	48.3939	-0.649309	0.265651	-2.44422	0.0145167	0.112517	147	41.115	39.874	42.928	43.747	43.034	42.126	48.94	44.624	36.729	50.706	48.56	53.972	178.29	174.957	166.848	251.218	286.107	277.262	41.3057	42.969	43.431	51.0793	173.365	271.529
SAOUHSC_00808	166.832	-0.484871	0.165091	-2.93698	0.00331421	0.0380527	729	597.601	594.028	601.423	602.837	601.229	599.952	179.466	205.175	113.075	155.179	170.023	172.616	44.981	53.9977	36.6646	55.7923	71.7022	62.2643	597.684	601.339	165.905	165.939	45.2144	63.2529
SAOUHSC_00809							156	47.137	45.773	49.159	50.051	49.291	48.331	0	0	0	0	0	0	0	0	0	0	0	0	47.3563	49.2243	0	0	0	0
SAOUHSC_00810							522	390.614	387.086	394.448	395.875	394.272	392.999	0	1	2	0	1	0	0	0.403877	0.988778	0	0.643087	0	390.716	394.382	1	0.333333	0.464218	0.214362
SAOUHSC_00811	31.5629	0.165144	0.331242	0.498558	0.618091	0.909673	531	399.612	396.074	403.443	404.872	403.264	401.991	41	44.028	33	24	20	33	15.3675	17.3783	15.9511	12.8479	12.575	17.7654	399.71	403.376	39.3427	25.6667	16.2323	14.3961
SAOUHSC_00812	401.694	0.203163	0.104333	1.94725	0.051505	0.273824	2784	2652.59	2649	2656.41	2657.81	2656.2	2654.93	549.586	569.807	409.491	331.056	286	340.031	31.0331	33.6282	30.0614	26.9971	27.3005	27.7166	2652.67	2656.32	509.628	319.029	31.5742	27.3381
SAOUHSC_00813							120	24.778	24.012	25.973	26.572	26.052	25.425	0	0	0	0	0	0	0	0	0	0	0	0	24.921	26.0163	0	0	0	0
SAOUHSC_00814	2.76222	-0.376483	1.13734	-0.331022	0.740628		1353	1221.59	1218	1225.41	1226.81	1225.2	1223.93	7	1	1	3	3	2	0.858286	0.128354	0.15914	0.53001	0.62084	0.353629	1221.67	1225.32	3	2.66667	0.381927	0.501493
SAOUHSC_00816	4.05968	-0.413205	0.911689	-0.45323	0.650383		1023	891.589	888	895.408	896.81	895.2	893.935	3	4	5	5	2	5	0.503983	0.704214	1.08895	1.2084	0.566468	1.21043	891.666	895.315	4	4	0.765716	0.995098
SAOUHSC_00817	9.80489	-0.398958	0.647737	-0.615926	0.537944	0.879558	471	339.657	336.177	343.504	344.936	343.358	342.066	21	4	6	14	7.001	8	9.26058	1.86016	3.40627	8.79688	5.17019	5.06122	339.779	343.453	10.3333	9.667	4.84233	6.34277
SAOUHSC_00818	26.7248	-0.347066	0.391084	-0.887446	0.374839	0.798403	687	555.602	552.028	559.423	560.838	559.23	557.952	34	26	23	25	35	15.013	9.16588	7.36325	8.01763	9.66145	15.8688	5.82308	555.684	559.34	27.6667	25.0043	8.18225	10.4511
SAOUHSC_00819	2978.56	0.0585259	0.0734227	0.797109	0.425388	0.821027	201	81.219	79.316	84.17	85.471	84.321	83.315	4002.57	3435.95	3134.62	2768.2	2381.04	2427.62	7381.4	6772.44	7262.47	7019.73	7159.71	6305.71	81.5683	84.369	3524.38	2525.62	7138.77	6828.38
SAOUHSC_00820	13.0867	0.67185	0.524846	1.28009	0.200514	0.597275	219	96.32	94.198	99.552	100.898	99.684	98.688	25	19.671	12	8	11.004	7	38.8763	32.6474	23.5066	17.1849	27.9904	15.35	96.69	99.7567	18.8903	8.668	31.6768	20.1751
SAOUHSC_00821	11.9101	-0.114952	0.536407	-0.2143	0.830313	0.967488	285	156.362	153.626	160.117	161.589	160.161	159.027	17.805	9.329	13	10	10	11.865	17.0559	9.49327	15.8331	13.4131	15.8317	16.1459	156.702	160.259	13.378	10.6217	14.1274	15.1302
SAOUHSC_00822	18.5289	-0.18602	0.457315	-0.406764	0.684181	0.928828	570	438.608	435.049	442.434	443.853	442.251	440.967	15.195	29	17	25	11	15.137	5.18892	10.4212	7.49307	12.2079	6.30652	7.42847	438.697	442.357	20.3983	17.0457	7.70106	8.64763
SAOUHSC_00823	5.17957	0.137595	0.814983	0.168832	0.865929		189	71.555	69.795	74.264	75.517	74.454	73.463	9	4.443	6	3	3	6.569	18.8392	9.95214	15.7554	8.61022	10.2164	19.3505	71.8713	74.478	6.481	4.18967	14.8489	12.7257
SAOUHSC_00825	9.12284	0.845801	0.616071	1.37289	0.169785		204	83.695	81.726	86.683	88.015	86.836	85.811	15.014	15	11.046	6.013	5	6	26.8697	28.6938	24.8508	14.8082	14.5994	15.1316	84.0347	86.8873	13.6867	5.671	26.8048	14.8464
SAOUHSC_00826							237	112.055	109.798	115.465	116.894	115.597	114.622	2	3	1.276	2	1	0	2.67337	4.27155	2.15463	3.70833	2.19341	0	112.439	115.704	2.092	1	3.03319	1.96725
SAOUHSC_00827	35.3752	0.337407	0.324244	1.04059	0.298064	0.721798	561	429.608	426.051	433.434	434.86	433.252	431.971	58	55.075	29.003	28	29	23	20.2215	20.2094	13.0492	13.9556	16.9716	11.5226	429.698	433.361	47.3593	26.6667	17.8267	14.1499
SAOUHSC_00828	63.2674	-0.101676	0.243191	-0.418092	0.67588	0.926497	618	486.602	483.034	490.428	491.846	490.239	488.956	89.056	79.008	51	67	40.061	63	27.4125	25.5712	20.2794	29.5247	20.7196	27.8836	486.688	490.347	73.0213	56.687	24.421	26.0426
SAOUHSC_00830	181.168	-0.161858	0.149054	-1.0859	0.277522	0.707088	495	363.629	360.13	367.475	368.905	367.301	366.033	251.077	215.377	145.004	177	148.456	167.868	103.421	93.4969	76.9503	103.992	102.481	99.2487	363.745	367.413	203.819	164.441	91.2893	101.907
SAOUHSC_00831	5.1026	0.199097	0.817217	0.243628	0.807519		423	291.76	288.367	295.629	297.07	295.497	294.209	7	6	6	5	5	2	3.59361	3.25285	3.95799	3.64797	4.29025	1.47113	291.919	295.592	6.33333	4	3.60148	3.13645
SAOUHSC_00832	32.3217	0.0626123	0.327335	0.191279	0.848307	0.970638	717	585.601	582.028	589.423	590.837	589.229	587.952	48.105	36.002	33	23	27.031	31.251	12.304	9.67032	10.9181	8.43724	11.6316	11.5026	585.684	589.339	39.0357	27.094	10.9641	10.5238
SAOUHSC_00833	110.798	0.115436	0.189075	0.610532	0.541509	0.881002	540	408.612	405.067	412.442	413.869	412.256	410.979	159.536	136.018	113.005	93.635	66.092	115.895	58.4798	52.4961	53.431	49.0361	40.6487	61.027	408.707	412.368	136.186	91.874	54.8023	50.2372
SAOUHSC_00834	193.153	0.214051	0.142972	1.49715	0.134355	0.50159	321	190.934	187.961	194.852	196.341	194.818	193.652	276.504	250.063	202.979	140	145.081	176.947	216.909	207.988	203.144	154.546	188.819	197.741	191.249	194.937	243.182	154.009	209.347	180.369
SAOUHSC_00835	293.512	0.10452	0.120115	0.870167	0.384209	0.799098	357	226.229	223.106	230.136	231.642	230.047	228.845	410.873	395.107	271.886	237.489	221.798	271.608	272.031	276.861	230.388	222.211	244.459	256.848	226.49	230.178	359.289	243.632	259.76	241.173
SAOUHSC_00836	1029.64	-0.11522	0.0795485	-1.44842	0.1475	0.528524	381	249.984	246.734	253.886	255.36	253.784	252.533	1342.61	1159.76	981.927	876.184	865.414	1017.42	804.446	734.843	754.223	743.673	864.621	871.882	250.201	253.892	1161.43	919.673	764.504	826.725
SAOUHSC_00837							114	21.634	20.991	22.671	23.188	22.753	22.147	1	2.244	0	2.412	2.027	0	6.92343	16.711	0	22.5404	22.5894	0	21.7653	22.696	1.08133	1.47967	7.87814	15.0433
SAOUHSC_00838	104.396	0.0976963	0.195849	0.498836	0.617895	0.909673	879	747.592	744.022	751.421	752.824	751.214	749.943	158.52	109.61	113.013	98.641	73.051	87.105	31.7599	23.0315	29.3295	28.3991	24.6564	25.1358	747.678	751.327	127.048	86.2657	28.0403	26.0638
SAOUHSC_00839	3.62172	-0.55125	0.971399	-0.567481	0.570388		114	21.634	20.991	22.671	23.188	22.753	22.147	4	2	4	2	5	4	27.6937	14.8952	34.4065	18.6939	55.7188	39.0856	21.7653	22.696	3.33333	3.66667	25.6652	37.8328
SAOUHSC_00840	26.8998	0.315855	0.357359	0.883859	0.376772	0.798403	387	255.937	252.663	259.838	261.31	259.731	258.477	43.242	35.878	26.631	24.588	17.338	19.799	25.3066	22.1995	19.9864	20.3943	16.9259	16.5766	256.146	259.839	35.2503	20.575	22.4975	17.9656
SAOUHSC_00841	8.36476	0.190185	0.643688	0.295461	0.767642		297	167.78	164.946	171.602	173.076	171.624	170.483	8.765	13.122	9.452	4.412	7.662	8.234	7.82517	12.4371	10.7409	5.52506	11.319	10.4523	168.109	171.728	10.4463	6.76933	10.3344	9.09879
SAOUHSC_00842	173.482	0.204317	0.159606	1.28013	0.200499	0.597275	1026	894.589	891	898.408	899.81	898.2	896.935	290.031	228.809	150.328	146.448	127.783	140.383	48.5601	40.1469	32.6306	35.2755	36.0717	33.8711	894.666	898.315	223.056	138.205	40.4459	35.0728
SAOUHSC_00843	81.7899	0.207398	0.222856	0.930637	0.352042	0.779223	696	564.601	561.028	568.423	569.838	568.229	566.952	138.711	106.13	71.348	75.895	46.527	73.681	36.7983	29.574	24.4776	28.8671	20.7608	28.1243	564.684	568.34	105.396	65.3677	30.2833	25.9174
SAOUHSC_00844	147.244	-0.133907	0.173401	-0.772239	0.439973	0.83033	822	690.595	687.027	694.423	695.837	694.229	692.95	212.01	178.276	114.609	159.66	102.939	135.072	45.9825	40.5673	32.185	49.7313	37.5963	42.1832	690.682	694.339	168.298	132.557	39.5783	43.1702
SAOUHSC_00845	36.965	-0.138046	0.303214	-0.455277	0.64891	0.918241	195	76.373	74.531	79.173	80.455	79.335	78.336	44.011	39	39	36	28	37.007	86.3138	81.8057	96.061	96.9817	89.4869	102.234	76.6923	79.3753	40.6703	33.669	88.0601	96.2342
SAOUHSC_00846	274.834	-0.210357	0.121435	-1.73226	0.0832273	0.366266	852	720.595	717.024	724.423	725.833	724.227	722.947	347.089	306.181	251.092	244	223.426	290.895	72.1455	66.7579	67.5927	72.8606	78.221	87.0774	720.681	724.336	301.454	252.774	68.832	79.3864
SAOUHSC_00847	992.632	-0.0182107	0.0779115	-0.233736	0.81519	0.965963	762	630.596	627.027	634.423	635.837	634.229	632.952	1263.13	1194.87	1020.73	870.097	767.017	926.593	300.023	297.915	313.756	296.594	306.637	316.806	630.682	634.339	1159.58	854.569	303.898	306.679
SAOUHSC_00848	1749.82	-0.0546067	0.0643888	-0.848077	0.396395	0.804473	1308	1176.59	1173	1180.41	1181.81	1180.2	1178.93	2278.39	2115.17	1695.6	1590.81	1339.23	1645.7	290.042	281.907	280.124	291.749	287.717	302.091	1176.67	1180.32	2029.72	1525.25	284.024	293.852
SAOUHSC_00849	1726.6	-0.0570378	0.0745543	-0.76505	0.444242	0.830636	1251	1119.59	1116	1123.41	1124.81	1123.2	1121.93	2109.03	2087.53	1771.33	1594.68	1280.58	1647.55	282.152	292.433	307.483	307.281	289.078	317.794	1119.67	1123.32	1989.3	1507.61	294.023	304.718
SAOUHSC_00850	705.59	-0.0225654	0.0969376	-0.232783	0.81593	0.965963	465	333.664	330.192	337.513	338.946	337.367	336.073	866.546	822.499	761.856	572.559	577.515	675.49	388.992	389.427	440.191	366.125	434.036	434.971	333.79	337.462	816.967	608.521	406.204	411.711
SAOUHSC_00851	1801.86	0.0375822	0.0686432	0.547501	0.584034	0.893605	1398	1266.59	1263	1270.41	1271.81	1270.2	1268.93	2361.25	2228.04	1866.5	1587.86	1304.74	1674.74	279.232	275.789	286.512	270.601	260.446	285.617	1266.67	1270.32	2151.93	1522.45	280.511	272.222
SAOUHSC_00852							138	35.368	34.289	36.978	37.742	37.117	36.269	0	0	0	1	0	0	0	0	0	5.74274	0	0	35.545	37.0427	0	0.333333	0	1.91425
SAOUHSC_00853	1.51425	1.60801	1.66985	0.962969	0.335563		315	185.117	182.161	189.02	190.509	188.981	187.831	4	1	3	0	0	2	3.23648	0.858225	3.09509	0	0	2.3043	185.433	189.107	2.66667	0.666667	2.3966	0.7681
SAOUHSC_00854	55.6382	-0.0196822	0.265608	-0.0741023	0.940929	0.989657	1041	909.589	906	913.408	914.81	913.2	911.935	94.814	51.88	50.584	49	42.777	52.412	15.6129	8.95222	10.7997	11.6093	11.8772	12.4378	909.666	913.315	65.7593	48.063	11.7883	11.9747
SAOUHSC_00855	54.6019	0.0132807	0.260671	0.0509482	0.959367	0.993309	1068	936.589	933	940.408	941.81	940.2	938.935	74.707	76.122	46.419	46	34.224	61.284	11.9474	12.7551	9.62585	10.5861	9.22933	14.125	936.666	940.315	65.7493	47.1693	11.4428	11.3135
SAOUHSC_00857							99	14.733	14.344	15.315	15.696	15.412	15.033	1.756	4	1	0	0	0	17.8498	43.5946	12.7334	0	0	0	14.7973	15.3803	2.252	0	24.7259	0
SAOUHSC_00858	101.542	-0.0252116	0.194774	-0.12944	0.897009	0.978715	849	717.595	714.024	721.423	722.833	721.229	719.948	145.022	118.658	95.062	84.809	68.22	111.667	30.27	25.9801	25.6967	25.4299	23.9829	33.5661	717.681	721.337	119.581	88.232	27.3156	27.6596
SAOUHSC_00859	89.2921	-0.15638	0.197523	-0.791709	0.42853	0.821027	828	696.595	693.027	700.423	701.837	700.229	698.95	110.133	109.554	80.045	85.47	70.041	87.255	23.6808	24.7136	22.286	26.3947	25.3615	27.016	696.682	700.339	99.9107	80.922	23.5602	26.2574
SAOUHSC_00860	251.402	-0.0429335	0.132851	-0.323171	0.746566	0.951606	1320	1188.59	1185	1192.41	1193.81	1192.2	1190.93	325.298	325.177	230.639	190.165	215.043	247.88	40.9929	42.9002	37.7196	34.5251	45.7342	45.0432	1188.67	1192.32	293.705	217.696	40.5375	41.7675
SAOUHSC_00861	1108.05	-0.0742566	0.0744246	-0.997742	0.318404	0.740629	918	786.589	783.004	790.415	791.813	790.207	788.937	1468.85	1297.66	1060.53	968.535	916.339	1025.65	279.697	259.092	261.654	265.114	294.023	281.34	786.669	790.319	1275.68	970.174	266.814	280.159
SAOUHSC_00862	73.1976	-0.146715	0.223085	-0.657665	0.510754	0.862161	384	252.959	249.697	256.86	258.339	256.758	255.504	83.045	88.577	72.453	61.984	55	82	49.1727	55.4581	55.0069	52.0033	54.313	69.4532	253.172	256.867	81.3583	66.328	53.2126	58.5898
SAOUHSC_00863	30.0916	0.135846	0.350203	0.387906	0.698086	0.937097	267	139.415	136.861	143.097	144.586	143.175	142.118	44.018	30	36	24	17	34	47.2917	34.2688	49.0604	35.9769	30.1055	51.7733	139.791	143.293	36.6727	25	43.5403	39.2852
SAOUHSC_00864	233.483	-0.0579068	0.128319	-0.451272	0.651794	0.918241	435	303.722	300.305	307.591	309.024	307.448	306.16	311.177	275.499	222.562	201.601	183.157	228.649	153.458	143.422	141.103	141.397	151.049	161.62	303.873	307.544	269.746	204.469	145.994	151.356
SAOUHSC_00865	440.273	-0.238777	0.099456	-2.40084	0.0163577	0.123718	780	648.595	645.027	652.423	653.837	652.229	650.952	525.625	516.551	389.211	404.734	382.082	435.228	121.384	125.197	116.336	134.165	148.532	144.692	648.682	652.339	477.129	407.348	120.972	142.463
SAOUHSC_00866	508.774	-0.126064	0.0955033	-1.32	0.186836	0.584514	885	753.589	750.018	757.418	758.82	757.214	755.939	617.309	614.956	488.621	455.004	400.498	508.657	122.695	128.183	125.804	129.962	134.106	145.618	753.675	757.324	573.629	454.72	125.561	136.562
SAOUHSC_00867							111	20.172	19.557	21.12	21.638	21.21	20.63	0	1.196	0	0	1	0	0	9.56293	0	0	11.9545	0	20.283	21.1593	0.398667	0.333333	3.18764	3.98484
SAOUHSC_00868	25.9377	-0.0734623	0.397597	-0.184766	0.853413	0.971649	153	45.084	43.784	47.054	47.927	47.181	46.228	39.125	34.825	15.676	15.274	19.857	34.911	129.983	124.346	64.9675	69.0754	106.713	163.429	45.3073	47.112	29.8753	23.3473	106.432	113.073
SAOUHSC_00869	1838.71	0.084092	0.0783798	1.07288	0.283326	0.707812	1458	1326.59	1323	1330.41	1331.81	1330.2	1328.93	2274.49	2453.65	1945.77	1521.72	1463.48	1575.75	256.807	289.941	285.21	247.647	278.955	256.602	1326.67	1330.32	2224.64	1520.32	277.319	261.068
SAOUHSC_00870	975.878	0.102057	0.087594	1.16511	0.243974	0.663991	1215	1083.59	1080	1087.41	1088.81	1087.2	1085.93	1289.67	1322.19	972.046	761.787	812.901	827.11	178.268	191.394	174.322	151.643	189.581	164.83	1083.67	1087.32	1194.64	800.599	181.328	168.684
SAOUHSC_00871	259.367	0.263194	0.128944	2.04115	0.0412361	0.235035	237	112.055	109.798	115.465	116.894	115.597	114.622	357.22	370.018	263.79	204.185	203.211	203.042	477.492	526.85	445.521	378.594	445.725	383.348	112.439	115.704	330.343	203.479	483.287	402.556
SAOUHSC_00872	2341.59	0.13568	0.0749501	1.81027	0.0702545	0.331306	1176	1044.59	1041	1048.41	1049.81	1048.2	1046.93	3133.42	3098.03	2444.24	1952.53	1882.93	1857.43	449.295	465.257	454.646	403.113	455.465	383.945	1044.67	1048.32	2891.9	1897.63	456.399	414.174
SAOUHSC_00873	243.589	0.201333	0.132361	1.52109	0.128236	0.487021	243	117.432	115.125	120.899	122.359	121.016	120.046	327.04	330	254.657	228.927	160.475	201.212	417.131	448.128	410.762	405.508	336.224	362.728	117.819	121.14	303.899	196.871	425.341	368.153
SAOUHSC_00874	35.9682	0.0709294	0.312842	0.226726	0.820637	0.965963	324	193.864	190.869	197.776	199.267	197.738	196.559	41	46	41	27	31.292	32	31.6771	37.6774	40.4267	29.3676	40.1243	35.2316	194.17	197.855	42.6667	30.0973	36.5937	34.9078
SAOUHSC_00875	435.026	-0.0530219	0.104735	-0.506246	0.612684	0.907441	1065	933.589	930	937.408	938.81	937.2	935.935	558.951	521.754	429.542	420.006	345.224	369.044	89.6761	87.7082	89.3584	96.9655	93.3971	85.3312	933.666	937.315	503.416	378.091	88.9142	91.8979
SAOUHSC_00876	62.2868	0.169649	0.236323	0.71787	0.472837	0.847191	237	112.055	109.798	115.465	116.894	115.597	114.622	89.704	80.916	61.336	56.029	41.027	56.357	119.906	115.212	103.592	103.888	89.9883	106.404	112.439	115.704	77.3187	51.1377	112.903	100.093
SAOUHSC_00877	133.603	0.0732045	0.193563	0.378194	0.705286	0.937591	360	229.19	226.055	233.102	234.597	233.015	231.801	204.037	130.364	146.685	132.018	109.07	93.489	133.343	90.157	122.715	121.97	118.682	87.2807	229.449	233.138	160.362	111.526	115.405	109.311
SAOUHSC_00878	5823.34	0.0628046	0.0591865	1.06113	0.288631	0.709696	1209	1077.59	1074	1081.41	1082.81	1081.2	1079.93	7480.57	7829.31	5784.8	5039.27	4374.12	5196.54	1039.78	1139.66	1043.18	1008.68	1025.77	1041.34	1077.67	1081.32	7031.56	4869.98	1074.21	1025.27
SAOUHSC_00879	361.935	0.191475	0.107131	1.78729	0.0738907	0.342681	1476	1344.59	1341	1348.41	1349.81	1348.2	1346.93	510.588	479.423	378.857	287	271.082	307.34	56.8774	55.8917	54.7914	46.0839	50.9813	49.3797	1344.67	1348.32	456.289	288.474	55.8535	48.815
SAOUHSC_00880	78.1456	0.655827	0.218607	3.00002	0.00269958	0.0326868	1317	1185.59	1182	1189.41	1190.81	1189.2	1187.93	135.186	105.776	98.006	57.063	42.07	57	17.0788	13.9902	16.0687	10.3861	8.96988	10.3839	1185.67	1189.32	112.989	52.0443	15.7126	9.91329
SAOUHSC_00881	85.8918	0.111884	0.209331	0.534484	0.593007	0.895708	375	244.029	240.816	247.945	249.423	247.84	246.591	128.54	100.805	86.061	85.588	54.93	73	78.8958	65.4418	67.6877	74.3736	56.1954	64.065	244.263	247.951	105.135	71.1727	70.6751	64.878
SAOUHSC_00882	51.1011	-0.314953	0.264875	-1.18906	0.234415	0.646663	1155	1023.59	1020	1027.41	1028.81	1027.2	1025.93	67.002	57	39	56	46.021	43.146	9.80443	8.73644	7.40253	11.7976	11.3597	9.10124	1023.67	1027.32	54.334	48.389	8.6478	10.7528
SAOUHSC_00883	284.893	0.0380366	0.118138	0.321968	0.747477	0.951606	357	226.229	223.106	230.136	231.642	230.047	228.845	388.997	361.335	270.031	245.163	226.143	254.393	257.548	253.196	228.817	229.392	249.248	240.569	226.49	230.178	340.121	241.9	246.52	239.736
SAOUHSC_00884	141.246	0.159155	0.165354	0.962507	0.335795	0.760546	294	164.917	162.103	168.725	170.195	168.749	167.609	183.505	198.617	140.966	109.477	102.447	135.238	166.664	191.55	162.928	139.417	153.93	174.613	165.248	168.851	174.363	115.721	173.714	155.987
SAOUHSC_00885	393.874	-0.0160171	0.105796	-0.151396	0.879663	0.97703	480	348.646	345.156	352.496	353.928	352.334	351.05	502.608	475.7	399.761	335.749	325.765	354.389	215.926	215.464	221.159	205.608	234.431	218.468	348.766	352.437	459.356	338.634	217.517	219.502
SAOUHSC_00886	1494.12	-0.0685937	0.0714216	-0.960404	0.336852	0.76217	1497	1365.59	1362	1369.41	1370.81	1369.2	1367.93	1891.21	1869.22	1416.25	1276.7	1254.36	1380.27	207.433	214.557	201.682	201.861	232.284	218.36	1365.67	1369.32	1725.56	1303.78	207.891	217.502
SAOUHSC_00887	344.478	-0.188737	0.113495	-1.66295	0.0963219	0.404192	330	199.725	196.687	203.638	205.131	203.577	202.416	444.826	409.168	287.49	312.298	276.775	362.045	333.592	325.225	275.311	329.972	344.718	387.075	200.017	203.708	380.495	317.039	311.376	353.922
SAOUHSC_00888	305.652	-0.02624	0.11526	-0.227659	0.819911	0.965963	429	297.741	294.336	301.61	303.042	301.472	300.18	404.985	390.476	278.51	271.515	233.29	290.906	203.732	207.4	180.075	194.192	196.207	209.723	297.896	301.565	357.99	265.237	197.069	200.041
SAOUHSC_00889	2080.67	-0.150118	0.0628273	-2.38938	0.0168768	0.125006	2406	2274.59	2271	2278.41	2279.81	2278.2	2276.93	2620.13	2488.75	1903.99	1843.02	1692.38	2076.17	172.536	171.325	162.964	175.215	188.353	197.327	2274.67	2278.32	2337.62	1870.52	168.942	186.965
SAOUHSC_00890	76.4301	-0.0412187	0.212808	-0.193689	0.846419	0.970489	384	252.959	249.697	256.86	258.339	256.758	255.504	105.262	92.747	69	69.018	60.605	69.946	62.3276	58.0691	52.3856	57.9048	59.8483	59.2434	253.172	256.867	89.003	66.523	57.5941	58.9988
SAOUHSC_00891	829.872	-0.134626	0.0826001	-1.62985	0.103133	0.423887	594	462.602	459.04	466.429	467.848	466.245	464.957	1029.7	962.431	801.641	744.192	643.455	850.432	333.397	327.776	335.16	344.762	349.92	395.825	462.69	466.35	931.257	746.026	332.111	363.502
SAOUHSC_00892	75.0973	0.172349	0.215794	0.798673	0.42448	0.821027	345	214.415	211.315	218.337	219.83	218.261	217.069	100.024	103.338	77.04	63	57	62.021	69.8729	76.452	68.8094	62.1146	66.2161	61.8326	214.689	218.387	93.4673	60.6737	71.7115	63.3878
SAOUHSC_00893	136.456	0.0597259	0.167797	0.355941	0.721885	0.942794	1128	996.589	993	1000.41	1001.81	1000.2	998.935	199.41	166.722	131.029	121	89.041	134.999	29.9702	26.2484	25.5417	26.1782	22.572	29.2462	996.666	1000.32	165.72	115.013	27.2534	25.9988
SAOUHSC_00894	206.554	-0.00188437	0.137533	-0.0137012	0.989068	0.994668	1191	1059.59	1056	1063.41	1064.81	1063.2	1061.93	280.507	254.288	197.627	176	174.527	176.685	39.6521	37.6461	36.2414	35.8245	41.6211	36.0061	1059.67	1063.32	244.141	175.737	37.8465	37.8172
SAOUHSC_00895	1274.43	-0.273021	0.0715629	-3.81512	0.000136115	0.0027718	1245	1113.59	1110	1117.41	1118.81	1117.2	1115.93	1564.94	1391.17	1139.76	1269.37	1035.37	1276.56	210.49	195.937	198.912	245.908	234.978	247.558	1113.67	1117.32	1365.29	1193.76	201.779	242.815
SAOUHSC_00896	17.3015	0.368433	0.462291	0.796972	0.425467	0.821027	192	73.961	72.156	76.714	77.977	76.885	75.902	25.251	29.302	15.248	18.645	7.139	13.565	51.1374	63.4873	38.76	51.8231	23.5433	38.6771	74.277	76.9213	23.267	13.1163	51.1282	38.0145
SAOUHSC_00897	58.0434	-0.24968	0.265511	-0.940376	0.347025	0.77455	930	798.589	795.004	802.415	803.812	802.207	800.936	95.146	61	37.12	56	46.001	61.445	17.8453	11.9955	9.02118	15.0999	14.5394	16.6022	798.669	802.318	64.422	54.482	12.954	15.4138
SAOUHSC_00898	1642.24	-1.35781	0.373187	-3.63841	0.000274324	0.00505389	1380	1248.59	1245	1252.41	1253.81	1252.2	1250.93	1762.27	952.293	661.586	2645.57	1652.59	1763.11	211.403	119.58	103.015	457.327	334.624	305.015	1248.67	1252.32	1125.38	2020.42	144.666	365.656
SAOUHSC_00899	1750.6	-1.2431	0.274072	-4.53566	5.74227e-06	0.000186416	1206	1074.59	1071	1078.41	1079.81	1078.2	1076.93	1766.18	1162.3	837.547	2695.99	1800.04	1809.27	246.18	169.662	151.455	541.141	423.3	363.572	1074.67	1078.32	1255.34	2101.77	189.099	442.671
SAOUHSC_00900	3470	-0.0297115	0.0589316	-0.504169	0.614143	0.907441	1332	1200.59	1197	1204.41	1205.81	1204.2	1202.93	4656.81	4401.06	3184.47	2993.92	2718.75	3278.87	580.969	574.805	515.612	538.147	572.448	589.873	1200.67	1204.32	4080.78	2997.18	557.129	566.823
SAOUHSC_00901	71.0754	0.233737	0.222941	1.04843	0.294442	0.717683	576	444.605	441.048	448.431	449.853	448.249	446.963	108.037	98.733	66.733	58.708	52.113	57	36.3961	34.9972	29.0205	28.2855	29.4773	27.5981	444.695	448.355	91.1677	55.9403	33.4713	28.4536
SAOUHSC_00902	119.874	-0.106408	0.180658	-0.589001	0.55586	0.881841	525	393.614	390.083	397.447	398.874	397.271	395.997	132.376	158.267	115.809	105.313	105.887	107.124	50.3731	63.4295	56.8228	57.2249	67.5809	58.5424	393.715	397.381	135.484	106.108	56.8751	61.116
SAOUHSC_00903	184.064	0.0432184	0.144306	0.299492	0.764565	0.953775	468	336.661	333.186	340.507	341.941	340.362	339.069	245.993	214.2	197.192	160.574	140.832	164.439	109.443	100.505	112.933	101.781	104.912	104.952	336.785	340.457	219.128	155.282	107.627	103.882
SAOUHSC_00904	449.445	-0.132708	0.100639	-1.31865	0.187285	0.585101	3477	3345.59	3342	3349.41	3350.81	3349.2	3347.93	594.281	536.036	398.863	389.716	386.301	426.43	26.6059	25.0752	23.2228	25.208	29.2449	27.5643	3345.67	3349.32	509.727	400.816	24.968	27.3391
SAOUHSC_00905	731.999	0.0731455	0.0924638	0.791072	0.428902	0.821027	3654	3522.59	3519	3526.41	3527.81	3526.2	3524.93	890.829	992.442	768.333	624.684	562.467	636.817	37.8784	44.0903	42.489	38.3791	40.4441	39.0966	3522.67	3526.32	883.868	607.989	41.4859	39.3066
SAOUHSC_00906	1699.33	-0.0796872	0.0652021	-1.22216	0.221648	0.627675	903	771.589	768.007	775.418	776.815	775.208	773.937	2180	2127.55	1563.54	1541.83	1339.58	1600.69	423.185	433.084	393.217	430.189	438.143	447.587	771.671	775.32	1957.03	1494.03	416.495	438.64
SAOUHSC_00907	100.132	0.305057	0.194812	1.5659	0.117372	0.466075	390	258.918	255.632	262.816	264.282	262.704	261.447	141.857	135	112.039	89	73.332	68.001	82.0627	82.5613	83.1339	72.9898	70.7767	56.2866	259.122	262.811	129.632	76.7777	82.586	66.6844
SAOUHSC_00908	1131.23	0.0544382	0.0729106	0.746643	0.455279	0.839645	1317	1185.59	1182	1189.41	1190.81	1189.2	1187.93	1564.8	1460.79	1079.34	942.158	863.993	1040.94	197.69	193.209	176.965	171.483	184.213	189.632	1185.67	1189.32	1368.31	949.032	189.288	181.776
SAOUHSC_00909	227.077	0.0739937	0.13208	0.56022	0.575329	0.891243	825	693.595	690.027	697.423	698.837	697.229	695.95	320.212	278.996	227.783	192.257	157.602	220.134	69.1498	63.2106	63.6919	59.6275	57.3129	68.4519	693.682	697.339	275.664	189.998	65.3508	61.7975
SAOUHSC_00910	462.818	0.15732	0.100072	1.57207	0.115935	0.46209	267	139.415	136.861	143.097	144.586	143.175	142.118	602.793	624.477	480.812	377	349.529	405.872	647.616	713.335	655.246	565.137	618.985	618.039	139.791	143.293	569.361	377.467	672.066	600.72
SAOUHSC_00911	13.8986	0.615607	0.497336	1.23781	0.215786	0.61732	1815	1683.59	1680	1687.41	1688.81	1687.2	1685.93	23	22	15	9	10	9	2.04621	2.04725	1.73352	1.15505	1.50279	1.15525	1683.67	1687.32	20	9.33333	1.94233	1.27103
SAOUHSC_00912	515.691	1.17544	0.103323	11.3764	5.48413e-30	6.14223e-27	2610	2478.59	2475	2482.41	2483.81	2482.2	2480.93	865.712	932.03	727.733	283.001	244.326	282.71	52.3152	58.8725	57.1686	24.695	24.9574	24.6605	2478.67	2482.32	841.825	270.012	56.1188	24.771
SAOUHSC_00913							870	738.593	735.022	742.422	743.825	742.217	740.944	0	0	2	0	0	0	0	0	0.525337	0	0	0	738.679	742.329	0.666667	0	0.175112	0
SAOUHSC_00914							1146	1014.59	1011	1018.41	1019.81	1018.2	1016.93	2	2.385	2	0	0	0	0.295256	0.368812	0.382972	0	0	0	1014.67	1018.32	2.12833	0	0.349013	0
SAOUHSC_00915							642	510.602	507.031	514.424	515.845	514.231	512.955	0	1.615	3	0	0	2	0	0.497943	1.13726	0	0	0.843775	510.686	514.344	1.53833	0.666667	0.545067	0.281258
SAOUHSC_00916							1119	987.589	984	991.408	992.81	991.2	989.935	2.011	2	0	2	0	3	0.30501	0.317755	0	0.43662	0	0.655828	987.666	991.315	1.337	1.66667	0.207588	0.364149
SAOUHSC_00917	20.5165	-0.00637156	0.40491	-0.0157358	0.987445	0.994668	516	384.615	381.097	388.451	389.878	388.275	387.003	25.989	24	22	16	15	22	10.1209	9.84539	11.0445	8.89469	9.79528	12.3022	384.721	388.385	23.9963	17.6667	10.3369	10.3307
SAOUHSC_00918	69.064	-0.0742143	0.23052	-0.321943	0.747496	0.951606	435	303.722	300.305	307.591	309.024	307.448	306.16	98.12	68.014	71.002	58	58.013	66.023	48.3883	35.4075	45.0149	40.6795	47.8429	46.6681	303.873	307.544	79.0453	60.6787	42.9369	45.0635
SAOUHSC_00919	397.607	-0.0433045	0.105467	-0.410599	0.681366	0.927515	186	69.193	67.454	71.838	73.069	72.038	71.041	512.068	459.9	392.245	339.564	311.526	400.857	1108.47	1065.9	1064.78	1007.23	1096.47	1221.12	69.495	72.0493	454.738	350.649	1079.72	1108.27
SAOUHSC_00920	1366.18	0.228625	0.0739495	3.09164	0.00199055	0.0254791	942	810.589	807.001	814.414	815.812	814.207	812.936	1834.38	1862.21	1506.52	1126.44	969.063	1131.39	338.96	360.754	360.734	299.266	301.775	301.184	810.668	814.318	1734.37	1075.63	353.483	300.742
SAOUHSC_00921	3538.41	0.0930392	0.0746956	1.24558	0.212919	0.614612	1245	1113.59	1110	1117.41	1118.81	1117.2	1115.93	4405.88	4694.41	3773.79	3091.62	2751.52	2909.7	592.607	661.174	658.605	598.922	624.464	564.268	1113.67	1117.32	4291.36	2917.62	637.462	595.885
SAOUHSC_00923	122.733	-0.321683	0.18253	-1.76236	0.0780086	0.353009	927	795.589	792.004	799.415	800.813	799.207	797.936	172.01	132.648	88.421	114.225	100.019	138.316	32.3835	26.1836	21.5696	30.915	31.7314	37.5129	795.669	799.319	131.026	117.52	26.7123	33.3864
SAOUHSC_00924	149.953	-0.362694	0.182546	-1.98687	0.0469372	0.257694	1071	939.589	936	943.408	944.81	943.2	941.935	211.953	154.154	107.009	181.797	113.73	138.709	33.7879	25.7475	22.1196	41.7044	30.573	31.8683	939.666	943.315	157.705	144.745	27.2183	34.7152
SAOUHSC_00925	184.421	-0.718838	0.179612	-4.00217	6.2764e-05	0.00144939	1083	951.589	948	955.408	956.81	955.2	953.935	233.309	154.091	115.756	228.644	134.16	233.082	36.7232	25.4112	23.6273	51.7933	35.6119	52.8769	951.666	955.315	167.719	198.629	28.5873	46.7607
SAOUHSC_00926	119.525	-0.76841	0.19455	-3.94969	7.82534e-05	0.00171851	942	810.589	807.001	814.414	815.812	814.207	812.936	142.679	105.034	70.847	136.135	94.619	160.306	26.3644	20.3475	16.9643	36.1676	29.4651	42.6746	810.668	814.318	106.187	130.353	21.2254	36.1024
SAOUHSC_00927	213.816	-0.76517	0.170953	-4.47591	7.6085e-06	0.000230311	1656	1524.59	1521	1528.41	1529.81	1528.2	1526.93	247.53	184.989	136.935	267.785	149.262	283.173	24.3184	19.014	17.4717	37.9393	24.7648	40.1335	1524.67	1528.32	189.818	233.407	20.268	34.2792
SAOUHSC_00928	2.50892	-0.523441	1.25525	-0.417002	0.676677		1716	1584.59	1581	1588.41	1589.81	1588.2	1586.93	6	2	0	1	1	6	0.567144	0.197768	0	0.136331	0.159647	0.818216	1584.67	1588.32	2.66667	2.66667	0.254971	0.371398
SAOUHSC_00929							987	855.589	852	859.412	860.81	859.205	857.935	0	3	3	0	1	2	0	0.550477	0.680736	0	0.2951	0.504489	855.667	859.317	2	1	0.410404	0.26653
SAOUHSC_00930							981	849.589	846	853.412	854.81	853.205	851.935	2	2	1	1	0	0	0.352598	0.369587	0.228507	0.253554	0	0	849.667	853.317	1.66667	0.333333	0.316897	0.084518
SAOUHSC_00931	1.88585	-0.124102	1.39385	-0.0890358	0.929053		963	831.589	828	835.413	836.81	835.207	833.936	0	3	3	3	1	1	0	0.566433	0.700292	0.777024	0.303579	0.259503	831.667	835.318	2	1.66667	0.422242	0.446702
SAOUHSC_00932	6.24095	-0.155243	0.778686	-0.199366	0.841977		882	750.591	747.021	754.418	755.824	754.214	752.941	5	11	5	11	3	3	0.997759	2.30206	1.29246	3.15437	1.00854	0.862256	750.677	754.326	7	5.66667	1.53076	1.67505
SAOUHSC_00933	894.337	-0.142467	0.0782539	-1.82057	0.0686725	0.326595	990	858.589	855	862.412	863.81	862.205	860.935	1092.19	1062.2	853.994	804.061	726.928	876.132	190.533	194.221	193.108	201.749	213.77	220.229	858.667	862.317	1002.79	802.374	192.621	211.916
SAOUHSC_00934	3503.68	0.159298	0.0576388	2.76373	0.00571442	0.0559401	396	264.875	261.573	268.773	270.237	268.663	267.39	5053.73	4561.65	3475.14	2892.45	2595.67	3044.31	2857.79	2726.38	2521.42	2319.86	2449.66	2463.88	265.074	268.763	4363.51	2844.14	2701.86	2411.13
SAOUHSC_00935	492.802	0.45105	0.0980152	4.60183	4.18791e-06	0.000137955	720	588.601	585.028	592.423	593.837	592.229	590.952	799.331	705.319	523.966	352	320.276	399.106	203.406	188.481	172.476	128.474	137.12	146.154	588.684	592.339	676.205	357.127	188.121	137.249
SAOUHSC_00936	1.7906	0.316604	1.35198	0.234178	0.814846		987	855.589	852	859.412	860.81	859.205	857.935	3	2	2	1	2	1	0.525188	0.366985	0.453824	0.251787	0.590199	0.252244	855.667	859.317	2.33333	1.33333	0.448666	0.364743
SAOUHSC_00937	708.855	-0.0642251	0.086297	-0.744234	0.456735	0.839645	1809	1677.59	1674	1681.41	1682.81	1681.2	1679.93	967.957	847.94	654.44	599.399	562.144	697.607	86.4231	79.1895	75.9024	77.2006	84.7801	89.8657	1677.67	1681.32	823.446	619.717	80.505	83.9488
SAOUHSC_00938	219.776	-0.11662	0.133377	-0.874366	0.381919	0.798403	807	675.595	672.027	679.423	680.837	679.229	677.952	287.009	265.866	197.2	184.462	183.327	219.643	63.6309	61.8491	56.6011	58.7225	68.4347	70.1122	675.682	679.339	250.025	195.811	60.6937	65.7565
SAOUHSC_00939	76.2656	0.16488	0.228862	0.720435	0.471257	0.846103	318	188.026	185.059	191.938	193.422	191.895	190.747	123.502	84.628	76.344	71.354	61.673	52.004	98.3817	71.4928	77.566	79.9561	81.4879	59	188.341	192.021	94.8247	61.677	82.4802	73.4813
SAOUHSC_00940	52.2836	0.024923	0.262077	0.0950979	0.924237	0.983209	594	462.602	459.04	466.429	467.848	466.245	464.957	81.014	65	43	43	45.016	45	26.2309	22.1371	17.978	19.9206	24.4802	20.9448	462.69	466.35	63.0047	44.3387	22.1153	21.7819
SAOUHSC_00941	65.0915	-0.0843165	0.235096	-0.358648	0.719859	0.942794	348	217.369	214.257	221.285	222.778	221.195	220.008	94.953	77.423	53.428	62.911	54.002	56.084	65.4288	56.4928	47.0844	61.2057	61.9009	55.1671	217.637	221.327	75.268	57.6657	56.3354	59.4246
SAOUHSC_00942	231.745	-0.0265313	0.131347	-0.201994	0.839921	0.968636	636	504.602	501.033	508.427	509.845	508.234	506.955	301.362	268.712	239.999	207.797	169.23	224.982	89.4536	83.8453	92.0535	88.3368	84.4267	96.0406	504.687	508.345	270.024	200.67	88.4508	89.6014
SAOUHSC_00943	477.993	-0.0183157	0.102785	-0.178193	0.858571	0.97243	810	678.595	675.027	682.423	683.837	682.229	680.952	643.077	553.349	483.163	384.227	400.618	446.335	141.942	128.155	138.07	121.78	148.89	141.847	678.682	682.339	559.863	410.393	136.056	137.506
SAOUHSC_00944	98.0218	-0.0206813	0.190221	-0.108723	0.913423	0.981521	855	723.595	720.024	727.423	728.833	727.222	725.946	126.65	117.879	98.818	91.555	75.69	85.371	26.2162	25.5944	26.4915	27.2267	26.3899	25.4498	723.681	727.334	114.449	84.2053	26.1007	26.3555
SAOUHSC_00945	231.426	0.0706612	0.13555	0.521292	0.602163	0.902345	1386	1254.59	1251	1258.41	1259.81	1258.2	1256.93	289.248	297.141	250.082	180.767	171.755	225.852	34.5325	37.1333	38.7544	31.0995	34.6118	38.8854	1254.67	1258.32	278.824	192.791	36.8067	34.8656
SAOUHSC_00946	465.029	0.0123677	0.107262	0.115304	0.908204	0.981521	1845	1713.59	1710	1717.41	1718.81	1717.2	1715.93	557.232	632.555	463.327	374.215	366.36	446.374	48.7067	57.8309	52.6106	47.1881	54.0944	56.2954	1713.67	1717.32	551.038	395.65	53.0494	52.526
SAOUHSC_00947	3123.23	0.0389608	0.0575663	0.6768	0.498533	0.857033	771	639.595	636.027	643.423	644.837	643.229	641.952	4107.65	3989.71	3109.72	2686.02	2400.01	2820.92	961.94	980.67	942.505	902.815	946.046	950.963	639.682	643.339	3735.69	2635.65	961.705	933.275
SAOUHSC_00948	707.91	-0.106799	0.0869127	-1.22881	0.219142	0.622942	1086	954.589	951	958.408	959.81	958.2	956.935	954.566	800.399	666.406	652	583.115	644.668	149.778	131.578	135.596	147.232	154.299	145.79	954.666	958.315	807.124	626.594	138.984	149.107
SAOUHSC_00949	130.278	0.362631	0.219347	1.65322	0.0982852	0.409217	1569	1437.59	1434	1441.41	1442.81	1441.2	1439.93	272.715	166.763	97.015	108	94	90.083	28.414	18.1806	13.1253	16.2239	16.5375	13.5387	1437.67	1441.32	178.831	97.361	19.9066	15.4333
SAOUHSC_00950	33.1434	0.469363	0.328961	1.4268	0.153637	0.538854	759	627.596	624.027	631.423	632.837	631.229	629.952	53	47.008	37	21	18	33	12.649	11.7768	11.4272	7.19229	7.23021	11.3366	627.682	631.339	45.6693	24	11.951	8.58636
SAOUHSC_00951	520.543	-0.267168	0.100584	-2.65617	0.00790332	0.0725551	510	378.62	375.106	382.458	383.884	382.284	381.012	642.936	526.41	496.31	489.412	422.838	552.839	254.345	219.396	253.063	276.321	280.449	314.004	378.728	382.393	555.219	488.363	242.268	290.258
SAOUHSC_00952	238.693	-0.0591365	0.130578	-0.452882	0.650634	0.918241	1209	1077.59	1074	1081.41	1082.81	1081.2	1079.93	296.627	281.124	247	226.246	177.482	222.165	41.2303	40.9215	44.5416	45.2866	41.621	44.5198	1077.67	1081.32	274.917	208.631	42.2311	43.8091
SAOUHSC_00953	397.27	-0.208992	0.113007	-1.84938	0.0644029	0.316365	1176	1044.59	1041	1048.41	1049.81	1048.2	1046.93	476.516	418.796	400.582	397.943	328.356	363.841	68.3267	62.8939	74.511	82.1581	79.4267	75.2087	1044.67	1048.32	431.965	363.38	68.5772	78.9311
SAOUHSC_00954	559.668	-0.141408	0.0910723	-1.5527	0.120494	0.468588	1482	1350.59	1347	1354.41	1355.81	1354.2	1352.93	736.326	642.08	514.711	526.251	439.011	541.836	81.6594	74.521	74.1092	84.1267	82.1975	86.6695	1350.67	1354.32	631.039	502.366	76.7632	84.3312
SAOUHSC_00955	97.6694	-0.273906	0.194111	-1.41109	0.15822	0.544564	261	133.858	131.35	137.506	138.983	137.569	136.539	121.717	118.177	73.271	97.067	81.542	98.784	136.196	140.657	103.913	151.373	150.288	156.569	134.238	137.697	104.388	92.4643	126.922	152.743
SAOUHSC_00956	1011.2	-0.0698869	0.0765039	-0.913507	0.360976	0.79118	1563	1431.59	1428	1435.41	1436.81	1435.2	1433.93	1283.3	1197.13	1009.97	891.122	799.137	963.919	134.266	131.06	137.212	134.424	141.18	145.475	1431.67	1435.32	1163.46	884.726	134.179	140.36
SAOUHSC_00957	348.673	0.2708	0.116371	2.32703	0.0199635	0.139744	804	672.595	669.027	676.423	677.837	676.229	674.952	493.709	440.953	407.337	294.252	247.946	267.161	109.945	103.04	117.434	94.0881	92.9669	85.6595	672.682	676.339	447.333	269.786	110.14	90.9048
SAOUHSC_00958	330.715	-0.148349	0.114548	-1.29508	0.195291	0.59217	2325	2193.59	2190	2197.41	2198.81	2197.2	2195.93	395.45	418.333	301.115	313.887	277.447	297.644	27.002	29.8632	26.7227	30.9404	32.0167	29.3328	2193.67	2197.32	371.633	296.326	27.8626	30.7633
SAOUHSC_00959	426.161	-0.193086	0.103737	-1.86131	0.0627004	0.312804	1359	1227.59	1224	1231.41	1232.81	1231.2	1229.93	507.736	482.529	412.609	401.831	365.153	394.564	61.9504	61.6311	65.3424	70.6459	75.1989	69.4242	1227.67	1231.32	467.625	387.183	62.9746	71.7563
SAOUHSC_00960	153.252	-0.0324468	0.160838	-0.201736	0.840123	0.968636	1512	1380.59	1377	1384.41	1385.81	1384.2	1382.93	210.239	201.023	132.316	133	107.019	160.022	22.8091	22.8229	18.6384	20.8012	19.6032	25.0411	1380.67	1384.32	181.193	133.347	21.4234	21.8152
SAOUHSC_00961	2.41717	1.67466	1.36226	1.22933	0.218949		531	399.612	396.074	403.443	404.872	403.264	401.991	1	4	7	1	0	2	0.374818	1.57885	3.38356	0.535331	0	1.07669	399.71	403.376	4	1	1.77908	0.53734
SAOUHSC_00962	209.034	0.41612	0.154912	2.68617	0.00722753	0.0674569	219	96.32	94.198	99.552	100.898	99.684	98.688	333.982	318.89	193.185	184.636	120.06	164.366	519.359	529.246	378.428	396.617	305.381	360.431	96.69	99.7567	282.019	156.354	475.678	354.143
SAOUHSC_00963	279.13	0.195784	0.121938	1.6056	0.108361	0.442129	987	855.589	852	859.412	860.81	859.205	857.935	420.051	374.216	269.667	216.167	200.067	253.013	73.5354	68.6657	61.1907	54.4279	59.0396	63.821	855.667	859.317	354.645	223.082	67.7972	59.0962
SAOUHSC_00964	143.994	0.255457	0.159418	1.60243	0.10906	0.443365	177	62.283	60.624	64.741	65.869	64.946	63.927	195.497	189.297	160.206	119.412	104.096	119.058	470.144	488.155	482.565	392.924	406.392	403.044	62.5493	64.914	181.667	114.189	480.288	400.787
SAOUHSC_00965	269.952	0.115574	0.122886	0.940493	0.346965	0.77455	603	471.602	468.035	475.428	476.846	475.243	473.956	394.427	352.711	252.718	218.79	207.602	239.304	125.271	117.814	103.66	99.4465	110.759	109.267	471.688	475.348	333.285	221.899	115.582	106.491
SAOUHSC_00967							102	16.062	15.607	16.737	17.145	16.82	16.415	0	0	0	0	0	0	0	0	0	0	0	0	16.1353	16.7933	0	0	0	0
SAOUHSC_00968	3.34439	-0.130611	1.02513	-0.127409	0.898617		1965	1833.59	1830	1837.41	1838.81	1837.2	1835.93	8	3	1	4	3	2	0.653502	0.256288	0.106134	0.47148	0.414028	0.235748	1833.67	1837.32	4	3	0.338641	0.373752
SAOUHSC_00969	1.74403	-1.11335	1.51166	-0.736509	0.461421		321	190.934	187.961	194.852	196.341	194.818	193.652	1.478	3	0	3	3	0	1.15969	2.49523	0	3.3117	3.90442	0	191.249	194.937	1.49267	2	1.21831	2.40537
SAOUHSC_00970	4.2608	0.733616	0.976203	0.751499	0.452352		642	510.602	507.031	514.424	515.845	514.231	512.955	10.523	3	5	4	4	0	3.08671	0.925005	1.89543	1.68066	1.97227	0	510.686	514.344	6.17433	2.66667	1.96905	1.21765
SAOUHSC_00971	15.0997	0.0153094	0.506104	0.0302495	0.975868	0.994135	291	162.058	159.276	165.85	167.314	165.88	164.744	22	26	7	17.002	12	10	20.3334	25.52	8.23079	22.0247	18.3422	13.1361	162.395	165.979	18.3333	13.0007	18.0281	17.8343
SAOUHSC_00972	8.74426	0.0103673	0.648804	0.0159792	0.987251		288	159.206	156.449	162.983	164.44	163.011	161.878	6.365	13.816	9.849	7.381	9.657	5	5.98806	13.8056	11.7842	9.72836	15.0215	6.68435	159.546	163.11	10.01	7.346	10.526	10.4781
SAOUHSC_00973	284.232	-0.242656	0.119702	-2.02716	0.042646	0.24123	1482	1350.59	1347	1354.41	1355.81	1354.2	1352.93	328.605	341.189	254.456	261.81	231.231	297.683	36.4427	39.5991	36.6372	41.8531	43.2942	47.616	1350.67	1354.32	308.083	263.575	37.5596	44.2544
SAOUHSC_00975	452.756	-0.416496	0.122051	-3.41248	0.000643744	0.010374	357	226.229	223.106	230.136	231.642	230.047	228.845	531.229	414.588	413.082	424.519	474.462	425.076	351.716	290.512	350.034	397.21	522.939	401.977	226.49	230.178	452.966	441.352	330.754	440.709
SAOUHSC_00976	7.50765	-0.171175	0.694728	-0.246391	0.805379		864	732.593	729.022	736.422	737.829	736.219	734.944	9	8	8	7	2	12	1.84009	1.71556	2.11847	2.05628	0.688793	3.53348	732.679	736.331	8.33333	7	1.89137	2.09285
SAOUHSC_00978	15.8994	0.0953568	0.480406	0.198492	0.84266	0.968636	291	162.058	159.276	165.85	167.314	165.88	164.744	19	25	14	8	12	20	17.5607	24.5385	16.4616	10.3633	18.3422	26.2722	162.395	165.979	19.3333	13.3333	19.5203	18.3259
SAOUHSC_00979	38.4774	-0.0410021	0.31236	-0.131266	0.895565	0.978715	552	420.609	417.057	424.435	425.861	424.252	422.974	56.024	33	44	38	30.145	32	19.9505	12.3702	20.2163	19.34	18.0158	16.3724	420.7	424.362	44.3413	33.3817	17.5123	17.9094
SAOUHSC_00980	319.973	0.0479365	0.116822	0.410338	0.681558	0.927515	939	807.589	804.004	811.414	812.812	811.207	809.936	429.871	409.537	314.32	245.483	259.641	301.418	79.7273	79.6329	75.5419	65.4593	81.1535	80.5369	807.669	811.318	384.576	268.847	78.3007	75.7165
SAOUHSC_00981	6.48285	0.123765	0.722663	0.171262	0.864018		105	17.364	16.871	18.158	18.595	18.226	17.772	6	9	7.962	5.939	5.87	4	51.7557	83.3998	85.5125	69.2267	81.6618	48.7077	17.4643	18.1977	7.654	5.26967	73.556	66.5321
SAOUHSC_00982	156.938	-0.136732	0.158436	-0.86301	0.388132	0.799951	1212	1080.59	1077	1084.41	1085.81	1084.2	1082.93	194.052	178.063	155.878	124.887	132.369	164.368	26.8977	25.8473	28.0317	24.929	30.9557	32.8467	1080.67	1084.32	175.998	140.541	26.9256	29.5771
SAOUHSC_00983	463.425	0.0868365	0.101112	0.858818	0.390441	0.799951	1674	1542.59	1539	1546.41	1547.81	1546.2	1544.93	623.787	588.529	478.127	357.742	366.271	425.681	60.5683	59.7842	60.2946	50.0948	60.0624	59.6279	1542.67	1546.32	563.481	383.231	60.2157	56.595
SAOUHSC_00984	353.362	0.0862927	0.114557	0.753276	0.451284	0.836818	804	672.595	669.027	676.423	677.837	676.229	674.952	473.211	472.636	345.194	268.659	292.889	315.239	105.38	110.444	99.5186	85.9045	109.818	101.075	672.682	676.339	430.347	292.262	105.114	98.9326
SAOUHSC_00985	1838.58	-0.0157279	0.0679533	-0.231451	0.816965	0.965963	822	690.595	687.027	694.423	695.837	694.229	692.95	2456.38	2172.41	1840.86	1555.79	1484.93	1695.66	532.76	494.34	516.958	484.6	542.336	529.557	690.682	694.339	2156.55	1578.79	514.686	518.831
SAOUHSC_00986	7.08587	-0.840733	0.699683	-1.20159	0.229522		330	199.725	196.687	203.638	205.131	203.577	202.416	6.822	6	5	8	4	11.893	5.11608	4.76923	4.78818	8.45275	4.98191	12.7152	200.017	203.708	5.94067	7.96433	4.89117	8.71663
SAOUHSC_00987	41.2938	0.425273	0.304497	1.39664	0.162522	0.551212	1182	1050.59	1047	1054.41	1055.81	1054.2	1052.93	55.276	59.459	52.003	21	31	38.107	7.88073	8.87827	9.61778	4.31095	7.45597	7.83211	1050.67	1054.32	55.5793	30.0357	8.79226	6.53301
SAOUHSC_00988	44.9107	0.016002	0.279787	0.0571935	0.954391	0.993309	1011	879.589	876	883.408	884.81	883.2	881.935	60.003	53.541	46	47	29	39	10.2176	9.55523	10.1544	11.513	8.32538	9.56982	879.666	883.315	53.1813	38.3333	9.97576	9.80273
SAOUHSC_00989	221.867	0.145237	0.143941	1.00901	0.31297	0.734917	1155	1023.59	1020	1027.41	1028.81	1027.2	1025.93	345.044	275.097	212.534	216	148.008	178.301	50.4903	42.1641	40.3408	45.5049	36.5338	37.6106	1023.67	1027.32	277.558	180.77	44.3317	39.8831
SAOUHSC_00991	18.3624	-0.0628648	0.439696	-0.142974	0.886311	0.978715	1011	879.589	876	883.408	884.81	883.2	881.935	20.008	29	15	12	17	19.003	3.40709	5.17549	3.31122	2.93948	4.8804	4.66284	879.666	883.315	21.336	16.001	3.9646	4.16091
SAOUHSC_00992	10.8304	-0.564329	0.563517	-1.00144	0.316614	0.738765	420	288.769	285.382	292.642	294.081	292.515	291.224	14.01	9	8	8	13	11.746	7.26672	4.93018	5.33105	5.89606	11.2683	8.72839	288.931	292.607	10.3367	10.9153	5.84265	8.63093
SAOUHSC_00993							111	20.172	19.557	21.12	21.638	21.21	20.63	0	2	0	0	0	0	0	15.9897	0	0	0	0	20.283	21.1593	0.666667	0	5.32991	0
SAOUHSC_00994	2029.08	0.168205	0.0862895	1.94931	0.0512586	0.273379	3771	3639.59	3636	3643.41	3644.81	3643.2	3641.93	2677.74	2584.92	2297.18	1742.97	1581.24	1545.08	110.199	111.143	122.955	103.647	110.048	91.8108	3639.67	3643.32	2519.95	1623.1	114.765	101.835
SAOUHSC_00995	17.3202	-0.299753	0.442018	-0.678148	0.497678	0.857033	435	303.722	300.305	307.591	309.024	307.448	306.16	16	20	18	17	15	17	7.89055	10.4118	11.4119	11.9233	12.3704	12.0165	303.873	307.544	18	16.3333	9.90474	12.1034
SAOUHSC_00996	223.649	0.123867	0.13659	0.90685	0.364486	0.795759	471	339.657	336.177	343.504	344.936	343.358	342.066	276.104	298.787	244.402	199.46	157.808	193.769	121.756	138.948	138.75	125.331	116.532	122.588	339.779	343.453	273.098	183.679	133.151	121.484
SAOUHSC_00997	455.375	-0.0355866	0.0971765	-0.366206	0.714212	0.942348	1218	1086.59	1083	1090.41	1091.81	1090.2	1088.93	614.256	554.274	430.538	399.386	360.423	423.216	84.6726	80.0117	76.9984	79.2841	83.8246	84.1077	1086.67	1090.32	533.023	394.342	80.5609	82.4054
SAOUHSC_00998	163.645	0.0463184	0.150081	0.308622	0.757609	0.952747	1194	1062.59	1059	1066.41	1067.81	1066.2	1064.93	224.485	206.424	161.004	139.002	118	157.168	31.6432	30.4734	29.4424	28.2141	28.0614	31.9387	1062.67	1066.32	197.304	138.057	30.5197	29.4047
SAOUHSC_00999	2302.06	-0.133483	0.0639985	-2.08572	0.0370037	0.218117	279	150.687	147.991	154.415	155.886	154.475	153.349	2900.56	2576.05	2215.56	2053.98	1933.94	2242.33	2883.13	2721.3	2798.03	2855.81	3174.33	3164.42	151.031	154.57	2564.06	2076.75	2800.82	3064.85
SAOUHSC_01000	5598.68	-0.128075	0.0538928	-2.37647	0.017479	0.127951	606	474.602	471.034	478.428	479.846	478.242	476.956	7249.2	6420.12	5272.65	5122.69	4456.71	5458.87	2287.81	2130.83	2149.17	2313.85	2362.83	2476.85	474.688	478.348	6313.99	5012.76	2189.27	2384.51
SAOUHSC_01001	19319.6	-0.119837	0.0494675	-2.42255	0.0154121	0.11823	1989	1857.59	1854	1861.41	1862.81	1861.2	1859.93	24908	22718.7	18140.8	17784.2	15063.6	18795.3	2008.39	1915.72	1900.52	2069.21	2052.11	2186.89	1857.67	1861.32	21922.5	17214.3	1941.54	2102.74
SAOUHSC_01002	10874	-0.130377	0.0505635	-2.57849	0.00992335	0.0857694	1101	969.589	966	973.408	974.81	973.2	971.935	14218.5	12590.6	10076.2	9926.89	8754.57	10473.6	2196.46	2037.64	2018.66	2207.16	2280.86	2332.02	969.666	973.315	12295.1	9718.34	2084.25	2273.35
SAOUHSC_01003							123	26.439	25.628	27.716	28.355	27.798	27.142	0	0	0	0	0	0	0	0	0	0	0	0	26.5943	27.765	0	0	0	0
SAOUHSC_01005	203.046	0.110272	0.14388	0.766417	0.443428	0.830496	318	188.026	185.059	191.938	193.422	191.895	190.747	314.438	250.298	185.094	185	141.212	181	250.482	211.448	188.058	207.303	186.584	205.351	188.341	192.021	249.943	169.071	216.662	199.746
SAOUHSC_01007	394.995	-0.247173	0.103238	-2.39421	0.0166562	0.124949	861	729.594	726.022	733.422	734.83	733.219	731.945	471.548	459.509	349.299	378.73	338.941	381.088	96.8064	98.9466	92.8756	111.708	117.208	112.674	729.679	733.331	426.785	366.253	96.2096	113.863
SAOUHSC_01008	50.5675	0.544808	0.293449	1.85657	0.0633728	0.313128	420	288.769	285.382	292.642	294.081	292.515	291.224	61.586	66.158	78.4	43.756	32.57	27.642	31.944	36.2423	52.2444	32.2485	28.2312	20.5406	288.931	292.607	68.7147	34.656	40.1436	27.0067
SAOUHSC_01009	185.442	0.263295	0.170152	1.54741	0.121765	0.472067	1125	993.589	990	997.408	998.81	997.2	995.935	238.746	220.123	244.573	172.306	123.751	134.751	35.9905	34.7606	47.8184	37.3903	31.4652	29.2805	993.666	997.315	234.481	143.603	39.5232	32.712
SAOUHSC_01010	46.62	0.141572	0.283689	0.499039	0.617752	0.909673	705	573.601	570.028	577.423	578.837	577.229	575.952	60.343	50.127	59.761	33.524	37.54	40.892	15.7572	13.7477	20.1829	12.5528	16.4896	15.3646	573.684	577.339	56.7437	37.3187	16.5626	14.8024
SAOUHSC_01011	33.6304	0.0438049	0.327025	0.13395	0.893442	0.978715	264	136.63	134.106	140.292	141.783	140.374	139.32	57.316	33.203	30.833	31.332	26.271	29.108	62.8328	38.7063	42.8585	47.8964	47.4529	45.2134	137.009	140.492	40.4507	28.9037	48.1325	46.8543
SAOUHSC_01012	112.192	-0.348857	0.17879	-1.95121	0.051032	0.27282	672	540.602	537.029	544.424	545.838	544.23	542.953	130.021	121.017	98.347	101.64	103.891	115.636	36.0242	35.2293	35.2277	40.3589	48.4017	46.0902	540.685	544.34	116.462	107.056	35.4937	44.9503
SAOUHSC_01013	379.629	-0.446688	0.120291	-3.71339	0.000204502	0.00391525	2190	2058.59	2055	2062.41	2063.81	2062.2	2060.93	373.915	396.959	356.557	349.356	341.747	430.106	27.2058	30.1989	33.7143	36.6892	42.0183	45.1634	2058.67	2062.32	375.81	373.736	30.373	41.2903
SAOUHSC_01014	327.699	-0.720422	0.125607	-5.73552	9.72148e-09	7.02455e-07	1485	1353.59	1350	1357.41	1358.81	1357.2	1355.93	309.472	292.767	268.784	309.262	344.796	386.955	34.2447	33.9036	38.6147	49.3296	64.4145	61.7585	1353.67	1357.32	290.341	347.004	35.5877	58.5009
SAOUHSC_01015	277.811	-0.725753	0.135965	-5.33779	9.4088e-08	5.40403e-06	1029	897.589	894	901.408	902.81	901.2	899.935	264.153	255.242	218.724	251.402	305.786	325.863	44.0796	44.6347	47.3189	60.3548	86.0322	78.3609	897.666	901.315	246.04	294.35	45.3444	74.916
SAOUHSC_01016	140.334	-0.761535	0.168566	-4.51774	6.25045e-06	0.000197197	567	435.608	432.05	439.434	440.856	439.251	437.968	132.879	119.622	112.786	135.927	142.434	174.749	45.6899	43.2848	50.0518	66.8264	82.2181	86.3471	435.697	439.358	121.762	151.037	46.3422	78.4639
SAOUHSC_01017	417.346	-0.73426	0.118236	-6.21012	5.29458e-10	5.15646e-08	1479	1347.59	1344	1351.41	1352.81	1351.2	1349.93	379.955	361.351	357.396	421.101	434.44	474.963	42.2312	42.0328	51.573	67.4666	81.5222	76.1418	1347.67	1351.32	366.234	443.501	45.279	75.0435
SAOUHSC_01018	421.744	-0.729982	0.106038	-6.88413	5.81407e-12	9.30251e-10	1248	1116.59	1113	1120.41	1121.81	1120.2	1118.93	385.751	398.684	334.214	445.693	403.135	499.921	51.7455	56.0004	58.1711	86.1107	91.2475	96.688	1116.67	1120.32	372.883	449.583	55.3057	91.3487
SAOUHSC_01019	659.293	-0.0566877	0.090646	-0.625374	0.531726	0.874497	807	675.595	672.027	679.423	680.837	679.229	677.952	838.447	854.506	604.243	632.217	503.774	591.185	185.887	198.786	173.433	201.263	188.055	188.712	675.682	679.339	765.732	575.725	186.035	192.677
SAOUHSC_01021	3053.16	-0.0114092	0.0666986	-0.171056	0.86418	0.97243	1401	1269.59	1266	1273.41	1274.81	1273.2	1271.93	4131.22	3871.22	2835.2	2861.38	2373.79	2615.28	487.387	478.048	434.185	486.485	472.727	444.968	1269.67	1273.32	3612.54	2616.81	466.54	468.06
SAOUHSC_01022	1052.99	0.00428626	0.0887047	0.0483206	0.961461	0.993309	576	444.605	441.048	448.431	449.853	448.249	446.963	1416.59	1255.88	1054.69	1052.09	772.646	878.87	477.231	445.164	458.659	506.902	437.045	425.529	444.695	448.355	1242.39	901.203	460.351	456.492
SAOUHSC_01023							120	24.778	24.012	25.973	26.572	26.052	25.425	2	0	0	0	0	0	12.0901	0	0	0	0	0	24.921	26.0163	0.666667	0	4.03005	0
SAOUHSC_01025	561.626	0.129746	0.0952111	1.36272	0.172972	0.563131	1296	1164.59	1161	1168.41	1169.81	1168.2	1166.93	794.735	747.312	547.686	509.281	410.268	455.807	102.214	100.63	91.4104	94.3588	89.0462	84.5299	1164.67	1168.32	696.578	458.452	98.0846	89.3116
SAOUHSC_01026	184.678	-0.10981	0.142593	-0.77009	0.441247	0.83033	1173	1041.59	1038	1045.41	1046.81	1045.2	1043.93	237.345	217.579	175.017	176.888	148.771	164.592	34.1305	32.77	32.6477	36.6245	36.0898	34.1201	1041.67	1045.32	209.98	163.417	33.1828	35.6115
SAOUHSC_01027	70.4098	-0.105095	0.224144	-0.468873	0.63916	0.915541	543	411.612	408.063	415.44	416.865	415.256	413.977	96.011	87.496	58.863	58.112	57.511	71.704	34.9374	33.5209	27.6307	30.2139	35.1159	37.4835	411.705	415.366	80.79	62.4423	32.0297	34.2711
SAOUHSC_01028	1670.15	-0.0172766	0.0670109	-0.257818	0.796548	0.963762	267	139.415	136.861	143.097	144.586	143.175	142.118	2213.95	2050.78	1570.73	1504.96	1351.5	1493.48	2378.58	2342.58	2140.57	2255.99	2393.38	2274.19	139.791	143.293	1945.15	1449.98	2287.24	2307.85
SAOUHSC_01029	12805.1	-0.070745	0.0501293	-1.41125	0.15817	0.544564	1719	1587.59	1584	1591.41	1592.81	1591.2	1589.93	17025.5	15143.2	12209.4	11458.1	10126	12041.4	1606.28	1494.58	1496.14	1559.15	1613.54	1638.98	1587.67	1591.32	14792.7	11208.5	1532.33	1603.89
SAOUHSC_01030	9.07149	-0.261759	0.613206	-0.42687	0.669474		234	109.383	107.159	112.78	114.194	112.917	111.93	11	10	8	13	5	8	15.0627	14.5891	13.8331	24.674	11.2273	15.4675	109.774	113.014	9.66667	8.66667	14.4949	17.1229
SAOUHSC_01031	277.465	-0.198079	0.122417	-1.61807	0.105648	0.432635	1362	1230.59	1227	1234.41	1235.81	1234.2	1232.93	335.488	322.802	257.665	238.303	226.607	296.126	40.8341	41.1291	40.7058	41.7944	46.5537	51.9771	1230.67	1234.32	305.318	253.679	40.8897	46.7751
SAOUHSC_01032	180.506	-0.158284	0.144559	-1.09494	0.273541	0.701066	1020	888.589	885	892.408	893.81	892.2	890.935	226.33	201.912	174.769	164.714	153.981	167.653	38.1505	35.6678	38.191	39.9415	43.7593	40.7231	888.666	892.315	201.004	162.116	37.3364	41.4746
SAOUHSC_01034	218.905	-0.126228	0.143778	-0.877938	0.379978	0.798403	663	531.602	528.031	535.424	536.838	535.231	533.953	316.428	218.734	208.316	188.091	179.582	219.061	89.1554	64.7613	75.8724	75.939	85.072	88.7845	531.686	535.341	247.826	195.578	76.5964	83.2652
SAOUHSC_01035	3247.97	-0.0885301	0.0567515	-1.55996	0.118769	0.466075	1698	1566.59	1563	1570.41	1571.81	1570.2	1568.93	4236	3972.74	2995.05	2870.92	2593.54	3116.55	405.005	397.364	371.921	395.877	418.797	429.878	1566.67	1570.32	3734.6	2860.34	391.43	414.851
SAOUHSC_01036	299.189	0.0513466	0.120883	0.424762	0.67101	0.926102	219	96.32	94.198	99.552	100.898	99.684	98.688	425.046	381.494	265.674	267.112	238.368	258.922	660.968	633.147	520.424	573.786	606.304	567.781	96.69	99.7567	357.405	254.801	604.846	582.623
SAOUHSC_01037	29.956	-0.0603662	0.35264	-0.171183	0.86408	0.97243	123	26.439	25.628	27.716	28.355	27.798	27.142	36.428	46.531	20.378	26.004	26.431	27.789	206.372	283.852	143.38	198.769	241.088	221.566	26.5943	27.765	34.4457	26.7413	211.201	220.474
SAOUHSC_01038	356.492	0.239814	0.10851	2.21007	0.0271005	0.174943	552	420.609	417.057	424.435	425.861	424.252	422.974	516.227	463.054	385.508	295.483	239.654	307	183.832	173.578	177.125	150.385	143.228	157.073	420.7	424.362	454.93	280.712	178.178	150.228
SAOUHSC_01039	284.219	0.000671408	0.123127	0.00545295	0.995649	0.997877	627	495.602	492.033	499.427	500.845	499.235	497.955	415.723	343.731	254.512	249.292	208.339	275.587	125.641	109.215	99.379	107.881	105.811	119.769	495.687	499.345	337.989	244.406	111.411	111.153
SAOUHSC_01040	13664.8	-0.0346898	0.0501653	-0.691509	0.489245	0.854024	1113	981.589	978	985.408	986.81	985.2	983.935	18013.7	16467.4	13371.9	11923.4	10824	12702.7	2748.73	2632.34	2646.28	2618.83	2785.67	2793.87	981.666	985.315	15951	11816.7	2675.79	2732.79
SAOUHSC_01041	10804.2	-0.0507525	0.0491978	-1.0316	0.302259	0.72724	978	846.589	843	850.412	851.81	850.205	848.935	13967	13331.9	10345.9	9658.86	8509.04	10034	2471.1	2472.42	2372.46	2457.67	2537.59	2557.85	846.667	850.317	12548.3	9400.63	2438.66	2517.7
SAOUHSC_01042	17641.5	-0.0621109	0.0487245	-1.27474	0.202403	0.599171	1293	1161.59	1158	1165.41	1166.81	1165.2	1163.93	23020.7	21206.9	17002	15517.6	13962.5	16730.6	2968.42	2863.03	2844.98	2882.46	3038.28	3110.7	1161.67	1165.32	20409.9	15403.5	2892.15	3010.48
SAOUHSC_01043	16989.5	-0.0259939	0.0492138	-0.528184	0.597372	0.899371	1407	1275.59	1272	1279.41	1280.81	1279.2	1277.93	22699.1	20554.8	16512.3	14743.7	13247.4	15967.8	2665.36	2526.3	2516.85	2494.94	2625.78	2704.03	1275.67	1279.32	19922.1	14653	2569.5	2608.25
SAOUHSC_01044	78.5745	-0.0817071	0.214917	-0.380179	0.703812	0.937097	276	147.858	145.197	151.573	153.049	151.637	150.53	90	88.053	87.307	73	61	75.11	91.1708	94.8079	112.328	103.379	101.998	107.982	148.209	151.739	88.4533	69.7033	99.4356	104.453
SAOUHSC_01045	55.8579	0.42302	0.252301	1.67665	0.0936108	0.39789	540	408.612	405.067	412.442	413.869	412.256	410.979	87.653	72.078	65.902	38.798	34.692	49.007	32.1305	27.8184	31.16	20.3181	21.3365	25.8059	408.707	412.368	75.211	40.8323	30.3696	22.4868
SAOUHSC_01046	127.556	0.436179	0.176042	2.4777	0.0132233	0.105859	1095	963.589	960	967.408	968.81	967.2	965.935	177.865	186.693	151.772	104.936	86.488	86.023	27.6477	30.4029	30.5943	23.4762	22.6727	19.2728	963.666	967.315	172.11	92.4823	29.5483	21.8072
SAOUHSC_01047	61.7004	0.32254	0.277178	1.16366	0.244564	0.663991	798	666.595	663.027	670.423	671.837	670.229	668.952	54.955	105.31	78.271	44.865	44.612	50.295	12.3483	24.831	22.7673	14.4737	16.877	16.2705	666.682	670.339	79.512	46.5907	19.9822	15.8738
SAOUHSC_01048	115.771	0.388828	0.192636	2.01846	0.0435435	0.243843	810	678.595	675.027	682.423	683.837	682.229	680.952	148.849	180.949	132.454	86.51	91.516	75.731	32.8545	41.9076	37.8504	27.4192	34.0121	24.0675	678.682	682.339	154.084	84.5857	37.5375	28.4996
SAOUHSC_01049	241.635	0.30632	0.14819	2.06708	0.0387269	0.224156	1074	942.589	939	946.408	947.81	946.2	944.935	293.772	397.681	254.487	203.12	163.552	186.971	46.6817	66.2105	52.4381	46.4485	43.8266	42.8201	942.666	946.315	315.313	184.548	55.1101	44.365
SAOUHSC_01050	1007.81	0.0476755	0.0813688	0.585919	0.55793	0.881841	1020	888.589	885	892.408	893.81	892.2	890.935	1274.45	1335.56	1014.48	848.684	810.744	875.128	214.824	235.927	221.687	205.798	230.402	212.57	888.666	892.315	1208.17	844.852	224.146	216.257
SAOUHSC_01051	85.0966	0.347384	0.208655	1.66487	0.0959381	0.404192	420	288.769	285.382	292.642	294.081	292.515	291.224	141.837	117.05	81	63	62	68	73.5692	64.1211	53.9769	46.4315	53.7413	50.5309	288.931	292.607	113.296	64.3333	63.8891	50.2346
SAOUHSC_01053	12.1912	-0.3864	0.535897	-0.721035	0.470888	0.846103	1353	1221.59	1218	1225.41	1226.81	1225.2	1223.93	9	17	11	11	13	11.003	1.10351	2.18202	1.75053	1.94337	2.69031	1.94556	1221.67	1225.32	12.3333	11.6677	1.67869	2.19308
SAOUHSC_01054	156.494	0.479284	0.16001	2.99533	0.00274151	0.033016	615	483.602	480.034	487.428	488.846	487.242	485.956	266.041	206.082	175	108.226	111.191	116	82.3987	67.1158	70.0143	47.9842	57.8618	51.6579	483.688	487.348	215.708	111.806	73.1762	52.5013
SAOUHSC_01055	463.448	0.133693	0.101236	1.3206	0.186633	0.584514	828	696.595	693.027	700.423	701.837	700.229	698.95	683.337	568.03	472.021	385.566	320.928	430.64	146.931	128.138	131.42	119.07	116.207	133.335	696.682	700.339	574.463	379.045	135.496	122.871
SAOUHSC_01058	2863.4	0.318577	0.0791315	4.02592	5.67518e-05	0.00135034	1848	1716.59	1713	1720.41	1721.81	1720.2	1718.93	3795.34	4135.53	3277.11	2278.92	2080.68	2146.2	331.165	377.426	371.465	286.869	306.684	270.201	1716.67	1720.32	3735.99	2168.6	360.018	287.918
SAOUHSC_01060	43.2964	0.201594	0.281163	0.716999	0.473375	0.847191	168	55.636	54.089	57.918	58.915	58.095	57.052	63.126	57.226	42.127	37.749	32.731	34.426	169.948	165.401	141.843	138.875	142.854	130.584	55.881	58.0207	54.1597	34.9687	159.064	137.438
SAOUHSC_01061	192.342	-0.160787	0.142322	-1.12974	0.258587	0.684029	483	351.643	348.15	355.489	356.918	355.328	354.046	226.874	237.194	177.185	184.251	165.269	172.212	96.6366	106.511	97.1987	111.887	117.931	105.264	351.761	355.431	213.751	173.911	100.115	111.694
SAOUHSC_01062	338.12	0.0827718	0.109695	0.754566	0.450509	0.836099	276	147.858	145.197	151.573	153.049	151.637	150.53	467.347	418.796	336.084	294.887	262.321	292.973	473.427	450.924	432.4	417.605	438.626	421.193	148.209	151.739	407.409	283.394	452.25	425.808
SAOUHSC_01063	266.233	-0.0953631	0.122723	-0.777062	0.437122	0.82629	1227	1095.59	1092	1099.41	1100.81	1099.2	1097.93	366.356	301.8	248.261	238.071	209.905	257.592	50.0858	43.207	44.0361	46.8742	48.4185	50.7729	1095.67	1099.32	305.472	235.189	45.7763	48.6885
SAOUHSC_01064	3429.97	0.0242365	0.0814247	0.297655	0.765966	0.953775	3453	3321.59	3318	3325.41	3326.81	3325.2	3323.93	5186.83	4144.42	3081.5	3172.49	2367.32	3214.16	233.892	195.274	180.708	206.687	180.511	209.262	3321.67	3325.32	4137.59	2917.99	203.291	198.82
SAOUHSC_01065	704.067	-0.172993	0.0837795	-2.06486	0.0389365	0.224788	1071	939.589	936	943.408	944.81	943.2	941.935	866.916	824.453	654.757	634.344	572.761	708.496	138.197	137.704	135.344	145.519	153.97	162.777	939.666	943.315	782.042	638.534	137.082	154.089
SAOUHSC_01066	977.674	-0.189607	0.0805572	-2.3537	0.0185877	0.133199	912	780.589	777.005	784.415	785.815	784.207	782.937	1166.14	1092.01	962.45	907.065	790.312	976.822	223.762	219.716	239.271	250.183	255.525	270	780.67	784.32	1073.53	891.4	227.583	258.569
SAOUHSC_01067	536.381	-0.196234	0.0915675	-2.14305	0.0321091	0.198267	462	330.668	327.198	334.519	335.951	334.372	333.081	657.552	618.001	490.128	511.36	450.601	511.152	297.85	295.281	285.724	329.906	341.686	332.105	330.795	334.468	588.56	491.038	292.952	334.566
SAOUHSC_01068							204	83.695	81.726	86.683	88.015	86.836	85.811	1	1.707	0	1.118	0	1	1.78961	3.26472	0	2.75312	0	2.52194	84.0347	86.8873	0.902333	0.706	1.68478	1.75835
SAOUHSC_01069	143.375	0.114746	0.160569	0.714622	0.474842	0.84759	1038	906.589	903	910.408	911.81	910.2	908.935	202.554	178.461	147.832	129.213	97.652	126.569	33.4648	30.8967	31.6658	30.7144	27.2026	30.1349	906.666	910.315	176.282	117.811	32.0091	29.3506
SAOUHSC_01070	67.9474	-0.0702399	0.232362	-0.302286	0.762434	0.952747	435	303.722	300.305	307.591	309.024	307.448	306.16	101.372	82.321	53.576	57.68	60.35	60.843	49.9918	42.8556	33.9667	40.4552	49.7702	43.0069	303.873	307.544	79.0897	59.6243	42.2714	44.4108
SAOUHSC_01071	192.398	0.019129	0.143105	0.133671	0.893663	0.978715	927	795.589	792.004	799.415	800.813	799.207	797.936	249.486	241.228	195.384	149.005	153.051	188.137	46.9696	47.6165	47.6625	40.3282	48.556	51.0248	795.669	799.319	228.699	163.398	47.4162	46.6364
SAOUHSC_01072	25.9637	0.238526	0.39102	0.610009	0.541856	0.881002	255	128.323	125.877	131.916	133.399	131.997	130.999	42	32	25.015	26	24	11	49.0236	39.7431	36.979	42.2436	46.1012	18.1719	128.705	132.132	33.005	20.3333	41.9152	35.5056
SAOUHSC_01073	22.2804	0.0431574	0.418354	0.10316	0.917836	0.981521	390	258.918	255.632	262.816	264.282	262.704	261.447	30	40.122	12	22	16	19	17.3547	24.5371	8.90408	18.0424	15.4425	15.727	259.122	262.811	27.374	19	16.932	16.404
SAOUHSC_01074	75.139	0.0372219	0.217101	0.171449	0.86387	0.97243	471	339.657	336.177	343.504	344.936	343.358	342.066	105.386	97.986	68.081	65.41	51.515	74.581	46.473	45.5674	38.6505	41.1002	38.0409	47.1838	339.779	343.453	90.4843	63.8353	43.5636	42.1083
SAOUHSC_01075	91.3071	-0.180208	0.199684	-0.902467	0.366809	0.798403	483	351.643	348.15	355.489	356.918	355.328	354.046	112.201	107.223	84.37	80.59	66.979	102.549	47.7919	48.1481	46.283	48.9387	47.7941	62.6825	351.761	355.431	101.265	83.3727	47.4077	53.1384
SAOUHSC_01076	31.2886	0.21187	0.330958	0.640172	0.522061	0.86944	1140	1008.59	1005	1012.41	1013.81	1012.2	1010.93	43.077	38.367	37	24.054	24	26	6.39715	5.96826	7.12697	5.1424	6.01188	5.56584	1008.67	1012.32	39.4813	24.6847	6.49746	5.57337
SAOUHSC_01077	3220.07	0.385302	0.0659154	5.8454	5.0534e-09	3.90332e-07	558	426.608	423.053	430.434	431.86	430.252	428.972	4706.5	4438.46	3712.26	2421.15	2301.33	2433.32	1652.45	1640.2	1681.87	1215.12	1356.19	1227.57	426.698	430.361	4285.74	2385.27	1658.17	1266.29
SAOUHSC_01078	1469.83	0.298904	0.071893	4.15762	3.21579e-05	0.00083681	174	60.052	58.429	62.463	63.524	62.641	61.616	2068.81	1923.03	1640.92	1143.77	1104.61	1178.46	5160.02	5145.38	5122.94	3902.45	4471.12	4139.01	60.3147	62.5937	1877.59	1142.28	5142.78	4170.86
SAOUHSC_01079	12.5822	-0.475574	0.519876	-0.914783	0.360305	0.79118	1938	1806.59	1803	1810.41	1811.81	1810.2	1808.93	12	14	11	13	14	10	0.994903	1.21392	1.18488	1.55514	1.96095	1.19633	1806.67	1810.32	12.3333	12.3333	1.13123	1.57081
SAOUHSC_01081	175.731	-0.00889968	0.149135	-0.0596754	0.952414	0.993171	1053	921.589	918	925.408	926.81	925.2	923.935	226.192	205.003	186.555	159.014	125.027	169.146	36.7621	34.9121	39.3126	37.1864	34.2637	39.6183	921.666	925.315	205.917	151.062	36.9956	37.0228
SAOUHSC_01082	15.2626	0.512613	0.500575	1.02405	0.305812	0.728743	684	552.602	549.028	556.423	557.838	556.23	554.953	19	15	26.678	9.574	10	11.549	5.14991	4.27131	9.34988	3.71982	4.55839	4.50361	552.684	556.34	20.226	10.3743	6.25703	4.2606
SAOUHSC_01084	20.8175	0.0922153	0.42286	0.218075	0.827371	0.967488	1077	945.589	942	949.408	950.81	949.2	947.935	20	29.743	24.989	14.426	13	25.451	3.16801	4.93616	5.13278	3.28847	3.47257	5.81037	945.666	949.315	24.9107	17.6257	4.41232	4.19047
SAOUHSC_01085	17.8214	0.604953	0.455031	1.32948	0.18369	0.580348	849	717.595	714.024	721.423	722.833	721.229	719.948	20.243	25.755	28.239	13	11	12	4.22518	5.63895	7.63346	3.89803	3.8671	3.60708	717.681	721.337	24.7457	12	5.83253	3.79074
SAOUHSC_01086	13.4803	0.190901	0.521152	0.366307	0.714136	0.942348	777	645.595	642.027	649.423	650.837	649.229	647.952	20.757	21.503	9.257	12.198	13	7	4.81585	5.23595	2.7798	4.06218	5.07704	2.33793	645.682	649.339	17.1723	10.7327	4.2772	3.82572
SAOUHSC_01087	7.44359	0.158464	0.72704	0.217958	0.827462		294	164.917	162.103	168.725	170.195	168.749	167.609	3	10	12.844	7.802	5	5	2.72467	9.6442	14.8453	9.93562	7.51266	6.45576	165.248	168.851	8.61467	5.934	9.0714	7.96801
SAOUHSC_01088	6.65108	0.71257	0.720139	0.98949	0.322424		735	603.598	600.028	607.423	608.837	607.229	605.952	9.024	11.104	9	5	3.022	5	2.23927	2.89314	2.88942	1.77995	1.26197	1.7857	603.683	607.339	9.70933	4.34067	2.67394	1.60921
SAOUHSC_01089	9.37877	0.253975	0.59736	0.425162	0.670718	0.926102	324	193.864	190.869	197.776	199.267	197.738	196.559	12.976	13.896	9	6	7.978	8	10.0255	11.3818	8.87416	6.52613	10.2295	8.8079	194.17	197.855	11.9573	7.326	10.0938	8.52117
SAOUHSC_01090							108	18.732	18.174	19.599	20.088	19.684	19.155	0	0	0	0	0	0	0	0	0	0	0	0	18.835	19.6423	0	0	0	0
SAOUHSC_01091	199.631	-0.0816652	0.138358	-0.590246	0.555026	0.881841	741	609.596	606.027	613.423	614.837	613.229	611.952	264.371	224.013	198.006	177.485	157.885	192.344	64.9577	57.7881	62.9474	62.5664	65.2803	68.02	609.682	613.339	228.797	175.905	61.8978	65.2889
SAOUHSC_01092	732.086	-0.0353636	0.0851226	-0.415443	0.677818	0.926497	1059	927.589	924	931.408	932.81	931.2	929.935	992.503	840.664	728.08	646.162	574.856	679.342	160.264	142.236	152.44	150.137	156.524	158.093	927.666	931.315	853.749	633.453	151.646	154.918
SAOUHSC_01093	2104.08	-0.0472335	0.0615481	-0.767424	0.442829	0.830496	2403	2271.59	2268	2275.41	2276.81	2275.2	2273.93	2711.6	2598.64	2034.69	1841.28	1648.83	1989.75	178.795	179.127	174.381	175.28	183.748	189.363	2271.67	2275.32	2448.31	1826.62	177.434	182.797
SAOUHSC_01095	58.4716	-0.0413209	0.245579	-0.168259	0.86638	0.97243	939	807.589	804.004	811.414	812.812	811.207	809.936	77.129	67	60.037	53	39	61.004	14.3049	13.0279	14.4289	14.1327	12.1899	16.3	807.669	811.318	68.0553	51.0013	13.9206	14.2075
SAOUHSC_01096	43.137	-0.191871	0.301115	-0.637203	0.523993	0.86944	261	133.858	131.35	137.506	138.983	137.569	136.539	66.645	41.61	34	30	41.694	46.764	74.5731	49.5256	48.2187	46.7841	76.8455	74.1195	134.238	137.697	47.4183	39.486	57.4391	65.9164
SAOUHSC_01097	43.1237	-0.0304844	0.283899	-0.107378	0.914489	0.981521	522	390.614	387.086	394.448	395.875	394.272	392.999	63.479	50.954	38.015	33	37.331	42.472	24.3412	20.5791	18.7944	18.0676	24.0073	23.3878	390.716	394.382	50.816	37.601	21.2382	21.8209
SAOUHSC_01098	227.898	-0.171795	0.134704	-1.27536	0.202183	0.599171	1713	1581.59	1578	1585.41	1586.81	1585.2	1583.93	264.844	278.224	214.528	216.132	200.2	200.28	25.0816	27.5641	26.3877	29.5213	32.0218	27.3638	1581.67	1585.32	252.532	205.537	26.3445	29.6356
SAOUHSC_01099	581.855	0.109081	0.0913056	1.19468	0.232213	0.644536	2349	2217.59	2214	2221.41	2222.81	2221.2	2219.93	762.564	765.2	610.077	482.045	425.055	528.112	51.5056	54.0325	53.5569	47.003	48.5202	51.4827	2217.67	2221.32	712.614	478.404	53.0316	49.002
SAOUHSC_01100	1080.88	0.0647508	0.0827425	0.782558	0.433887	0.824348	315	185.117	182.161	189.02	190.509	188.981	187.831	1448.47	1270.98	1150.49	921.748	888.241	909.722	1171.99	1090.79	1186.95	1048.66	1191.73	1048.14	185.433	189.107	1289.98	906.57	1149.91	1096.18
SAOUHSC_01101							96	13.433	13.125	13.958	14.335	14.053	13.72	0	0	0	0	0	0	0	0	0	0	0	0	13.5053	14.036	0	0	0	0
SAOUHSC_01102	163.787	0.0787	0.15637	0.503295	0.614757	0.907749	1782	1650.59	1647	1654.41	1655.81	1654.2	1652.93	210.272	206.011	177	125	138.005	143	19.081	19.5548	20.8636	16.3621	21.153	18.7222	1650.67	1654.32	197.761	135.335	19.8331	18.7458
SAOUHSC_01103	382.212	-0.213375	0.107804	-1.97929	0.0477836	0.259165	615	483.602	480.034	487.428	488.846	487.242	485.956	476.488	428.703	347.832	386.128	320.585	346.48	147.578	139.618	139.161	171.198	166.826	154.297	483.688	487.348	417.674	351.064	142.119	164.107
SAOUHSC_01104	2393.04	-0.389592	0.0667273	-5.83856	5.26529e-09	3.93141e-07	1767	1635.59	1632	1639.41	1640.81	1639.2	1637.93	2971.56	2439.11	1973.47	2366.36	2106.41	2483.67	272.126	233.652	234.749	312.581	325.819	328.15	1635.67	1639.32	2461.38	2318.81	246.842	322.183
SAOUHSC_01105	1144.96	-0.468979	0.086426	-5.42636	5.75147e-08	3.57869e-06	816	684.595	681.027	688.423	689.837	688.229	686.951	1453.77	1121.28	860.918	1145.4	1015.51	1256.53	318.069	257.399	243.874	359.875	374.123	395.843	684.682	688.339	1145.32	1139.15	273.114	376.614
SAOUHSC_01106	192.098	-0.0321486	0.149251	-0.2154	0.829456	0.967488	801	669.595	666.027	673.423	674.837	673.229	671.952	277.459	236.916	165.829	194.557	133.851	171.546	62.0649	55.6109	48.021	62.4867	50.411	55.2481	669.682	673.339	226.735	166.651	55.2323	56.0486
SAOUHSC_01107	143.59	-0.00576499	0.160391	-0.0359434	0.971327	0.994135	588	456.604	453.042	460.431	461.848	460.247	458.96	191.252	168.022	146.999	135.434	106.401	128.64	62.7372	57.9811	62.26	63.5577	58.6165	60.6565	456.692	460.352	168.758	123.492	60.9927	60.9436
SAOUHSC_01108	150.249	0.0477207	0.156416	0.305089	0.760299	0.952747	504	372.623	369.115	376.464	377.891	376.288	375.019	202.942	188.926	147.855	126.584	123.454	129.188	81.576	80.018	76.5898	72.6025	83.1857	74.5496	372.734	376.399	179.908	126.409	79.3946	76.7792
SAOUHSC_01109							168	55.636	54.089	57.918	58.915	58.095	57.052	0	0	0	0	0	0	0	0	0	0	0	0	55.881	58.0207	0	0	0	0
SAOUHSC_01110	220.792	-0.822307	0.173012	-4.75289	2.00534e-06	8.02137e-05	330	199.725	196.687	203.638	205.131	203.577	202.416	226.087	172.041	161.645	219	292.359	206.058	169.552	136.745	154.797	231.394	364.127	220.303	200.017	203.708	186.591	239.139	153.698	271.941
SAOUHSC_01111							93	12.239	11.95	12.691	13.024	12.762	12.473	0	0	0	0	0	0	0	0	0	0	0	0	12.2933	12.753	0	0	0	0
SAOUHSC_01112	8.93921	-0.43892	0.625546	-0.701659	0.482892		402	270.84	267.514	274.731	276.197	274.61	273.347	7	9	10	10	10	6	3.87119	5.25961	7.09824	7.84731	9.23315	4.75021	271.028	274.718	8.66667	8.66667	5.40968	7.27689
SAOUHSC_01113	13.6085	-0.365855	0.508421	-0.719589	0.471778	0.846103	507	375.622	372.112	379.462	380.886	379.286	378.013	15.045	16	11.133	8	16	15	5.99947	6.72208	5.72149	4.55234	10.6959	8.58737	375.732	379.395	14.0593	13	6.14768	7.94521
SAOUHSC_01114	60.0613	-0.955021	0.274396	-3.48045	0.00050057	0.00830575	498	366.627	363.126	370.472	371.901	370.293	369.028	59.047	44.019	41	56	86.99	57.074	24.1229	18.9515	21.5818	32.6362	59.5644	33.47	366.742	370.407	48.022	66.688	21.5521	41.8902
SAOUHSC_01115	31.7575	-0.715081	0.353969	-2.02018	0.043365	0.243453	351	220.318	217.207	224.233	225.734	224.135	222.956	29	24	30	25	42.024	32.997	19.7154	17.2741	26.0903	24.0039	47.5394	32.0284	220.586	224.275	27.6667	33.3403	21.0266	34.5239
SAOUHSC_01118							246	120.146	117.781	123.625	125.108	123.739	122.765	3	1	0	2	2	0	3.74	1.32734	0	3.46487	4.09815	0	120.517	123.871	1.33333	1.33333	1.68911	2.521
SAOUHSC_01119	42.1414	0.0656881	0.288904	0.22737	0.820136	0.965963	186	69.193	67.454	71.838	73.069	72.038	71.041	60.819	56	35	35	30	43	131.655	129.79	95.0107	103.819	105.59	130.99	69.495	72.0493	50.6063	36	118.818	113.466
SAOUHSC_01120	109.273	-0.0691702	0.181274	-0.381578	0.702775	0.937097	234	109.383	107.159	112.78	114.194	112.917	111.93	134.452	137.097	102	101	92.025	97.238	184.109	200.013	176.372	191.698	206.637	188.004	109.774	113.014	124.516	96.7543	186.831	195.446
SAOUHSC_01121	46.7097	-0.235097	0.294391	-0.798588	0.42453	0.821027	960	828.589	825	832.413	833.81	832.207	830.936	76	46	33	36	48	44.938	13.7383	8.71689	7.73097	9.35784	14.6243	11.7036	828.667	832.318	51.6667	42.9793	10.0621	11.8952
SAOUHSC_01122							147	41.115	39.874	42.928	43.747	43.034	42.126	0	0	1.031	0	0	1	0	0	4.6853	0	0	5.13713	41.3057	42.969	0.343667	0.333333	1.56177	1.71238
SAOUHSC_01123	20.9191	0.0761818	0.413574	0.184203	0.853854	0.971649	225	101.496	99.336	104.795	106.162	104.958	103.952	26.152	35	14.969	17	17	19.035	38.5932	55.0832	27.8547	34.7072	41.0675	39.6272	101.876	105.024	25.3737	17.6783	40.5104	38.4673
SAOUHSC_01124	1.88569	-0.657989	1.37443	-0.478737	0.632125		717	585.601	582.028	589.423	590.837	589.229	587.952	0	3	2	2	1	3	0	0.805814	0.661701	0.733673	0.43031	1.10422	585.684	589.339	1.66667	2	0.489172	0.756067
SAOUHSC_01125							726	594.601	591.028	598.423	599.837	598.229	596.952	2	1	1	0	1	1	0.503806	0.264515	0.325875	0	0.423836	0.362524	594.684	598.339	1.33333	0.666667	0.364732	0.26212
SAOUHSC_01127							726	594.601	591.028	598.423	599.837	598.229	596.952	0	2	0	0	1	0	0	0.529029	0	0	0.423836	0	594.684	598.339	0.666667	0.333333	0.176343	0.141279
SAOUHSC_01128	3.36377	0.16153	1.03409	0.156204	0.875872		1002	870.589	867	874.408	875.81	874.2	872.935	5	1	6	2	3	3	0.860232	0.180318	1.33812	0.494949	0.870113	0.74373	870.666	874.315	4	2.66667	0.792891	0.702931
SAOUHSC_01129	5.44058	0.649836	0.817851	0.794565	0.426866		933	801.589	798.004	805.415	806.812	805.207	803.936	13	5.012	6	2	3	6	2.42913	0.981957	1.45275	0.537276	0.944668	1.61512	801.669	805.318	8.004	3.66667	1.62128	1.03236
SAOUHSC_01130	11.7727	0.794495	0.55902	1.42123	0.155251	0.54082	1491	1359.59	1356	1363.41	1364.81	1363.2	1361.93	19	25	10	8	8	6	2.09317	2.88229	1.43035	1.27045	1.48798	0.95339	1359.67	1363.32	18	7.33333	2.13527	1.23727
SAOUHSC_01131	58.1716	-0.251827	0.249456	-1.0095	0.312733	0.734917	228	104.104	101.92	107.442	108.835	107.599	106.589	73.367	74.136	41.306	58	47.675	58.61	105.558	113.716	74.9715	115.504	112.343	118.997	104.489	107.674	62.9363	54.7617	98.0819	115.615
SAOUHSC_01133	113.556	-0.327127	0.178474	-1.8329	0.0668168	0.32118	948	816.589	813	820.414	821.812	820.207	818.936	142.836	117.682	96.544	103.001	102.184	119.031	26.1994	22.6296	22.9484	27.165	31.5882	31.4547	816.668	820.318	119.021	108.072	23.9258	30.0693
SAOUHSC_01134	36.9166	0.0692495	0.318581	0.217369	0.827921	0.967488	189	71.555	69.795	74.264	75.517	74.454	73.463	35.005	53.064	41.612	36	25.034	33.005	73.2744	118.858	109.269	103.323	85.2514	97.2281	71.8713	74.478	43.227	31.3463	100.467	95.2674
SAOUHSC_01135							135	33.506	32.488	35.065	35.797	35.208	34.385	1	1	0	3	1	0	4.47025	4.81214	0	18.1644	7.20149	0	33.6863	35.13	0.666667	1.33333	3.09413	8.45528
SAOUHSC_01136							135	33.506	32.488	35.065	35.797	35.208	34.385	2	1	0	0	0	0	8.94049	4.81214	0	0	0	0	33.6863	35.13	1	0	4.58421	0
SAOUHSC_01137	74.4293	-0.138408	0.228606	-0.605446	0.544882	0.881254	696	564.601	561.028	568.423	569.838	568.229	566.952	112	85.082	58.002	62.048	55.412	85	29.7122	23.7088	19.8989	23.6001	24.7255	32.445	564.684	568.34	85.028	67.4867	24.44	26.9235
SAOUHSC_01138	103.584	-0.142892	0.191858	-0.744779	0.456405	0.839645	441	309.708	306.272	313.578	315.002	313.426	312.132	141	104.03	102.026	102	88.013	89	68.1906	53.1016	63.4487	70.1822	71.1993	61.7061	309.853	313.52	115.685	93.0043	61.5803	67.6958
SAOUHSC_01142	1112.31	0.0124409	0.0781011	0.159293	0.873438	0.975437	432	300.733	297.32	304.6	306.034	304.462	303.171	1605.84	1319.5	1041.35	981.857	869.534	999.923	799.795	693.812	666.689	695.374	724.134	713.764	300.884	304.556	1322.23	950.438	720.098	711.091
SAOUHSC_01143	1837.36	0.00573591	0.0680929	0.0842365	0.932868	0.987967	915	783.589	780.005	787.415	788.814	787.207	785.937	2543.2	2189.28	1802.82	1685.53	1358.7	1667.09	486.129	438.795	446.485	463.128	437.623	459.037	783.67	787.319	2178.43	1570.44	457.136	453.263
SAOUHSC_01144	453.38	-0.070908	0.105553	-0.671776	0.501726	0.858802	402	270.84	267.514	274.731	276.197	274.61	273.347	646.331	486.6	432.103	401.568	360.255	436.114	357.439	284.37	306.717	315.123	332.629	345.272	271.028	274.718	521.678	399.312	316.175	331.008
SAOUHSC_01145	1763.84	-0.168007	0.0653318	-2.57159	0.0101232	0.0865497	2235	2103.59	2100	2107.41	2108.81	2107.2	2105.93	2305.35	2046.29	1569.19	1615.65	1465.03	1698.94	164.147	152.337	145.207	166.054	176.281	174.586	2103.67	2107.32	1973.61	1593.2	153.897	172.307
SAOUHSC_01146	386.172	-0.039773	0.113243	-0.351217	0.725426	0.942794	966	834.589	831	838.413	839.81	838.207	836.936	451.997	500.571	390.986	357.572	276.964	372.218	81.1189	94.1721	90.9416	92.2831	83.7796	96.2455	834.667	838.318	447.851	335.585	88.7442	90.7694
SAOUHSC_01147	827.391	-0.0581811	0.0912615	-0.63752	0.523786	0.86944	1350	1218.59	1215	1222.41	1223.81	1222.2	1220.93	949.412	1070.02	839.456	748.233	640.277	776.414	116.696	137.68	133.918	132.514	132.828	137.618	1218.67	1222.32	952.962	721.641	129.432	134.32
SAOUHSC_01148	1098.9	-0.0659659	0.092398	-0.713933	0.475269	0.847613	1320	1188.59	1185	1192.41	1193.81	1192.2	1190.93	1216.01	1442.23	1121.15	969.729	866.366	1044.98	153.237	190.271	183.356	176.058	184.254	189.887	1188.67	1192.32	1259.79	960.358	175.621	183.4
SAOUHSC_01149	3764.55	-0.0250268	0.058886	-0.425004	0.670834	0.926102	1413	1281.59	1278	1285.41	1286.81	1285.2	1283.93	4742.31	4744.18	3726.33	3366.05	2889.36	3484.14	554.243	580.346	565.326	566.952	570.027	587.258	1281.67	1285.32	4404.27	3246.52	566.639	574.746
SAOUHSC_01150	6894.95	0.0124522	0.0547754	0.227332	0.820166	0.965963	1173	1041.59	1038	1045.41	1046.81	1045.2	1043.93	8897.27	8594.86	6996.47	6028.53	5280.37	6297.76	1279.44	1294.49	1305.12	1248.2	1280.94	1305.53	1041.67	1045.32	8162.86	5868.89	1293.02	1278.23
SAOUHSC_01152	107.057	0.123845	0.18537	0.668096	0.504072	0.858802	666	534.602	531.03	538.424	539.838	538.23	536.953	151.869	129.128	113.971	84.53	74.397	105.349	42.5497	38.0152	41.279	33.938	35.0471	42.4589	534.685	538.34	131.656	88.092	40.6147	37.148
SAOUHSC_01153	496.727	0.0235464	0.0975809	0.241301	0.809322	0.965963	669	537.602	534.029	541.424	542.838	541.23	539.953	646.97	643.234	484.455	461.71	376.812	426.473	180.253	188.305	174.492	184.348	176.526	170.927	537.685	541.34	591.553	421.665	181.017	177.267
SAOUHSC_01154	809.71	-0.0909975	0.0805337	-1.12993	0.258506	0.684029	564	432.608	429.05	436.434	437.86	436.252	434.969	1037.39	953.38	780.535	709.756	668.566	764.989	359.176	347.389	348.765	351.328	388.573	380.604	432.697	436.36	923.769	714.437	351.777	373.502
SAOUHSC_01155	115.236	0.187254	0.180185	1.03923	0.298696	0.722351	291	162.058	159.276	165.85	167.314	165.88	164.744	147.894	162.931	118.536	90.246	91.481	96.833	136.691	159.923	139.378	116.906	139.831	127.2	162.395	165.979	143.12	92.8533	145.331	127.979
SAOUHSC_01156	188.329	0.0303067	0.147024	0.206135	0.836686	0.968566	807	675.595	672.027	679.423	680.837	679.229	677.952	258.51	257.62	163.329	170.402	150.36	157.538	57.3126	59.9308	46.8795	54.2465	56.1283	50.2877	675.682	679.339	226.486	159.433	54.7076	53.5542
SAOUHSC_01158	592.789	0.0297419	0.0903391	0.329226	0.741985	0.951372	618	486.602	483.034	490.428	491.846	490.239	488.956	815.311	699.64	602.683	523.576	445.783	537.708	250.962	226.441	239.648	230.723	230.558	237.987	486.688	490.347	705.878	502.356	239.017	233.089
SAOUHSC_01159	2728.5	-0.0233051	0.0639298	-0.364542	0.715453	0.942348	2754	2622.59	2619	2626.41	2627.81	2626.2	2624.93	3444.83	3328.78	2791.17	2402.43	2116.3	2526.55	196.742	198.704	207.245	198.151	204.321	208.298	2622.67	2626.32	3188.26	2348.42	200.897	203.59
SAOUHSC_01160	91.9638	0.301835	0.199309	1.51441	0.129922	0.492009	798	666.595	663.027	670.423	671.837	670.229	668.952	128	119.087	109.804	68.129	65	78.002	28.7612	28.0794	31.9396	21.9792	24.5898	25.2339	666.682	670.339	118.964	70.377	29.5934	23.9343
SAOUHSC_01161							210	88.67	86.646	91.758	93.125	91.918	90.896	0	0	1	0	0	1	0	0	2.12526	0	0	2.38085	89.0247	91.9797	0.333333	0.333333	0.708421	0.793618
SAOUHSC_01162	69.8832	0.271481	0.232328	1.16853	0.242594	0.662695	492	360.631	357.133	364.479	365.908	364.307	363.035	108.84	91.789	70.579	46.756	45.12	71.739	45.2049	40.181	37.7628	27.6951	31.4027	42.7647	360.748	364.417	90.4027	54.5383	41.0496	33.9542
SAOUHSC_01163	578.609	0.330869	0.105689	3.13059	0.00174457	0.0232609	918	786.589	783.004	790.415	791.813	790.207	788.937	741.286	858.741	667.524	446.503	420.902	441.957	141.155	171.457	164.691	122.22	135.053	121.231	786.669	790.319	755.85	436.454	159.101	126.168
SAOUHSC_01164	137.707	0.567251	0.212821	2.66539	0.0076898	0.0712156	528	396.613	393.079	400.446	401.873	400.268	398.995	245.281	205.806	138.346	136.702	82.484	65.99	92.6308	81.8532	67.3723	73.7271	52.2496	35.7922	396.713	400.379	196.478	95.0587	80.6188	53.923
SAOUHSC_01165	98.3078	0.220206	0.573359	0.384062	0.700932	0.937097	1308	1176.59	1173	1180.41	1181.81	1180.2	1178.93	192.428	147.094	54.182	129.448	42.071	65.319	24.4964	19.6045	8.95117	23.7404	9.03847	11.9902	1176.67	1180.32	131.235	78.946	17.684	14.923
SAOUHSC_01166	78.7734	-0.36113	0.622253	-0.580359	0.561673	0.881841	882	750.591	747.021	754.418	755.824	754.214	752.941	148.501	76.453	32.848	114.651	36.004	80.872	29.6336	16.0001	8.49088	32.8774	12.104	23.2442	750.677	754.326	85.934	77.1757	18.0415	22.7419
SAOUHSC_01168	124.136	-0.578091	0.661892	-0.873392	0.382449	0.798403	1275	1143.59	1140	1147.41	1148.81	1147.2	1145.93	228.071	116.995	33.222	176.945	85.221	122.548	29.8716	16.0442	5.64637	33.3834	18.8354	23.1432	1143.67	1147.32	126.096	128.238	17.1874	25.1207
SAOUHSC_01169	101.799	-0.428256	0.593507	-0.721569	0.47056	0.846103	1101	969.589	966	973.408	974.81	973.2	971.935	174.235	112.987	38.103	157.449	59.905	85.978	26.9158	18.2856	7.6334	35.0074	15.6072	19.1437	969.666	973.315	108.442	101.111	17.6116	23.2528
SAOUHSC_01170	335.441	-0.144768	0.459798	-0.31485	0.752875	0.952747	3174	3042.59	3039	3046.41	3047.81	3046.2	3044.93	622.714	379.72	180.005	428.647	232.8	241.599	30.6552	19.534	11.5227	30.4826	19.3771	17.1709	3042.67	3046.32	394.146	301.015	20.5706	22.3435
SAOUHSC_01171	58.0581	-0.0787338	0.299524	-0.262863	0.792656	0.962616	693	561.601	558.028	565.423	566.838	565.23	563.952	103.629	69.013	34.003	72	40.631	41.1	27.6384	19.3344	11.7273	27.5305	18.2263	15.7717	561.684	565.34	68.8817	51.2437	19.5667	20.5095
SAOUHSC_01172	38.2339	0.269478	0.345427	0.780129	0.435315	0.825661	612	480.602	477.034	484.428	485.846	484.242	482.956	71.65	56	25.001	44	21.377	25.269	22.3301	18.3525	10.0644	19.6288	11.1931	11.3227	480.688	484.348	50.8837	30.2153	16.9157	14.0482
SAOUHSC_01173	20.6387	0.436731	0.433736	1.00691	0.31398	0.734917	213	91.209	89.142	94.353	95.705	94.501	93.482	34	37	14.303	21	12	12.747	55.8344	64.8896	29.5627	47.5581	32.1968	29.5087	91.568	94.5627	28.4343	15.249	50.0956	36.4212
SAOUHSC_01174	133.938	0.286636	0.16724	1.71392	0.0865435	0.377362	402	270.84	267.514	274.731	276.197	274.61	273.347	182	184.707	150.042	110	98	102	100.651	107.943	106.503	86.3204	90.4848	80.7535	271.028	274.718	172.25	103.333	105.033	85.8529
SAOUHSC_01175	331.389	-0.0968365	0.11393	-0.849968	0.395343	0.804473	1698	1566.59	1563	1570.41	1571.81	1570.2	1568.93	451.819	393.652	296.943	281.578	260.044	337.675	43.1985	39.3742	36.8739	38.8274	41.9911	46.5768	1566.67	1570.32	380.805	293.099	39.8155	42.4651
SAOUHSC_01176	675.281	0.0173251	0.0869465	0.199262	0.842058	0.968636	624	492.602	489.033	496.427	497.845	496.238	494.955	934.958	803.054	667.509	597.919	534.159	589.748	284.285	256.722	262.217	260.308	272.927	257.855	492.687	496.346	801.84	573.942	267.742	263.697
SAOUHSC_01177	296.291	0.157186	0.11582	1.35715	0.174734	0.564422	219	96.32	94.198	99.552	100.898	99.684	98.688	419.808	368.403	305.037	258.162	216.205	255.326	652.822	611.421	597.533	554.56	549.931	559.895	96.69	99.7567	364.416	243.231	620.592	554.796
SAOUHSC_01178	177.987	-0.150201	0.143668	-1.04548	0.295803	0.718655	1200	1068.59	1065	1072.41	1073.81	1072.2	1070.93	228.117	212.025	159.687	160.453	148.399	172.044	31.9747	31.1239	29.0381	32.3862	35.093	34.7659	1068.67	1072.32	199.943	160.299	30.7122	34.0817
SAOUHSC_01179	534.869	-0.0140964	0.0967643	-0.145678	0.884176	0.978007	2409	2277.59	2274	2281.41	2282.81	2281.2	2279.93	663.481	653.596	560.861	478.585	409.089	488.046	43.6327	44.9342	47.9414	45.4391	45.4695	46.3249	2277.67	2281.32	625.979	458.573	45.5028	45.7445
SAOUHSC_01180	290.142	-0.56745	0.121488	-4.67083	2.99987e-06	0.000106662	954	822.589	819	826.413	827.81	826.207	824.936	297.915	311.166	221.088	277.605	281.113	328.522	54.2461	59.3972	52.1707	72.6835	86.2695	86.1827	822.667	826.318	276.723	295.747	55.2713	81.7119
SAOUHSC_01181	142.342	0.095474	0.162308	0.588229	0.556379	0.881841	279	150.687	147.991	154.415	155.886	154.475	153.349	197.835	185	135.067	111	114.505	130.105	196.646	195.431	170.576	154.332	187.946	183.607	151.031	154.57	172.634	118.537	187.551	175.295
SAOUHSC_01182	60.664	-0.12166	0.243354	-0.499928	0.617126	0.909673	489	357.634	354.139	361.481	362.911	361.312	360.039	73.544	67.863	62.331	45.677	54.413	62.113	30.8012	29.9581	33.6264	27.2793	38.1843	37.3343	357.751	361.421	67.9127	54.0677	31.4619	34.266
SAOUHSC_01183	324.783	-0.0987001	0.11497	-0.858488	0.390623	0.799951	936	804.589	801.004	808.414	809.812	808.207	806.936	393.557	379.122	332.363	297.143	262.999	300.425	73.2644	73.995	80.1747	79.5282	82.5083	80.5699	804.669	808.318	368.347	286.856	75.8113	80.8688
SAOUHSC_01184	533.001	-0.102734	0.113097	-0.908372	0.363682	0.794778	1308	1176.59	1173	1180.41	1181.81	1180.2	1178.93	578.443	690.489	539.568	432.774	450.076	529.079	73.6368	92.0272	89.1401	79.3695	96.6931	97.1195	1176.67	1180.32	602.833	470.643	84.9347	91.0607
SAOUHSC_01185	742.381	0.031986	0.0910785	0.351192	0.725444	0.942794	1095	963.589	960	967.408	968.81	967.2	965.935	927.537	964.368	759.772	696.052	559.054	626.159	144.178	157.047	153.155	155.719	146.556	140.285	963.666	967.315	883.892	627.088	151.46	147.52
SAOUHSC_01186	422.819	0.0717114	0.10175	0.704783	0.480945	0.852308	744	612.596	609.027	616.423	617.837	616.229	614.952	546.881	558.97	426.708	356.887	321.557	378.912	133.714	143.486	134.993	125.198	132.307	133.344	612.682	616.339	510.853	352.452	137.398	130.283
SAOUHSC_01187	1476.44	0.115864	0.0826416	1.40201	0.160913	0.548621	1995	1863.59	1860	1867.41	1868.81	1867.2	1865.93	1917.71	1931.5	1574.43	1289.7	1164.8	1160.27	154.132	162.345	164.416	149.577	158.171	134.566	1863.67	1867.32	1807.88	1204.92	160.298	147.438
SAOUHSC_01188	194.286	-0.0587267	0.140672	-0.417474	0.676332	0.926497	876	744.592	741.022	748.422	749.824	748.215	746.943	268.46	221.447	187.359	175.47	145.077	190.108	54.0033	46.7193	48.8188	50.7203	49.163	55.0794	744.679	748.327	225.755	170.218	49.8471	51.6543
SAOUHSC_01189	229.676	-0.0433233	0.131317	-0.329914	0.741465	0.951372	645	513.602	510.031	517.424	518.844	517.231	515.955	292.894	285.728	221.517	190.921	176.191	232.623	85.4167	87.5817	83.4873	79.7549	86.3705	97.57	513.686	517.343	266.713	199.912	85.4952	87.8985
SAOUHSC_01190	182.026	0.00428032	0.154319	0.0277368	0.977872	0.994135	642	510.602	507.031	514.424	515.845	514.231	512.955	248.987	221.356	176.927	191.933	120.45	156.647	73.0388	68.2517	67.0707	80.6436	59.3902	66.0872	510.686	514.344	215.757	156.343	69.4537	68.707
SAOUHSC_01191	8043.05	0.0410414	0.0552863	0.742342	0.45788	0.839645	189	71.555	69.795	74.264	75.517	74.454	73.463	11144.9	9447.88	7909.05	7335.38	6195.13	7133.75	23329	21162.4	20768.4	21053.1	21097.2	21014.9	71.8713	74.478	9500.62	6888.09	21753.3	21055.1
SAOUHSC_01192	217.618	-0.00405179	0.135183	-0.0299725	0.976089	0.994135	375	244.029	240.816	247.945	249.423	247.84	246.591	271.77	283.47	210.745	181.609	164.982	216.495	166.809	184.026	165.753	157.812	168.783	189.996	244.263	247.951	255.328	187.695	172.196	172.197
SAOUHSC_01193	1416.99	-0.0730196	0.0766058	-0.953187	0.340495	0.768595	1647	1515.59	1512	1519.41	1520.81	1519.2	1517.93	1740.43	1664.93	1463.09	1227.5	1127.9	1366.4	172.002	172.148	187.782	174.939	188.244	194.805	1515.67	1519.32	1622.81	1240.6	177.311	185.996
SAOUHSC_01194	240.885	0.00654655	0.130651	0.050107	0.960037	0.993309	2061	1929.59	1926	1933.41	1934.81	1933.2	1931.93	354.651	277.115	229.007	211.419	187.172	218.234	27.5293	22.4937	23.0985	23.6835	24.5487	24.4459	1929.67	1933.32	286.924	205.608	24.3738	24.2261
SAOUHSC_01196	528.812	0.223477	0.097766	2.28584	0.0222638	0.151583	573	441.607	438.049	445.432	446.853	445.25	443.963	731.462	707.177	573.247	469.071	366.35	418.785	248.093	252.384	250.969	227.517	208.621	204.136	441.696	445.355	670.629	418.069	250.482	213.425
SAOUHSC_01197	1531.01	0.182621	0.0700765	2.60602	0.00916012	0.0815071	987	855.589	852	859.412	860.81	859.205	857.935	2060.9	2070.04	1626.12	1243.62	1142.96	1286.15	360.787	379.837	368.987	313.126	337.288	324.425	855.667	859.317	1919.02	1224.24	369.87	324.946
SAOUHSC_01198	1788.1	0.186235	0.0712841	2.61257	0.00898636	0.0806387	927	795.589	792.004	799.415	800.813	799.207	797.936	2386.14	2346.15	1976.5	1477.7	1318.51	1488.47	449.228	463.111	482.152	399.941	418.303	403.689	795.669	799.319	2236.26	1428.23	464.83	407.311
SAOUHSC_01199	1939.67	0.194854	0.0680409	2.86378	0.00418615	0.0448986	735	603.598	600.028	607.423	608.837	607.229	605.952	2676.52	2600.36	2046.73	1609.5	1462.64	1559.51	664.174	677.516	657.096	572.966	610.733	556.963	603.683	607.339	2441.21	1543.88	666.262	580.221
SAOUHSC_01200							99	14.733	14.344	15.315	15.696	15.412	15.033	0	0	0	0	0	0	0	0	0	0	0	0	14.7973	15.3803	0	0	0	0
SAOUHSC_01201	3361.41	0.022803	0.0581506	0.392138	0.694957	0.93659	234	109.383	107.159	112.78	114.194	112.917	111.93	4473.69	4170.09	3232.31	3057.14	2615.78	2987.29	6125.96	6083.79	5589.09	5802.46	5873.61	5775.72	109.774	113.014	3958.69	2886.74	5932.95	5817.26
SAOUHSC_01203	95.2	-0.110127	0.201818	-0.545675	0.585289	0.894179	732	600.599	597.028	604.423	605.837	604.229	602.952	131.197	118	79	79.515	66.537	109.012	32.719	30.899	25.4886	28.4467	27.9208	39.126	600.683	604.339	109.399	85.0213	29.7022	31.8312
SAOUHSC_01204	994.007	-0.00996219	0.0868129	-0.114755	0.90864	0.981521	3567	3435.59	3432	3439.41	3440.81	3439.2	3437.93	1188.74	1245.99	1053.79	901.767	764.413	886.151	51.8255	56.7579	59.749	56.8033	56.3554	55.7809	3435.67	3439.32	1162.84	850.777	56.1108	56.3132
SAOUHSC_01205	674.981	0.163979	0.0960473	1.70727	0.0877712	0.381022	1251	1119.59	1116	1123.41	1124.81	1123.2	1121.93	862.524	941.241	716.023	567.822	522.888	535.476	115.391	131.854	124.294	109.414	118.037	103.288	1119.67	1123.32	839.929	542.062	123.846	110.246
SAOUHSC_01206	137.305	0.175736	0.177934	0.987646	0.323326	0.74742	333	202.661	199.603	206.577	208.06	206.503	205.334	157.627	213.263	140.077	109.27	101.491	122.696	116.499	167.035	132.234	113.829	124.613	129.314	202.947	206.632	170.322	111.152	138.589	122.585
SAOUHSC_01207	1341.25	0.121365	0.0738605	1.64317	0.100348	0.416258	1368	1236.59	1233	1240.41	1241.81	1240.2	1238.93	1779.6	1745.6	1415.57	1161.86	1010.08	1116.41	215.554	221.329	222.55	202.786	206.505	195.007	1236.67	1240.32	1646.93	1096.12	219.811	201.433
SAOUHSC_01208	1645.82	0.169148	0.0653052	2.59012	0.00959419	0.0839466	276	147.858	145.197	151.573	153.049	151.637	150.53	2267.48	2104.51	1735.04	1411.63	1183.71	1419.88	2296.98	2265.95	2232.28	1999.09	1979.27	2041.28	148.209	151.739	2035.68	1338.41	2265.07	2006.55
SAOUHSC_01209	230.956	0.58245	0.136949	4.25304	2.10884e-05	0.000589925	504	372.623	369.115	376.464	377.891	376.288	375.019	332.504	349.113	290.05	168.893	150.493	155.233	133.655	147.864	150.248	96.8693	101.405	89.579	372.734	376.399	323.889	158.206	143.922	95.9512
SAOUHSC_01210	619.907	0.458563	0.0942995	4.86283	1.15717e-06	4.79914e-05	738	606.596	603.028	610.423	611.837	610.229	608.952	868.343	945.529	719.067	452.88	406.222	480.77	214.413	245.129	229.719	160.431	168.786	170.856	606.682	610.339	844.313	446.624	229.754	166.691
SAOUHSC_01211	3888.25	0.232962	0.0650439	3.58162	0.000341474	0.00592948	351	220.318	217.207	224.233	225.734	224.135	222.956	5307.05	5300.53	4163.06	3359.3	2779.15	3082.48	3607.96	3815.08	3620.52	3225.45	3143.9	2991.97	220.586	224.275	4923.55	3073.64	3681.19	3120.44
SAOUHSC_01212							162	51.313	49.848	53.461	54.424	53.635	52.626	0	1	0	0	0	0	0	3.13624	0	0	0	0	51.5407	53.5617	0.333333	0	1.04541	0
SAOUHSC_01213	86.4701	-0.132896	0.20185	-0.658393	0.510286	0.862022	2607	2475.59	2472	2479.41	2480.81	2479.2	2477.93	107.005	106.997	79	74.009	76.086	81	6.4742	6.76678	6.21352	6.46593	7.7814	7.07409	2475.67	2479.32	97.6673	77.0317	6.48483	7.10714
SAOUHSC_01214	161.888	-0.00664687	0.151548	-0.0438599	0.965016	0.993309	885	753.589	750.018	757.418	758.82	757.214	755.939	217.295	188.494	165.828	145.007	125.139	146.328	43.189	39.2901	42.6955	41.4181	41.9023	41.8906	753.675	757.324	190.539	138.825	41.7248	41.737
SAOUHSC_01215	181.25	0.111373	0.153558	0.725284	0.468278	0.846103	768	636.596	633.027	640.423	641.837	640.229	638.952	215.406	235.399	208.588	144.284	139.482	162.873	50.6818	58.1352	63.5159	48.723	55.2394	55.164	636.682	640.339	219.798	148.88	57.4443	53.0421
SAOUHSC_01216	1593.66	-0.241859	0.0672989	-3.5938	0.000325886	0.005703	1167	1035.59	1032	1039.41	1040.81	1039.2	1037.93	1919.97	1765.91	1481.08	1502.18	1343.01	1581.15	277.694	267.514	277.876	312.817	327.678	329.67	1035.67	1039.32	1722.32	1475.45	274.361	323.388
SAOUHSC_01218	1564.16	-0.29087	0.0687082	-4.23341	2.3017e-05	0.000628757	909	777.589	774.005	781.417	782.815	781.207	779.937	1904.39	1660.77	1416.53	1524.52	1296.6	1599.34	366.829	335.447	353.509	422.098	420.83	443.77	777.67	781.32	1660.56	1473.49	351.928	428.899
SAOUHSC_01219	7.65197	-0.14072	0.721863	-0.19494	0.84544		1119	987.589	984	991.408	992.81	991.2	989.935	8	17	2	10	4	7	1.21331	2.70092	0.393402	2.1831	1.02321	1.53027	987.666	991.315	9	7	1.43588	1.57886
SAOUHSC_01220	6.57553	0.517926	0.736055	0.703652	0.48165		1245	1113.59	1110	1117.41	1118.81	1117.2	1115.93	10	7	10.028	7	2	5	1.34504	0.985899	1.75016	1.35607	0.453904	0.969632	1113.67	1117.32	9.00933	4.66667	1.36037	0.926536
SAOUHSC_01221	3.75984	0.521529	0.957993	0.544398	0.586168		741	609.596	606.027	613.423	614.837	613.229	611.952	9	3	4	3	2	3	2.21136	0.773905	1.27163	1.05755	0.826937	1.06091	609.682	613.339	5.33333	2.66667	1.41896	0.9818
SAOUHSC_01222	940.057	0.162263	0.0914111	1.77509	0.0758836	0.346896	2076	1944.59	1941	1948.41	1949.81	1948.2	1946.93	1159.95	1270.77	1060.66	797.499	680.721	793.262	89.3453	102.352	106.159	88.6498	88.5934	88.1741	1944.67	1948.32	1163.79	757.161	99.2854	88.4724
SAOUHSC_01223	790.991	0.292113	0.0995625	2.93397	0.0033466	0.0380527	1308	1176.59	1173	1180.41	1181.81	1180.2	1178.93	985.875	1169.08	908.779	636.542	556.606	626.417	125.504	155.813	150.136	116.74	119.58	114.987	1176.67	1180.32	1021.24	606.522	143.817	117.102
SAOUHSC_01224	330.227	-0.0977212	0.115289	-0.847616	0.396652	0.804473	897	765.589	762.011	769.418	770.818	769.211	767.937	457.495	405.333	279.282	308.72	263.886	304.326	89.5056	83.1588	70.7846	86.8064	86.9835	85.761	765.673	769.322	380.703	292.311	81.1497	86.517
SAOUHSC_01225	370.757	-0.239336	0.109135	-2.19303	0.0283053	0.180727	546	414.611	411.062	418.437	419.862	418.255	416.976	460.128	411.166	333.329	386.015	297.581	349.061	166.226	156.375	155.347	199.268	180.397	181.162	414.703	418.364	401.541	344.219	159.316	186.942
SAOUHSC_01226	1517.25	-0.174449	0.0686836	-2.5399	0.0110885	0.0923356	1404	1272.59	1269	1276.41	1277.81	1276.2	1274.93	1987.04	1743.95	1348.47	1430.39	1196.14	1506.51	233.872	214.847	206.021	242.622	237.645	255.717	1272.67	1276.32	1693.15	1377.68	218.247	245.328
SAOUHSC_01228	870.218	-0.174707	0.0830791	-2.1029	0.0354746	0.212468	774	642.595	639.027	646.423	647.837	646.229	644.952	1126.4	1048.55	740.877	817.378	670.298	891.229	262.553	256.523	223.505	273.462	262.994	299.046	642.682	646.339	971.943	792.968	247.527	278.501
SAOUHSC_01230							93	12.239	11.95	12.691	13.024	12.762	12.473	0	0	0	2	1	0	0	0	0	33.2837	19.8674	0	12.2933	12.753	0	1	0	17.717
SAOUHSC_01232	7220.88	0.0514601	0.0531995	0.967304	0.333392	0.758171	768	636.596	633.027	640.423	641.837	640.229	638.952	9617.33	9338.38	7103.59	6316.32	5546.82	6329.36	2262.82	2306.25	2163.07	2132.95	2196.72	2143.71	636.682	640.339	8686.43	6064.17	2244.04	2157.79
SAOUHSC_01233	70.4899	0.170363	0.227111	0.750134	0.453174	0.838765	114	21.634	20.991	22.671	23.188	22.753	22.147	93.104	101.007	66.114	55.438	57.315	60.524	644.598	752.26	568.685	518.175	638.71	591.4	21.7653	22.696	86.7417	57.759	655.181	582.762
SAOUHSC_01234	6350.13	0.0596852	0.0543661	1.09784	0.272275	0.700805	882	750.591	747.021	754.418	755.824	754.214	752.941	8413.44	8318.55	6256.73	5458.04	4891.45	5594.46	1678.92	1740.89	1617.31	1565.15	1644.4	1607.95	750.677	754.326	7662.91	5314.65	1679.04	1605.83
SAOUHSC_01235	1015.46	0.0420723	0.0771667	0.545213	0.585607	0.894179	723	591.601	588.028	595.423	596.837	595.229	593.952	1360.21	1251.45	1032.95	929.355	754.374	886.773	344.379	332.716	338.309	337.494	321.342	323.1	591.684	595.339	1214.87	856.834	338.468	327.312
SAOUHSC_01236	1690.8	0.108782	0.068954	1.5776	0.114659	0.460278	555	423.608	420.055	427.434	428.861	427.252	425.973	2237.01	2173.31	1775.64	1384.84	1310.84	1478.73	790.973	808.858	810.112	699.881	777.916	751.246	423.699	427.362	2061.99	1391.47	803.314	743.014
SAOUHSC_01237	355.409	-0.0276955	0.10788	-0.256724	0.797392	0.963762	771	639.595	636.027	643.423	644.837	643.229	641.952	455.133	435.734	353.73	319	268.309	335.051	106.584	107.103	107.21	107.221	105.763	112.949	639.682	643.339	414.866	307.453	106.966	108.645
SAOUHSC_01238	311.154	-0.0243811	0.115767	-0.210604	0.833196	0.967488	783	651.595	648.027	655.423	656.837	655.229	653.952	385.891	403.599	301.513	285.085	242.303	278.493	88.7047	97.3676	89.7105	94.0712	93.7629	92.1604	651.682	655.339	363.668	268.627	91.9276	93.3315
SAOUHSC_01239	632.781	0.119617	0.0897134	1.33333	0.182425	0.579693	1185	1053.59	1050	1057.41	1058.81	1057.2	1055.93	824.896	867.728	643.218	539.569	461.441	555.452	117.27	129.197	118.624	110.451	110.668	113.837	1053.67	1057.32	778.614	518.821	121.697	111.652
SAOUHSC_01240	1769.17	0.179359	0.0712136	2.51861	0.011782	0.0970282	1704	1572.59	1569	1576.41	1577.81	1576.2	1574.93	2367.47	2389.02	1891.38	1458.85	1338.52	1443.01	225.49	238.043	233.975	200.399	215.317	198.281	1572.67	1576.32	2215.96	1413.46	232.503	204.666
SAOUHSC_01241	1158.8	0.100165	0.0776899	1.2893	0.197295	0.59321	4311	4179.59	4176	4183.41	4184.81	4183.2	4181.94	1518.38	1514.75	1210.97	937.985	917.809	1000.29	54.4134	56.7071	56.45	48.5803	55.63	51.7636	4179.67	4183.31	1414.7	952.028	55.8568	51.9913
SAOUHSC_01242	257.089	0.183949	0.13432	1.36948	0.170849	0.560527	468	336.661	333.186	340.507	341.941	340.362	339.069	314.165	353.461	290.835	230.098	180.342	208.971	139.773	165.849	166.563	145.849	134.345	133.375	336.785	340.457	319.487	206.47	157.395	137.856
SAOUHSC_01243	1115.54	0.185817	0.100176	1.85491	0.0636088	0.313151	1176	1044.59	1041	1048.41	1049.81	1048.2	1046.93	1328.29	1493.92	1329.09	955.896	802.059	915.204	190.461	224.354	247.219	197.351	194.011	189.179	1044.67	1048.32	1383.76	891.053	220.678	193.514
SAOUHSC_01244	234.498	0.226834	0.131627	1.72331	0.0848333	0.371146	285	156.362	153.626	160.117	161.589	160.161	159.027	311.301	326.741	248.327	194.14	177.214	187.123	298.2	332.503	302.444	260.401	280.549	254.643	156.702	160.259	295.456	186.159	311.049	265.198
SAOUHSC_01245	360.275	0.199738	0.125596	1.59032	0.111763	0.451895	318	188.026	185.059	191.938	193.422	191.895	190.747	431.683	530.146	386.007	328.578	244.006	294.825	343.879	447.861	392.187	368.191	322.404	334.49	188.341	192.021	449.279	289.136	394.642	341.695
SAOUHSC_01246	3818.52	0.161577	0.0804574	2.00823	0.0446187	0.248622	2118	1986.59	1983	1990.41	1991.81	1990.2	1988.93	4755.62	5200.92	4238.14	3296.63	2885.66	3025.05	358.557	410.029	415.233	358.726	367.633	329.146	1986.67	1990.32	4731.56	3069.12	394.607	351.835
SAOUHSC_01247	285.13	0.0980996	0.118964	0.824615	0.40959	0.813088	351	220.318	217.207	224.233	225.734	224.135	222.956	379.388	361.568	294.803	240.667	226.004	241.977	257.924	260.241	256.384	231.078	255.665	234.872	220.586	224.275	345.253	236.216	258.183	240.539
SAOUHSC_01248	117.578	0.0455116	0.191849	0.237226	0.812481	0.965963	918	786.589	783.004	790.415	791.813	790.207	788.937	130.067	173.068	118.214	106.004	98.527	89.727	24.7672	34.5549	29.1656	29.016	31.614	24.6126	786.669	790.319	140.45	98.086	29.4959	28.4142
SAOUHSC_01249	253.268	0.133512	0.128535	1.03871	0.298937	0.722351	972	840.589	837	844.412	845.81	844.205	842.935	328.783	330.948	274.771	197.052	183.522	239.192	58.5847	61.8147	63.4565	50.4949	55.1197	61.4085	840.667	844.317	311.501	206.589	61.2853	55.6743
SAOUHSC_01250	3005.14	0.236232	0.061166	3.86215	0.000112394	0.00233114	270	142.22	139.633	145.916	147.4	145.984	144.914	4147.28	4079.29	3170.25	2495.42	2198.87	2448.28	4367.79	4567.24	4236.91	3669.31	3819.08	3656.17	142.59	146.099	3798.94	2380.85	4390.65	3714.85
SAOUHSC_01251	3295.11	0.159325	0.0635527	2.50697	0.0121772	0.0995507	2097	1965.59	1962	1969.41	1970.81	1969.2	1967.93	4367	4362.51	3557.2	2747.81	2431.28	2790.05	332.774	347.612	352.235	302.191	313.048	306.815	1965.67	1969.32	4095.57	2656.38	344.207	307.351
SAOUHSC_01252	1909.74	-0.0369526	0.062438	-0.591828	0.553966	0.881841	1572	1440.59	1437	1444.41	1445.81	1444.2	1442.93	2525.58	2343.92	1827.99	1660.86	1512.96	1781.84	262.591	255.002	246.798	248.979	265.623	267.237	1440.67	1444.32	2232.5	1651.89	254.797	260.613
SAOUHSC_01253	1339.5	-0.0154946	0.0700818	-0.221094	0.82502	0.967488	2244	2112.59	2109	2116.41	2117.81	2116.2	2114.93	1714.11	1659.59	1344.02	1170.82	1035.76	1242.68	121.53	123.022	123.841	119.824	124.099	127.156	2112.67	2116.32	1572.57	1149.75	122.798	123.693
SAOUHSC_01254	196.452	-0.0594242	0.1428	-0.416137	0.67731	0.926497	714	582.601	579.028	586.423	587.837	586.229	584.952	255.596	225.303	198.386	158.447	168.769	185.734	65.7117	60.831	65.9719	58.4207	72.9946	68.7144	582.684	586.339	226.428	170.983	64.1715	66.7099
SAOUHSC_01255	182.862	0.306006	0.161087	1.89963	0.0574819	0.290653	1266	1134.59	1131	1138.41	1139.81	1138.2	1136.93	221.894	297.61	195.327	145.908	133.286	138.941	29.2932	41.1379	33.4598	27.7452	29.6915	26.4466	1134.67	1138.32	238.277	139.378	34.6303	27.9611
SAOUHSC_01256	438.847	0.267756	0.12388	2.1614	0.0306642	0.192943	1287	1155.59	1152	1159.41	1160.81	1159.2	1157.93	539.758	628.458	514.467	331.743	352.954	328.283	69.9608	85.2867	86.5326	61.9413	77.2014	61.3536	1155.67	1159.32	560.894	337.66	80.5934	66.8321
SAOUHSC_01257	320.723	0.266376	0.117749	2.26224	0.0236824	0.159305	705	573.601	570.028	577.423	578.837	577.229	575.952	438.621	458.758	341.41	232.652	242.153	270.783	114.535	125.819	115.303	87.1144	106.367	101.744	573.684	577.339	412.93	248.529	118.552	98.4086
SAOUHSC_01258	498.195	0.197093	0.106884	1.84399	0.0651847	0.317694	828	696.595	693.027	700.423	701.837	700.229	698.95	640.752	685.371	548.115	410.361	392.333	383.299	137.775	154.608	152.606	126.727	142.063	118.677	696.682	700.339	624.746	395.331	148.329	129.156
SAOUHSC_01259	228.149	0.209725	0.13555	1.54722	0.12181	0.472067	393	261.898	258.601	265.794	267.257	265.683	264.42	332.464	308.804	225.247	177.583	185.603	178.884	190.139	186.685	165.262	144.017	177.128	146.404	262.098	265.787	288.838	180.69	180.696	155.85
SAOUHSC_01260	402.358	0.00320159	0.109035	0.029363	0.976575	0.994135	579	447.605	444.045	451.431	452.851	451.247	449.962	500.374	514.787	405.091	365.398	330.308	333.521	167.44	181.241	174.993	174.884	185.596	160.407	447.694	451.353	473.417	343.076	174.558	173.629
SAOUHSC_01261	84.922	0.252273	0.207895	1.21346	0.224955	0.631451	1152	1020.59	1017	1024.41	1025.81	1024.2	1022.93	111.461	111.257	102.007	67.05	62	69.158	16.3581	17.1026	19.4185	14.1668	15.3487	14.6308	1020.67	1024.32	108.242	66.0693	17.6264	14.7154
SAOUHSC_01262	1466.63	0.200255	0.0697474	2.87114	0.00408992	0.0447713	1044	912.589	909	916.408	917.81	916.2	914.935	2060.46	2007.21	1503.2	1257.76	1030.74	1213.91	338.18	345.212	319.88	297.02	285.249	287.126	912.666	916.315	1856.96	1167.47	334.424	289.798
SAOUHSC_01263	3200.78	-0.00534046	0.059071	-0.0904074	0.927963	0.985604	1560	1428.59	1425	1432.41	1433.81	1432.2	1430.93	4214.2	3928.78	3181.07	2888.47	2473.95	2853.1	441.842	431.023	433.077	436.633	437.978	431.493	1428.67	1432.32	3774.68	2738.51	435.314	435.368
SAOUHSC_01264	53.3544	0.539768	0.263567	2.04794	0.0405663	0.2324	216	93.751	91.656	96.944	98.296	97.075	96.074	84.37	81.503	55.808	46	35	32	134.793	139.017	112.262	101.429	91.4171	72.0805	94.117	97.1483	73.8937	37.6667	128.691	88.3087
SAOUHSC_01265	252.263	-0.0643211	0.127279	-0.505356	0.613309	0.907441	798	666.595	663.027	670.423	671.837	670.229	668.952	317.188	305.149	249.127	225	216.398	218.014	71.2711	71.9511	72.4655	72.587	81.8644	70.5287	666.682	670.339	290.488	219.804	71.8959	74.9934
SAOUHSC_01266	459.013	0.0501227	0.104059	0.481676	0.630036	0.914823	1761	1629.59	1626	1633.41	1634.81	1633.2	1631.93	573.733	605.225	471.707	415.346	355.806	381.636	52.734	58.1907	56.3167	55.0659	55.2381	50.6083	1629.67	1633.32	550.222	384.263	55.7471	53.6375
SAOUHSC_01267	295.915	0.11434	0.124385	0.919238	0.357971	0.790005	867	735.593	732.022	739.422	740.829	739.218	737.944	412.024	357.865	315.84	229.771	249.495	245.666	83.8964	76.428	83.2978	67.2229	85.5765	72.044	735.679	739.33	361.91	241.644	81.2074	74.9478
SAOUHSC_01268	18.3012	-0.0643299	0.430075	-0.149578	0.881097	0.97703	294	164.917	162.103	168.725	170.195	168.749	167.609	24.006	23	16	16	18	14.468	21.8032	22.1817	18.4927	20.3757	27.0456	18.6807	165.248	168.851	21.002	16.156	20.8258	22.034
SAOUHSC_01269	624.856	-0.0619475	0.0882724	-0.701776	0.482819	0.854024	1545	1413.59	1410	1417.41	1418.81	1417.2	1415.93	813.683	734.797	616.711	538.871	500	595.691	86.2166	81.4715	84.8488	82.319	89.455	91.0445	1413.67	1417.32	721.73	544.854	84.179	87.6062
SAOUHSC_01270	221.327	0.0317156	0.131578	0.241041	0.809523	0.965963	366	235.123	231.95	239.037	240.527	238.937	237.705	299.963	265.291	223.374	198.708	172.805	191.749	191.087	178.807	182.233	179.056	183.374	174.57	235.37	239.056	262.876	187.754	184.042	179
SAOUHSC_01271	188.632	-0.197104	0.143776	-1.37091	0.170404	0.560507	492	360.631	357.133	364.479	365.908	364.307	363.035	225.358	209.663	182.851	173.65	169.389	173.141	93.5983	91.7802	97.8326	102.859	117.891	103.211	360.748	364.417	205.957	172.06	94.4037	107.987
SAOUHSC_01272	486.739	-0.0391409	0.106748	-0.366667	0.713868	0.942348	2523	2391.59	2388	2395.41	2396.81	2395.2	2393.93	583.339	620.455	493.514	398.001	365.291	503.998	36.5337	40.6194	40.1772	35.9907	38.6689	45.5609	2391.67	2395.32	565.769	422.43	39.1101	40.0735
SAOUHSC_01273	474.775	-0.031769	0.108244	-0.293495	0.769144	0.956094	2010	1878.59	1875	1882.41	1883.81	1882.2	1880.93	544.219	646.209	470.382	403.6	375.671	449.131	43.3911	53.8802	48.73	46.4359	50.6067	51.6743	1878.67	1882.32	553.603	409.467	48.6671	49.5723
SAOUHSC_01274	123.917	0.148165	0.175877	0.842431	0.399547	0.80586	543	411.612	408.063	415.44	416.865	415.256	413.977	159.669	178.331	123.188	92.437	96.38	114.276	58.1021	68.3214	57.8255	48.0607	58.8488	59.7386	411.705	415.366	153.729	101.031	61.4163	55.5494
SAOUHSC_01275	380.215	-0.0693953	0.110916	-0.625655	0.531541	0.874497	819	687.595	684.027	691.423	692.837	691.229	689.95	489.762	446.129	375.219	327.112	334.736	332.237	106.687	101.963	105.828	102.331	122.785	104.209	687.682	691.339	437.037	331.362	104.826	109.775
SAOUHSC_01276	474.684	-0.0919033	0.0981099	-0.936738	0.348893	0.77455	1497	1365.59	1362	1369.41	1370.81	1369.2	1367.93	609.789	544.861	470.591	415.408	386.12	452.769	66.8834	62.5412	67.0147	65.6806	71.5023	71.6287	1365.67	1369.32	541.747	418.099	65.4798	69.6039
SAOUHSC_01278	700.077	0.23375	0.0882526	2.64864	0.00808162	0.0738891	1674	1542.59	1539	1546.41	1547.81	1546.2	1544.93	955.993	981.813	743.736	590.244	500.971	556.309	92.8247	99.735	93.7894	82.6521	82.1509	77.9259	1542.67	1546.32	893.847	549.175	95.4497	80.9096
SAOUHSC_01279	49.6047	0.342991	0.273731	1.25302	0.210198	0.610696	915	783.589	780.005	787.415	788.814	787.207	785.937	69.983	59.474	64.629	33	34	45	13.3771	11.9203	16.0059	9.06732	10.951	12.3908	783.67	787.319	64.6953	37.3333	13.7678	10.8031
SAOUHSC_01280	91.7953	-0.135957	0.19961	-0.681113	0.4958	0.855998	936	804.589	801.004	808.414	809.812	808.207	806.936	120.067	118.503	73.5	77.004	77.002	93.339	22.3515	23.1288	17.7303	20.6097	24.1572	25.0324	804.669	808.318	104.023	82.4483	21.0702	23.2664
SAOUHSC_01281	28.7684	0.0930552	0.383626	0.242568	0.80834	0.965963	234	109.383	107.159	112.78	114.194	112.917	111.93	39.958	31.676	31.923	25	10.003	38.661	54.7158	46.2124	55.1997	47.45	22.4614	74.7477	109.774	113.014	34.519	24.5547	52.0427	48.2197
SAOUHSC_01282	234.367	0.00726171	0.129699	0.0559888	0.955351	0.993309	477	345.649	342.162	349.498	350.933	349.343	348.056	315.249	289.309	228.442	215	164.184	225.495	136.608	132.187	127.465	132.787	119.164	140.205	345.77	349.444	277.667	201.56	132.087	130.718
SAOUHSC_01283	88.5196	-0.116354	0.208882	-0.557033	0.577505	0.891278	1239	1107.59	1104	1111.41	1112.81	1111.2	1109.93	97.784	120	83.002	72.007	67.034	98.011	13.2236	16.993	14.5638	14.0248	15.2957	19.1096	1107.67	1111.32	100.262	79.0173	14.9268	16.1434
SAOUHSC_01284	213.065	0.210194	0.145362	1.44601	0.148175	0.528524	1239	1107.59	1104	1111.41	1112.81	1111.2	1109.93	275.143	284.169	246.402	183.037	129.026	197.017	37.2083	40.2406	43.2344	35.6498	29.4408	38.4133	1107.67	1111.32	268.571	169.693	40.2278	34.5013
SAOUHSC_01285	256.545	0.00440051	0.167715	0.026238	0.979068	0.994135	369	238.092	234.902	242.005	243.485	241.902	240.662	441.321	286.53	197.97	271.113	172.822	221.208	277.631	190.695	159.527	241.333	181.145	198.915	238.333	242.016	308.607	221.714	209.285	207.131
SAOUHSC_01287	2210.35	-0.141268	0.0830425	-1.70115	0.0889152	0.382627	1341	1209.59	1206	1213.41	1214.81	1213.2	1211.93	3171.74	2468.01	1892.34	2112.55	1638.31	2219.78	392.752	319.932	304.124	376.912	342.396	396.375	1209.67	1213.32	2510.7	1990.21	338.936	371.894
SAOUHSC_01288	2.21841	-0.0453481	1.24748	-0.0363519	0.971002		198	78.781	76.916	81.665	82.961	81.82	80.813	5	2	1	4	1	1	9.50627	4.06508	2.38793	10.4503	3.09888	2.67789	79.1207	81.8647	2.66667	2	5.31976	5.40902
SAOUHSC_01289							225	101.496	99.336	104.795	106.162	104.958	103.952	0	1	1	0	0	0	0	1.5738	1.86087	0	0	0	101.876	105.024	0.666667	0	1.14489	0
SAOUHSC_01290	3.60813	0.757852	0.970896	0.780569	0.435056		207	86.158	84.166	89.201	90.565	89.359	88.325	7	5	4	3	2	2	12.1691	9.28728	8.74481	7.17962	5.67489	4.90028	86.5083	89.4163	5.33333	2.33333	10.0671	5.91826
SAOUHSC_01291							111	20.172	19.557	21.12	21.638	21.21	20.63	0	1	0	0	0	0	0	7.99391	0	0	0	0	20.283	21.1593	0.333333	0	2.66464	0
SAOUHSC_01292	4.1997	1.07219	0.939716	1.14098	0.25388		186	69.193	67.454	71.838	73.069	72.038	71.041	5	5	9	2	2	3	10.8234	11.5884	24.4313	5.93251	7.03936	9.13884	69.495	72.0493	6.33333	2.33333	15.6144	7.37023
SAOUHSC_01293							105	17.364	16.871	18.158	18.595	18.226	17.772	1	0	2	0	0	0	8.62595	0	21.4791	0	0	0	17.4643	18.1977	1	0	10.035	0
SAOUHSC_01294							174	60.052	58.429	62.463	63.524	62.641	61.616	0	0	0	0	0	0	0	0	0	0	0	0	60.3147	62.5937	0	0	0	0
SAOUHSC_01295							252	125.588	123.17	129.132	130.618	129.224	128.244	2	2	0	3	1	1	2.38529	2.53853	0	4.97803	1.9621	1.68748	125.963	129.362	1.33333	1.66667	1.64128	2.87587
SAOUHSC_01296	3.00566	0.666969	1.08111	0.616931	0.53728		585	453.604	450.044	457.431	458.848	457.247	455.96	5	4	4	4	1	1	1.65102	1.38951	1.70527	1.88943	0.554516	0.474623	453.693	457.352	4.33333	2	1.58193	0.972856
SAOUHSC_01297							249	122.864	120.469	126.371	127.856	126.472	125.502	5	2	2	0	0	0	6.09543	2.59544	3.08632	0	0	0	123.235	126.61	3	0	3.92573	0
SAOUHSC_01298							123	26.439	25.628	27.716	28.355	27.798	27.142	0	2	1.196	0	0	0	0	12.2006	8.41497	0	0	0	26.5943	27.765	1.06533	0	6.87184	0
SAOUHSC_01299							102	16.062	15.607	16.737	17.145	16.82	16.415	1	0	1.804	0	0	0	9.32517	0	21.0194	0	0	0	16.1353	16.7933	0.934667	0	10.1148	0
SAOUHSC_01300							267	139.415	136.861	143.097	144.586	143.175	142.118	0	4	1	0	0	1	0	4.56917	1.36279	0	0	1.52274	139.791	143.293	1.66667	0.333333	1.97732	0.507581
SAOUHSC_01304	17.3721	0.033834	0.438488	0.0771605	0.938496	0.989657	195	76.373	74.531	79.173	80.455	79.335	78.336	26	21.021	15	17	12	16	50.991	44.0938	36.9465	45.7969	38.3515	44.2012	76.6923	79.3753	20.6737	15	44.0105	42.7832
SAOUHSC_01305							342	211.478	208.378	215.388	216.883	215.323	214.13	1	1	1	0	1	2.441	0.708261	0.750248	0.905395	0	1.17754	2.46702	211.748	215.445	1	1.147	0.787968	1.21485
SAOUHSC_01306							192	73.961	72.156	76.714	77.977	76.885	75.902	0	0	0	0	0	1.559	0	0	0	0	0	4.44484	74.277	76.9213	0	0.519667	0	1.48161
SAOUHSC_01307	3.92003	0.868811	0.961971	0.903157	0.366443		1026	894.589	891	898.408	899.81	898.2	896.935	9	4	5	3	3	1	1.50688	0.701843	1.08531	0.722621	0.846864	0.241276	894.666	898.315	6	2.33333	1.09801	0.603587
SAOUHSC_01310	198.194	-0.216104	0.138251	-1.56313	0.118022	0.466075	1482	1350.59	1347	1354.41	1355.81	1354.2	1352.93	239.041	228.012	182.65	198.017	160.263	188.057	26.5099	26.4635	26.2983	31.655	30.0065	30.0808	1350.67	1354.32	216.568	182.112	26.4239	30.5808
SAOUHSC_01311	2.01623	-0.519832	1.27954	-0.406266	0.684547		909	777.589	774.005	781.417	782.815	781.207	779.937	3	2	1	1	3	2	0.57787	0.403965	0.249561	0.276873	0.97369	0.55494	777.67	781.32	2	2	0.410465	0.601834
SAOUHSC_01312	3.09719	-1.19665	1.12807	-1.06079	0.288785		732	600.599	597.028	604.423	605.837	604.229	602.952	3	4	0	6	4	1	0.748162	1.04743	0	2.14652	1.67851	0.358916	600.683	604.339	2.33333	3.66667	0.598529	1.39465
SAOUHSC_01313	21.3513	0.0184931	0.403757	0.0458024	0.963468	0.993309	1092	960.589	957	964.408	965.81	964.2	962.935	32.685	29.99	15.199	20.376	14.335	21.227	5.09649	4.89916	3.0733	4.57265	3.76957	4.77062	960.666	964.315	25.958	18.646	4.35631	4.37094
SAOUHSC_01314	36.0126	-0.455718	0.315926	-1.44248	0.149166	0.530367	603	471.602	468.035	475.428	476.846	475.243	473.956	36.369	46.012	25.802	29.624	34.665	41.786	11.551	15.3692	10.5836	13.465	18.4945	19.0794	471.688	475.348	36.061	35.3583	12.5013	17.0129
SAOUHSC_01315							189	71.555	69.795	74.264	75.517	74.454	73.463	0	0	1	0	1	2	0	0	2.62591	0	3.40545	5.89168	71.8713	74.478	0.333333	1	0.875303	3.09905
SAOUHSC_01316	49.4149	0.0267299	0.269704	0.0991084	0.921052	0.981521	534	402.612	399.072	406.442	407.872	406.26	404.986	58.016	75	44.012	43	38.015	45.108	21.5832	29.3811	21.1171	22.8499	23.7254	24.1038	402.709	406.373	59.0093	42.041	24.0271	23.5597
SAOUHSC_01317	292.134	-0.311127	0.119112	-2.61206	0.00899985	0.0806387	855	723.595	720.024	727.423	728.833	727.222	725.946	363.859	317.434	247	303.215	231.075	299.204	75.3177	68.923	66.2169	90.17	80.5659	89.1947	723.681	727.334	309.431	277.831	70.1525	86.6435
SAOUHSC_01318	51.4048	-0.0114776	0.267486	-0.0429092	0.965774	0.993309	576	444.605	441.048	448.431	449.853	448.249	446.963	75.015	60.082	47.002	35	48	49.006	25.2716	21.2969	20.44	16.8631	27.1511	23.7275	444.695	448.355	60.6997	44.002	22.3362	22.5806
SAOUHSC_01319	41.7974	0.4469	0.348481	1.28242	0.199695	0.597218	1383	1251.59	1248	1255.41	1256.81	1255.2	1253.93	101	53	25.172	33	29	29.002	12.087	6.63925	3.91021	5.69094	5.85801	5.00526	1251.67	1255.32	59.724	30.334	7.54549	5.51807
SAOUHSC_01320	255.96	0.107274	0.338652	0.316767	0.751421	0.952747	1281	1149.59	1146	1153.41	1154.81	1153.2	1151.93	485.979	305.118	182.119	268.805	147.006	221.956	63.319	41.6238	30.7915	50.4507	32.3219	41.6979	1149.67	1153.32	324.405	212.589	45.2448	41.4901
SAOUHSC_01321	212.187	0.0733624	0.177854	0.412487	0.679983	0.926497	1062	930.589	927	934.408	935.81	934.2	932.935	375.971	233.104	178.28	219.774	129.421	186.374	60.5139	39.3123	37.207	50.9012	35.1262	43.2325	930.666	934.315	262.452	178.523	45.6777	43.0866
SAOUHSC_01322	139.649	-0.135727	0.204722	-0.662984	0.507341	0.859148	915	783.589	780.005	787.415	788.814	787.207	785.937	238.232	142.16	102.936	153.72	89.915	134.625	45.5376	28.493	25.4932	42.2373	28.9608	37.0691	783.67	787.319	161.109	126.087	33.1746	36.0891
SAOUHSC_01323	600.634	0.0640925	0.0896942	0.714566	0.474877	0.84759	804	672.595	669.027	676.423	677.837	676.229	674.952	833.875	731.953	610.428	530.585	432.936	546.004	185.698	171.04	175.985	169.656	162.329	175.065	672.682	676.339	725.419	503.175	177.574	169.016
SAOUHSC_01324	152.249	0.0794269	0.160499	0.494874	0.620689	0.910882	315	185.117	182.161	189.02	190.509	188.981	187.831	217.367	201.014	136.119	134.51	123.587	123.17	175.876	172.515	140.434	153.03	165.813	141.911	185.433	189.107	184.833	127.089	162.942	153.585
SAOUHSC_01325							105	17.364	16.871	18.158	18.595	18.226	17.772	0	0	0	0	0	0	0	0	0	0	0	0	17.4643	18.1977	0	0	0	0
SAOUHSC_01326	804.96	0.0204116	0.089268	0.228656	0.819136	0.965963	1455	1323.59	1320	1327.41	1328.81	1327.2	1325.93	1117.77	930.036	823.6	755.001	603.727	688.665	126.49	110.15	120.996	123.147	115.337	112.399	1323.67	1327.32	957.134	682.464	119.212	116.961
SAOUHSC_01327	1002.87	0.118803	0.0800125	1.48481	0.137595	0.506097	1422	1290.59	1287	1294.41	1295.81	1294.2	1292.93	1477.31	1241.94	997.671	794.793	772.48	895.556	171.451	150.863	150.305	132.939	151.339	149.897	1290.67	1294.32	1238.97	820.943	157.54	144.725
SAOUHSC_01328	373.327	0.213515	0.121291	1.76036	0.0783472	0.353114	150	43.088	41.822	44.977	45.83	45.101	44.168	580.117	396.437	418.557	309.273	269.669	323.543	2016.6	1481.94	1814.79	1462.62	1516.05	1585.26	43.2957	45.033	465.037	300.828	1771.11	1521.31
SAOUHSC_01329	48.4444	0.499116	0.271188	1.84048	0.065698	0.317848	270	142.22	139.633	145.916	147.4	145.984	144.914	81.165	60	57.702	33	32.022	39	85.4807	67.177	77.1168	48.5238	55.6164	58.2413	142.59	146.099	66.289	34.674	76.5915	54.1272
SAOUHSC_01330	103.145	0.0265811	0.189786	0.140058	0.888614	0.978715	978	846.589	843	850.412	851.81	850.205	848.935	130.101	133.016	105.006	77	82.027	103.011	23.0179	24.668	24.0793	19.5924	24.4622	26.2594	846.667	850.317	122.708	87.346	23.9218	23.438
SAOUHSC_01331							105	17.364	16.871	18.158	18.595	18.226	17.772	0	0	0	0	0	0	0	0	0	0	0	0	17.4643	18.1977	0	0	0	0
SAOUHSC_01332	140.759	0.0976562	0.162045	0.602647	0.546744	0.881841	864	732.593	729.022	736.422	737.829	736.219	734.944	201.127	182.382	135.383	128.199	105.043	116.208	41.1212	39.1109	35.8506	37.659	36.1764	34.2183	732.679	736.331	172.964	116.483	38.6942	36.0179
SAOUHSC_01333	514.274	0.120239	0.0959623	1.25298	0.210212	0.610696	624	492.602	489.033	496.427	497.845	496.238	494.955	741.698	620.148	533.938	429	389.645	446.066	225.522	198.25	209.746	186.768	199.088	195.033	492.687	496.346	631.928	421.57	211.173	193.63
SAOUHSC_01334	21.7149	1.37829	0.430758	3.19969	0.00137576	0.0193818	234	109.383	107.159	112.78	114.194	112.917	111.93	39	38	32	13	12	6	53.404	55.4387	55.3323	24.674	26.9454	11.6006	109.774	113.014	36.3333	10.3333	54.725	21.0733
SAOUHSC_01336	48.8353	-0.340779	0.277604	-1.22757	0.219607	0.623472	240	114.738	112.453	118.174	119.611	118.298	117.335	69.927	53	31.024	50.245	38	55.028	91.2848	73.6823	51.1953	91.0462	81.4461	101.492	115.122	118.415	51.317	47.7577	72.0541	91.328
SAOUHSC_01337	4622.35	-0.0447986	0.0569253	-0.786972	0.431298	0.823622	1878	1746.59	1743	1750.41	1751.81	1750.2	1748.93	6072.98	5560	4510.19	3937.27	3688.2	4400.19	520.799	498.695	502.475	487.134	534.308	544.47	1746.67	1750.32	5381.06	4008.55	507.323	521.971
SAOUHSC_01338	1144.76	0.165514	0.0735618	2.24999	0.0244493	0.162512	288	159.206	156.449	162.983	164.44	163.011	161.878	1649.22	1459.1	1154.3	994.299	841.557	956.876	1551.59	1458.04	1381.14	1310.54	1308.98	1279.22	159.546	163.11	1420.87	930.911	1463.59	1299.58
SAOUHSC_01339							99	14.733	14.344	15.315	15.696	15.412	15.033	1	0	0	0	1	0	10.1665	0	0	0	16.4517	0	14.7973	15.3803	0.333333	0.333333	3.38882	5.48388
SAOUHSC_01340	80.4404	0.0368293	0.215324	0.171042	0.864191	0.97243	429	297.741	294.336	301.61	303.042	301.472	300.18	100.922	102.094	84	76.021	49.001	81.006	50.77	54.2269	54.3116	54.3716	41.212	58.4001	297.896	301.565	95.672	68.676	53.1028	51.3279
SAOUHSC_01341	46.7096	0.0699762	0.287416	0.243467	0.807644	0.965963	1122	990.589	987	994.408	995.81	994.2	992.935	51.178	69	49	39.481	27	52.01	7.73831	10.9292	9.60927	8.5931	6.88582	11.3354	990.666	994.315	56.3927	39.497	9.4256	8.93812
SAOUHSC_01343	205.927	0.299411	0.144015	2.07903	0.0376149	0.219993	3030	2898.59	2895	2902.41	2903.81	2902.2	2900.93	274.589	296.095	233	170.529	123.042	181.342	14.1891	15.9897	15.6551	12.7283	10.7496	13.5281	2898.67	2902.32	267.895	158.304	15.278	12.3353
SAOUHSC_01346	2646.68	0.00861029	0.059259	0.145299	0.884475	0.978007	1647	1515.59	1512	1519.41	1520.81	1519.2	1517.93	3445.27	3362.36	2609.06	2322.87	2032.46	2407.99	340.487	347.656	334.864	331.048	339.213	343.303	1515.67	1519.32	3138.9	2254.44	341.002	337.855
SAOUHSC_01347	1720.87	-0.193015	0.0740749	-2.60567	0.00916955	0.0815071	2706	2574.59	2571	2578.41	2579.81	2578.2	2576.93	2115.32	1926.97	1641.46	1489.39	1510.73	1689.86	123.063	117.174	124.148	125.13	148.572	141.913	2574.67	2578.32	1894.59	1563.33	121.461	138.538
SAOUHSC_01348	89.2723	0.195905	0.202917	0.965443	0.334323	0.75842	468	336.661	333.186	340.507	341.941	340.362	339.069	120.884	131.045	86.002	66	69.015	79	53.7817	61.4881	49.2542	41.8344	51.4123	50.4213	336.785	340.457	112.644	71.3383	54.8413	47.8893
SAOUHSC_01349	65.528	-0.0997253	0.244494	-0.407885	0.683358	0.928828	297	167.78	164.946	171.602	173.076	171.624	170.483	88.043	93.283	45	56	54	66	78.5987	88.4137	51.1386	70.1279	79.7778	83.7799	168.109	171.728	75.442	58.6667	72.717	77.8952
SAOUHSC_01350	384.705	0.0600558	0.108631	0.552843	0.580371	0.892266	609	477.602	474.034	481.428	482.846	481.242	479.956	522.706	516.302	357.267	333.111	308.895	324.232	163.927	170.275	144.717	149.527	162.747	146.194	477.688	481.348	465.425	322.079	159.64	152.823
SAOUHSC_01351	796.885	0.00633477	0.0871246	0.0727093	0.942037	0.989657	1992	1860.59	1857	1864.41	1865.81	1864.2	1862.93	972.381	1032.67	817.069	720.374	596.454	721.95	78.279	86.9372	85.4627	83.6818	81.124	83.8659	1860.67	1864.32	940.705	679.593	83.5596	82.8906
SAOUHSC_01352	1354.01	0.235355	0.0774092	3.0404	0.00236262	0.0295657	2403	2271.59	2268	2275.41	2276.81	2275.2	2273.93	1780.43	1949.49	1455.07	1091.89	963.143	1129.72	117.396	134.38	124.705	103.942	107.334	107.515	2271.67	2275.32	1728.33	1061.59	125.494	106.264
SAOUHSC_01353							99	14.733	14.344	15.315	15.696	15.412	15.033	0	0	0	0	0	0	0	0	0	0	0	0	14.7973	15.3803	0	0	0	0
SAOUHSC_01354	978.324	0.266417	0.0854967	3.1161	0.00183258	0.0237282	1461	1329.59	1326	1333.41	1334.81	1333.2	1331.93	1335.05	1321.52	1111.36	789.192	726.941	752.029	150.397	155.808	162.536	128.145	138.251	122.188	1329.67	1333.32	1255.98	756.054	156.247	129.528
SAOUHSC_01356	55.4373	0.08912	0.252535	0.352901	0.724163	0.942794	852	720.595	717.024	724.423	725.833	724.227	722.947	81.052	70.106	53.002	47.314	35.353	57.101	16.8474	15.2854	14.2678	14.1283	12.3769	17.0928	720.681	724.336	68.0533	46.5893	15.4669	14.5327
SAOUHSC_01357	8.26685	0.771203	0.652009	1.18281	0.236884		168	55.636	54.089	57.918	58.915	58.095	57.052	15.005	15.321	6.926	4.947	4.876	5.831	40.3961	44.282	23.3187	18.2005	21.283	22.1201	55.881	58.0207	12.4173	5.218	35.9989	20.5345
SAOUHSC_01358	514.793	-0.0359037	0.0939968	-0.381968	0.702485	0.937097	1209	1077.59	1074	1081.41	1082.81	1081.2	1079.93	701.394	617.188	488.976	445.264	416.914	473.12	97.4917	89.8402	88.1773	89.1262	97.77	94.8089	1077.67	1081.32	602.519	445.099	91.8364	93.9017
SAOUHSC_01359	799.467	-0.0319638	0.0822282	-0.388721	0.697483	0.937097	2523	2391.59	2388	2395.41	2396.81	2395.2	2393.93	1011.07	1011.22	781.508	738.028	611.168	721.569	63.3219	66.2016	63.6228	66.7389	64.697	65.2291	2391.67	2395.32	934.599	690.255	64.3821	65.555
SAOUHSC_01360	82.2328	-0.102965	0.213918	-0.48133	0.630282	0.914823	510	378.62	375.106	382.458	383.884	382.284	381.012	119	95	69	85.277	67.013	67	47.0763	39.5938	35.1823	48.1471	44.4463	38.055	378.728	382.393	94.3333	73.0967	40.6175	43.5495
SAOUHSC_01361	310.797	-0.11091	0.125342	-0.884856	0.376234	0.798403	984	852.589	849	856.412	857.81	856.205	854.935	444.695	338.496	283.036	268.28	232.151	331.741	78.1234	62.3308	64.4492	67.7856	68.7476	83.9735	852.667	856.317	355.409	277.391	68.3012	73.5023
SAOUHSC_01362	216.266	0.151776	0.149091	1.01801	0.308673	0.730417	186	69.193	67.454	71.838	73.069	72.038	71.041	358.188	246.345	199.375	198.397	152.959	185.357	775.364	570.947	541.222	588.495	538.365	564.648	69.495	72.0493	267.969	178.904	629.178	563.836
SAOUHSC_01363	44.1757	1.03758	0.294032	3.52881	0.000417436	0.00708376	1263	1131.59	1128	1135.41	1136.81	1135.2	1133.93	75.016	75.035	60.005	31	22	21.001	9.92942	10.3995	10.3061	5.91036	4.91378	4.008	1131.67	1135.32	70.0187	24.667	10.2117	4.94405
SAOUHSC_01364	148.527	0.216058	0.162089	1.33296	0.182546	0.579693	1092	960.589	957	964.408	965.81	964.2	962.935	222.479	183.452	161.346	108	105.046	140.127	34.6906	29.9687	32.6254	24.2366	27.6234	31.4919	960.666	964.315	189.092	117.724	32.4282	27.784
SAOUHSC_01365	163.139	-0.0173005	0.156611	-0.110468	0.912038	0.981521	1032	900.589	897	904.408	905.81	904.2	902.935	217.03	205.352	154.002	121.128	140.293	159.173	36.0954	35.7902	33.2064	28.9833	39.3402	38.1494	900.666	904.315	192.128	140.198	35.0307	35.491
SAOUHSC_01366	22.0899	0.0102006	0.393568	0.0259183	0.979323	0.994135	1407	1275.59	1272	1279.41	1280.81	1279.2	1277.93	32	25	22	20	13	24	3.75749	3.07263	3.35328	3.38443	2.57674	4.06422	1275.67	1279.32	26.3333	19	3.39447	3.3418
SAOUHSC_01367	10.1272	0.293832	0.582499	0.504433	0.613957	0.907441	567	435.608	432.05	439.434	440.856	439.251	437.968	14	13	11.698	6	10	7	4.81384	4.704	5.19111	2.94981	5.77235	3.45893	435.697	439.358	12.8993	7.66667	4.90298	4.06036
SAOUHSC_01368	14.091	-0.301543	0.505905	-0.596047	0.551144	0.881841	999	867.589	864	871.408	872.81	871.2	869.935	23	9.27	13.316	16	11.379	13	3.97075	1.67729	2.97993	3.9732	3.31179	3.23394	867.666	871.315	15.1953	13.4597	2.87599	3.50631
SAOUHSC_01369	11.9171	-0.127685	0.555215	-0.229974	0.818112	0.965963	783	651.595	648.027	655.423	656.837	655.229	653.952	20.542	16.185	5	12	10.621	9	4.72193	3.90458	1.48767	3.95971	4.11006	2.97833	651.682	655.339	13.909	10.5403	3.37139	3.6827
SAOUHSC_01370	5.38689	0.649741	0.806929	0.805202	0.420703		633	501.602	498.033	505.427	506.845	505.235	503.955	9.081	11.475	4	3.965	2	5	2.71157	3.60202	1.54334	1.69574	1.0037	2.14711	501.687	505.345	8.18533	3.655	2.61897	1.61551
SAOUHSC_01371	10.3275	0.20482	0.659953	0.310355	0.756291	0.952747	1215	1083.59	1080	1087.41	1088.81	1087.2	1085.93	21.379	4.138	14	14.035	3.166	8	2.95523	0.599028	2.5107	2.79374	0.738342	1.59427	1083.67	1087.32	13.1723	8.40033	2.02165	1.70878
SAOUHSC_01372	10.4469	0.295431	0.566577	0.521431	0.602067	0.902345	729	597.601	594.028	601.423	602.837	601.229	599.952	15	15.933	10	9	7.834	7	3.75958	4.19315	3.24249	3.23581	3.30379	2.52498	597.684	601.339	13.6443	7.94467	3.73174	3.02153
SAOUHSC_01373	758.144	-0.0682033	0.0809921	-0.842099	0.399733	0.80586	1263	1131.59	1128	1135.41	1136.81	1135.2	1133.93	1000.11	930.176	702.605	689.479	600.369	701.223	132.379	128.918	120.675	131.454	134.095	133.827	1131.67	1135.32	877.631	663.69	127.324	133.125
SAOUHSC_01374	1246.22	-0.0161998	0.0764546	-0.211888	0.832195	0.967488	1260	1128.59	1125	1132.41	1133.81	1132.2	1130.93	1611.55	1580.59	1204.12	1004.99	1010.66	1194.34	213.879	219.647	207.361	192.114	226.332	228.542	1128.67	1132.32	1465.42	1069.99	213.629	215.663
SAOUHSC_01375	57.0554	0.128824	0.254554	0.506079	0.612801	0.907441	768	636.596	633.027	640.423	641.837	640.229	638.952	80.244	60	69	48	39	53	18.8802	14.8179	21.0106	16.209	15.4452	17.9508	636.682	640.339	69.748	46.6667	18.2362	16.535
SAOUHSC_01376	74.2131	-0.00283289	0.220738	-0.0128337	0.98976	0.994668	474	342.653	339.169	346.501	347.934	346.351	345.06	90.007	94.197	77.019	63	51	78.02	39.3442	43.4189	43.3466	39.2449	37.3352	48.9315	342.774	346.448	87.0743	64.0067	42.0366	41.8372
SAOUHSC_01377	29.4201	0.252058	0.348227	0.723833	0.469168	0.846103	702	570.601	567.028	574.423	575.838	574.229	572.952	42	44	28.33	17	23	29.001	11.0249	12.1313	9.61758	6.39865	10.1557	10.9538	570.684	574.34	38.11	23.0003	10.9246	9.16938
SAOUHSC_01378	10.5252	0.222691	0.582976	0.381991	0.702468	0.937097	774	642.595	639.027	646.423	647.837	646.229	644.952	15	13	12	4	8	13	3.49639	3.1804	3.62016	1.33824	3.13884	4.36206	642.682	646.339	13.3333	8.33333	3.43231	2.94638
SAOUHSC_01379	8.81904	0.224469	0.621467	0.361192	0.717956		831	699.595	696.027	703.423	704.837	703.229	701.95	12	14	8	10	5	6	2.56917	3.14456	2.21785	3.07504	1.80276	1.84978	699.682	703.339	11.3333	7	2.64386	2.24253
SAOUHSC_01380	8.59216	-0.864385	0.63884	-1.35305	0.176038		987	855.589	852	859.412	860.81	859.205	857.935	10	7	5	13	5	11	1.75063	1.28445	1.13456	3.27323	1.4755	2.77469	855.667	859.317	7.33333	9.66667	1.38988	2.5078
SAOUHSC_01381	1.71225	-0.356074	1.44692	-0.24609	0.805613		186	69.193	67.454	71.838	73.069	72.038	71.041	2.378	0	2.861	3	1	1	5.1484	0	7.76678	8.89876	3.51968	3.04628	69.495	72.0493	1.74633	1.66667	4.30506	5.15491
SAOUHSC_01382	9.42611	-0.0228036	0.606767	-0.0375821	0.970021	0.994135	345	214.415	211.315	218.337	219.83	218.261	217.069	16.622	11	6.139	10	5	10	11.6112	8.13804	5.48304	9.85946	5.80843	9.9696	214.689	218.387	11.2537	8.33333	8.41076	8.54583
SAOUHSC_01383	470.937	0.168686	0.0991851	1.70072	0.0889949	0.382627	1815	1683.59	1680	1687.41	1688.81	1687.2	1685.93	657.543	605.167	501.703	371	364.531	396.545	58.4988	56.3149	57.981	47.6138	54.7814	50.9011	1683.67	1687.32	588.138	377.359	57.5982	51.0988
SAOUHSC_01384	8.44326	0.268461	0.646167	0.415467	0.6778		642	510.602	507.031	514.424	515.845	514.231	512.955	15	9	9.017	10	3	7.047	4.40015	2.77511	3.41825	4.20166	1.47921	2.97308	510.686	514.344	11.0057	6.68233	3.53117	2.88465
SAOUHSC_01385	6.30571	0.758827	0.739588	1.02601	0.304885		852	720.595	717.024	724.423	725.833	724.227	722.947	10.447	10	8	3	4	4.953	2.17149	2.18034	2.15356	0.895827	1.4004	1.48262	720.681	724.336	9.48233	3.98433	2.16846	1.25961
SAOUHSC_01386	6.83423	0.102789	0.700115	0.146817	0.883277		918	786.589	783.004	790.415	791.813	790.207	788.937	6.553	11.001	7	7	4	6	1.24783	2.19646	1.72704	1.91609	1.28347	1.64583	786.669	790.319	8.18467	5.66667	1.72377	1.61513
SAOUHSC_01387	5.97745	0.792513	0.77904	1.0173	0.309013		927	795.589	792.004	799.415	800.813	799.207	797.936	8	8	10	2	5	4	1.50612	1.57914	2.43942	0.541301	1.58627	1.08484	795.669	799.319	8.66667	3.66667	1.84156	1.0708
SAOUHSC_01388							108	18.732	18.174	19.599	20.088	19.684	19.155	0	0	0	0	0	0	0	0	0	0	0	0	18.835	19.6423	0	0	0	0
SAOUHSC_01389	8.42894	0.121409	0.642427	0.188985	0.850105		984	852.589	849	856.412	857.81	856.205	854.935	8	14.029	9	7	4	10	1.40543	2.58338	2.04936	1.76867	1.18453	2.53129	852.667	856.317	10.343	7	2.01273	1.82817
SAOUHSC_01390							297	167.78	164.946	171.602	173.076	171.624	170.483	0	0	0	0	2	0	0	0	0	0	2.95473	0	168.109	171.728	0	0.666667	0	0.984912
SAOUHSC_01391	749.833	-0.00416698	0.0915494	-0.0455162	0.963696	0.993309	903	771.589	768.007	775.418	776.815	775.208	773.937	1090.08	845.359	726.993	624.049	597.26	704.744	211.608	172.081	182.832	174.117	195.349	197.061	771.671	775.32	887.478	642.018	188.841	188.842
SAOUHSC_01392	1705.27	0.186442	0.0690577	2.69979	0.00693825	0.065028	1602	1470.59	1467	1474.41	1475.81	1474.2	1472.93	2308.04	2344.91	1781.53	1402.15	1271.61	1407.04	235.078	249.893	235.631	205.923	218.707	206.727	1470.67	1474.32	2144.83	1360.27	240.201	210.453
SAOUHSC_01394	110.774	-0.157516	0.19349	-0.81408	0.415599	0.81691	1206	1074.59	1071	1078.41	1079.81	1078.2	1076.93	166.558	123.603	86	116.003	89.055	94.912	23.2157	18.0425	15.5516	23.2843	20.9423	19.0725	1074.67	1078.32	125.387	99.99	18.9366	21.0997
SAOUHSC_01395	173.344	-0.0457375	0.204282	-0.223894	0.82284	0.96626	990	858.589	855	862.412	863.81	862.205	860.935	322.59	183.038	118.153	178.933	118.95	156.604	56.2762	33.4682	26.7171	44.8964	34.9798	39.3649	858.667	862.317	207.927	151.496	38.8205	39.747
SAOUHSC_01396	139.428	-0.23028	0.215489	-1.06864	0.285233	0.708433	888	756.589	753.016	760.418	761.819	760.214	758.937	247.375	126.724	93.718	142.683	98.523	147.76	48.9727	26.3096	24.0341	40.5939	32.8601	42.1333	756.674	760.323	155.939	129.655	33.1055	38.5291
SAOUHSC_01397	81.6524	-0.25944	0.223086	-1.16296	0.244847	0.663991	693	561.601	558.028	565.423	566.838	565.23	563.952	120.744	87.42	60.18	85.009	55.795	89.549	32.2029	24.4912	20.7557	32.5045	25.0284	34.3634	561.684	565.34	89.448	76.7843	25.8166	30.6321
SAOUHSC_01398	82.6129	-0.29734	0.244136	-1.21793	0.223252	0.628677	720	588.601	585.028	592.423	593.837	592.229	590.952	137.483	80.063	52.979	83	56.763	96.642	34.9855	21.395	17.4395	30.2936	24.302	35.3908	588.684	592.339	90.175	78.8017	24.6067	29.9955
SAOUHSC_01399	75.8076	-0.119489	0.246673	-0.484402	0.628101	0.914823	1152	1020.59	1017	1024.41	1025.81	1024.2	1022.93	120.54	83	58.574	71.869	41.769	92.047	17.6905	12.7589	11.1504	15.185	10.3404	19.4732	1020.67	1024.32	87.3713	68.5617	13.8666	14.9995
SAOUHSC_01400	77.7411	-0.399531	0.213421	-1.87204	0.0612016	0.306693	1086	954.589	951	958.408	959.81	958.2	956.935	89.861	86.69	61.558	74.202	62.644	91	14.0999	14.2511	12.5253	16.756	16.5764	20.5795	954.666	958.315	79.3697	75.9487	13.6254	17.9706
SAOUHSC_01401	203.683	0.114891	0.140039	0.820416	0.411979	0.815944	1266	1134.59	1131	1138.41	1139.81	1138.2	1136.93	286.492	262.408	205.394	192.114	136.454	175.273	37.8209	36.272	35.1843	36.5314	30.3972	33.3622	1134.67	1138.32	251.431	167.947	36.4258	33.4302
SAOUHSC_01402							402	270.84	267.514	274.731	276.197	274.61	273.347	0	0	0	0	0	0	0	0	0	0	0	0	271.028	274.718	0	0	0	0
SAOUHSC_01403	5662.29	-0.0121377	0.0573257	-0.211732	0.832316	0.967488	201	81.219	79.316	84.17	85.471	84.321	83.315	7490.24	6639.98	5552.93	5361.24	4437.46	5003.73	13813.2	13087.8	12865.3	13595.3	13343.3	12997.1	81.5683	84.369	6561.05	4934.14	13255.4	13311.9
SAOUHSC_01404							189	71.555	69.795	74.264	75.517	74.454	73.463	0	0	0	0	0	0	0	0	0	0	0	0	71.8713	74.478	0	0	0	0
SAOUHSC_01405	25.6614	0.689136	0.379949	1.81376	0.0697145	0.330491	309	179.321	176.406	183.187	184.69	183.176	182.016	37	42	32	24	12	15	30.9051	37.2215	34.0655	28.1649	16.6103	17.8343	179.638	183.294	37	17	34.064	20.8698
SAOUHSC_01406	68.6298	0.00312244	0.229367	0.0136133	0.989138	0.994668	270	142.22	139.633	145.916	147.4	145.984	144.914	89.735	96.08	57.494	58.697	54.365	64.612	94.5067	107.572	76.8388	86.3098	94.4226	96.489	142.59	146.099	81.103	59.2247	92.9726	92.4071
SAOUHSC_01407	141.25	0.0557361	0.162448	0.343102	0.731522	0.946501	630	498.602	495.033	502.427	503.845	502.235	500.955	208.822	173.377	130.985	125.331	109.407	122.172	62.7308	54.7538	50.8401	53.9138	55.2334	52.7773	498.687	502.345	171.061	118.97	56.1082	53.9748
SAOUHSC_01408	409.536	0.0117207	0.109051	0.107479	0.914409	0.981521	1137	1005.59	1002	1009.41	1010.81	1009.2	1007.93	590.328	491.784	385.052	345.091	291.591	414.482	87.929	76.7297	74.3894	73.9952	73.2591	88.9915	1005.67	1009.32	489.055	350.388	79.6827	78.7486
SAOUHSC_01411	140.22	0.319895	0.184542	1.73346	0.0830146	0.366049	1344	1212.59	1209	1216.41	1217.81	1216.2	1214.93	170.117	184	187.277	110	107.219	100.151	21.0132	23.793	30.0237	19.5773	22.3527	17.8393	1212.67	1216.32	180.465	105.79	24.9433	19.9231
SAOUHSC_01412	237.43	0.0456869	0.129548	0.352663	0.724341	0.942794	1887	1755.59	1752	1759.41	1760.81	1759.2	1757.93	313.748	302.713	237.652	189.056	194.863	212.941	26.7681	27.0119	26.3411	23.2712	28.0853	26.214	1755.67	1759.32	284.704	198.953	26.707	25.8568
SAOUHSC_01413	111.108	-0.0211897	0.1862	-0.113801	0.909396	0.981521	792	660.595	657.027	664.423	665.837	664.229	662.952	127.301	148.789	113.437	93	81.203	113.509	28.864	35.4035	33.2944	30.273	30.9969	37.0531	660.682	664.339	129.842	95.904	32.5206	32.7744
SAOUHSC_01414	55.4353	-0.082217	0.256028	-0.321125	0.748115	0.951606	204	83.695	81.726	86.683	88.015	86.836	85.811	70.632	59.828	55.682	50.294	54.408	42.517	126.404	114.447	125.268	123.85	158.866	107.226	84.0347	86.8873	62.0473	49.073	122.04	129.981
SAOUHSC_01415	389.413	-0.0688759	0.11146	-0.617944	0.536612	0.879558	810	678.595	675.027	682.423	683.837	682.229	680.952	562.448	460.714	336.415	359.76	316.921	345.941	124.146	106.701	96.1349	114.025	117.784	109.941	678.682	682.339	453.192	340.874	108.994	113.917
SAOUHSC_01416	918.686	-0.593991	0.108216	-5.48897	4.04294e-08	2.58748e-06	1269	1137.59	1134	1141.41	1142.81	1141.2	1139.93	1154.4	843.485	634.803	915.963	780.695	1154.74	151.996	116.285	108.457	173.718	173.454	219.219	1137.67	1141.32	877.564	950.465	125.579	188.797
SAOUHSC_01418	2137.18	-0.305908	0.0678608	-4.50787	6.54811e-06	0.000200928	2799	2667.59	2664	2671.41	2672.81	2671.2	2669.93	2737.41	2290.65	1795.02	2085.84	1758.18	2222.12	153.702	134.425	131.035	169.142	166.887	180.112	2667.67	2671.32	2274.36	2022.05	139.721	172.047
SAOUHSC_01419	106.387	0.138303	0.196166	0.705034	0.480789	0.852308	1356	1224.59	1221	1228.41	1229.81	1228.2	1226.93	175.834	130.4	95.056	102.618	70.001	87.695	21.5066	16.6962	15.0902	18.0853	14.451	15.4678	1224.67	1228.32	133.763	86.7713	17.7643	16.0014
SAOUHSC_01420	59.0334	0.101255	0.245475	0.412487	0.679982	0.926497	660	528.602	525.031	532.424	533.838	532.231	530.954	69.583	81.643	62.701	53.473	44.001	49	19.7168	24.3103	22.9655	21.7103	20.9617	19.9717	528.686	532.341	71.309	48.8247	22.3308	20.8812
SAOUHSC_01421							132	31.692	30.714	33.157	33.886	33.314	32.516	1	0	0	0	0	0	4.72622	0	0	0	0	0	31.8543	33.2387	0.333333	0	1.57541	0
SAOUHSC_01422							201	81.219	79.316	84.17	85.471	84.321	83.315	0	0	0	0	0	0	0	0	0	0	0	0	81.5683	84.369	0	0	0	0
SAOUHSC_01423	127.524	0.0271648	0.174767	0.155434	0.876479	0.97703	615	483.602	480.034	487.428	488.846	487.242	485.956	165.186	153.857	135.391	102.874	87.564	134.709	51.1616	50.1076	54.1675	45.6115	45.5667	59.9893	483.688	487.348	151.478	108.382	51.8122	50.3892
SAOUHSC_01424	201.765	0.0694819	0.14595	0.476066	0.634027	0.915369	1071	939.589	936	943.408	944.81	943.2	941.935	263.918	252.245	213.599	149.138	149.246	208.447	42.0716	42.1313	44.1528	34.2123	40.1202	47.8907	939.666	943.315	243.254	168.944	42.7853	40.7411
SAOUHSC_01425	37.6589	0.057743	0.304147	0.189852	0.849425	0.971074	510	378.62	375.106	382.458	383.884	382.284	381.012	57.509	38.925	38.592	33	28	34	22.7503	16.2232	19.6778	18.6318	18.5711	19.3115	378.728	382.393	45.0087	31.6667	19.5505	18.8381
SAOUHSC_01427	272.702	0.0136522	0.120289	0.113494	0.909639	0.981521	1491	1359.59	1356	1363.41	1364.81	1363.2	1361.93	360.507	355.001	259.147	234	204.216	259.136	39.7159	40.9287	37.0663	37.1607	37.9835	41.1762	1359.67	1363.32	324.885	232.451	39.237	38.7735
SAOUHSC_01428							156	47.137	45.773	49.159	50.051	49.291	48.331	0	0	0	0	0	0	0	0	0	0	0	0	47.3563	49.2243	0	0	0	0
SAOUHSC_01429	264.013	-0.0274064	0.123514	-0.221889	0.8244	0.967342	222	98.902	96.765	102.164	103.518	102.324	101.322	330.594	322.287	260.4	227.405	201.737	265.219	500.666	520.693	497.051	476.131	499.89	566.47	99.277	102.388	304.427	231.454	506.137	514.164
SAOUHSC_01430	495.544	-0.0164579	0.0996508	-0.165156	0.868821	0.974541	501	369.624	366.12	373.469	374.896	373.29	372.025	643.937	601.495	493.535	396.671	394.083	491.078	260.94	256.842	257.705	229.33	267.674	285.663	369.738	373.404	579.656	427.277	258.496	260.889
SAOUHSC_01431	297.454	0.267857	0.119596	2.23968	0.025112	0.165444	429	297.741	294.336	301.61	303.042	301.472	300.18	468.08	393.626	294.15	235.918	204.297	257.403	235.472	209.073	190.188	168.732	171.823	185.57	297.896	301.565	385.285	232.539	211.578	175.375
SAOUHSC_01432	664.007	-0.032896	0.0864557	-0.380495	0.703578	0.937097	534	402.612	399.072	406.442	407.872	406.26	404.986	877.26	826.724	622.557	560.071	530.656	636.076	326.363	323.867	298.703	297.618	331.188	339.895	402.709	406.373	775.514	575.601	316.311	322.9
SAOUHSC_01433	420.868	0.0199884	0.100382	0.199124	0.842166	0.968636	840	708.595	705.027	712.423	713.834	712.229	710.95	574.132	525.945	404.554	368.594	329.259	374.026	121.359	116.625	110.738	111.916	117.215	113.851	708.682	712.338	501.544	357.293	116.241	114.327
SAOUHSC_01434	335.636	-0.0780237	0.115197	-0.677309	0.49821	0.857033	480	348.646	345.156	352.496	353.928	352.334	351.05	424.03	434.761	299.212	319.412	273.956	293.269	182.168	196.922	165.533	195.604	197.148	180.789	348.766	352.437	386.001	295.546	181.541	191.18
SAOUHSC_01435	214.568	-0.0583002	0.140536	-0.414842	0.678258	0.926497	957	825.589	822	829.413	830.81	829.207	827.936	254.642	275.118	212.401	172.013	188.01	199.078	46.1982	52.3244	49.9396	44.8746	57.4888	52.0359	825.667	829.318	247.387	186.367	49.4874	51.4664
SAOUHSC_01436	210.059	0.136332	0.138391	0.985116	0.324567	0.748357	438	306.714	303.288	310.584	312.014	310.436	309.145	305.158	271.438	205.243	170.746	142.275	204.949	149.022	139.917	128.869	118.609	116.204	143.469	306.862	310.532	260.613	172.657	139.269	126.094
SAOUHSC_01437	493.837	-0.00647955	0.0970335	-0.0667764	0.94676	0.991094	1125	993.589	990	997.408	998.81	997.2	995.935	651.747	602.213	491.174	443.635	397.652	423.972	98.2497	95.0982	96.0332	96.2682	101.108	92.126	993.666	997.315	581.711	421.753	96.4603	96.5007
SAOUHSC_01438	60.4034	0.304338	0.242395	1.25554	0.209281	0.610696	252	125.588	123.17	129.132	130.618	129.224	128.244	97.125	76.193	61.689	50.292	44.771	44.958	115.835	96.7096	93.1602	83.451	87.8444	75.8653	125.963	129.362	78.3357	46.6737	101.902	82.3869
SAOUHSC_01439	44.1829	0.325421	0.302092	1.07723	0.281379	0.707812	222	98.902	96.765	102.164	103.518	102.324	101.322	53.69	79.059	39.853	37.425	24.035	42.362	81.3104	127.728	76.0704	78.3595	59.5578	90.4787	99.277	102.388	57.534	34.6073	95.0364	76.132
SAOUHSC_01440	34.5237	0.00742224	0.315192	0.0235483	0.981213	0.994668	705	573.601	570.028	577.423	578.837	577.229	575.952	42.015	44.644	35	26	30	32.269	10.9712	12.2439	11.8204	9.73547	13.1777	12.1248	573.684	577.339	40.553	29.423	11.6785	11.6793
SAOUHSC_01441	1.54918	0.840721	1.50044	0.560316	0.575264		132	31.692	30.714	33.157	33.886	33.314	32.516	3	1.551	2	1	0	2	14.1787	7.89669	11.7629	6.39616	0	13.3111	31.8543	33.2387	2.18367	1	11.2794	6.56907
SAOUHSC_01442							174	60.052	58.429	62.463	63.524	62.641	61.616	0	0	0	0	0	0	0	0	0	0	0	0	60.3147	62.5937	0	0	0	0
SAOUHSC_01443	4.91583	1.40527	0.885555	1.58688	0.112539		402	270.84	267.514	274.731	276.197	274.61	273.347	9	8	8	4	1	2	4.97724	4.67521	5.67859	3.13892	0.923315	1.5834	271.028	274.718	8.33333	2.33333	5.11035	1.88188
SAOUHSC_01447	241.33	0.0514886	0.138119	0.372786	0.709308	0.940713	28608	28476.6	28473	28480.4	28481.8	28480.2	28478.9	288.006	333.011	248.088	231	178.054	197.057	1.51486	1.82845	1.6987	1.75786	1.58516	1.49742	28476.7	28480.3	289.702	202.037	1.68067	1.61348
SAOUHSC_01448	105.728	-0.605283	0.193898	-3.12166	0.00179834	0.0237282	1392	1260.59	1257	1264.41	1265.81	1264.2	1262.93	124.18	88	86.035	121	84.061	124	14.755	10.9447	13.2692	20.7184	16.8595	21.2479	1260.67	1264.32	99.405	109.687	12.9896	19.6086
SAOUHSC_01450	296.318	-0.817761	0.137068	-5.96609	2.43011e-09	1.94409e-07	1323	1191.59	1188	1195.41	1196.81	1195.2	1193.93	343.442	231.826	193.912	333.496	260.815	381.902	43.1704	30.5073	31.6335	60.3957	55.3295	69.2224	1191.67	1195.32	256.393	325.404	35.1038	61.6492
SAOUHSC_01451	407.102	-0.757169	0.116015	-6.52648	6.7335e-11	8.87237e-09	1041	909.589	906	913.408	914.81	913.2	911.935	464.744	329.117	286.268	468.523	373.493	474.401	76.5292	56.791	61.1176	111.004	103.701	112.579	909.666	913.315	360.043	438.806	64.8126	109.095
SAOUHSC_01452	610.21	-0.69816	0.109194	-6.39374	1.61874e-10	2.01444e-08	1119	987.589	984	991.408	992.81	991.2	989.935	740.541	505.077	420.705	665.862	571.561	701.711	112.313	80.2454	82.7531	145.364	146.207	153.401	987.666	991.315	555.441	646.378	91.7707	148.324
SAOUHSC_01454	315.892	-0.151409	0.115292	-1.31326	0.189094	0.587368	879	747.592	744.022	751.421	752.824	751.214	749.943	405.228	356.666	297.561	271.549	274.073	304.796	81.1884	74.9433	77.2238	78.1799	92.5056	87.9543	747.678	751.327	353.152	283.473	77.7852	86.2133
SAOUHSC_01455	750.156	-0.150672	0.0855445	-1.76133	0.0781823	0.353081	3441	3309.59	3306	3313.41	3314.81	3313.2	3311.93	920.715	852.65	739.729	710.343	591.871	719.864	41.6687	40.3205	43.5368	46.4461	45.2945	47.0375	3309.67	3313.32	837.698	674.026	41.842	46.2594
SAOUHSC_01456	143.957	-0.250874	0.172102	-1.45771	0.144922	0.524394	1341	1209.59	1206	1213.41	1214.81	1213.2	1211.93	157.231	159.67	145.012	115	122.173	164.019	19.4697	20.6982	23.3054	20.5177	25.5333	29.2881	1209.67	1213.32	153.971	133.731	21.1578	25.113
SAOUHSC_01458							153	45.084	43.784	47.054	47.927	47.181	46.228	1	0	0	0	0	0	3.32226	0	0	0	0	0	45.3073	47.112	0.333333	0	1.10742	0
SAOUHSC_01459	99.7326	0.474279	0.193444	2.45176	0.014216	0.110954	333	202.661	199.603	206.577	208.06	206.503	205.334	143.256	154.978	110	68.947	71.118	75.01	105.877	121.384	103.841	71.8239	87.3208	79.0554	202.947	206.632	136.078	71.6917	110.367	79.4
SAOUHSC_01460	238.294	0.185102	0.130708	1.41615	0.156733	0.542757	1146	1014.59	1011	1018.41	1019.81	1018.2	1016.93	316.237	321.158	258.939	182.058	172.039	218.095	46.6854	49.6622	49.5832	38.6928	42.8409	46.4118	1014.67	1018.32	298.778	190.731	48.6436	42.6485
SAOUHSC_01462	377.417	0.14035	0.108288	1.29607	0.194951	0.59217	345	214.415	211.315	218.337	219.83	218.261	217.069	541.574	479.494	377.295	296.908	273.953	357.507	378.322	354.74	336.988	292.736	318.247	356.42	214.689	218.387	466.121	309.456	356.683	322.468
SAOUHSC_01463	280.198	0.048905	0.123707	0.395329	0.6926	0.934622	564	432.608	429.05	436.434	437.86	436.252	434.969	406.291	321.676	281.859	236.373	202.737	270.545	140.67	117.211	125.942	117.004	117.831	134.604	432.697	436.36	336.609	236.552	127.941	123.146
SAOUHSC_01464	175.848	0.152983	0.149791	1.02131	0.307109	0.729476	351	220.318	217.207	224.233	225.734	224.135	222.956	258.925	231.197	165.503	134.897	142.382	152.012	176.029	166.405	143.934	129.522	161.068	147.549	220.586	224.275	218.542	143.097	162.123	146.046
SAOUHSC_01465							177	62.283	60.624	64.741	65.869	64.946	63.927	0	0	0	0	0	0	0	0	0	0	0	0	62.5493	64.914	0	0	0	0
SAOUHSC_01466	720.34	0.0100191	0.0901093	0.111188	0.911467	0.981521	678	546.602	543.028	550.423	551.838	550.23	548.953	919.558	960.653	681.811	646.986	582.181	610.171	251.98	276.568	241.56	254.11	268.275	240.543	546.684	550.34	854.007	613.113	256.703	254.309
SAOUHSC_01467	5384.36	0.0526657	0.0587326	0.896703	0.369877	0.798403	2184	2052.59	2049	2056.41	2057.81	2056.2	2054.93	7106.8	6856.04	5466.18	4787.8	4128.17	4610.44	518.599	523.105	518.362	504.279	509.047	485.534	2052.67	2056.32	6476.34	4508.8	520.022	499.62
SAOUHSC_01468	34.1902	-0.066774	0.326571	-0.20447	0.837986	0.968636	342	211.478	208.378	215.388	216.883	215.323	214.13	51.267	40.953	27.146	22.676	32.859	34.35	36.3105	30.725	24.5775	22.6614	38.6931	34.7158	211.748	215.445	39.7887	29.9617	30.5377	32.0234
SAOUHSC_01469	144.433	0.307084	0.16199	1.8957	0.0579996	0.292611	660	528.602	525.031	532.424	533.838	532.231	530.954	203.661	196.502	162.802	103.601	97.511	129.994	57.7082	58.5113	59.6297	42.0624	46.4536	52.9839	528.686	532.341	187.655	110.369	58.6164	47.1667
SAOUHSC_01470	99.6349	0.2458	0.194087	1.26644	0.205356	0.604464	687	555.602	552.028	559.423	560.838	559.23	557.952	142.316	127.331	112.256	86.726	74.798	71.436	38.3661	36.0605	39.1317	33.5161	33.9128	27.7075	555.684	559.34	127.301	77.6533	37.8528	31.7121
SAOUHSC_01471	2388.15	-0.0400504	0.0599299	-0.668288	0.50395	0.858802	1293	1161.59	1158	1165.41	1166.81	1165.2	1163.93	3198.57	2880.93	2287.3	2103.44	1849.05	2260.95	412.442	388.939	382.741	390.724	402.36	420.376	1161.67	1165.32	2788.94	2071.15	394.707	404.487
SAOUHSC_01472	515.591	0.218326	0.0956878	2.28165	0.0225102	0.152797	2694	2562.59	2559	2566.41	2567.81	2566.2	2564.93	694.905	719.359	550.642	410.217	373.148	436.818	40.6168	43.9474	41.841	34.6251	36.8685	36.8553	2562.67	2566.32	654.969	406.728	42.1351	36.1163
SAOUHSC_01473	160.969	0.177825	0.155051	1.14688	0.25143	0.677741	972	840.589	837	844.412	845.81	844.205	842.935	219.235	218.811	167.336	118.879	129.735	137.453	39.0648	40.8696	38.645	30.4629	38.965	35.2887	840.667	844.317	201.794	128.689	39.5265	34.9055
SAOUHSC_01474	183.751	-0.15396	0.143355	-1.07398	0.282832	0.707812	1203	1071.59	1068	1075.41	1076.81	1075.2	1073.93	217.304	221.309	177.126	163.926	149.622	181.794	30.3737	32.3956	32.1195	32.995	35.2836	36.6335	1071.67	1075.32	205.246	165.114	31.6296	34.9707
SAOUHSC_01475	170.799	-0.0107098	0.147184	-0.0727646	0.941993	0.989657	1143	1011.59	1008	1015.41	1016.81	1015.2	1013.93	226.939	217.839	160.231	147.212	139	153.204	33.602	33.7857	30.7727	31.3794	34.7159	32.699	1011.67	1015.32	201.67	146.472	32.7201	32.9314
SAOUHSC_01476	26.9821	0.245259	0.37795	0.648921	0.51639	0.868237	318	188.026	185.059	191.938	193.422	191.895	190.747	44.527	26.735	31.014	31	16	17.035	35.4705	22.5852	31.5105	34.7373	21.1408	19.3269	188.341	192.021	34.092	21.345	29.8554	25.0683
SAOUHSC_01477	3059.43	0.042538	0.0598844	0.710335	0.477496	0.848929	681	549.602	546.028	553.423	554.838	553.23	551.953	4220.13	3895.49	2919	2729.83	2332.7	2676.82	1150.1	1115.33	1028.57	1066.37	1069.1	1049.52	549.684	553.34	3678.2	2579.78	1098	1061.66
SAOUHSC_01478	79.5564	0.0257412	0.212599	0.121079	0.903628	0.98125	588	456.604	453.042	460.431	461.848	460.247	458.96	99.15	113.029	73.01	72.39	58.984	71.638	32.5247	39.0041	30.9225	33.9717	32.4942	33.7788	456.692	460.352	95.063	67.6707	34.1504	33.4149
SAOUHSC_01479	119.207	0.348753	0.180413	1.93309	0.0532256	0.277915	576	444.605	441.048	448.431	449.853	448.249	446.963	177.142	175.41	122.81	83.291	75.072	113.476	59.6769	62.1765	53.4066	40.13	42.4645	54.9424	444.695	448.355	158.454	90.613	58.42	45.8456
SAOUHSC_01480	398.533	0.115287	0.108174	1.06575	0.286536	0.708433	1104	972.589	969	976.408	977.81	976.2	974.935	506.045	549.921	410.304	325.347	310.408	343.696	77.9326	88.7225	81.9469	72.116	80.6231	76.2912	972.666	976.315	488.757	326.484	82.8674	76.3434
SAOUHSC_01481	448.99	0.0712733	0.100343	0.710293	0.477522	0.848929	1299	1167.59	1164	1171.41	1172.81	1171.2	1169.93	587.232	593.419	450.616	361.525	347.131	413.061	75.3318	79.7014	75.0165	66.8114	75.1497	76.4062	1167.67	1171.32	543.756	373.906	76.6832	72.7891
SAOUHSC_01482	190.595	-0.0912336	0.142005	-0.642469	0.520569	0.86944	1065	933.589	930	937.408	938.81	937.2	935.935	229.027	238.396	186.367	180.42	142.819	181.824	36.7444	40.075	38.7704	41.6531	38.6384	42.0419	933.666	937.315	217.93	168.354	38.5299	40.7778
SAOUHSC_01483	269.443	-0.0209157	0.121868	-0.171627	0.863731	0.97243	1167	1035.59	1032	1039.41	1040.81	1039.2	1037.93	362.239	322.515	263.702	221.546	212.546	260.853	52.3922	48.8572	49.4751	46.1352	51.8584	54.3878	1035.67	1039.32	316.152	231.648	50.2415	50.7938
SAOUHSC_01484							201	81.219	79.316	84.17	85.471	84.321	83.315	0	1	0	0	0	0	0	1.97106	0	0	0	0	81.5683	84.369	0.333333	0	0.657018	0
SAOUHSC_01485	207.953	-0.0395902	0.138159	-0.286556	0.774453	0.956649	432	300.733	297.32	304.6	306.034	304.462	303.171	295.287	236.775	195.224	196.64	162.531	183.236	147.069	124.5	124.986	139.265	135.354	130.797	300.884	304.556	242.429	180.802	132.185	135.139
SAOUHSC_01486	483.595	-0.0849299	0.0993352	-0.854983	0.392561	0.801582	945	813.589	810	817.414	818.812	817.207	815.936	658.278	556.515	453.176	465.025	381.472	430.595	121.189	107.411	108.114	123.093	118.358	114.206	813.668	817.318	555.99	425.697	112.238	118.552
SAOUHSC_01487	384.642	-0.0204808	0.108946	-0.18799	0.850885	0.971074	603	471.602	468.035	475.428	476.846	475.243	473.956	525.553	446.218	379.237	344.984	319.628	327.011	166.917	149.048	155.555	156.805	170.528	149.314	471.688	475.348	450.336	330.541	157.173	158.882
SAOUHSC_01488	88.7712	0.148279	0.202712	0.731474	0.46449	0.843431	573	441.607	438.049	445.432	446.853	445.25	443.963	131.894	117.351	83.527	78	56.235	84.053	44.735	41.8816	36.5681	37.8329	32.0233	40.9713	441.696	445.355	110.924	72.7627	41.0616	36.9425
SAOUHSC_01489							315	185.117	182.161	189.02	190.509	188.981	187.831	0	0	0	0	0	0	0	0	0	0	0	0	185.433	189.107	0	0	0	0
SAOUHSC_01490	9011.57	0.102187	0.0582538	1.75416	0.0794024	0.356436	273	145.036	142.413	148.737	150.213	148.807	147.728	12757.5	11381.1	8735.97	8102.12	6773.35	7636.51	13174.9	12493.7	11453.8	11690.5	11541.1	11186.8	145.395	148.916	10958.2	7504	12374.1	11472.8
SAOUHSC_01491	1015.22	0.102886	0.0768073	1.33953	0.180398	0.57497	999	867.589	864	871.408	872.81	871.2	869.935	1325.59	1335.72	1056.43	844.021	756.893	909.914	228.851	241.691	236.417	209.591	220.283	226.355	867.666	871.315	1239.25	836.943	235.653	218.743
SAOUHSC_01492	1477.2	0.0485246	0.0709026	0.684384	0.493733	0.854024	1311	1179.59	1176	1183.41	1184.81	1183.2	1181.93	1940.73	1859.61	1514.04	1321.03	1129.11	1268.61	246.43	247.214	249.495	241.66	241.961	232.28	1179.67	1183.32	1771.46	1239.59	247.713	238.633
SAOUHSC_01493	1753.48	-0.0485304	0.0819857	-0.591937	0.553893	0.881841	1176	1044.59	1041	1048.41	1049.81	1048.2	1046.93	2577.78	2046.86	1548.94	1540.16	1299.47	1751.29	369.623	307.393	288.113	317.978	314.331	362.004	1044.67	1048.32	2057.86	1530.31	321.71	331.437
SAOUHSC_01494							138	35.368	34.289	36.978	37.742	37.117	36.269	0	0	0	0	0	0	0	0	0	0	0	0	35.545	37.0427	0	0	0	0
SAOUHSC_01495	3.23151	-0.58325	1.05735	-0.551614	0.581213		117	23.173	22.464	24.29	24.833	24.362	23.751	5	1.172	3	5	4	1	32.3184	8.15895	24.0851	43.6446	41.6301	9.1116	23.309	24.3153	3.05733	3.33333	21.5208	31.4621
SAOUHSC_01496	383.452	-0.0639866	0.104043	-0.615001	0.538554	0.879913	660	528.602	525.031	532.424	533.838	532.231	530.954	492.904	472.772	363.277	352.661	294.176	361.457	139.667	140.775	133.057	143.181	140.143	147.325	528.686	532.341	442.984	336.098	137.833	143.55
SAOUHSC_01497	205.965	0.144601	0.141585	1.0213	0.30711	0.729476	969	837.589	834	841.413	842.81	841.206	839.935	309.648	263.244	199.186	157	145.022	202.015	55.3727	49.3458	46.1646	40.3748	43.7117	52.0492	837.667	841.317	257.359	168.012	50.2944	45.3786
SAOUHSC_01499	231.122	0.12729	0.13117	0.970419	0.331838	0.757713	987	855.589	852	859.412	860.81	859.205	857.935	314.721	290.132	248.142	182	168.774	215.929	55.0959	53.237	56.3065	45.8252	49.8051	54.4669	855.667	859.317	284.332	188.901	54.8798	50.0324
SAOUHSC_01500							117	23.173	22.464	24.29	24.833	24.362	23.751	0	0	0	0	1	0	0	0	0	0	10.4075	0	23.309	24.3153	0	0.333333	0	3.46917
SAOUHSC_01501	1358.21	-0.00153178	0.0686273	-0.0223203	0.982192	0.994668	1461	1329.59	1326	1333.41	1334.81	1333.2	1331.93	1859.94	1651.4	1315.37	1190.76	1030.55	1264.96	209.528	194.7	192.373	193.35	195.992	205.528	1329.67	1333.32	1608.9	1162.09	198.867	198.29
SAOUHSC_01502	140.417	-0.0165771	0.161808	-0.102449	0.9184	0.981521	1380	1248.59	1245	1252.41	1253.81	1252.2	1250.93	185.549	165.873	142.004	117.38	115.888	128.224	22.2586	20.8287	22.1113	20.2909	23.4655	22.1826	1248.67	1252.32	164.475	120.497	21.7329	21.9797
SAOUHSC_01503	48.2235	-0.211189	0.273948	-0.770908	0.440761	0.83033	954	822.589	819	826.413	827.81	826.207	824.936	55.324	69.194	36	46.708	40.155	46.004	10.0738	13.2082	8.49502	12.2294	12.3229	12.0686	822.667	826.318	53.506	44.289	10.5923	12.2069
SAOUHSC_01504	59.5741	0.393236	0.245182	1.60385	0.108747	0.442896	225	101.496	99.336	104.795	106.162	104.958	103.952	92.824	85	60	52	40	42	136.984	133.773	111.652	106.163	96.6293	87.4365	101.876	105.024	79.2747	44.6667	127.47	96.743
SAOUHSC_01505	74.1498	0.318013	0.232248	1.36928	0.170911	0.560527	546	414.611	411.062	418.437	419.862	418.255	416.976	110.022	88.013	91.163	46.009	50.008	74.242	39.7464	33.4733	42.4861	23.7509	30.3154	38.5316	414.703	418.364	96.3993	56.753	38.5686	30.866
SAOUHSC_01507	2.78909	-0.578884	1.12129	-0.516265	0.605669		120	24.778	24.012	25.973	26.572	26.052	25.425	5	1	2	5	1	3	30.2253	6.51062	15.0163	40.7836	9.73234	25.5348	24.921	26.0163	2.66667	3	17.2507	25.3502
SAOUHSC_01508	40.6565	-0.567589	0.292778	-1.93863	0.0525459	0.277	915	783.589	780.005	787.415	788.814	787.207	785.937	39.083	46.137	31.065	39.46	42.366	43.423	7.47056	9.24714	7.69363	10.8423	13.6455	11.9566	783.67	787.319	38.7617	41.7497	8.13711	12.1481
SAOUHSC_01510	8.68674	-0.0761372	0.634906	-0.119919	0.904547		207	86.158	84.166	89.201	90.565	89.359	88.325	5.682	13.638	8.935	6.875	7.595	7.681	9.87782	25.3327	19.5339	16.4529	21.5495	18.8197	86.5083	89.4163	9.41833	7.38367	18.2482	18.9407
SAOUHSC_01511	40.0523	-0.58418	0.291752	-2.00232	0.0452504	0.251516	891	759.589	756.015	763.418	764.819	763.214	761.937	45.987	37.917	30.274	40.9	40.328	42.131	9.06804	7.84083	7.73325	11.5905	13.3974	11.9663	759.674	763.323	38.0593	41.1197	8.21404	12.3181
SAOUHSC_01512	46.8966	-0.682975	0.271431	-2.51619	0.011863	0.0973371	918	786.589	783.004	790.415	791.813	790.207	788.937	46	48.107	34	53.002	39.594	56	8.75929	9.6051	8.38847	14.508	12.7043	15.3611	786.669	790.319	42.7023	49.532	8.91762	14.1911
SAOUHSC_01513	52.8431	-0.442257	0.268014	-1.65013	0.0989169	0.411083	348	217.369	214.257	221.285	222.778	221.195	220.008	65.718	59.902	33.604	42.581	54.369	60.063	45.2838	43.7083	29.614	41.4267	62.3222	59.0802	217.637	221.327	53.0747	52.3377	39.5354	54.2764
SAOUHSC_01514							837	705.595	702.027	709.423	710.837	709.229	707.95	0	0	0	0	0	0	0	0	0	0	0	0	705.682	709.339	0	0	0	0
SAOUHSC_01515							1455	1323.59	1320	1327.41	1328.81	1327.2	1325.93	0	0	0	0	0	0	0	0	0	0	0	0	1323.67	1327.32	0	0	0	0
SAOUHSC_01516							303	173.53	170.677	177.388	178.875	177.392	176.255	0	0	0	0	0	0	0	0	0	0	0	0	173.865	177.507	0	0	0	0
SAOUHSC_01517							300	170.649	167.809	174.485	175.976	174.508	173.363	0	0	0	0	0	0	0	0	0	0	0	0	170.981	174.616	0	0	0	0
SAOUHSC_01518							165	53.455	51.962	55.667	56.672	55.853	54.824	0	0	0	0	0	0	0	0	0	0	0	0	53.6947	55.783	0	0	0	0
SAOUHSC_01519							390	258.918	255.632	262.816	264.282	262.704	261.447	0	0	0	0	0	0	0	0	0	0	0	0	259.122	262.811	0	0	0	0
SAOUHSC_01520							1467	1335.59	1332	1339.41	1340.81	1339.2	1337.93	0	0	0	0	0	0	0	0	0	0	0	0	1335.67	1339.32	0	0	0	0
SAOUHSC_01521							1911	1779.59	1776	1783.41	1784.81	1783.2	1781.93	0	0	0	0	0	0	0	0	0	0	0	0	1779.67	1783.32	0	0	0	0
SAOUHSC_01522							291	162.058	159.276	165.85	167.314	165.88	164.744	0	0	0	0	0	0	0	0	0	0	0	0	162.395	165.979	0	0	0	0
SAOUHSC_01523							1584	1452.59	1449	1456.41	1457.81	1456.2	1454.93	0	0	0	0	0	0	0	0	0	0	0	0	1452.67	1456.32	0	0	0	0
SAOUHSC_01524							825	693.595	690.027	697.423	698.837	697.229	695.95	0	0	0	0	0	0	0	0	0	0	0	0	693.682	697.339	0	0	0	0
SAOUHSC_01525							6201	6069.59	6066	6073.41	6074.81	6073.2	6071.94	0	0	0	0	0	0	0	0	0	0	0	0	6069.67	6073.31	0	0	0	0
SAOUHSC_01526							159	49.21	47.773	51.296	52.216	51.45	50.463	0	0	0	0	0	0	0	0	0	0	0	0	49.4263	51.3763	0	0	0	0
SAOUHSC_01527							351	220.318	217.207	224.233	225.734	224.135	222.956	0	0	0	0	0	0	0	0	0	0	0	0	220.586	224.275	0	0	0	0
SAOUHSC_01528							456	324.676	321.214	328.533	329.962	328.386	327.09	0	0	0	0	0	0	0	0	0	0	0	0	324.808	328.479	0	0	0	0
SAOUHSC_01529							642	510.602	507.031	514.424	515.845	514.231	512.955	0	0	0	0	0	0	0	0	0	0	0	0	510.686	514.344	0	0	0	0
SAOUHSC_01530							396	264.875	261.573	268.773	270.237	268.663	267.39	0	0	0	0	0	0	0	0	0	0	0	0	265.074	268.763	0	0	0	0
SAOUHSC_01531							402	270.84	267.514	274.731	276.197	274.61	273.347	0	0	0	0	0	0	0	0	0	0	0	0	271.028	274.718	0	0	0	0
SAOUHSC_01532							333	202.661	199.603	206.577	208.06	206.503	205.334	0	0	0	0	0	0	0	0	0	0	0	0	202.947	206.632	0	0	0	0
SAOUHSC_01533							279	150.687	147.991	154.415	155.886	154.475	153.349	0	0	0	0	0	0	0	0	0	0	0	0	151.031	154.57	0	0	0	0
SAOUHSC_01535							1164	1032.59	1029	1036.41	1037.81	1036.2	1034.93	0	0	0	0	0	0	0	0	0	0	0	0	1032.67	1036.32	0	0	0	0
SAOUHSC_01536							774	642.595	639.027	646.423	647.837	646.229	644.952	0	0	0	0	0	0	0	0	0	0	0	0	642.682	646.339	0	0	0	0
SAOUHSC_01537							1239	1107.59	1104	1111.41	1112.81	1111.2	1109.93	0	0	0	0	0	0	0	0	0	0	0	0	1107.67	1111.32	0	0	0	0
SAOUHSC_01538							1692	1560.59	1557	1564.41	1565.81	1564.2	1562.93	0	0	0	0	0	0	0	0	0	0	0	0	1560.67	1564.32	0	0	0	0
SAOUHSC_01539							306	176.422	173.542	180.286	181.785	180.284	179.129	0	0	0	0	0	0	0	0	0	0	0	0	176.75	180.399	0	0	0	0
SAOUHSC_01540							315	185.117	182.161	189.02	190.509	188.981	187.831	0	0	0	0	0	0	0	0	0	0	0	0	185.433	189.107	0	0	0	0
SAOUHSC_01541							438	306.714	303.288	310.584	312.014	310.436	309.145	0	0	0	0	0	0	0	0	0	0	0	0	306.862	310.532	0	0	0	0
SAOUHSC_01542							1368	1236.59	1233	1240.41	1241.81	1240.2	1238.93	0	0	0	0	0	0	0	0	0	0	0	0	1236.67	1240.32	0	0	0	0
SAOUHSC_01543							291	162.058	159.276	165.85	167.314	165.88	164.744	0	0	0	0	0	0	0	0	0	0	0	0	162.395	165.979	0	0	0	0
SAOUHSC_01544							105	17.364	16.871	18.158	18.595	18.226	17.772	0	0	0	0	0	0	0	0	0	0	0	0	17.4643	18.1977	0	0	0	0
SAOUHSC_01545							291	162.058	159.276	165.85	167.314	165.88	164.744	0	0	0	0	0	0	0	0	0	0	0	0	162.395	165.979	0	0	0	0
SAOUHSC_01546							261	133.858	131.35	137.506	138.983	137.569	136.539	0	0	0	0	0	0	0	0	0	0	0	0	134.238	137.697	0	0	0	0
SAOUHSC_01547							1998	1866.59	1863	1870.41	1871.81	1870.2	1868.93	0	0	0	0	0	0	0	0	0	0	0	0	1866.67	1870.32	0	0	0	0
SAOUHSC_01548							201	81.219	79.316	84.17	85.471	84.321	83.315	0	0	0	0	0	0	0	0	0	0	0	0	81.5683	84.369	0	0	0	0
SAOUHSC_01549							168	55.636	54.089	57.918	58.915	58.095	57.052	0	0	0	0	0	0	0	0	0	0	0	0	55.881	58.0207	0	0	0	0
SAOUHSC_01550							201	81.219	79.316	84.17	85.471	84.321	83.315	0	0	0	0	0	0	0	0	0	0	0	0	81.5683	84.369	0	0	0	0
SAOUHSC_01551							189	71.555	69.795	74.264	75.517	74.454	73.463	0	0	0	0	0	0	0	0	0	0	0	0	71.8713	74.478	0	0	0	0
SAOUHSC_01552							543	411.612	408.063	415.44	416.865	415.256	413.977	0	0	0	0	0	0	0	0	0	0	0	0	411.705	415.366	0	0	0	0
SAOUHSC_01553							237	112.055	109.798	115.465	116.894	115.597	114.622	0	0	0	0	0	0	0	0	0	0	0	0	112.439	115.704	0	0	0	0
SAOUHSC_01554							309	179.321	176.406	183.187	184.69	183.176	182.016	0	0	0	0	0	0	0	0	0	0	0	0	179.638	183.294	0	0	0	0
SAOUHSC_01555							348	217.369	214.257	221.285	222.778	221.195	220.008	0	0	0	0	0	0	0	0	0	0	0	0	217.637	221.327	0	0	0	0
SAOUHSC_01556							402	270.84	267.514	274.731	276.197	274.61	273.347	0	0	0	0	0	0	0	0	0	0	0	0	271.028	274.718	0	0	0	0
SAOUHSC_01557							207	86.158	84.166	89.201	90.565	89.359	88.325	0	0	0	0	0	0	0	0	0	0	0	0	86.5083	89.4163	0	0	0	0
SAOUHSC_01558							243	117.432	115.125	120.899	122.359	121.016	120.046	0	0	0	0	0	0	0	0	0	0	0	0	117.819	121.14	0	0	0	0
SAOUHSC_01559							201	81.219	79.316	84.17	85.471	84.321	83.315	0	0	0	0	0	0	0	0	0	0	0	0	81.5683	84.369	0	0	0	0
SAOUHSC_01560							258	131.087	128.606	134.717	136.195	134.778	133.773	0	0	0	0	0	0	0	0	0	0	0	0	131.47	134.915	0	0	0	0
SAOUHSC_01561							402	270.84	267.514	274.731	276.197	274.61	273.347	0	0	0	0	0	0	0	0	0	0	0	0	271.028	274.718	0	0	0	0
SAOUHSC_01562							186	69.193	67.454	71.838	73.069	72.038	71.041	0	0	0	0	0	0	0	0	0	0	0	0	69.495	72.0493	0	0	0	0
SAOUHSC_01563							1953	1821.59	1818	1825.41	1826.81	1825.2	1823.93	0	0	0	0	0	0	0	0	0	0	0	0	1821.67	1825.32	0	0	0	0
SAOUHSC_01565							558	426.608	423.053	430.434	431.86	430.252	428.972	0	0	0	0	0	0	0	0	0	0	0	0	426.698	430.361	0	0	0	0
SAOUHSC_01566							1167	1035.59	1032	1039.41	1040.81	1039.2	1037.93	0	0	0	0	0	0	0	0	0	0	0	0	1035.67	1039.32	0	0	0	0
SAOUHSC_01567							363	232.155	229.001	236.071	237.557	235.975	234.753	0	0	0	0	0	0	0	0	0	0	0	0	232.409	236.095	0	0	0	0
SAOUHSC_01568							324	193.864	190.869	197.776	199.267	197.738	196.559	0	0	0	0	0	0	0	0	0	0	0	0	194.17	197.855	0	0	0	0
SAOUHSC_01569							162	51.313	49.848	53.461	54.424	53.635	52.626	0	0	0	0	0	0	0	0	0	0	0	0	51.5407	53.5617	0	0	0	0
SAOUHSC_01570							264	136.63	134.106	140.292	141.783	140.374	139.32	0	0	0	0	0	0	0	0	0	0	0	0	137.009	140.492	0	0	0	0
SAOUHSC_01571							216	93.751	91.656	96.944	98.296	97.075	96.074	0	0	0	0	0	0	0	0	0	0	0	0	94.117	97.1483	0	0	0	0
SAOUHSC_01572							366	235.123	231.95	239.037	240.527	238.937	237.705	0	0	0	0	0	0	0	0	0	0	0	0	235.37	239.056	0	0	0	0
SAOUHSC_01573							246	120.146	117.781	123.625	125.108	123.739	122.765	0	0	0	0	0	0	0	0	0	0	0	0	120.517	123.871	0	0	0	0
SAOUHSC_01574							264	136.63	134.106	140.292	141.783	140.374	139.32	0	0	0	0	0	0	0	0	0	0	0	0	137.009	140.492	0	0	0	0
SAOUHSC_01575							714	582.601	579.028	586.423	587.837	586.229	584.952	0	0	0	0	0	0	0	0	0	0	0	0	582.684	586.339	0	0	0	0
SAOUHSC_01576							933	801.589	798.004	805.415	806.812	805.207	803.936	0	0	0	0	0	0	0	0	0	0	0	0	801.669	805.318	0	0	0	0
SAOUHSC_01577							342	211.478	208.378	215.388	216.883	215.323	214.13	0	0	0	0	0	0	0	0	0	0	0	0	211.748	215.445	0	0	0	0
SAOUHSC_01578							228	104.104	101.92	107.442	108.835	107.599	106.589	0	0	0	0	0	0	0	0	0	0	0	0	104.489	107.674	0	0	0	0
SAOUHSC_01579							147	41.115	39.874	42.928	43.747	43.034	42.126	0	0	0	0	0	0	0	0	0	0	0	0	41.3057	42.969	0	0	0	0
SAOUHSC_01580							615	483.602	480.034	487.428	488.846	487.242	485.956	0	0	0	0	0	0	0	0	0	0	0	0	483.688	487.348	0	0	0	0
SAOUHSC_01582							1206	1074.59	1071	1078.41	1079.81	1078.2	1076.93	0	0	0	0	0	0	0	0	0	0	0	0	1074.67	1078.32	0	0	0	0
SAOUHSC_01583	273.858	-0.440609	0.128669	-3.42437	0.00061622	0.0100024	2028	1896.59	1893	1900.41	1901.81	1900.2	1898.93	281.141	308.251	232.959	243.986	261.269	301.33	22.2029	25.4573	23.9051	27.8059	34.8621	34.3407	1896.67	1900.32	274.117	268.862	23.8551	32.3362
SAOUHSC_01584	88.2822	-0.555828	0.20538	-2.70634	0.00680297	0.0642981	870	738.593	735.022	742.422	743.825	742.217	740.944	83.626	93.45	74.655	83.473	79.142	107.811	16.9588	19.8763	19.6096	24.3229	27.036	31.4885	738.679	742.329	83.9103	90.142	18.8149	27.6158
SAOUHSC_01585	1176.01	-0.21612	0.0733315	-2.94716	0.00320705	0.0374155	1752	1620.59	1617	1624.41	1625.81	1624.2	1622.93	1506.01	1372.1	1005.16	1131.61	940.221	1173.92	139.192	132.657	120.671	150.857	146.776	156.535	1620.67	1624.32	1294.42	1081.92	130.84	151.39
SAOUHSC_01586	1953.42	-0.0428098	0.0630884	-0.678568	0.497412	0.857033	726	594.601	591.028	598.423	599.837	598.229	596.952	2648.57	2342.11	1844.43	1757.39	1514.3	1823.27	667.183	619.521	601.054	635.001	641.814	660.976	594.684	598.339	2278.37	1698.32	629.253	645.93
SAOUHSC_01587	331.53	-0.071459	0.110499	-0.646694	0.51783	0.868869	738	606.596	603.028	610.423	611.837	610.229	608.952	417.006	411.54	315.802	293.812	265.175	313.335	102.968	106.692	100.889	104.082	110.18	111.353	606.682	610.339	381.449	290.774	103.516	108.538
SAOUHSC_01588	152.62	0.0379918	0.154883	0.245293	0.806229	0.965963	543	411.612	408.063	415.44	416.865	415.256	413.977	198.35	187.955	159.318	131.62	116.327	139.071	72.1777	72.0084	74.7854	68.433	71.0278	72.7	411.705	415.366	181.874	129.006	72.9905	70.7203
SAOUHSC_01589	109.134	0.040552	0.187218	0.216603	0.828518	0.967488	732	600.599	597.028	604.423	605.837	604.229	602.952	164.823	128.85	100.665	83.213	84.412	109.675	41.1049	33.7403	32.4784	29.7697	35.4215	39.3642	600.683	604.339	131.446	92.4333	35.7745	34.8518
SAOUHSC_01590	11.3187	0.0978619	0.558363	0.175266	0.860871	0.97243	507	375.622	372.112	379.462	380.886	379.286	378.013	22	10	10	10	10	8	8.77265	4.2013	5.13914	5.69043	6.68496	4.57993	375.732	379.395	14	9.33333	6.0377	5.65177
SAOUHSC_01591	80.2108	-0.150273	0.21908	-0.685927	0.492759	0.854024	888	756.589	753.016	760.418	761.819	760.214	758.937	97.075	81.006	88.028	78.488	70.254	67.155	19.218	16.8179	22.575	22.3302	23.4315	19.1491	756.674	760.323	88.703	71.9657	19.5369	21.6369
SAOUHSC_01592	96.7629	0.0449986	0.196911	0.228522	0.81924	0.965963	450	318.685	315.237	322.549	323.974	322.397	321.102	141.007	107.838	98	85	81.756	77.35	66.2734	53.4802	59.2502	56.8655	64.2977	52.1309	318.824	322.491	115.615	81.3687	59.668	57.7647
SAOUHSC_01593	68.5945	-0.282813	0.257145	-1.09982	0.271411	0.700414	543	411.612	408.063	415.44	416.865	415.256	413.977	103	63.162	55	47	75.114	70.254	37.4808	24.1982	25.8175	24.4367	45.8637	36.726	411.705	415.366	73.7207	64.1227	29.1655	35.6755
SAOUHSC_01594	323.985	-0.0566579	0.114269	-0.49583	0.620014	0.910882	909	777.589	774.005	781.417	782.815	781.207	779.937	429.603	411.377	291.277	309.212	240.204	301.015	82.7515	83.091	72.6913	85.6124	77.9613	83.5227	777.67	781.32	377.419	283.477	79.5113	82.3655
SAOUHSC_01595	6.85298	-0.178981	0.709182	-0.252377	0.80075		249	122.864	120.469	126.371	127.856	126.472	125.502	12.293	6.211	5	4	6	9	14.9857	8.05978	7.7158	6.78076	12.0288	15.5191	123.235	126.61	7.83467	6.33333	10.2538	11.4429
SAOUHSC_01596	29.1174	0.108564	0.353737	0.306905	0.758915	0.952747	756	624.596	621.027	628.423	629.837	628.229	626.952	52.775	32.002	24.095	22.025	24	26	12.6558	8.0562	7.47715	7.57913	9.68632	8.97459	624.682	628.339	36.2907	24.0083	9.39638	8.74668
SAOUHSC_01597	132.763	-0.0930251	0.185843	-0.500557	0.616683	0.909673	786	654.595	651.027	658.423	659.837	658.229	656.952	206.687	165	93.032	120	113.002	118.997	47.2932	39.6225	27.5541	39.4171	43.5285	39.1994	654.682	658.339	154.906	117.333	38.1566	40.715
SAOUHSC_01598	119.617	0.0506242	0.180526	0.280426	0.77915	0.957376	921	789.589	786.004	793.415	794.813	793.207	791.937	180.203	155.339	101.832	115	83.003	105	34.1838	30.8967	25.0288	31.3597	26.5323	28.6929	789.669	793.319	145.791	101.001	30.0365	28.8616
SAOUHSC_01599	1349.04	0.0612027	0.0701822	0.872054	0.383179	0.798438	1485	1353.59	1350	1357.41	1358.81	1357.2	1355.93	1900.6	1674.62	1323.91	1121.29	1049.11	1211.95	210.312	193.927	190.199	178.853	195.993	193.43	1353.67	1357.32	1633.05	1127.45	198.146	189.425
SAOUHSC_01600	295.405	0.235791	0.122237	1.92897	0.053735	0.277982	894	762.589	759.013	766.418	767.819	766.214	764.937	403.642	402.629	322.046	210	222.472	263.448	79.2802	82.9304	81.9429	59.2789	73.6192	74.5323	762.673	766.323	376.106	231.973	81.3845	69.1435
SAOUHSC_01601	358.878	0.0546277	0.130391	0.418952	0.675251	0.926497	1650	1518.59	1515	1522.41	1523.81	1522.2	1520.93	589.438	426.032	303.888	329.012	248.903	329.433	58.1375	43.963	38.9262	46.7973	41.4595	46.8741	1518.67	1522.32	439.786	302.449	47.0089	45.0436
SAOUHSC_01602	75.2524	0.440205	0.217896	2.02025	0.043357	0.243453	1020	888.589	885	892.408	893.81	892.2	890.935	118.074	107.054	82.532	50	50.29	64.382	19.9028	18.911	18.035	12.1245	14.2917	15.6384	888.666	892.315	102.553	54.8907	18.9496	14.0182
SAOUHSC_01603	2.94749	-0.052651	1.13513	-0.0463834	0.963005		255	128.323	125.877	131.916	133.399	131.997	130.999	1.33	6.058	3	1.011	1	6.291	1.55196	7.52416	4.43488	1.64308	1.92088	10.3929	128.705	132.132	3.46267	2.76733	4.50367	4.65228
SAOUHSC_01604	256.115	0.350199	0.124833	2.80534	0.00502638	0.0507166	372	241.063	237.855	244.973	246.452	244.875	243.625	366.155	350.949	291.838	208.464	168.843	204.093	227.507	230.668	232.319	183.332	174.825	181.294	241.297	244.984	336.314	193.8	230.165	179.817
SAOUHSC_01605	4134.97	0.0736107	0.0552669	1.33191	0.182889	0.579693	1407	1275.59	1272	1279.41	1280.81	1279.2	1277.93	5648.82	5317.04	4097.86	3456.26	3193.57	3668.83	663.293	653.492	624.606	584.874	632.999	621.291	1275.67	1279.32	5021.24	3439.55	647.131	613.054
SAOUHSC_01606	167.301	0.0158599	0.150849	0.105138	0.916267	0.981521	1134	1002.59	999	1006.41	1007.81	1006.2	1004.93	213.135	211.167	171.457	135.016	127.004	165.118	31.8413	33.0459	33.2231	29.0367	32.0036	35.5576	1002.67	1006.32	198.586	142.379	32.7034	32.1993
SAOUHSC_01607							180	64.553	62.852	67.077	68.245	67.284	66.254	1	0	0	0	0	0	2.32028	0	0	0	0	0	64.8273	67.261	0.333333	0	0.773427	0
SAOUHSC_01609	244.577	-0.0589879	0.133611	-0.441491	0.658858	0.920178	981	849.589	846	853.412	854.81	853.205	851.935	289.305	338.119	223.744	221.791	181.691	238.246	51.0041	62.4822	51.1272	56.236	53.994	60.5194	849.667	853.317	283.723	213.909	54.8712	56.9165
SAOUHSC_01610	193.299	-0.0547207	0.139727	-0.391626	0.695335	0.93659	438	306.714	303.288	310.584	312.014	310.436	309.145	239.733	231.197	196.305	172.65	151.252	182.616	117.072	119.175	123.257	119.931	123.536	127.835	306.862	310.532	222.412	168.839	119.834	123.767
SAOUHSC_01611	1201.08	-0.0262447	0.080778	-0.324899	0.745258	0.951606	1275	1143.59	1140	1147.41	1148.81	1147.2	1145.93	1533.42	1484.75	1194.7	959.938	943.626	1206.15	200.84	203.614	203.049	181.107	208.558	227.781	1143.67	1147.32	1404.29	1036.57	202.501	205.815
SAOUHSC_01612	850.626	-0.0576417	0.0782621	-0.736521	0.461414	0.842008	984	852.589	849	856.412	857.81	856.205	854.935	1098.7	1041.63	815.664	768.454	648.216	812.907	193.018	191.806	185.732	194.163	191.959	205.771	852.667	856.317	985.331	743.192	190.186	197.298
SAOUHSC_01613	964.434	-0.100619	0.0767454	-1.31107	0.189833	0.587368	993	861.589	858	865.412	866.81	865.205	863.935	1241.05	1183.28	885.12	849.105	754.001	962.15	215.748	215.604	199.452	212.314	220.962	241.011	861.667	865.317	1103.15	855.085	210.268	224.762
SAOUHSC_01614	1115	-0.219432	0.0747724	-2.93466	0.00333911	0.0380527	1422	1290.59	1287	1294.41	1295.81	1294.2	1292.93	1380.82	1259.73	1016.47	1109.09	881.757	1089.16	160.254	153.023	153.138	185.509	172.748	182.301	1290.67	1294.32	1219.01	1026.67	155.472	180.186
SAOUHSC_01615	906.727	-0.198559	0.0767376	-2.58751	0.0096672	0.0839466	1680	1548.59	1545	1552.41	1553.81	1552.2	1550.93	1127.4	1082.82	796.061	838.774	746.763	898.516	109.044	109.568	99.9998	117	121.983	125.374	1548.67	1552.32	1002.09	828.018	106.204	121.453
SAOUHSC_01617	141.259	-0.449664	0.163665	-2.74746	0.00600592	0.0579882	453	321.679	318.226	325.541	326.969	325.391	324.095	160.254	136.833	123.544	137.208	118.635	164.776	74.6179	67.2221	74.0077	90.9523	92.4424	110.026	321.815	325.485	140.21	140.206	71.9492	97.807
SAOUHSC_01618	1023.4	0.0876724	0.0813551	1.07765	0.28119	0.707812	882	750.591	747.021	754.418	755.824	754.214	752.941	1316.42	1293.65	1104.17	848.829	798.96	892.41	262.695	270.733	285.42	243.411	268.594	256.495	750.677	754.326	1238.08	846.733	272.949	256.166
SAOUHSC_01619	224.45	0.313332	0.142337	2.20134	0.027712	0.177865	231	106.732	104.532	110.106	111.513	110.253	109.253	277.664	329.461	257.01	168.117	155.319	196.615	389.658	492.736	455.196	326.759	357.19	389.456	107.123	110.34	288.045	173.35	445.863	357.802
SAOUHSC_01620	1094.69	0.141221	0.0779992	1.81054	0.0702124	0.331306	1338	1206.59	1203	1210.41	1211.81	1210.2	1208.93	1445.76	1538.42	1093.71	893.505	805.691	969.865	179.472	199.926	176.21	159.809	168.802	173.614	1206.67	1210.32	1359.3	889.687	185.202	167.408
SAOUHSC_01621	405.891	0.0130457	0.1072	0.121695	0.903141	0.98125	390	258.918	255.632	262.816	264.282	262.704	261.447	528.697	524.901	385.916	323.016	333.585	382.936	305.846	321.011	286.352	264.908	321.962	316.97	259.122	262.811	479.838	346.512	304.403	301.28
SAOUHSC_01622	231.069	0.157991	0.134858	1.17154	0.241383	0.660192	363	232.155	229.001	236.071	237.557	235.975	234.753	305.147	328.265	228.303	201.706	152.887	210.566	196.875	224.101	188.594	184.031	164.275	194.113	232.409	236.095	287.238	188.386	203.19	180.806
SAOUHSC_01623	1411.68	0.0269743	0.0704623	0.382819	0.701854	0.937097	1356	1224.59	1221	1228.41	1229.81	1228.2	1226.93	1822.41	1800.5	1422.68	1261.53	1078.29	1242.56	222.902	230.534	225.852	222.331	222.604	219.165	1224.67	1228.32	1681.86	1194.13	226.429	221.366
SAOUHSC_01624	453.062	-0.0450609	0.102083	-0.441414	0.658913	0.920178	465	333.664	330.192	337.513	338.946	337.367	336.073	564.825	538.995	465.332	412.298	332.129	442.763	253.55	255.197	268.864	263.646	249.614	285.11	333.79	337.462	523.051	395.73	259.203	266.123
SAOUHSC_01625	2557.47	0.0719772	0.0636043	1.13164	0.257786	0.684029	558	426.608	423.053	430.434	431.86	430.252	428.972	3500.86	3224.07	2553.52	2305.01	1938.87	2161.39	1229.15	1191.43	1156.89	1156.83	1142.59	1090.38	426.698	430.361	3092.81	2135.09	1192.49	1129.94
SAOUHSC_01626	480.898	-0.0122	0.10297	-0.11848	0.905687	0.981521	1062	930.589	927	934.408	935.81	934.2	932.935	659.616	638.853	413.781	410.029	390.696	436.508	106.168	107.74	86.356	94.9658	106.039	101.255	930.666	934.315	570.75	412.411	100.088	100.753
SAOUHSC_01627	70.9139	-0.191352	0.234931	-0.814504	0.415356	0.81691	582	450.605	447.044	454.431	455.849	454.247	452.961	112.015	71.127	55.309	63.205	59	73.02	37.234	24.8736	23.7347	30.0519	32.9325	34.8865	450.693	454.352	79.4837	65.075	28.6141	32.6237
SAOUHSC_01628	11.2149	-0.391932	0.546807	-0.716765	0.473519	0.847191	219	96.32	94.198	99.552	100.898	99.684	98.688	11	14.895	7.691	10.795	11	11	17.1055	24.721	15.0664	23.1881	27.9791	24.1215	96.69	99.7567	11.1953	10.9317	18.9643	25.0962
SAOUHSC_01629	204.767	0.0445845	0.137659	0.323875	0.746033	0.951606	831	699.595	696.027	703.423	704.837	703.229	701.95	290.362	254.627	194.708	191	151.132	175.754	62.1658	57.1921	53.9792	58.7333	54.4909	54.1845	699.682	703.339	246.566	172.629	57.7791	55.8029
SAOUHSC_01630	590.774	0.00391724	0.0957729	0.0409014	0.967375	0.993309	387	255.937	252.663	259.838	261.31	259.731	258.477	864.928	710.562	528.153	515.35	458.779	548.999	506.181	439.661	396.384	427.451	447.864	459.647	256.146	259.839	701.214	507.709	447.409	444.987
SAOUHSC_01632	826.75	-0.288126	0.0811805	-3.5492	0.000386397	0.0066071	1473	1341.59	1338	1345.41	1346.81	1345.2	1343.93	1039.13	905.324	707.181	764.352	704.957	863.316	116.014	105.78	102.503	123.006	132.874	139.017	1341.67	1345.32	883.88	777.542	108.099	131.633
SAOUHSC_01633	729.976	-0.293997	0.0846148	-3.47454	0.000511735	0.00842858	1347	1215.59	1212	1219.41	1220.81	1219.2	1217.93	897.279	772.661	656.349	683.497	620.839	758.165	110.56	99.6652	104.965	121.347	129.113	134.715	1215.67	1219.32	775.43	687.5	105.064	128.391
SAOUHSC_01634	307.576	-0.338343	0.116369	-2.9075	0.0036433	0.040602	1092	960.589	957	964.408	965.81	964.2	962.935	356.814	355.443	253.643	315.131	269.793	295.03	55.6369	58.0652	51.2887	70.7195	70.9461	66.3047	960.666	964.315	321.967	293.318	54.9969	69.3234
SAOUHSC_01635	68.0526	0.216402	0.230542	0.938666	0.347902	0.77455	525	393.614	390.083	397.447	398.874	397.271	395.997	103.57	94.04	63.114	62	49.206	51	39.4113	37.6889	30.9674	33.6896	31.4052	27.8711	393.715	397.381	86.908	54.0687	36.0225	30.9886
SAOUHSC_01636							147	41.115	39.874	42.928	43.747	43.034	42.126	1	0	0	0	0	0	3.64301	0	0	0	0	0	41.3057	42.969	0.333333	0	1.21434	0
SAOUHSC_01637							498	366.627	363.126	370.472	371.901	370.293	369.028	0	1	1	0	1	0	0	0.430527	0.526385	0	0.68473	0	366.742	370.407	0.666667	0.333333	0.318971	0.228243
SAOUHSC_01638	1.69835	0.931011	1.48305	0.627768	0.530156		321	190.934	187.961	194.852	196.341	194.818	193.652	5	1	2	2	1	0	3.92234	0.831744	2.00163	2.2078	1.30147	0	191.249	194.937	2.66667	1	2.2519	1.16976
SAOUHSC_01639							447	315.692	312.248	319.559	320.978	319.407	318.112	0	0	1	0	0	2	0	0	0.610251	0	0	1.36059	315.833	319.499	0.333333	0.666667	0.203417	0.453529
SAOUHSC_01640							312	182.215	179.275	186.099	187.599	186.077	184.913	2	1	0	0	0	0	1.64401	0.872043	0	0	0	0	182.53	186.196	1	0	0.838685	0
SAOUHSC_01641							921	789.589	786.004	793.415	794.813	793.207	791.937	0	1	1	0	1	2	0	0.198899	0.245787	0	0.319653	0.546532	789.669	793.319	0.666667	1	0.148229	0.288728
SAOUHSC_01643							975	843.589	840	847.412	848.81	847.205	845.935	4	3	0	0	1	1	0.710212	0.558341	0	0	0.299279	0.255822	843.667	847.317	2.33333	0.666667	0.422851	0.185034
SAOUHSC_01644	446.442	-0.132832	0.103409	-1.28453	0.198957	0.595806	624	492.602	489.033	496.427	497.845	496.238	494.955	576.203	543.261	395.885	427.351	324.009	454.764	175.202	173.671	155.515	186.05	165.551	198.836	492.687	496.346	505.116	402.041	168.129	183.479
SAOUHSC_01645	232.329	-0.0047221	0.134425	-0.035128	0.971978	0.994135	330	199.725	196.687	203.638	205.131	203.577	202.416	307.524	300.927	211.01	184.335	184.139	233.662	230.625	239.19	202.071	194.767	229.341	249.816	200.017	203.708	273.154	200.712	223.962	224.642
SAOUHSC_01646	671.289	-0.0907455	0.0861052	-1.05389	0.291933	0.714749	987	855.589	852	859.412	860.81	859.205	857.935	847.235	838.453	624.174	623.864	508.893	646.611	148.319	153.85	141.633	157.081	150.174	163.104	855.667	859.317	769.954	593.123	147.934	156.786
SAOUHSC_01647	49.6659	-0.172106	0.269313	-0.639054	0.522788	0.86944	204	83.695	81.726	86.683	88.015	86.836	85.811	68.579	58.515	36.822	41.321	44.922	51.265	122.73	111.935	82.8394	101.754	131.166	129.287	84.0347	86.8873	54.6387	45.836	105.835	120.736
SAOUHSC_01649	372.602	-0.177345	0.111671	-1.58811	0.112263	0.452281	1464	1332.59	1329	1336.41	1337.81	1336.2	1334.93	481.757	432.103	329.532	331.644	341.411	335.649	54.149	50.8299	48.0859	53.7301	64.7845	54.4127	1332.67	1336.32	414.464	336.235	51.0216	57.6424
SAOUHSC_01650	116.617	-0.0572612	0.176786	-0.323902	0.746012	0.951606	540	408.612	405.067	412.442	413.869	412.256	410.979	149.985	151.953	104.044	111.613	91.435	102.831	54.979	58.6463	49.194	58.4512	56.2354	54.1477	408.707	412.368	135.327	101.96	54.2731	56.2781
SAOUHSC_01651	1006.58	0.108641	0.085731	1.26723	0.205072	0.604422	150	43.088	41.822	44.977	45.83	45.101	44.168	1347.74	1176.63	1093.23	820.001	841.368	855.516	4684.99	4398.44	4740.07	3877.97	4730.08	4191.77	43.2957	45.033	1205.87	838.962	4607.83	4266.6
SAOUHSC_01652	902.811	-0.158395	0.0772471	-2.0505	0.0403157	0.231557	2076	1944.59	1941	1948.41	1949.81	1948.2	1946.93	1144.85	1051.21	834.779	861.076	728.333	851.102	88.182	84.6682	83.5508	95.717	94.7898	94.6032	1944.67	1948.32	1010.28	813.504	85.467	95.0367
SAOUHSC_01653	2676.86	0.0924712	0.0689538	1.34106	0.179901	0.57497	600	468.602	465.037	472.428	473.846	472.245	470.956	3754.82	3237.51	2772.3	2195.95	2154.69	2284.08	1200.17	1088.38	1144.36	1004.44	1156.86	1049.56	468.689	472.349	3254.88	2211.57	1144.31	1070.29
SAOUHSC_01655	88.1272	0.0688456	0.201419	0.341802	0.7325	0.946797	411	279.795	276.45	283.681	285.137	283.557	282.286	118.367	110.596	88.531	66.85	72.756	81.429	63.3647	62.5431	60.8588	50.8143	65.0569	62.4263	279.975	283.66	105.831	73.6783	62.2556	59.4325
SAOUHSC_01656	164.782	0.135864	0.152374	0.891648	0.372582	0.798403	864	732.593	729.022	736.422	737.829	736.219	734.944	227.066	227.031	159.579	150.709	112.905	139.567	46.4246	48.6857	42.258	44.2715	38.8842	41.0963	732.679	736.331	204.559	134.394	45.7894	41.4173
SAOUHSC_01657	106.727	0.265692	0.185547	1.43193	0.152163	0.535078	786	654.595	651.027	658.423	659.837	658.229	656.952	155.8	140.324	117.055	88.697	65.466	96.402	35.6495	33.697	34.6691	29.1348	25.2175	31.7562	654.682	658.339	137.726	83.5217	34.6719	28.7028
SAOUHSC_01658	615.426	0.148734	0.0985588	1.50909	0.131276	0.493063	891	759.589	756.015	763.418	764.819	763.214	761.937	778.477	788.481	705.11	512.986	456.279	525.935	153.506	163.049	180.116	145.374	151.583	149.379	759.674	763.323	757.356	498.4	165.557	148.779
SAOUHSC_01659	660.98	0.113151	0.0883314	1.28098	0.2002	0.597275	1347	1215.59	1212	1219.41	1220.81	1219.2	1217.93	856.671	873.313	697.57	559.889	490.462	576.618	105.557	112.648	111.557	99.4018	101.999	102.457	1215.67	1219.32	809.185	542.323	109.921	101.286
SAOUHSC_01660	287.27	0.488262	0.123145	3.96493	7.34165e-05	0.00162825	1101	969.589	966	973.408	974.81	973.2	971.935	421.76	424.111	338.911	217.651	194.903	198.344	65.1534	68.6372	67.8968	48.3928	50.7788	44.1629	969.666	973.315	394.927	203.633	67.2291	47.7782
SAOUHSC_01661	105.694	0.322528	0.192941	1.67164	0.0945957	0.401315	678	546.602	543.028	550.423	551.838	550.23	548.953	144.884	169.722	103.36	87.596	74.692	78.341	39.7016	48.8622	36.6197	34.4043	34.4189	30.8836	546.684	550.34	139.322	80.2097	41.7278	33.2356
SAOUHSC_01662	893.749	0.104947	0.0790733	1.32721	0.184439	0.581073	1107	975.589	972	979.408	980.81	979.2	977.935	1196.68	1175.95	911.139	742.757	640.837	829.313	183.726	189.139	181.418	164.135	165.936	183.52	975.666	979.315	1094.59	737.636	184.761	171.197
SAOUHSC_01663	555.496	-0.0134731	0.0899961	-0.149708	0.880995	0.97703	1800	1668.59	1665	1672.41	1673.81	1672.2	1670.93	730.914	694.907	538.295	484.299	426.77	520.391	65.6109	65.2484	62.7679	62.7116	64.7099	67.3979	1668.67	1672.32	654.705	477.153	64.5424	64.9398
SAOUHSC_01664	287.024	-0.135711	0.119595	-1.13476	0.256476	0.684029	819	687.595	684.027	691.423	692.837	691.229	689.95	366.26	338.889	265.642	255.17	217.893	300.722	79.7841	77.4536	74.9224	79.8248	79.9256	94.3244	687.682	691.339	323.597	257.928	77.3867	84.6916
SAOUHSC_01665	86.0887	0.0556087	0.203757	0.272916	0.784917	0.961299	540	408.612	405.067	412.442	413.869	412.256	410.979	116.656	107.264	85.651	68.85	74.414	73.466	42.7616	41.3983	40.4976	36.0563	45.7671	38.6853	408.707	412.368	103.19	72.2433	41.5525	40.1696
SAOUHSC_01666	2756.61	-0.0765316	0.0583301	-1.31204	0.189506	0.587368	1392	1260.59	1257	1264.41	1265.81	1264.2	1262.93	3610.19	3284.72	2631.33	2437.35	2186.26	2632.57	428.959	408.527	405.832	417.34	438.481	451.103	1260.67	1264.32	3175.41	2418.73	414.439	435.641
SAOUHSC_01667	325.052	-0.0050999	0.113661	-0.0448695	0.964211	0.993309	747	615.596	612.027	619.423	620.837	619.229	617.952	456.988	393.963	304.304	275.385	245.888	317.009	111.191	100.633	95.8031	96.1395	100.682	111.018	615.682	619.339	385.085	279.427	102.542	102.613
SAOUHSC_01668	561.187	-0.0235805	0.0911215	-0.258781	0.795804	0.963762	900	768.589	765.009	772.418	773.817	772.209	770.937	719.16	698.325	553.754	500.697	418.878	534.146	140.149	142.708	139.805	140.241	137.536	149.94	768.672	772.321	657.08	484.574	140.887	142.573
SAOUHSC_01669							177	62.283	60.624	64.741	65.869	64.946	63.927	1	0	1	0	0	0	2.40486	0	3.01215	0	0	0	62.5493	64.914	0.666667	0	1.80567	0
SAOUHSC_01670	191.136	-0.00498093	0.147409	-0.03379	0.973045	0.994135	405	273.824	270.493	277.715	279.178	277.585	276.327	248.722	248.281	178.879	173.382	126.076	197.611	136.051	143.498	125.608	134.606	115.16	154.762	274.011	277.697	225.294	165.69	135.052	134.842
SAOUHSC_01671	52.1694	0.115079	0.274839	0.418712	0.675426	0.926497	345	214.415	211.315	218.337	219.83	218.261	217.069	53.093	68.695	64.735	40.622	45.484	41.554	37.0887	50.8223	57.819	40.0515	52.8384	41.4274	214.689	218.387	62.1743	42.5533	48.5766	44.7724
SAOUHSC_01672	166.605	0.0771586	0.150874	0.51141	0.609064	0.907116	468	336.661	333.186	340.507	341.941	340.362	339.069	240.198	216.037	152.944	145.731	118.176	154.621	106.865	101.367	87.5922	92.3721	88.0344	98.6859	336.785	340.457	203.06	139.509	98.6081	93.0308
SAOUHSC_01673	213.026	0.0125768	0.150217	0.0837239	0.933276	0.987967	948	816.589	813	820.414	821.812	820.207	818.936	259.583	256.722	233.817	215.352	164.401	163.206	47.6138	49.3663	55.5779	56.7958	50.8214	43.1282	816.668	820.318	250.041	180.986	50.8526	50.2484
SAOUHSC_01675	3592.06	0.141918	0.0573233	2.47575	0.0132958	0.105859	699	567.601	564.028	571.423	572.838	571.229	569.952	5072.14	4709.89	3596.87	2891.95	2662.43	3219.96	1338.46	1305.47	1227.51	1094.2	1181.77	1222.61	567.684	571.34	4459.63	2924.78	1290.48	1166.2
SAOUHSC_01676	3568.84	0.0418121	0.05615	0.744651	0.456483	0.839645	990	858.589	855	862.412	863.81	862.205	860.935	4869.32	4532.15	3463.51	3115.77	2747.11	3153.98	849.458	828.696	783.179	781.785	807.85	792.802	858.667	862.317	4288.33	3005.62	820.444	794.145
SAOUHSC_01677	1800.82	0.065361	0.0686981	0.951424	0.341389	0.768595	684	552.602	549.028	556.423	557.838	556.23	554.953	2441.68	2395.41	1709.66	1618.38	1343.2	1560.59	661.814	682.092	599.189	628.798	612.284	608.567	552.684	556.34	2182.25	1507.39	647.698	616.549
SAOUHSC_01678	1294.43	0.0899653	0.0716847	1.25501	0.209474	0.610696	177	62.283	60.624	64.741	65.869	64.946	63.927	1831.21	1532.25	1296.55	1158.39	965.317	1151.06	4403.81	3951.33	3905.4	3811.68	3768.62	3896.65	62.5493	64.914	1553.34	1091.59	4086.85	3825.65
SAOUHSC_01679	828.185	0.152142	0.0903906	1.68316	0.0923432	0.393439	1347	1215.59	1212	1219.41	1220.81	1219.2	1217.93	1063.29	1098.01	911.465	639.367	646.589	719.403	131.016	141.632	145.764	113.512	134.468	127.827	1215.67	1219.32	1024.25	668.453	139.471	125.269
SAOUHSC_01680	160.987	0.110906	0.154053	0.719916	0.471577	0.846103	753	621.596	618.027	625.423	626.837	625.229	623.952	206.434	218.083	167.495	128.563	116.221	153.487	49.743	55.1661	52.226	44.4531	47.1314	53.235	621.682	625.339	197.337	132.757	52.3784	48.2732
SAOUHSC_01681	750.676	0.114993	0.0890309	1.29161	0.196493	0.59217	939	807.589	804.004	811.414	812.812	811.207	809.936	960.82	991.595	799.729	618.427	590.946	633.919	178.201	192.812	192.202	164.907	184.706	169.379	807.669	811.318	917.381	614.431	187.739	172.997
SAOUHSC_01682	845.8	0.117363	0.0841808	1.39417	0.163265	0.551604	1140	1008.59	1005	1012.41	1013.81	1012.2	1010.93	1104.38	1114.21	892.469	672.39	660.259	743.64	164.007	173.324	171.908	143.749	165.392	159.19	1008.67	1012.32	1037.02	692.096	169.746	156.11
SAOUHSC_01683	4097.18	0.312436	0.061318	5.09534	3.48107e-07	1.69513e-05	1833	1701.59	1698	1705.41	1706.81	1705.2	1703.93	5744.83	5746.27	4569.62	3075.74	2896.88	3385.22	505.687	529.061	522.529	390.575	430.745	429.941	1701.67	1705.32	5353.57	3119.28	519.092	417.087
SAOUHSC_01684	585.677	0.603295	0.0965882	6.24606	4.20934e-10	4.28588e-08	627	495.602	492.033	499.427	500.845	499.235	497.955	891.858	903.063	700.492	369.036	384.646	437.688	269.539	286.933	273.521	159.7	195.354	190.217	495.687	499.345	831.804	397.123	276.664	181.757
SAOUHSC_01685	254.039	0.552656	0.129044	4.28271	1.84631e-05	0.000523512	978	846.589	843	850.412	851.81	850.205	848.935	367.313	400.42	301.062	174.678	161.198	192.39	64.9864	74.2584	69.0377	44.4463	48.0731	49.0436	846.667	850.317	356.265	176.089	69.4275	47.1877
SAOUHSC_01686	125.167	0.265057	0.180414	1.46916	0.14179	0.517278	1125	993.589	990	997.408	998.81	997.2	995.935	164.003	176	141.192	95.449	103.527	90.179	24.7232	27.793	27.6056	20.7123	26.323	19.5952	993.666	997.315	160.398	96.385	26.7073	22.2102
SAOUHSC_01687	9.26349	0.127931	0.603971	0.211817	0.83225	0.967488	129	29.914	28.995	31.327	32.023	31.456	30.7	13.643	12.697	6.752	7.355	8.861	7.433	68.3125	68.46	42.0302	49.7838	71.4228	52.3991	30.0787	31.393	11.0307	7.883	59.6009	57.8686
SAOUHSC_01688	950.175	0.0480324	0.0804023	0.597401	0.55024	0.881841	1824	1692.59	1689	1696.41	1697.81	1696.2	1694.93	1222.72	1185.96	1001.91	808.486	740.401	841.84	108.202	109.774	115.175	103.21	110.676	107.486	1692.67	1696.32	1136.87	796.909	111.05	107.124
SAOUHSC_01689	2207.02	0.152413	0.0691982	2.20256	0.0276258	0.177821	252	125.588	123.17	129.132	130.618	129.224	128.244	3077.88	2653.57	2384.64	1788.73	1726.05	1893.71	3670.82	3368.09	3601.21	2968.12	3386.69	3195.6	125.963	129.362	2705.36	1802.83	3546.71	3183.47
SAOUHSC_01690	36.492	0.356694	0.306656	1.16318	0.244758	0.663991	975	843.589	840	847.412	848.81	847.205	845.935	55	54	37	29	26	27.001	9.76542	10.0501	8.51472	7.40504	7.78127	6.90746	843.667	847.317	48.6667	27.3337	9.44342	7.36459
SAOUHSC_01691	8.49688	-0.399923	0.631601	-0.633189	0.526611		2148	2016.59	2013	2020.41	2021.81	2020.2	2018.93	7	12	7	8	6	10.801	0.519924	0.931955	0.675688	0.857609	0.753047	1.15771	2016.67	2020.32	8.66667	8.267	0.709189	0.92279
SAOUHSC_01692	79.902	0.173288	0.212932	0.813819	0.415749	0.81691	432	300.733	297.32	304.6	306.034	304.462	303.171	100.855	101	93.904	66	58.014	69.016	50.2315	53.1075	60.1193	46.7427	48.3135	49.2648	300.884	304.556	98.5863	64.3433	54.4861	48.107
SAOUHSC_01693	29.5288	0.114304	0.336698	0.339485	0.734245	0.947583	687	555.602	552.028	559.423	560.838	559.23	557.952	40.286	40.09	29.096	25.134	21	27	10.8605	11.3536	10.1426	9.71311	9.52126	10.4723	555.684	559.34	36.4907	24.378	10.7855	9.90222
SAOUHSC_01694	320.349	0.00393872	0.115379	0.0341372	0.972768	0.994135	717	585.601	582.028	589.423	590.837	589.229	587.952	408.893	428.096	301.345	276.312	259.528	284.408	104.584	114.989	99.6999	101.361	111.677	104.683	585.684	589.339	379.445	273.416	106.424	105.907
SAOUHSC_01695	273.708	0.264352	0.124345	2.12596	0.0335065	0.20285	354	223.271	220.159	227.181	228.686	227.088	225.898	375.879	350.449	319.343	212.441	202.217	226.203	252.16	248.854	274.122	201.344	225.781	216.702	223.537	227.224	348.557	213.62	258.379	214.609
SAOUHSC_01696	401.235	0.0652198	0.103597	0.62955	0.528989	0.873616	585	453.604	450.044	457.431	458.848	457.247	455.96	530.94	508.327	409.839	351.424	311.92	342.581	175.318	176.582	174.721	165.997	172.965	162.597	453.693	457.352	483.035	335.308	175.541	167.186
SAOUHSC_01697	540.529	0.097016	0.0974686	0.995357	0.319563	0.741783	570	438.608	435.049	442.434	443.853	442.251	440.967	683.652	743.086	547.072	478.042	390.425	476.037	233.463	267.029	241.132	233.435	223.838	233.62	438.697	442.357	657.937	448.168	247.208	230.298
SAOUHSC_01698	112.634	-0.101843	0.183645	-0.554561	0.579195	0.891681	291	162.058	159.276	165.85	167.314	165.88	164.744	126.069	131.007	121.338	103.24	84.951	113.533	116.519	128.588	142.673	133.738	129.849	149.138	162.395	165.979	126.138	100.575	129.26	137.575
SAOUHSC_01699	327.036	-0.0347853	0.116332	-0.299018	0.764926	0.953775	807	675.595	672.027	679.423	680.837	679.229	677.952	393.714	418.577	327.682	281.461	245.134	325.499	87.2877	97.3746	94.0528	89.6014	91.5067	103.903	675.682	679.339	379.991	284.031	92.9051	95.0036
SAOUHSC_01700	609.28	0.0944984	0.0884635	1.06822	0.285422	0.708433	1101	969.589	966	973.408	974.81	973.2	971.935	822.34	771.955	632.52	525.062	458.288	527.012	127.035	124.932	126.718	116.743	119.399	117.343	969.666	973.315	742.272	503.454	126.228	117.829
SAOUHSC_01701	264.77	-0.0364027	0.127776	-0.284896	0.775724	0.956694	528	396.613	393.079	400.446	401.873	400.268	398.995	324.224	313.631	280.272	217.453	208.918	262.982	122.444	124.737	136.488	117.278	132.34	142.638	396.713	400.379	306.042	229.784	127.89	130.752
SAOUHSC_01702	183.937	-0.161775	0.144553	-1.11914	0.263081	0.687633	687	555.602	552.028	559.423	560.838	559.23	557.952	238.364	209.664	167.552	186.781	145.967	166.182	64.2592	59.3773	58.4075	72.183	66.1806	64.4559	555.684	559.34	205.193	166.31	60.6813	67.6065
SAOUHSC_01703							162	51.313	49.848	53.461	54.424	53.635	52.626	0	0	0	0	0	0	0	0	0	0	0	0	51.5407	53.5617	0	0	0	0
SAOUHSC_01704	1.75658	-1.67473	1.51426	-1.10597	0.268738		270	142.22	139.633	145.916	147.4	145.984	144.914	0	3	0	2	2	3	0	3.35885	0	2.94084	3.47368	4.4801	142.59	146.099	1	2.33333	1.11962	3.63154
SAOUHSC_01705	8.20778	0.0353144	0.637146	0.055426	0.955799		705	573.601	570.028	577.423	578.837	577.229	575.952	12	12	6	6	6	9	3.1335	3.29111	2.02636	2.24665	2.63553	3.38167	573.684	577.339	10	7	2.81699	2.75462
SAOUHSC_01706	18.4681	-0.214266	0.441981	-0.484784	0.62783	0.914823	1221	1089.59	1086	1093.41	1094.81	1093.2	1091.93	24	27.001	11	22	15	14	3.29919	3.8869	1.96186	4.35536	3.47902	2.77464	1089.67	1093.32	20.667	17	3.04932	3.53634
SAOUHSC_01707	134.478	-0.833001	0.168865	-4.93295	8.09956e-07	3.70265e-05	1230	1098.59	1095	1102.41	1103.81	1102.2	1100.93	142.685	118.344	85	141.523	132.464	168.732	19.4537	16.8962	15.0361	27.789	30.4722	33.1674	1098.67	1102.32	115.343	147.573	17.1287	30.4762
SAOUHSC_01708	107.396	-0.748239	0.204125	-3.66559	0.000246772	0.00464513	753	621.596	618.027	625.423	626.837	625.229	623.952	138.752	85.578	64	108.295	104.906	134.409	33.434	21.6478	19.9556	37.4451	42.5427	46.618	621.682	625.339	96.11	115.87	25.0125	42.2019
SAOUHSC_01709	178.947	-0.402615	0.145691	-2.76348	0.00571887	0.0559401	1362	1230.59	1227	1234.41	1235.81	1234.2	1232.93	215.379	196.069	139.375	168.524	165.658	187.225	26.215	24.9818	22.0184	29.5562	34.0324	32.8624	1230.67	1234.32	183.608	173.802	24.405	32.1504
SAOUHSC_01710	49.7992	-0.116462	0.270718	-0.430199	0.667051	0.92577	450	318.685	315.237	322.549	323.974	322.397	321.102	76.918	59.086	35.706	45.307	39.751	48.824	36.1514	29.3025	21.5879	30.3104	31.2627	32.9054	318.824	322.491	57.2367	44.6273	29.0139	31.4928
SAOUHSC_01711	112.756	0.0420481	0.184268	0.228189	0.819499	0.965963	915	783.589	780.005	787.415	788.814	787.207	785.937	164.798	144.187	100.43	108.683	87.441	89.378	31.5009	28.8992	24.8724	29.8626	28.1638	24.6103	783.67	787.319	136.472	95.1673	28.4242	27.5456
SAOUHSC_01712	68.9361	-0.365894	0.246026	-1.48722	0.136957	0.505698	702	570.601	567.028	574.423	575.838	574.229	572.952	91.026	61	60.572	69.766	73.628	53.009	23.8942	16.8183	20.5635	26.2593	32.5103	20.022	570.684	574.34	70.866	65.4677	20.4254	26.2639
SAOUHSC_01714	826.268	0.25534	0.0843946	3.02555	0.00248179	0.0303782	477	345.649	342.162	349.498	350.933	349.343	348.056	1104.96	1138.36	920.338	678.959	577.189	681.754	478.819	520.12	513.526	419.333	418.921	423.891	345.77	349.444	1054.55	645.967	504.155	420.715
SAOUHSC_01715	651.795	0.193242	0.0905201	2.13479	0.0327778	0.200454	624	492.602	489.033	496.427	497.845	496.238	494.955	855.85	878.354	714.525	526.997	481.991	551.108	260.232	280.794	280.686	229.432	246.272	240.961	492.687	496.346	816.243	520.032	273.904	238.888
SAOUHSC_01716	770.46	0.274729	0.10308	2.66522	0.00769383	0.0712156	1269	1137.59	1134	1141.41	1142.81	1141.2	1139.93	960.704	1053.21	938.933	578.829	550.643	654.862	126.492	145.198	160.418	109.778	122.341	124.321	1137.67	1141.32	984.282	594.778	144.036	118.814
SAOUHSC_01717	276.127	0.319104	0.123328	2.58745	0.00966885	0.0839466	924	792.589	789.004	796.415	797.813	796.207	794.936	379.761	386.307	315.646	225.952	178.724	226.363	71.7664	76.544	77.2895	61.384	56.9143	61.6237	792.669	796.319	360.571	210.346	75.2	59.974
SAOUHSC_01718	66.8888	0.10982	0.235052	0.467217	0.640345	0.915946	639	507.602	504.033	511.424	512.845	511.232	509.955	79.692	93.272	70.755	53.354	57.91	52.879	23.5154	28.9302	26.9795	22.5487	28.721	22.4401	507.686	511.344	81.2397	54.7143	26.475	24.57
SAOUHSC_01719	480.234	0.0620857	0.106453	0.58322	0.559745	0.881841	309	179.321	176.406	183.187	184.69	183.176	182.016	613.366	635.871	475.262	470.83	348.857	396.284	512.328	563.524	505.94	552.536	482.885	471.163	179.638	183.294	574.833	405.324	527.264	502.195
SAOUHSC_01720	550.032	0.0681814	0.0920006	0.741098	0.458634	0.839645	429	297.741	294.336	301.61	303.042	301.472	300.18	777.435	669.106	545.6	488.308	404.281	493.415	391.097	355.393	352.767	349.245	340.017	355.719	297.896	301.565	664.047	462.001	366.419	348.327
SAOUHSC_01721	381.72	0.0461977	0.105511	0.437849	0.661496	0.922552	261	133.858	131.35	137.506	138.983	137.569	136.539	508.477	487.596	366.028	339.2	300.753	333.226	568.965	580.346	519.101	528.973	554.312	528.152	134.238	137.697	454.034	324.393	556.137	537.145
SAOUHSC_01722	2033.88	-0.062596	0.0646094	-0.968838	0.332626	0.757794	2631	2499.59	2496	2503.41	2504.81	2503.2	2501.93	2608.93	2410.64	2025.44	1805.92	1588	1930.62	156.334	150.989	157.778	156.266	160.85	166.993	2499.67	2503.32	2348.34	1774.85	155.034	161.369
SAOUHSC_01723	442.892	0.0901422	0.10211	0.882791	0.377349	0.798403	2478	2346.59	2343	2350.41	2351.81	2350.2	2348.93	608.249	551.574	459.25	344.606	343.561	409.083	38.8243	36.8035	38.1035	31.7585	37.0651	37.6891	2346.67	2350.32	539.691	365.75	37.9104	35.5042
SAOUHSC_01724	58.7452	0.223397	0.25141	0.888578	0.37423	0.798403	669	537.602	534.029	541.424	542.838	541.23	539.953	83.641	88.673	53.392	54.432	43.602	41.159	23.3033	25.9587	19.231	21.7333	20.4261	16.4961	537.685	541.34	75.2353	46.3977	22.831	19.5518
SAOUHSC_01727	326.027	-0.0390878	0.118725	-0.329229	0.741983	0.951372	1143	1011.59	1008	1015.41	1016.81	1015.2	1013.93	423.049	382.925	330.686	324.327	245.041	277.539	62.639	59.3897	63.5088	69.1326	61.2001	59.2365	1011.67	1015.32	378.887	282.302	61.8459	63.1897
SAOUHSC_01728	79.8938	0.215656	0.214031	1.00759	0.31365	0.734917	1014	882.589	879	886.408	887.81	886.2	884.935	109.029	109.039	85.828	76	51	63	18.5031	19.3933	18.8823	18.5538	14.5916	15.4065	882.666	886.315	101.299	63.3333	18.9262	16.184
SAOUHSC_01729	3.97945	0.473659	1.03534	0.457491	0.647318		147	41.115	39.874	42.928	43.747	43.034	42.126	5.975	10.93	0	3	1.108	4.686	21.7675	42.853	0	14.8633	6.52826	24.0728	41.3057	42.969	5.635	2.93133	21.5402	15.1548
SAOUHSC_01730	9.03786	0.284621	0.620372	0.458791	0.646384		183	66.873	65.138	69.441	70.639	69.64	68.64	14.058	14.07	7	7	8.894	5.314	31.4871	33.7695	19.6581	21.478	32.3824	16.754	67.1507	69.6397	11.7093	7.06933	28.3049	23.5381
SAOUHSC_01732	214.475	-0.021406	0.137921	-0.155205	0.87666	0.97703	423	291.76	288.367	295.629	297.07	295.497	294.209	272.393	272.155	208.076	210.306	147.471	201.966	139.839	147.546	137.257	153.438	126.537	148.559	291.919	295.592	250.875	186.581	141.547	142.845
SAOUHSC_01733	3.36377	0.95086	1.07873	0.88146	0.378069		177	62.283	60.624	64.741	65.869	64.946	63.927	5.15	9.676	1	3	2	1	12.386	24.9517	3.01215	9.87146	7.80804	3.38527	62.5493	64.914	5.27533	2	13.4499	7.02159
SAOUHSC_01734	425.636	-0.0466629	0.105313	-0.443089	0.657701	0.920178	1275	1143.59	1140	1147.41	1148.81	1147.2	1145.93	607.525	503.392	384.955	378	315.776	418.692	79.5708	69.0333	65.4261	71.3154	69.792	79.0698	1143.67	1147.32	498.624	370.823	71.3434	73.3924
SAOUHSC_01735	296.457	0.106196	0.118385	0.897034	0.369701	0.798403	774	642.595	639.027	646.423	647.837	646.229	644.952	390.755	397.835	298.624	241.066	235.628	253.711	91.0808	97.3286	90.0882	80.6513	92.4497	85.1311	642.682	646.339	362.405	243.468	92.8325	86.0774
SAOUHSC_01736							129	29.914	28.995	31.327	32.023	31.456	30.7	1.697	0	0	0	0	0	8.49512	0	0	0	0	0	30.0787	31.393	0.565667	0	2.83171	0
SAOUHSC_01737	1389.88	0.161131	0.0678864	2.37354	0.0176183	0.12855	1767	1635.59	1632	1639.41	1640.81	1639.2	1637.93	1923.07	1867.35	1422.09	1133.08	1019.29	1211.47	176.108	178.881	169.16	149.673	157.664	160.063	1635.67	1639.32	1737.5	1121.28	174.716	155.8
SAOUHSC_01738	456.371	0.0236372	0.100973	0.234095	0.814911	0.965963	1263	1131.59	1128	1135.41	1136.81	1135.2	1133.93	589.713	559.676	475.094	375.496	364.952	417.974	78.0568	77.5685	81.5992	71.5909	81.5133	79.7696	1131.67	1135.32	541.494	386.141	79.0748	77.6246
SAOUHSC_01739	290.193	-0.0131991	0.119938	-0.110049	0.912371	0.981521	876	744.592	741.022	748.422	749.824	748.215	746.943	413.8	356.841	259.974	259.945	230.737	256.893	83.2398	75.2837	67.7396	75.1383	78.1909	74.4286	744.679	748.327	343.538	249.192	75.421	75.9193
SAOUHSC_01741	255.771	0.0325629	0.124184	0.262216	0.793155	0.962616	453	321.679	318.226	325.541	326.969	325.391	324.095	355.279	326.371	237.201	216.775	201.673	232.489	165.427	160.336	142.092	143.695	157.148	155.241	321.815	325.485	306.284	216.979	155.952	152.028
SAOUHSC_01742	944.739	-0.0599541	0.0782897	-0.765798	0.443796	0.830496	2190	2058.59	2055	2062.41	2063.81	2062.2	2060.93	1260.29	1123.33	903.678	875.562	752.704	838.54	91.6981	85.4581	85.4473	91.9512	92.5463	88.0512	2058.67	2062.32	1095.77	822.269	87.5345	90.8495
SAOUHSC_01743	284.235	0.14232	0.129782	1.09661	0.272813	0.700805	519	387.615	384.092	391.449	392.876	391.274	390.001	391.976	334.619	320.633	208.561	210.586	275.019	151.467	136.199	159.732	115.058	136.463	152.607	387.719	391.384	349.076	231.389	149.133	134.709
SAOUHSC_01744	473.364	0.0521556	0.100941	0.516694	0.60537	0.904815	2274	2142.59	2139	2146.41	2147.81	2146.2	2144.93	630.151	594.362	485.067	394.864	332.766	466.627	44.0519	43.4408	44.0705	39.8467	39.3128	47.0795	2142.67	2146.32	569.86	398.086	43.8544	42.0797
SAOUHSC_01746	2108.9	0.13804	0.0714882	1.93094	0.0534901	0.277982	2280	2148.59	2145	2152.41	2153.81	2152.2	2150.93	2745.95	2816.68	2248.37	1811.8	1587.07	1734.61	191.425	205.29	203.705	182.323	186.973	174.522	2148.67	2152.32	2603.67	1711.16	200.14	181.273
SAOUHSC_01747	790.289	-0.0217939	0.0818007	-0.266427	0.78991	0.962616	261	133.858	131.35	137.506	138.983	137.569	136.539	1004.23	990.507	755.244	702.873	640.396	718.794	1123.69	1178.92	1071.09	1096.11	1180.3	1139.26	134.238	137.697	916.661	687.354	1124.57	1138.56
SAOUHSC_01748	2808.32	0.0123905	0.0606954	0.204143	0.838242	0.968636	1140	1008.59	1005	1012.41	1013.81	1012.2	1010.93	3705.27	3434.52	2840.68	2468.61	2193.27	2501.1	550.255	534.266	547.174	527.759	549.403	535.407	1008.67	1012.32	3326.82	2387.66	543.899	537.523
SAOUHSC_01749	948.697	0.284191	0.0883347	3.21721	0.00129446	0.0185871	1026	894.589	891	898.408	899.81	898.2	896.935	1292.12	1251.38	1119.86	793.609	653.31	744.713	216.341	219.567	243.08	191.159	184.421	179.682	894.666	898.315	1221.12	730.544	226.33	185.087
SAOUHSC_01750	1020.76	0.180517	0.0836702	2.15748	0.0309683	0.193768	1005	873.589	870	877.408	878.81	877.2	875.935	1307.66	1404.45	1112.96	869.954	728.201	856.019	224.207	252.374	247.365	214.556	210.483	211.489	873.666	877.315	1275.03	818.058	241.315	212.176
SAOUHSC_01751	522.774	0.204451	0.0993855	2.05715	0.0396719	0.228445	603	471.602	468.035	475.428	476.846	475.243	473.956	705.61	718.552	551.578	441.557	397.681	403.605	224.103	240.014	226.246	200.7	212.17	184.286	471.688	475.348	658.58	414.281	230.121	199.052
SAOUHSC_01752	260.252	0.179111	0.126803	1.41252	0.157798	0.544564	456	324.676	321.214	328.533	329.962	328.386	327.09	332.892	347.829	288.539	212.97	194.317	220.007	153.572	169.289	171.271	139.892	150.035	145.561	324.808	328.479	323.087	209.098	164.711	145.163
SAOUHSC_01753	1344.45	0.142151	0.0738732	1.92425	0.0543228	0.279731	1293	1161.59	1158	1165.41	1166.81	1165.2	1163.93	1792.68	1799.26	1401.93	1145.6	1018.88	1105.37	231.158	242.908	234.59	212.8	221.71	205.52	1161.67	1165.32	1664.62	1089.95	236.219	213.343
SAOUHSC_01755	4626.88	0.206218	0.0622889	3.31068	0.000930709	0.0142794	285	156.362	153.626	160.117	161.589	160.161	159.027	6186.01	6056.84	5083.48	3877.49	3445.08	3780.97	5925.67	6163.65	6191.32	5200.9	5453.92	5145.27	156.702	160.259	5775.44	3701.18	6093.55	5266.7
SAOUHSC_01756	2759.41	0.29383	0.0730231	4.02379	5.72689e-05	0.00135034	321	190.934	187.961	194.852	196.341	194.818	193.652	3736.48	3913.42	3013.31	2285.78	2010.5	2093.84	2931.15	3254.96	3015.76	2523.27	2616.61	2339.89	191.249	194.937	3554.4	2130.04	3067.29	2493.26
SAOUHSC_01757	4314.86	0.305386	0.0644815	4.73603	2.1795e-06	8.56504e-05	309	179.321	176.406	183.187	184.69	183.176	182.016	6160.98	5975.37	4632.05	3371.1	3232.06	3339.72	5146.09	5295.52	4931.04	3956.11	4473.79	3970.78	179.638	183.294	5589.46	3314.29	5124.22	4133.56
SAOUHSC_01758	80.2534	-0.0374958	0.221497	-0.169284	0.865573	0.97243	531	399.612	396.074	403.443	404.872	403.264	401.991	121.542	102.039	61.338	61.723	63.608	84.271	45.556	40.2763	29.6488	33.0423	39.9932	45.3668	399.71	403.376	94.973	69.8673	38.4937	39.4674
SAOUHSC_01759	293.96	-0.0201624	0.118528	-0.170106	0.864926	0.97243	843	711.595	708.027	715.423	716.833	715.229	713.948	403.159	378.038	260.746	260.599	220.28	280.762	84.86	83.4725	71.0746	78.7944	78.09	85.1034	711.682	715.337	347.314	253.88	79.8024	80.6626
SAOUHSC_01761	20.9366	1.15429	0.439497	2.62639	0.00862949	0.0782594	474	342.653	339.169	346.501	347.934	346.351	345.06	46.268	38.566	20.298	10.061	7	17.172	20.2247	17.7766	11.4235	6.26728	5.12444	10.7696	342.774	346.448	35.044	11.411	16.4749	7.38712
SAOUHSC_01762	84.1515	-0.00918903	0.207061	-0.0443784	0.964603	0.993309	285	156.362	153.626	160.117	161.589	160.161	159.027	97.248	111	84.878	75	68	75.489	93.1551	112.958	103.375	100.598	107.651	102.728	156.702	160.259	97.7087	72.8297	103.163	103.659
SAOUHSC_01763	2.97283	0.220102	1.13815	0.193386	0.846656		657	525.602	522.031	529.424	530.838	529.231	527.954	6	0	5	3	2	2	1.70983	0	1.84173	1.2249	0.958187	0.819803	525.686	529.341	3.66667	2.33333	1.18385	1.00096
SAOUHSC_01764							708	576.601	573.028	580.423	581.837	580.229	578.952	0	2	0	1	0	0	0	0.545647	0	0.372511	0	0	576.684	580.339	0.666667	0.333333	0.181882	0.12417
SAOUHSC_01765							111	20.172	19.557	21.12	21.638	21.21	20.63	0	0	0	0	0	0	0	0	0	0	0	0	20.283	21.1593	0	0	0	0
SAOUHSC_01766	1444.08	0.0534388	0.0687558	0.777225	0.437026	0.82629	1272	1140.59	1137	1144.41	1145.81	1144.2	1142.93	1950.52	1841.89	1428.58	1296.85	1080.79	1255.73	256.141	253.257	243.435	245.312	239.5	237.766	1140.67	1144.32	1740.33	1211.12	250.944	240.859
SAOUHSC_01767	2879.34	-0.0304829	0.0584872	-0.52119	0.602235	0.902345	2631	2499.59	2496	2503.41	2504.81	2503.2	2501.93	3718.28	3641.21	2763.34	2501.8	2242.42	2713.5	222.809	228.065	215.259	216.48	227.137	234.709	2499.67	2503.32	3374.27	2485.91	222.044	226.108
SAOUHSC_01768	98.8375	-0.1215	0.198445	-0.612263	0.540364	0.880943	561	429.608	426.051	433.434	434.86	433.252	431.971	146.077	106.272	86.005	81	77.003	108.029	50.9292	38.9955	38.6952	40.3715	45.0644	54.1203	429.698	433.361	112.785	88.6773	42.8733	46.5187
SAOUHSC_01769	56.0844	0.188242	0.256335	0.734361	0.462729	0.842008	1074	942.589	939	946.408	947.81	946.2	944.935	83.105	82.004	49.003	39	48.175	47	13.2058	13.6529	10.0973	8.91833	12.9093	10.7639	942.666	946.315	71.3707	44.725	12.3187	10.8639
SAOUHSC_01770							102	16.062	15.607	16.737	17.145	16.82	16.415	3.895	0	0	0	0.837	0	36.3222	0	0	0	12.6216	0	16.1353	16.7933	1.29833	0.279	12.1074	4.20718
SAOUHSC_01771	1028.14	-0.150924	0.0775687	-1.94568	0.0516926	0.273824	1287	1155.59	1152	1159.41	1160.81	1159.2	1157.93	1288.79	1184.34	978.57	899.948	825.066	1052.38	167.047	160.725	164.594	168.034	180.466	196.682	1155.67	1159.32	1150.57	925.798	164.122	181.727
SAOUHSC_01772	436.054	-0.21647	0.111958	-1.93349	0.0531764	0.277915	975	843.589	840	847.412	848.81	847.205	845.935	508.052	454.156	452.897	393.905	363.048	444.241	90.2061	84.5247	104.223	100.582	108.653	113.647	843.667	847.317	471.702	400.398	92.9846	107.627
SAOUHSC_01773	188.177	-0.36156	0.143188	-2.52507	0.0115676	0.095614	669	537.602	534.029	541.424	542.838	541.23	539.953	216.709	192.268	172.115	174.305	166.509	201.987	60.3776	56.2859	61.9926	69.5953	78.0049	80.9551	537.685	541.34	193.697	180.934	59.552	76.1851
SAOUHSC_01774	617.525	-0.244563	0.0986474	-2.47916	0.0131693	0.105859	927	795.589	792.004	799.415	800.813	799.207	797.936	821.659	647.547	542.554	588.238	470.764	668.223	154.69	127.821	132.352	159.207	149.351	181.23	795.669	799.319	670.587	575.742	138.287	163.263
SAOUHSC_01775	209.123	-0.291787	0.134572	-2.16826	0.0301388	0.191249	816	684.595	681.027	688.423	689.837	688.229	686.951	260.518	224.509	181.708	204.618	170.725	216.122	56.9984	51.5379	51.4728	64.2892	62.8968	68.0848	684.682	688.339	222.245	197.155	53.3364	65.0902
SAOUHSC_01776	2330.68	-0.0896837	0.0638567	-1.40445	0.160184	0.54697	1347	1215.59	1212	1219.41	1220.81	1219.2	1217.93	3159.56	2752.17	2133.2	2170.77	1842.08	2148.96	389.313	355.002	341.147	385.395	383.088	381.838	1215.67	1219.32	2681.65	2053.94	361.821	383.44
SAOUHSC_01777	72.1817	-0.0127073	0.222629	-0.0570784	0.954483	0.993309	591	459.604	456.041	463.431	464.848	463.247	461.96	89.098	101	65.054	61	60.096	65.349	29.0364	34.6238	27.3745	28.4419	32.8924	30.6131	459.692	463.352	85.0507	62.1483	30.3449	30.6491
SAOUHSC_01778	2885.96	0.0358451	0.0604621	0.592853	0.553279	0.881841	1263	1131.59	1128	1135.41	1136.81	1135.2	1133.93	3788.77	3584.13	2961.77	2527.19	2177.39	2604.99	501.497	496.744	508.695	481.826	486.329	497.157	1131.67	1135.32	3444.89	2436.53	502.312	488.437
SAOUHSC_01779	6889.17	0.056807	0.0528618	1.07463	0.28254	0.707812	1302	1170.59	1167	1174.41	1175.81	1174.2	1172.93	9164.04	8998.16	6780.69	5872.55	5292.3	6138.88	1172.58	1205.43	1125.94	1082.5	1142.79	1132.64	1170.67	1174.32	8314.29	5767.91	1167.98	1119.31
SAOUHSC_01780	10.0941	0.708334	0.606731	1.16746	0.243025	0.663064	111	20.172	19.557	21.12	21.638	21.21	20.63	13.656	22.212	7.976	7.901	7.247	4.846	101.399	177.557	73.6448	79.142	86.6334	50.8335	20.283	21.1593	14.6147	6.66467	117.534	72.203
SAOUHSC_01781	469.963	-0.00798432	0.101943	-0.0783216	0.937572	0.989657	930	798.589	795.004	802.415	803.812	802.207	800.936	578.463	576.09	496.027	399.33	372.335	436.153	108.495	113.287	120.549	107.675	117.683	117.846	798.669	802.318	550.193	402.606	114.11	114.402
SAOUHSC_01782	342.062	-0.0167227	0.11564	-0.14461	0.885019	0.978018	609	477.602	474.034	481.428	482.846	481.242	479.956	404.372	458.306	337.729	304.713	262.673	315.524	126.816	151.148	136.803	136.78	138.394	142.268	477.688	481.348	400.136	294.303	138.256	139.147
SAOUHSC_01783							102	16.062	15.607	16.737	17.145	16.82	16.415	0	0	0	0	0	0	0	0	0	0	0	0	16.1353	16.7933	0	0	0	0
SAOUHSC_01784	2486.26	0.214517	0.0661619	3.2423	0.00118568	0.0174376	357	226.229	223.106	230.136	231.642	230.047	228.845	3354.09	3358.65	2670.55	2106.68	1814.78	2010.04	2220.68	2353.49	2262.95	1971.15	2000.2	1900.81	226.49	230.178	3127.76	1977.16	2279.04	1957.39
SAOUHSC_01785	1777.9	0.298222	0.0787117	3.78878	0.000151387	0.00302773	201	81.219	79.316	84.17	85.471	84.321	83.315	2452.59	2573.24	1826.97	1386.66	1347.39	1403.93	4522.99	5072	4232.84	3516.36	4051.55	3646.7	81.5683	84.369	2284.27	1379.33	4609.27	3738.2
SAOUHSC_01786	2473.17	0.286255	0.0720179	3.97477	7.04465e-05	0.00159394	528	396.613	393.079	400.446	401.873	400.268	398.995	3376.24	3452.5	2745.36	2011.49	1810.98	1890.98	1275.05	1373.13	1336.95	1084.85	1147.17	1025.64	396.713	400.379	3191.37	1904.49	1328.37	1085.89
SAOUHSC_01787	370.014	0.0760539	0.111718	0.680765	0.49602	0.855998	1494	1362.59	1359	1366.41	1367.81	1366.2	1364.93	465.678	503.776	375.156	337.236	273.284	313.078	51.1894	57.953	53.5414	53.4377	50.7184	49.6383	1362.67	1366.32	448.203	307.866	54.2279	51.2648
SAOUHSC_01788	2229.15	-0.148455	0.0604043	-2.45769	0.0139833	0.109904	1938	1806.59	1803	1810.41	1811.81	1810.2	1808.93	2785.86	2631.42	2086.22	2041.48	1801.74	2163.86	230.972	228.167	224.72	244.215	252.366	258.87	1806.67	1810.32	2501.17	2002.36	227.953	251.817
SAOUHSC_01791	537.603	-0.105144	0.0923734	-1.13825	0.255017	0.682482	921	789.589	786.004	793.415	794.813	793.207	791.937	676.074	642.804	515.11	469.232	442.996	515.597	128.248	127.853	126.607	127.956	141.605	140.895	789.669	793.319	611.329	475.942	127.57	136.819
SAOUHSC_01792	500.917	-0.198311	0.0972659	-2.03885	0.041465	0.235143	1401	1269.59	1266	1273.41	1274.81	1273.2	1271.93	638.043	601.944	423.71	462.262	435.756	472.039	75.2742	74.3326	64.8873	78.5928	86.7786	80.3135	1269.67	1273.32	554.566	456.686	71.498	81.895
SAOUHSC_01793	245.978	-0.0482484	0.128764	-0.374705	0.70788	0.939923	471	339.657	336.177	343.504	344.936	343.358	342.066	350.314	282.934	225.651	230.822	193.232	220.133	154.481	131.576	128.105	145.037	142.691	139.268	339.779	343.453	286.3	214.729	138.054	142.332
SAOUHSC_01794	75.3478	-0.13709	0.214928	-0.637843	0.523576	0.86944	1026	894.589	891	898.408	899.81	898.2	896.935	98.003	87	70.01	75	56.071	72	16.4087	15.2651	15.1965	18.0655	15.8281	17.3719	894.666	898.315	85.0043	67.6903	15.6234	17.0885
SAOUHSC_01795	275.58	-0.0441073	0.121476	-0.363095	0.716534	0.942475	624	492.602	489.033	496.427	497.845	496.238	494.955	354.761	339.195	267.146	262.596	198.213	259.621	107.869	108.435	104.943	114.323	101.276	113.514	492.687	496.346	320.367	240.143	107.082	109.704
SAOUHSC_01796	259.814	-0.166417	0.132892	-1.25227	0.210472	0.610696	873	741.592	738.022	745.422	746.824	745.217	743.943	309.368	327.756	232.574	237.899	183.895	287.804	62.484	69.4286	60.844	69.0422	62.5681	83.7208	741.679	745.328	289.899	236.533	64.2522	71.777
SAOUHSC_01797	774.513	-0.0407463	0.0823409	-0.494849	0.620706	0.910882	2631	2499.59	2496	2503.41	2504.81	2503.2	2501.93	1041.54	956.246	722.946	669.539	586.253	761.454	62.4116	59.8939	56.3162	57.935	59.382	65.8633	2499.67	2503.32	906.91	672.415	59.5406	61.0601
SAOUHSC_01798	34.4952	-0.119522	0.312069	-0.382999	0.701721	0.937097	1488	1356.59	1353	1360.41	1361.81	1360.2	1358.93	47.027	41.003	30	32	29.06	31	5.19227	4.73773	4.30042	5.093	5.41702	4.93678	1356.67	1360.32	39.3433	30.6867	4.74347	5.14893
SAOUHSC_01799	284.757	0.086796	0.129057	0.672543	0.501238	0.858802	1662	1530.59	1527	1534.41	1535.81	1534.2	1532.93	419.064	396.05	239.97	228.844	212.726	267.583	41.0091	40.5479	30.4982	32.2955	35.1563	37.7756	1530.67	1534.32	351.695	236.384	37.3518	35.0758
SAOUHSC_01800	135.449	0.149418	0.179131	0.834129	0.404208	0.807696	705	573.601	570.028	577.423	578.837	577.229	575.952	198.669	158.123	147.062	139.156	84.231	107.511	51.8776	43.3667	49.6667	52.1058	36.9991	40.3965	573.684	577.339	167.951	110.299	48.3037	43.1671
SAOUHSC_01801	285.561	-0.173599	0.118677	-1.46279	0.143524	0.520218	1269	1137.59	1134	1141.41	1142.81	1141.2	1139.93	364.367	349.191	243.508	264.334	240.47	272.192	47.9747	48.1402	41.6036	50.1324	53.4274	51.6739	1137.67	1141.32	319.022	258.999	45.9062	51.7446
SAOUHSC_01802	82.4944	-0.0785991	0.216288	-0.3634	0.716306	0.942475	858	726.594	723.024	730.422	731.831	730.219	728.946	102.587	92	87.138	83.666	70	62.111	21.1476	19.8927	23.2644	24.7788	24.3058	18.4396	726.68	730.332	93.9083	71.9257	21.4349	22.5081
SAOUHSC_01803	1250.07	-0.104747	0.0721734	-1.45132	0.146691	0.528278	1362	1230.59	1227	1234.41	1235.81	1234.2	1232.93	1592.56	1470.62	1204.42	1086.57	1037.63	1190.86	193.84	187.376	190.273	190.565	213.167	209.024	1230.67	1234.32	1422.53	1105.02	190.496	204.252
SAOUHSC_01806	6656.86	0.0212024	0.054304	0.39044	0.696211	0.936644	1758	1626.59	1623	1630.41	1631.81	1630.2	1628.93	9003.11	8231.77	6574.84	5551.31	5152.03	6234.23	829.036	792.925	786.407	737.337	801.314	828.237	1626.67	1630.32	7936.57	5645.86	802.789	788.963
SAOUHSC_01807	2403.62	-0.109496	0.0613631	-1.78439	0.0743599	0.344145	924	792.589	789.004	796.415	797.813	796.207	794.936	3159.2	2776.51	2268.55	2186.16	1885.11	2338.31	597.018	550.145	555.479	593.911	600.311	636.569	792.669	796.319	2734.75	2136.53	567.547	610.264
SAOUHSC_01808	710.277	0.079352	0.0914318	0.867882	0.385459	0.799501	945	813.589	810	817.414	818.812	817.207	815.936	883.444	920.544	766.349	585.575	529.621	656.488	162.642	177.671	182.828	155.002	164.323	174.119	813.668	817.318	856.779	590.561	174.38	164.481
SAOUHSC_01809	685.975	0.135772	0.0945352	1.43621	0.150943	0.532766	858	726.594	723.024	730.422	731.831	730.219	728.946	865.961	918.893	745.209	531.427	518.297	626.605	178.511	198.687	198.959	157.388	179.966	186.026	726.68	730.332	843.354	558.776	192.052	174.46
SAOUHSC_01810	831.773	0.00741336	0.0879501	0.0842905	0.932825	0.987967	1230	1098.59	1095	1102.41	1103.81	1102.2	1100.93	1004.01	1098.9	843.179	696.251	643.568	787.447	136.886	156.892	149.154	136.714	148.047	154.787	1098.67	1102.32	982.029	709.089	147.644	146.516
SAOUHSC_01811	843.622	-0.0522916	0.0815633	-0.641117	0.521447	0.86944	3198	3066.59	3063	3070.41	3071.81	3070.2	3068.93	1119.35	1068.93	768.396	744.578	629.693	831.719	54.6724	54.5579	48.8032	52.5358	52.0029	58.6496	3066.67	3070.32	985.556	735.33	52.6778	54.3961
SAOUHSC_01812	354.491	-0.075554	0.113352	-0.666545	0.505063	0.858802	942	810.589	807.001	814.414	815.812	814.207	812.936	463.407	424.162	336.663	281.621	305.266	343.904	85.629	82.1703	80.6138	74.8195	95.0624	91.5497	810.668	814.318	408.077	310.264	82.8044	87.1439
SAOUHSC_01813	278.348	0.0563512	0.127636	0.441499	0.658852	0.920178	1299	1167.59	1164	1171.41	1172.81	1171.2	1169.93	415.351	327.553	268.007	215	231.061	252.044	53.2825	43.9933	44.6166	39.7329	50.0219	46.6219	1167.67	1171.32	336.97	232.702	47.2975	45.4589
SAOUHSC_01814	1095.6	0.0819196	0.0777706	1.05335	0.292181	0.714749	414	282.783	279.428	286.666	288.118	286.543	285.266	1573.53	1381.03	1042.71	898.999	813.433	1035.66	833.451	772.666	709.331	676.283	719.776	785.673	282.959	286.642	1332.43	916.03	771.816	727.244
SAOUHSC_01815	202.398	-0.141317	0.136807	-1.03297	0.301619	0.726479	690	558.602	555.028	562.423	563.838	562.23	560.952	258.474	234.344	190.069	198.327	156.208	191.6	69.3064	66.0078	65.9032	76.2374	70.4458	73.9171	558.684	562.34	227.629	182.045	67.0725	73.5334
SAOUHSC_01816	266.638	0.109099	0.124668	0.875117	0.38151	0.798403	1056	924.589	921	928.408	929.81	928.2	926.935	375.834	353.383	256.584	247.039	183.201	229.878	60.8845	59.9851	53.8951	57.5852	50.044	53.6691	924.666	928.315	328.6	220.039	58.2549	53.7661
SAOUHSC_01817	2.32687	-0.469554	1.18965	-0.394701	0.693064		99	14.733	14.344	15.315	15.696	15.412	15.033	4	2	1	2	3	2	40.6659	21.7973	12.7334	27.618	49.355	28.7905	14.7973	15.3803	2.33333	2.33333	25.0655	35.2545
SAOUHSC_01818	375.757	0.0481566	0.111734	0.430992	0.666474	0.925544	1119	987.589	984	991.408	992.81	991.2	989.935	519.756	482.456	359.357	358.135	252.407	341.658	78.8283	76.6515	70.6858	78.1845	64.5662	74.6898	987.666	991.315	453.856	317.4	75.3885	72.4802
SAOUHSC_01819	1422.63	-0.0775181	0.0827465	-0.936815	0.348854	0.77455	501	369.624	366.12	373.469	374.896	373.29	372.025	2057.62	1657.56	1227.24	1354.5	1097.72	1312.04	833.804	707.79	640.818	783.083	745.607	763.224	369.738	373.404	1647.48	1254.75	727.471	763.971
SAOUHSC_01820	3534.91	-0.100958	0.056376	-1.7908	0.0733259	0.340768	1203	1071.59	1068	1075.41	1076.81	1075.2	1073.93	4518.04	4186.67	3384.52	3173.97	2859.69	3341.98	631.511	612.851	613.737	638.858	674.366	673.444	1071.67	1075.32	4029.74	3125.22	619.366	662.222
SAOUHSC_01821	283.772	0.268531	0.125157	2.14555	0.0319086	0.197993	948	816.589	813	820.414	821.812	820.207	818.936	387.726	417.804	294.095	204.228	215.1	239.677	71.1181	80.3413	69.9059	53.862	66.494	63.3361	816.668	820.318	366.542	219.668	73.7885	61.2307
[truncated: 1,665 more rows]

## Sheet: DGE_ISR_late
locus_tag	baseMean	log2FoldChange	lfcSE	stat	pvalue	padj	Length	EffectiveLength_mt_1	EffectiveLength_mt_2	EffectiveLength_mt_3	EffectiveLength_wt_1	EffectiveLength_wt_2	EffectiveLength_wt_3	NumReads_mt_1	NumReads_mt_2	NumReads_mt_3	NumReads_wt_1	NumReads_wt_2	NumReads_wt_3	TPM_mt_1	TPM_mt_2	TPM_mt_3	TPM_wt_1	TPM_wt_2	TPM_wt_3	EffectiveLength_mt_mean	EffectiveLength_wt_mean	NumReads_mt_mean	NumReads_wt_mean	TPM_mt_mean	TPM_wt_mean
[truncated: 3,334 more rows]

[truncated: 2 more sheets: DGE_ISF_log, DGE_ISF_late]
