# Supplementary material for: Staphylococcal saoABC Operon Codes for a DNA-Binding Protein SaoC Implicated in the Response to Nutrient Deficit
Source: Int J Mol Sci. 2022 Jun 9;23(12):6443. doi: 10.3390/ijms23126443 (PMC9223772; doi:10.3390/ijms23126443)
Supplement: Supplementary file 1 [file ijms-23-06443-s001.zip › NCTC_8325_metadata.xlsx]

## Sheet: NCTC_8325_metadata
locus_tag	type	pan_locus_tag	pan_gene_symbol	symbol	product	curated_product	Essential_by_Chaudhuri_2009_DEG10	Essential_by_Chaudhuri_2009_automated	Essential_by_Bae_2004	Essential_by_Ko_2006	Essential_by_Forsyth_2002	comment	replicon	strand	start	end	gene_length	Gene_ID	gene_RefSeq	MicrobesOnline	BioCyc	SRD	DNA	description	protein_length	theoretical_pI	theoretical_MW	GRAVY	EC	TIGRFAM_Meta_Role	TIGRFAM_Main_Role	TIGRFAM_Sub_Role	TIGRFAM_function	TIGRFAM	TIGRFAM_HMM_score	TheSEED	PFAM_Accession	PFAM	PFAM_description	PFAM_clan_accession	PFAM_clan	PFAM_HMM_score	effector	interaction_partners	PSORTb	LocateP	SignalP	transmembrane_helices	protein_GI
SAOUHSC_00001	CDS	SAUPAN000006000	dnaA	dnaA	chromosomal replication initiation protein	chromosomal replication initiation ATPase DnaA	yes	yes	yes	no	yes		chromosome	plus	517	1878	1362	3919798	YP_498609	1288501	G1I0R-1		ATGTCGGAAAAAGAAATTTGGGAAAAAGTGCTTGAAATTGCTCAAGAAAAATTATCAGCTGTAAGTTACTCAACTTTCCTAAAAGATACTGAGCTTTACACGATTAAAGATGGTGAAGCTATCGTATTATCGAGTATTCCTTTTAATGCAAATTGGTTAAATCAACAATATGCTGAAATTATCCAAGCAATCTTATTTGATGTTGTAGGCTATGAAGTTAAACCTCACTTTATTACTACTGAAGAATTAGCAAATTATAGTAATAATGAAACTGCTACTCCAAAAGAAACAACAAAACCTTCTACTGAAACAACTGAGGATAATCATGTGCTTGGTAGAGAGCAATTCAATGCCCATAACACATTTGACACTTTTGTAATCGGACCCGGTAACCGCTTT…	chromosomal replication initiation protein	453	5.11626	51965.3	-0.488742		Genetic information processing	DNA metabolism	DNA replication, recombination, and repair	chromosomal replication initiator protein DnaA	TIGR00362	594.7	Clustering-based subsystems / "Cell Division" / "Cell Division Subsystem including YidCD" / "Chromosomal replication initiator protein DnaA"; "DNA Metabolism" / "DNA replication" / "DNA-replication" / "Chromosomal replication initiator protein DnaA"	PF00308	Bac_DnaA	Bacterial dnaA protein	CL0023	P-loop_NTPase	340.4			Cytoplasmic	Intracellular	no predicted signal peptide	0	88193824
SAOUHSC_00002	CDS	SAUPAN000007000	dnaN	SAOUHSC_00002	DNA polymerase III subunit beta	DNA polymerase III, beta subunit	yes	yes	yes	no	no		chromosome	plus	2156	3289	1134	3919799	YP_498610	1288502	G1I0R-2		ATGATGGAATTCACTATTAAAAGAGATTATTTTATTACACAATTAAATGACACATTAAAAGCTATTTCACCAAGAACAACATTACCTATATTAACTGGTATCAAAATCGATGCGAAAGAACATGAAGTTATATTAACTGGTTCAGACTCTGAAATTTCAATAGAAATCACTATTCCTAAAACTGTAGATGGCGAAGATATTGTCAATATTTCAGAAACAGGCTCAGTAGTACTTCCTGGACGATTCTTTGTTGATATTATAAAAAAATTACCTGGTAAAGATGTTAAATTATCTACAAATGAACAATTCCAGACATTAATTACATCAGGTCATTCTGAATTTAATTTAAGTGGCTTAGATCCAGATCAATATCCTTTATTACCTCAAGTTTCTAGAGAT…	DNA polymerase III subunit beta	377	4.40284	41913.3	-0.161538	2.7.7.7	Genetic information processing	DNA metabolism	DNA replication, recombination, and repair	DNA polymerase III, beta subunit	TIGR00663	375.1	Clustering-based subsystems / "Cell Division" / "Cell Division Subsystem including YidCD" / "DNA polymerase III beta subunit (EC 2.7.7.7)"; "DNA Metabolism" / "DNA replication" / "DNA-replication" / "DNA polymerase III beta subunit (EC 2.7.7.7)"	PF00712	DNA_pol3_beta	DNA polymerase III beta subunit, N-terminal domain	CL0060	DNA_clamp	184			Cytoplasmic	Intracellular	no predicted signal peptide	0	88193825
SAOUHSC_00003	CDS	SAUPAN000009000		SAOUHSC_00003	hypothetical protein	ribosome-associated protein YbcJ, S4-like RNA binding protein	yes	no	yes	no	no		chromosome	plus	3670	3915	246	3919176	YP_498611	1288503	G1I0R-3		GTGATTATTTTGGTTCAAGAAGTTGTAGTAGAAGGAGACATTAATTTAGGTCAATTTCTAAAAACAGAAGGGATTATTGAATCTGGTGGTCAAGCAAAATGGTTCTTGCAAGACGTTGAAGTATTAATTAATGGAGTGCGTGAAACACGTCGCGGTAAAAAGTTAGAACATCAAGATCGTATAGATATCCCAGAATTACCTGAAGATGCTGGTTCTTTCTTAATCATTCATCAAGGTGAACAATGA	hypothetical protein	81	4.35578	9137.35	-0.197531		Genetic information processing	DNA metabolism	DNA replication, recombination, and repair	S4 domain protein YaaA	TIGR02988	90	Clustering-based subsystems / "Hypothetical associated with RecF" / "Hypothetical Coupled to RecF" / "FIG002958: hypothetical protein"	PF13275	S4_2	S4 domain	CL0492	S4	74.4		SAOUHSC_00069; SAOUHSC_00100; SAOUHSC_00187; SAOUHSC_00225; SAOUHSC_00336; SAOUHSC_00365; SAOUHSC_00444; SAOUHSC_00493; SAOUHSC_00505; SAOUHSC_00509; SAOUHSC_00517; SAOUHSC_00518; SAOUHSC_00520; SAOUHSC_00524; SAOUHSC_00527; SAOUHSC_00529; SAOUHSC_00530; SAOUHSC_00574; SAOUHSC_00608; SAOUHSC_00655; SAOUHSC_00669; SAOUHSC_00679; SAOUHSC_00690; SAOUHSC_00694; SAOUHSC_00743; SAOUHSC_00795; SAOUHSC_0…	Cytoplasmic	Intracellular	no predicted signal peptide	0	88193826
SAOUHSC_00004	CDS	SAUPAN000010000	recF	recF	recombination protein F	recombinational DNA repair ATPase RecF	no	no	no	no	no		chromosome	plus	3912	5024	1113	3919177	YP_498612	1288504	G1I0R-4		ATGAAGTTAAATACACTCCAATTAGAAAATTATCGTAACTATGATGAGGTTACGTTGAAATGTCATCCTGACGTGAATATCCTCATTGGAGAAAATGCACAAGGAAAGACAAATTTACTTGAATCAATTTATACCTTAGCTTTAGCAAAAAGTCATAGAACGAGTAATGATAAGGAACTCATACGTTTTAATGCTGATTATGCTAAAATAGAAGGTGAGCTTAGTTATAGACACGGCACGATGCCATTAACAATGTTTATAACTAAAAAAGGTAAACAAGTCAAAGTGAATCACTTAGAGCAAAGTCGTCTAACTCAATATATTGGACACCTCAATGTGGTTCTATTTGCGCCAGAAGATTTGAATATTGTAAAAGGCTCTCCTCAAATAAGACGACGC…	recombination protein F	370	6.44688	42415.1	-0.444054		Genetic information processing	DNA metabolism	DNA replication, recombination, and repair	DNA replication and repair protein RecF	TIGR00611	474.6	Clustering-based subsystems / "Cell Division" / "Cell Division Subsystem including YidCD" / "DNA recombination and repair protein RecF"; "Clustering-based subsystems" / "Hypothetical associated with RecF" / "Hypothetical Coupled to RecF" / "DNA recombination and repair protein RecF"; "DNA Metabolism" / "DNA repair" / "DNA repair, bacterial RecFOR pathway" / "DNA recombination and repair protein R…	PF02463	SMC_N	RecF/RecN/SMC N terminal domain	CL0023	P-loop_NTPase	60.4		SAOUHSC_00187; SAOUHSC_00206; SAOUHSC_00518; SAOUHSC_00519; SAOUHSC_00520; SAOUHSC_00521; SAOUHSC_00529; SAOUHSC_00530; SAOUHSC_00799; SAOUHSC_00878; SAOUHSC_01035; SAOUHSC_01040; SAOUHSC_01041; SAOUHSC_01043; SAOUHSC_01150; SAOUHSC_01211; SAOUHSC_01232; SAOUHSC_01246; SAOUHSC_01416; SAOUHSC_01418; SAOUHSC_01451; SAOUHSC_01757; SAOUHSC_01786; SAOUHSC_01794; SAOUHSC_01801; SAOUHSC_01806; SAOUHSC_0…	Cytoplasmic	Intracellular	no predicted signal peptide	0	88193827
SAOUHSC_00005	CDS	SAUPAN000011000	gyrB	SAOUHSC_00005	DNA gyrase subunit B	DNA gyrase/topoisomerase IV, subunit B	yes	yes	yes	no	yes		chromosome	plus	5034	6968	1935	3919178	YP_498613	1288505	G1I0R-5		ATGGTGACTGCATTGTCAGATGTAAACAACACGGATAATTATGGTGCTGGGCAAATACAAGTATTAGAAGGTTTAGAAGCAGTACGTAAAAGACCAGGTATGTATATAGGATCGACTTCAGAGAGAGGTTTGCACCATTTAGTGTGGGAAATTGTCGATAATAGTATCGATGAAGCATTAGCTGGTTATGCAAATCAAATTGAAGTTGTTATTGAAAAAGATAACTGGATTAAAGTAACGGATAACGGACGTGGTATCCCAGTTGATATTCAAGAAAAAATGGGACGTCCAGCTGTCGAAGTTATTTTAACTGTTTTACATGCTGGTGGTAAATTTGGCGGTGGCGGATACAAAGTATCTGGTGGTTTACATGGTGTTGGTTCATCAGTTGTAAACGCA…	DNA gyrase subunit B	644	5.68145	72539.3	-0.489907	5.99.1.3	Genetic information processing	DNA metabolism	DNA replication, recombination, and repair	DNA gyrase, B subunit	TIGR01059	994	Clustering-based subsystems / "Cell Division" / "Cell Division Subsystem including YidCD" / "DNA gyrase subunit B (EC 5.99.1.3)"; "DNA Metabolism" / "DNA replication" / "DNA topoisomerases, Type II, ATP-dependent" / "DNA gyrase subunit B (EC 5.99.1.3)"; "Virulence, Disease and Defense" / "Resistance to antibiotics and toxic compounds" / "Resistance to fluoroquinolones" / "DNA gyrase subunit B (EC…	PF00204	DNA_gyraseB	DNA gyrase B	CL0329	S5	211.1		SAOUHSC_00006; SAOUHSC_00529; SAOUHSC_01246; SAOUHSC_01806	Cytoplasmic	Intracellular	no predicted signal peptide	0	88193828
SAOUHSC_00006	CDS	SAUPAN000012000	gyrA	SAOUHSC_00006	DNA gyrase subunit A	DNA gyrase/topoisomerase IV, subunit A	yes	yes	no	no	yes		chromosome	plus	7005	9668	2664	3919179	YP_498614	1288506	G1I0R-6		ATGGCTGAATTACCTCAATCAAGAATAAATGAACGAAATATTACCAGTGAAATGCGTGAATCATTTTTAGATTATGCGATGAGTGTTATCGTTGCTCGTGCATTGCCAGATGTTCGTGACGGTTTAAAACCAGTACATCGTCGTATACTATATGGATTAAATGAACAAGGTATGACACCGGATAAATCATATAAAAAATCAGCACGTATCGTTGGTGACGTAATGGGTAAATATCACCCTCATGGTGACTCATCTATTTATGAAGCAATGGTACGTATGGCTCAAGATTTCAGTTATCGTTATCCGCTTGTTGATGGCCAAGGTAACTTTGGTTCAATGGATGGAGATGGCGCAGCAGCAATGCGTTATACTGAAGCGCGTATGACTAAAATCACACTT…	DNA gyrase subunit A	887	4.7775	99350.3	-0.449154	5.99.1.3	Genetic information processing	DNA metabolism	DNA replication, recombination, and repair	DNA gyrase, A subunit	TIGR01063	1211.3	Clustering-based subsystems / "Cell Division" / "Cell Division Subsystem including YidCD" / "DNA gyrase subunit A (EC 5.99.1.3)"; "DNA Metabolism" / "DNA replication" / "DNA topoisomerases, Type II, ATP-dependent" / "DNA gyrase subunit A (EC 5.99.1.3)"; "Virulence, Disease and Defense" / "Resistance to antibiotics and toxic compounds" / "Resistance to fluoroquinolones" / "DNA gyrase subunit A (EC…	PF00521	DNA_topoisoIV	DNA gyrase/topoisomerase IV, subunit A	no clan defined	no clan defined	529.8		SAOUHSC_01416	Cytoplasmic	Intracellular	no predicted signal peptide	0	88193829
SAOUHSC_00007	CDS	SAUPAN000013000	nnrD	SAOUHSC_00007	hypothetical protein	NAD(P)H-hydrate repair enzyme Nnr, NAD(P)H-hydrate dehydratase domain	no	no	no	no	no		chromosome	minus	9755	10456	702	3919180	YP_498615	1288507	G1I0R-7		ATGTTAGCGGCTCGTGCATGTGTATTTAGCGGTAGTGGTTTAATCACTGTAGCTACACATCCAACAAATCATTCAGCATTACATTCTCGTTGCCCAGAAGCGATGGTTATTGATATTAATGATACGAAAATGTTGACGAAAATGATTGAAATGACTGACAGTATACTAATTGGTCCAGGTCTTGGCGTTGATTTCAAAGGAAATAATGCCATTACATTCCTACTACAAAATATACAACCGCATCAAAATTTAATCGTAGACGGCGATGCGATTACAATCTTTAGTAAACTGAAACCGCAATTACCTACATGTCGTGTGATCTTTACACCACACCTCAAAGAATGGGAACGATTAAGTGGTATTCCTATTGAGGAACAGACATATGAGCGTAATCGTGAA…	hypothetical protein	233	6.1537	25655.6	-0.00515021	4.2.1.136		Unknown function	General	YjeF family C-terminal domain	TIGR00196	137.8	ADP-dependent (S)-NAD(P)H-hydrate dehydratase (EC 4.2.1.136)	PF01256	Carb_kinase	Carbohydrate kinase	CL0118	Ribokinase	175			no significant prediction	Intracellular	signal peptide predicted	0	88193830
SAOUHSC_00008	CDS	SAUPAN000014000	hutH	SAOUHSC_00008	histidine ammonia-lyase	histidine ammonia-lyase	no	no	no	no	no		chromosome	plus	10893	12407	1515	3919181	YP_498616	1288508	G1I0R-8		ATGACTTTATATTTAGATGGTGAAACACTAACAATTGAGGATATTAAATCATTTTTACAACAACAATCAAAGATTGAAATTATTGATGATGCGTTAGAACGTGTCAAAAAAAGTAGAGCGGTAGTTGAACGTATTATTGAAAATGAGGAAACGGTTTACGGTATTACTACAGGTTTTGGGTTATTTAGTGATGTACGTATAGACCCGACGCAATATAATGAATTACAAGTGAATCTGATACGCTCACATGCCTGTGGACTAGGTGAGCCATTTTCAAAAGAAGTAGCATTAGTCATGATGATTTTACGATTGAATACATTATTAAAAGGTCATTCAGGTGCCACTTTAGAATTAGTGAGACAATTACAATTTTTTATAAATGAACGTATTATACCGATA…	histidine ammonia-lyase	504	5.14671	56075.2	-0.185714	4.3.1.3	Metabolism	Energy metabolism	Amino acids and amines	histidine ammonia-lyase	TIGR01225	665	Amino Acids and Derivatives / "Histidine Metabolism" / "Histidine Degradation" / "Histidine ammonia-lyase (EC 4.3.1.3)"; "Miscellaneous" / "Plant-Prokaryote comparative genomics" / "COG0523-Histidine" / "Histidine ammonia-lyase (EC 4.3.1.3)"	PF00221	Lyase_aromatic	Aromatic amino acid lyase	no clan defined	no clan defined	612.4			Cytoplasmic	Intracellular	no predicted signal peptide	0	88193831
SAOUHSC_00009	CDS	SAUPAN000017000	serS	SAOUHSC_00009	seryl-tRNA synthetase	seryl-tRNA synthetase	yes	yes	yes	no	no		chromosome	plus	12786	14072	1287	3919182	YP_498617	1288509	G1I0R-9		ATGTTAGACATTAGATTATTCAGAAATGAGCCTGACACAGTTAAGAGCAAAATTGAATTACGTGGAGATGATCCAAAAGTTGTAGATGAAATTTTAGAATTGGATGAGCAACGACGTAAATTAATTAGTGCAACAGAAGAAATGAAAGCACGTCGTAATAAAGTAAGCGAAGAAATCGCATTAAAAAAACGTAATAAAGAAAATGCTGATGATGTGATTGCTGAAATGCGCACATTAGGTGACGATATTAAAGAAAAAGATAGTCAATTAAATGAAATTGATAATAAAATGACAGGTATCCTTTGTCGTATTCCAAATTTAATAAGTGATGATGTACCTCAAGGTGAATCTGATGAAGATAACGTTGAAGTTAAAAAGTGGGGTACACCACGTGAGTTT…	seryl-tRNA synthetase	428	4.74665	48639.7	-0.586682	6.1.1.11	Genetic information processing	Protein synthesis	tRNA aminoacylation	serine--tRNA ligase	TIGR00414	571.6	Amino Acids and Derivatives / "Alanine, serine, and glycine" / "Glycine and Serine Utilization" / "Seryl-tRNA synthetase (EC 6.1.1.11)"; "Protein Metabolism" / "Protein biosynthesis" / "tRNA aminoacylation, Ser" / "Seryl-tRNA synthetase (EC 6.1.1.11)"; "Protein Metabolism" / "Protein biosynthesis" / "tRNA synthetase relationships" / "Seryl-tRNA synthetase (EC 6.1.1.11)"	PF00587	tRNA-synt_2b	tRNA synthetase class II core domain (G, H, P, S and T)	CL0040	tRNA_synt_II	114.8		SAOUHSC_00529; SAOUHSC_00530; SAOUHSC_00795; SAOUHSC_01040; SAOUHSC_01041; SAOUHSC_01042; SAOUHSC_01043; SAOUHSC_01232; SAOUHSC_01418; SAOUHSC_01683; SAOUHSC_01779; SAOUHSC_01806; SAOUHSC_01814; SAOUHSC_02441; SAOUHSC_02509; SAOUHSC_02969	Cytoplasmic	Intracellular	no predicted signal peptide	0	88193832
SAOUHSC_00010	CDS	SAUPAN000018000		SAOUHSC_00010	hypothetical protein	predicted branched-chain amino acid permease (azaleucine resistance)	no	no	no	no	no		chromosome	plus	14722	15417	696	3919183	YP_498618	1288510	G1I0R-10		ATGACAACACATTTAAGTTTTAGACAAGGCGTGCAAGAGTGTATCCCAACATTATTGGGTTATGCCGGTGTTGGTATTTCATTTGGTATTGTGGCTTCGTCTCAAAACTTTAGTATTTTAGAAATTGTCTTGTTATGTCTTGTTATATATGCCGGTGCTGCGCAATTTATTATGTGCGCGTTGTTTATAGCAGGTACACCTATATCAGCGATTGTACTAACTGTATTTATCGTAAATTCAAGAATGTTCCTTTTAAGTATGTCGCTTGCACCAAACTTCAAGACATATGGGTTTTGGAACCGTGTTGGATTAGGTTCATTAGTAACTGACGAAACGTTTGGCGTCGCCATTACACCTTATTTAAAAGGAGAAGCTATCAATGATCGTTGGATGCATGGT…	hypothetical protein	231	6.49023	25146.9	1.04848		Metabolism	Transport and binding proteins	Amino acids, peptides and amines	azaleucine resistance protein AzlC	TIGR00346	89.7	Branched-chain amino acid permease	PF03591	AzlC	AzlC protein	no clan defined	no clan defined	129.3			Cytoplasmic Membrane	Multi-transmembrane	no predicted signal peptide	7	88193833
SAOUHSC_00012	CDS	SAUPAN000019000		SAOUHSC_00012	hypothetical protein	branched-chain amino acid transport protein	no	no	no	no	no		chromosome	plus	15414	15743	330	3919184	YP_498619	1288511	G1I0R-11		ATGATAACTCATATGAACATGTTAATACTTATTTTATTGTGTGGTATCGTAACGCTATTAATTCGAATTATACCTTTTATCATGATTTCAAAAGTGCAATTGCCTGATGTCGTGGTTCGATGGCTATCATTTATCCCAATCACACTATTTACGGCACTTGTCATTGACAGCATTATTCAACAGACGCCTCATGGTGAGGGGTATACATTAAACATCCCTTACATTATCGCGCTCATTCCGACGGTTATTTTATCTATAATCACGCGTAGTTTAACTATTACAATTATTAGTGGGATTGTTATCATGGCAGCATTACGATTTTTCTTTTAA	hypothetical protein	109	9.29961	12233.1	1.47523		Genetic information processing	Protein fate	Protein and peptide secretion and trafficking	type II secretion system protein F	TIGR02120	9.3	FIG01107951: hypothetical protein	PF05437	AzlD	Branched-chain amino acid transport protein (AzlD)	no clan defined	no clan defined	83.4			Cytoplasmic Membrane	Multi-transmembrane	no predicted signal peptide	4	88193834
SAOUHSC_00013	CDS	SAUPAN000021000	metX	SAOUHSC_00013	hypothetical protein	homoserine O-acetyltransferase	no	no	no	no	no		chromosome	plus	16106	17074	969	3919185	YP_498620	1288512	G1I0R-12		ATGACAAATTACACAGTAGATACTTTAAATTTAGGGGAATTTATTACAGAATCTGGGGAAGTCATAGATAACTTGCGTTTGAGATATGAGCATGTCGGTTATCATGGACAACCATTAGTTGTAGTTTGTCATGCATTAACTGGCAATCATTTAACATATGGAACAGATGATTATCCGGGTTGGTGGCGAGAAATTATTGATGGGGGATATATACCCATTCACGATTATCAATTTTTAACATTTGATGTTATTGGTAGTCCTTTCGGTTCAAGTTCACCTTTAAACGACCCTCATTTTCCTAAAAAATTAACATTAAGAGATATAGTCAGAGCGAATGAACGAGGTATACAAGCCCTTGGTTATGATAAGATTAATATTTTAATAGGGGGAAGTCTTGGA…	hypothetical protein	322	6.6147	36927.4	-0.349068		Metabolism	Amino acid biosynthesis	Aspartate family	homoserine O-acetyltransferase	TIGR01392	202	Amino Acids and Derivatives / "Lysine, threonine, methionine, and cysteine" / "Methionine Biosynthesis" / "Homoserine O-acetyltransferase (EC 2.3.1.31)"	PF00561	Abhydrolase_1	alpha/beta hydrolase fold	CL0028	AB_hydrolase	59.4			Cytoplasmic	Intracellular	no predicted signal peptide	0	88193835
SAOUHSC_00014	CDS	SAUPAN000023000		SAOUHSC_00014	hypothetical protein	uncharacterized conserved protein YybS, DUF2232 family	no	no	no	no	no		chromosome	plus	17365	18303	939	3919186	YP_498621	1288513	G1I0R-13		ATGGGAGTGGCTTATGTGTTTTCAAAAATACAACCTAAAGCAACAATAATTGCAACGATTGCGTTGGTATTTGTCGCTTTAGCTTTATATCTAGTGCCTGGTTTAGGACTAATATTTGCATTATTTGCAACCATACCAGGTATCGTTTTATGGAATAAATCAATACAATCTTTCGGGATTAGTGCACTTATTACAGTAATTATAACAACTGTTTTAGGTAATACTTTCGTTTTAAGTGCCATCATATTAGTCTTAATTGCAAGTTTAATTATTGGTCAATTGCTCAAAGAAAGAACGTCTAAAGAAAGAATATTATACGTAACAACAGTAGCGATGAGCTTAATTTCATTAATCGCTTTTATGTTACTACAAACATTCGGAAGGATTCCACCATCAGCG…	hypothetical protein	312	10.8658	34148.5	1.14551								Clustering-based subsystems / "Clustering-based subsystems" / "CBSS-262719.3.peg.410" / "FIG003573: hypothetical protein"	PF09991	DUF2232	Predicted membrane protein (DUF2232)	no clan defined	no clan defined	212.7			Cytoplasmic Membrane	Multi-transmembrane	no predicted signal peptide	7	88193836
SAOUHSC_00015	CDS	SAUPAN000024000	gdpP	SAOUHSC_00015	hypothetical protein	C-di-AMP phosphodiesterase, consists of a GGDEF-like and DHH domains	yes	yes	yes	no	no		chromosome	plus	18318	20285	1968	3919187	YP_498622	1288514	G1I0R-14		ATGAATCGGCAGTCCACTAAGAAAGCTTTACTAATACCATTTGTCATCATGATCATCACAGCAATTGTTTTAATGGGTGTATGGTTTATCTTTAATAGTCTTATAGCACTAATTGCATCTATCGTTCTTGTCGTGATGATTATTGTTAGCATCATTTTATTCAGACAAGCTTTAATGAAAATGGATAGTTATGTAGATGGTTTGAGTGCTCAAATTTCAACAACAAATAATAAAGCAATCAAACATTTACCAATTGGTATCATTGTTTTAGATGAAAATGATCACATCGAATGGGTTAACCAATTTATGACAGATCATATGGAAGCGAATGTCATTTCTGAATCTGTAAATGAAGTATTTCCAAACATTTTAAAGCAATTAGATAGAGTGAAATCCGTT…	hypothetical protein	655	4.90083	73780.7	-0.110229		Signal transduction	Signal transduction	Two-component systems	phosphate regulon sensor kinase PhoR	TIGR02966	17.5	Clustering-based subsystems / "Clustering-based subsystems" / "CBSS-262719.3.peg.410" / "Phosphoesterase, DHH family protein"	PF01368	DHH	DHH family	CL0137	HAD	79.2			Cytoplasmic	Multi-transmembrane	no predicted signal peptide	2	88193837
SAOUHSC_00017	CDS	SAUPAN000025000	rplI	rplI	50S ribosomal protein L9	50S ribosomal protein L9	no	no	yes	no	yes		chromosome	plus	20282	20734	453	3919188	YP_498623	1288515	G1I0R-15		ATGAAAGTAATTTTTACACAAGATGTTAAAGGTAAAGGTAAAGGTAAAAAAGGTGAAGTTAAAGAAGTACCAGTAGGTTATGCAAATAACTTCTTATTGAAAAAGAATTATGCTGTAGAAGCAACACCAGGTAACCTTAAACAATTAGAGTTACAGAAAAAACGTGCAAAACAAGAACGCCAACAAGAAATTGAAGATGCTAAAGCATTAAAAGAAACGTTATCAAACATTGAAGTTGAAGTATCAGCAAAAACTGGTGAAGGTGGTAAATTGTTTGGGTCAGTAAGTACAAAACAAATTGCCGAAGCACTAAAAGCACAACATGATATTAAAATTGATAAACGTAAAATGGATTTACCAAATGGAATTCATTCCCTAGGATATACGAATGTACCTGTT…	50S ribosomal protein L9	150	10.1533	16639.1	-0.701333		Genetic information processing	Protein synthesis	Ribosomal proteins: synthesis and modification	ribosomal protein bL9	TIGR00158	144	Clustering-based subsystems / "Clustering-based subsystems" / "CBSS-262719.3.peg.410" / "LSU ribosomal protein L9p"; "Protein Metabolism" / "Protein biosynthesis" / "Ribosome LSU bacterial" / "LSU ribosomal protein L9p"; "Protein Metabolism" / "Protein biosynthesis" / "Single-copy ribosomal proteins" / "LSU ribosomal protein L9p"	PF03948	Ribosomal_L9_C	Ribosomal protein L9, C-terminal domain	no clan defined	no clan defined	98.6		SAOUHSC_00426; SAOUHSC_00518; SAOUHSC_00520; SAOUHSC_00679; SAOUHSC_01806; SAOUHSC_02511	Cytoplasmic	Intracellular	no predicted signal peptide	0	88193838
SAOUHSC_00018	CDS	SAUPAN000026000	dnaC	SAOUHSC_00018	replicative DNA helicase	replicative DNA helicase	yes	yes	yes	no	yes		chromosome	plus	20766	22166	1401	3919189	YP_498624	1288516	G1I0R-16		ATGGATAGAATGTATGAGCAAAATCAAATGCCGCATAACAATGAAGCTGAACAGTCTGTCTTAGGTTCAATTATTATAGATCCAGAATTGATTAATACTACTCAGGAAGTTTTGCTTCCTGAGTCGTTTTATAGGGGTGCCCATCAACATATTTTCCGTGCAATGATGCACTTAAATGAAGATAATAAAGAAATTGATGTTGTAACATTGATGGATCAATTATCGACGGAAGGTACGTTGAATGAAGCGGGTGGCCCGCAATATCTTGCAGAGTTATCTACAAATGTACCAACGACGCGAAATGTTCAGTATTATACTGATATCGTTTCTAAGCATGCATTAAAACGTAGATTGATTCAAACTGCAGATAGTATTGCCAATGATGGATATAATGATGAA…	replicative DNA helicase	466	4.46508	52570.3	-0.591631	3.6.1.-; 3.6.4.12	Genetic information processing	DNA metabolism	DNA replication, recombination, and repair	replicative DNA helicase	TIGR00665	585.3	Clustering-based subsystems / "Clustering-based subsystems" / "CBSS-262719.3.peg.410" / "Replicative DNA helicase (EC 3.6.1.-) [SA14-24]"; "DNA Metabolism" / "DNA replication" / "DNA-replication" / "Replicative DNA helicase (DnaB) (EC 3.6.4.12)"; "DNA Metabolism" / "DNA replication" / "DNA-replication" / "Replicative DNA helicase (EC 3.6.1.-)"; "DNA Metabolism" / "DNA replication" / "DNA-replicat…	PF03796	DnaB_C	DnaB-like helicase C terminal domain	CL0023	P-loop_NTPase	384		SAOUHSC_00679; SAOUHSC_01801; SAOUHSC_02494	Cytoplasmic	Intracellular	no predicted signal peptide	0	88193839
SAOUHSC_00019	CDS	SAUPAN000028000	purA	SAOUHSC_00019	adenylosuccinate synthetase	adenylosuccinate synthetase	no	no	no	no	no		chromosome	plus	22444	23727	1284	3919190	YP_498625	1288517	G1I0R-17		ATGTCATCAATCGTAGTAGTTGGGACACAATGGGGAGACGAAGGAAAAGGAAAAATAACGGATTTCTTGGCAGAACAGTCAGATGTTATCGCGCGTTTTTCAGGTGGTAATAATGCAGGCCATACCATTCAATTTGGCGGAGAAACATATAAATTACATTTAGTACCATCTGGTATCTTTTACAAAGACAAATTAGCGGTAATCGGTAACGGAGTCGTTGTTGATCCAGTTGCACTATTGAAAGAATTAGACGGATTAAATGAACGTGGCATTCCTACAAGTAATTTACGTATATCTAATCGTGCGCAAGTGATTTTACCATATCACTTAGCACAAGATGAATATGAAGAACGTTTACGTGGTGACAATAAGATTGGTACAACTAAAAAAGGTATCGGT…	adenylosuccinate synthetase	427	4.85645	47578.4	-0.306557	6.3.4.4	Metabolism	Purines, pyrimidines, nucleosides, and nucleotides	Purine ribonucleotide biosynthesis	adenylosuccinate synthase	TIGR00184	595	Amino Acids and Derivatives / "Histidine Metabolism" / "Histidine Biosynthesis" / "Adenylosuccinate synthetase (EC 6.3.4.4)"; "Clustering-based subsystems" / "Clustering-based subsystems" / "CBSS-262719.3.peg.410" / "Adenylosuccinate synthetase (EC 6.3.4.4)"; "Miscellaneous" / "Miscellaneous - no subcategory" / "EC 6.3.4.- Ligases that form carbon-nitrogen bonds" / "Adenylosuccinate synthetase (E…	PF00709	Adenylsucc_synt	Adenylosuccinate synthetase	CL0023	P-loop_NTPase	588.1		SAOUHSC_00017; SAOUHSC_00069; SAOUHSC_00187; SAOUHSC_00348; SAOUHSC_00350; SAOUHSC_00365; SAOUHSC_00371; SAOUHSC_00374; SAOUHSC_00488; SAOUHSC_00499; SAOUHSC_00518; SAOUHSC_00519; SAOUHSC_00520; SAOUHSC_00521; SAOUHSC_00525; SAOUHSC_00527; SAOUHSC_00528; SAOUHSC_00529; SAOUHSC_00530; SAOUHSC_00574; SAOUHSC_00634; SAOUHSC_00767; SAOUHSC_00795; SAOUHSC_00796; SAOUHSC_00797; SAOUHSC_00799; SAOUHSC_0…	Cytoplasmic	Intracellular	no predicted signal peptide	0	88193840
SAOUHSC_T00018	tRNA	SAUPAN000029000	trnaE	SAOUHSC_T00018	tRNA-Glu	tRNA-Glu	no	no	no	no	no		chromosome	plus	24157	24231	75	3921337		10161681	G1I0R-18		GGCTCCTTGGTCAAGCGGTTAAGACACCGCCCTTTCACGGCGGTAACACGGGTTCGAGTCCCGTAGGAGTCACCA	tRNA-Glu	0																						no predicted signal peptide
SAOUHSC_T00011	tRNA	SAUPAN000030000	trnaD	SAOUHSC_T00011	tRNA-Asp	tRNA-Asp	no	no	no	no	no		chromosome	plus	24239	24311	73	3921330		1288519	G1I0R-19		GGTCTCGTAGTGTAGCGGTTAACACGCCTGCCTGTCACGCAGGAGATCGCGGGTTCGATTCCCGTCGAGACCG	tRNA-Asp	0																						no predicted signal peptide
SAOUHSC_00020	CDS	SAUPAN000032000	walR	SAOUHSC_00020	two-component response regulator	DNA-binding response regulator, OmpR family, contains REC and winged-helix (wHTH) domain	yes	yes	yes	no	no		chromosome	plus	24931	25632	702	3919191	YP_498626	1288520	G1I0R-20		ATGGCTAGAAAAGTTGTTGTAGTTGATGATGAAAAACCGATTGCTGATATTTTAGAATTTAACTTAAAAAAAGAAGGATACGATGTGTACTGTGCATACGATGGTAATGATGCAGTCGACTTAATTTATGAAGAAGAACCAGACATCGTATTACTAGATATCATGTTACCTGGTCGTGATGGTATGGAAGTATGTCGTGAAGTGCGCAAAAAATACGAAATGCCAATAATAATGCTTACTGCTAAAGATTCAGAAATTGATAAAGTGCTTGGTTTAGAACTAGGTGCAGATGACTATGTAACGAAACCGTTTAGTACGCGTGAATTAATCGCACGTGTGAAAGCGAACTTACGTCGTCATTACTCACAACCAGCACAAGACACTGGAAATGTAACGAAT…	two-component response regulator	233	4.81211	27191.8	-0.475536		Signal transduction	Regulatory functions; Signal transduction	DNA interactions; Two-component systems	phosphate regulon transcriptional regulatory protein PhoB	TIGR02154	235.8	Iron acquisition and metabolism / "Iron acquisition and metabolism - no subcategory" / "Heme, hemin uptake and utilization systems in GramPositives" / "Two-component response regulator SA14-24"	PF00072	Response_reg	Response regulator receiver domain	CL0304	CheY	103.1	WalK (sensor histidine kinase)	SAOUHSC_00426; SAOUHSC_00488; SAOUHSC_01042; SAOUHSC_01232; SAOUHSC_01493; SAOUHSC_02353; SAOUHSC_02506; SAOUHSC_02927	Cytoplasmic	Intracellular	no predicted signal peptide	0	88193841
SAOUHSC_00021	CDS	SAUPAN000033000	walK	SAOUHSC_00021	sensory box histidine kinase VicK	signal transduction histidine kinase VicK	yes	yes	yes	no	no		chromosome	plus	25645	27471	1827	3919192	YP_498627	1288521	G1I0R-21		ATGAAGTGGCTAAAACAACTACAATCCCTTCATACTAAACTTGTAATTGTTTATGTATTACTGATTATCATTGGTATGCAAATTATCGGGTTATATTTTACAAATAACCTTGAAAAAGAGCTGCTTGATAATTTTAAGAAGAATATTACGCAGTACGCGAAACAATTAGAAATTAGTATTGAAAAAGTATATGACGAAAAGGGCTCCGTAAATGCACAAAAAGATATTCAAAATTTATTAAGTGAGTATGCCAACCGTCAAGAAATTGGAGAAATTCGTTTTATAGATAAAGACCAAATTATTATTGCGACGACGAAGCAGTCTAACCGTAGTCTAATCAATCAAAAAGCGAATGATAGTTCTGTCCAAAAAGCACTATCACTAGGACAATCAAACGAT…	sensory box histidine kinase VicK	608	5.39883	69923.5	-0.353783	2.7.13.3; 2.7.3.-	Signal transduction	Signal transduction	Two-component systems	phosphate regulon sensor kinase PhoR	TIGR02966	248	Iron acquisition and metabolism / "Iron acquisition and metabolism - no subcategory" / "Heme, hemin uptake and utilization systems in GramPositives" / "Two-component sensor kinase SA14-24"	PF02518	HATPase_c	Histidine kinase-, DNA gyrase B-, and HSP90-like ATPase	CL0025	His_Kinase_A	92.8		SAOUHSC_00020; SAOUHSC_01232; SAOUHSC_02494	Cytoplasmic Membrane	Multi-transmembrane	no predicted signal peptide	2	88193842
SAOUHSC_00022	CDS	SAUPAN000034000	walH	SAOUHSC_00022	hypothetical protein	two-component signal transduction system YycFG, regulatory protein YycH	no	no	no	no	no		chromosome	plus	27515	28798	1284	3919193	YP_498628	1288522	G1I0R-22		ATGAGTGTCGTATTGACATATATGGTATGGAACTTTTCTCCTGATATTGCAAATGTCGACAATACAGATAGTAAGAAGAGTGAAACGAAACCTTTAACGACACCTATGACAGCCAAAATGGATACAACTATTACGCCATTTCAGATTATTCATTCGAAAAATGATCATCCAGAAGGAACGATTGCGACGGTATCTAATGTGAATAAACTGACGAAACCTTTGAAAAATAAAGAAGTGAAGTCCGTGGAACATGTTCGTCGTGATCATAACTTGATGATTCCTGATTTGAACAGTGATTTTATATTATTCGATTTTACGTATGATTTACCGTTATCAACATATCTTGGTCAAGTACTGAACATGAATGCGAAAGTACCAAATCATTTCAATTTCAATCGT…	hypothetical protein	427	5.44435	49007.3	-0.641452								Cofactors, Vitamins, Prosthetic Groups, Pigments / "Tetrapyrroles" / "CPO analysis" / "FIG011501: YycH protein"	PF07435	YycH	YycH protein	CL0285	YycI_YycH	427.4			no significant prediction	Intracellular	no predicted signal peptide	0	88193843
SAOUHSC_00023	CDS	SAUPAN000035000	walI	SAOUHSC_00023	hypothetical protein	two-component signal transduction system YycFG, regulatory protein YycI	no	no	no	no	no		chromosome	plus	28799	29587	789	3919194	YP_498629	1288523	G1I0R-23		ATGAACTGGAAACTGACAAAGACACTTTTCATTTTCGTGTTTATTCTTGTCAACATCGTGTTAGTATCGATTTATGTTAATAAAGTCAATCGCTCACACATTAATGAAGTCGAGAGTAACAATGAAGTTAATTTTCAGCAAGAAGAAATTAAAGTACCGACTAGTATATTGAATAAATCAGTTAAAGGTATAAAATTAGAGCAAATTACAGGGCGATCAAAAGACTTTAGTTCTAAAGCTAAAGGCGATTCGGATTTGACCACATCAGATGGTGGAAAATTATTGAATGCGAACATTAGTCAATCGGTAAAGGTCAGTGACAATAACTTAAAAGATTTGAAAGATTATGTTAACAAGCGCGTATTTAAAGGTGCTGAATATCAATTAAGCGAGATTAGT…	hypothetical protein	262	9.36924	29931.6	-0.621756								Cofactors, Vitamins, Prosthetic Groups, Pigments / "Tetrapyrroles" / "CPO analysis" / "hypothetical protein SA_21"	PF09648	YycI	YycH protein	CL0285	YycI_YycH	175			no significant prediction	N-terminally anchored (No CS)	no predicted signal peptide	1	88193844
SAOUHSC_00024	CDS	SAUPAN000036000	walJ	SAOUHSC_00024	hypothetical protein	hydroxyacylglutathione hydrolase	no	no	no	no	no		chromosome	plus	29977	30777	801	3919195	YP_498630	1288524	G1I0R-24		ATGAGCCGCTTGATACGCATGAGTGTATTAGCAAGTGGTAGTACAGGTAACGCCACTTTTGTAGAAAATGAAAAAGGTAGTCTATTAGTTGATGTTGGTTTGACTGGAAAGAAAATGGAAGAATTGTTTAGTCAAATTGACCGTAATATTCAAGATTTAAATGGTATTTTAGTAACCCATGAACATATTGATCATATTAAAGGATTAGGTGTTTTGGCGCGTAAATATCAATTGCCAATTTATGCGAATGAAAAAACTTGGCAGGCAATTGAAAAGAAAGATAGTCGCATCCCTATGGATCAGAAATTCATTTTTAATCCTTATGAAACAAAATCTATTGCAGGTTTCGATGTTGAATCGTTTAACGTGTCACATGATGCAATAGATCCGCAATTTTAT…	hypothetical protein	266	6.34904	30327.4	-0.397368		Cellular processes	Cellular processes	Detoxification	hydroxyacylglutathione hydrolase	TIGR03413	33.5	Iron acquisition and metabolism / "Iron acquisition and metabolism - no subcategory" / "Heme, hemin uptake and utilization systems in GramPositives" / "Zn-dependent hydrolase (beta-lactamase superfamily)"	PF00753	Lactamase_B	Metallo-beta-lactamase superfamily	CL0381	Metallo-HOrase	81.1			Cytoplasmic	Intracellular	no predicted signal peptide	0	88193845
SAOUHSC_00025	CDS	SAUPAN000037000	adsA	SAOUHSC_00025	hypothetical protein	2',3'-cyclic-nucleotide 2'-phosphodiesterase/5'- or 3'-nucleotidase, 5'-nucleotidase family	no	no	no	no	no		chromosome	plus	31005	33323	2319	3919293	YP_498631	1288525	G1I0R-25		ATGAAAGCTTTATTACTTAAAACAAGTGTATGGCTCGTTTTGCTTTTTAGTGTAATGGGATTATGGCAAGTCTCGAACGCGGCTGAGCAGCATACACCAATGAAAGCACATGCAGTAACAACGATAGACAAAGCAACAACAGATAAGCAACAAGTACCGCCAACAAAGGAAGCGGCTCATCATTCTGGCAAAGAAGCGGCAACCAACGTATCAGCATCAGCGCAGGGAACAGCTGATGATACAAACAGCAAAGTAACATCCAACGCACCATCTAACAAACCATCTACAGTAGTTTCAACAAAAGTAAACGAAACACGCGACGTAGATACACAACAAGCCTCAACACAAAAACCAACTCACACAGCAACGTTCAAATTATCAAATGCTAAAACAGCATCA…	hypothetical protein	772	10.0493	83424	-0.480959		Metabolism	Biosynthesis of cofactors, prosthetic groups, and carriers; Transport and binding proteins	Pyridine nucleotides; Other	NAD nucleotidase	TIGR01530	134.4	Nucleosides and Nucleotides / "Purines" / "Purine conversions" / "5'-nucleotidase (EC 3.1.3.5)"; "Nucleosides and Nucleotides" / "Pyrimidines" / "pyrimidine conversions" / "5'-nucleotidase (EC 3.1.3.5)"; "Virulence, Disease and Defense" / "Adhesion" / "Adhesins in Staphylococcus" / "Virulence-associated cell-wall-anchored protein SasH (LPXTG motif)"	PF02872	5_nucleotid_C	5'-nucleotidase, C-terminal domain	no clan defined	no clan defined	141.4			Cellwall	LPxTG Cell-wall anchored	signal peptide predicted	0	88193846
SAOUHSC_00026	CDS	SAUPAN000039000		SAOUHSC_00026	hypothetical protein	hypothetical protein	no	no	no	no	no		chromosome	minus	33555	34034	480	3919294	YP_498632	1288526	G1I0R-26		TTGTGCAGGCCGTTTGATCCGCCAATGACGAAAACAAAGTCGCTTTGCCCTTGGGTCATGCGTTGGTTCAATTCTTGGGCCAATCCTTCGGAAGATAGCATCTTTCCTTGTATTTCTAATGTAATGACTGTGGATTGTGGTTTGATTTTGGCTAGTATTCGTTGGCCTTCTTTTTCTTTTACTTGCTCAATTTCTTTGTCACTCATATTTTCTGGTGCTTTTTCGTCTGGAACTTCTATGATGTCTATCTTGGTGTATGGGCCTAAACGTTTTTCATATTCTGCTATGGCTTGCTTCCAATATTTCTCTTTTAGTTTCCCTACAGCTAAAATGGTGATTTTCATGTCGTTTGGTCCTCCAAATTGTTATCAACTTTCCAGTTATCCACAAGTTATTAAC…	hypothetical protein	159	8.02081	18108.3	0.614465								FIG01107958: hypothetical protein									Cytoplasmic Membrane	Multi-transmembrane	no predicted signal peptide	3	88193847
SAOUHSC_00027	CDS	SAUPAN000040000	orfX	SAOUHSC_00027	23S rRNA (pseudouridine(1915)-N(3))-methyltransferase RlmH	23S rRNA (pseudouridine(1915)-N(3))-methyltransferase RlmH	no	no	no	no	no		chromosome	plus	33691	34170	480	3919295	YP_498633	1288527	G1I0R-27		ATGAAAATCACCATTTTAGCTGTAGGGAAACTAAAAGAGAAATATTGGAAGCAAGCCATAGCAGAATATGAAAAACGTTTAGGCCCATACACCAAGATAGACATCATAGAAGTTCCAGACGAAAAAGCACCAGAAAATATGAGTGACAAAGAAATTGAGCAAGTAAAAGAAAAAGAAGGCCAACGAATACTAGCCAAAATCAAACCACAATCCACAGTCATTACATTAGAAATACAAGGAAAGATGCTATCTTCCGAAGGATTGGCCCAAGAATTGAACCAACGCATGACCCAAGGGCAAAGCGACTTTGTTTTCGTCATTGGCGGATCAAACGGCCTGCACAAGGACGTCTTACAACGCAGTAACTACGCACTATCATTCAGCAAAATGACATTCCCA…	23S rRNA (pseudouridine(1915)-N(3))-methyltransferase RlmH	159	9.85885	18306.2	-0.461635	2.1.1.177	Genetic information processing	Protein synthesis	tRNA and rRNA base modification	rRNA large subunit m3Psi methyltransferase RlmH	TIGR00246	186.6	Miscellaneous / "Plant-Prokaryote comparative genomics" / "IojapClusters" / "LSU m3Psi1915 methyltransferase RlmH"; "Protein Metabolism" / "Protein biosynthesis" / "Ribosome biogenesis bacterial" / "LSU m3Psi1915 methyltransferase RlmH"	PF02590	SPOUT_MTase	Predicted SPOUT methyltransferase	CL0098	SPOUT	206.9			Cytoplasmic	Intracellular	no predicted signal peptide	0	88193848
SAOUHSC_00028	CDS	SAUPAN000830000		SAOUHSC_00028	hypothetical protein	hypothetical protein	no	no	no	no	no		chromosome	minus	34375	34509	135	3919296	YP_498634	1288528	G1I0R-28		TTGAAACTTCATTGGTATATTTACTATTTTTTGTCAATATCTGTAATTTTATTTATGATTATTTATCATTACTTAGCTACGTCAATGACTGTTGATTATGAAATAACTGTTTCTATTGCAAAGTTACTTTTATAA	hypothetical protein	44	7.66697	5321.43	1.14545								hypothetical protein	PF15013	CCSMST1	CCSMST1 family	no clan defined	no clan defined	11.7			Cytoplasmic Membrane	N-terminally anchored (No CS)	no predicted signal peptide	1	88193849
SAOUHSC_00029	CDS	SAUPAN000831000		SAOUHSC_00029	hypothetical protein	hypothetical protein	no	no	no	no	no		chromosome	plus	34473	34565	93	3919297	YP_498635	1288529	G1I0R-29		TTGACAAAAAATAGTAAATATACCAATGAAGTTTCAAAAGAACAATTCCAAGAAATTGAGAATGTAAATAATAAGGTCAAAGAATTTTATTAA	hypothetical protein	30	6.69504	3670.04	-1.41667								hypothetical protein									Extracellular	Intracellular	no predicted signal peptide	0	88193850
SAOUHSC_00030	CDS	SAUPAN000832000		SAOUHSC_00030	hypothetical protein	sporadically distributed protein, TIGR04141 family	no	no	no	no	no		chromosome	plus	34712	36457	1746	3919298	YP_498636	1288530	G1I0R-30		ATGAAGATTAATATTTATAAATCTATTTATAATTTTCAGGAAACAAATACAAATTTTTTAGAGAATCTAGAATCTTTAAATGATGACAATTATGAACTGCTTAATGATAAAGAACTTGTTAGTGATTCAAATGAATTAAAATTAATTAGTAAAGTTTATATACGTAAAAAAGACAAAAAACTATTAGATTGGCAATTATTAATAAAGAATGTATACCTAGATACTGAAGAAGATGACAATTTATTTTCAGAATCCGGTCATCATTTTGATGCAATATTATTTCTCAAAGAAGATACAACATTACAAAATAATGTATATATTATACCTTTTGGACAAGCATATCATGATATAAATAATTTGATTGATTATGACTTCGGAATTGATTTTGCAGAAAGAGCA…	hypothetical protein	581	4.6922	67780.7	-0.354733					sporadically distributed protein, TIGR04141 family	TIGR04141	90.6	hypothetical protein	PF09101	Exotox-A_bind	Exotoxin A binding	CL0004	Concanavalin	9.3			Cytoplasmic	Intracellular	no predicted signal peptide	0	88193851
SAOUHSC_00031	CDS	SAUPAN000051000		SAOUHSC_00031	hypothetical protein	tRNA-dihydrouridine synthase	no	no	no	no	no		chromosome	minus	36551	37003	453	3919299	YP_498637	1288531	G1I0R-31		ATGAGTAAAGTAGATGCACATTGGGAATTAATCGAAGCTATTAAAAATTTACGTGACGAAATTGCACCAAACACATTGTTAACAATTAACGATGATATTCCCGATAGAAAAACAGGACTTGAACTTGCAGAAAAATATGGTATTGATGGCATCATGATTGGTAGAGGCATTTTCCACAATCCATTCACTTTTGAAAAAGAACCACGCGAACACACAAGCAAAGAACTATTAGATTTGTTGAGATTGCATCTATCATTGTTTAACAAATATGAGAAAGATGAAATACGACAATTCAAGAGTTTGCGTAGATTCTTTAAAATCTATGTGCGTGGCATAAGAGGCGCTAGCGAACTTCGCCATCAATTGATGAACACACAATCAATTGCAGAAGTACGAGCA…	hypothetical protein	150	5.66706	17640.1	-0.483333			Unknown function	General	putative TIM-barrel protein, nifR3 family	TIGR00737	46.9	RNA Metabolism / "RNA processing and modification" / "tRNA modification Archaea" / "tRNA dihydrouridine synthase B (EC 1.-.-.-)"; "RNA Metabolism" / "RNA processing and modification" / "tRNA mods Archaea" / "tRNA dihydrouridine synthase B (EC 1.-.-.-)"	PF01207	Dus	Dihydrouridine synthase (Dus)	CL0036	TIM_barrel	45.9			Cytoplasmic	Intracellular	no predicted signal peptide	0	88193852
SAOUHSC_00032	CDS	SAUPAN000490000		SAOUHSC_00032	hypothetical protein	hypothetical protein	no	no	no	no	no		chromosome	minus	37019	37120	102	3919300	YP_498638	1288532	G1I0R-32		TTGATGAAATATCCATATATGCTTATAAATATAAATTTATCAACTATAACTAAAAATGATAAAAGATTTAACGCCACTGATGACCGAATTAATATTATTTAA	hypothetical protein	33	9.86435	3961.65	-0.330303								hypothetical protein									Extracellular	Intracellular	no predicted signal peptide	0	88193853
SAOUHSC_00033	CDS	SAUPAN000489000	tauE	SAOUHSC_00033	hypothetical protein	uncharacterized membrane protein YfcA	no	no	no	no	no		chromosome	minus	37218	37973	756	3919301	YP_498639	1288533	G1I0R-33		ATGGATATTGTTAATATAGTTATCATGTTACTCATTGGGGTATTCGGTGGGTTCATATCTGGTCTAGTAGGCGTAGGTGGTGCTATCATTATTTATCCAGCTATTTTATTATTACCACCATTATTCGGAGCCCCTGCATATAGCGCATATATCGCATCAGGTCTTACTTCTAGCCAAGTCTTTTTCAGTACATTAAGTGGCTCATTAAAAGCTCGAAAAAAAACAGAGTTCTCGCCACAATTAGTTCTTTATATGGGTGGCGGCATGATTATAGGGAGTATGTTAGGTGCATTTCTAGCAAATTTATTTGATGCTACATTTGTAAATACGGTATATATCATTATTGCTTTACTTGCATTAACATTAATGTTTATTAAAGTGAAACCTAGTTCCGAAAAG…	hypothetical protein	251	10.2985	26690.6	1.3992								FIG003846: hypothetical protein	PF01925	TauE	Sulfite exporter TauE/SafE	CL0292	LysE	140.8			Cytoplasmic Membrane	Multi-transmembrane	no predicted signal peptide	7	88193854
SAOUHSC_00034	CDS	SAUPAN000488000	cstR	SAOUHSC_00034	hypothetical protein	DNA-binding transcriptional regulator, FrmR family	no	no	no	no	no		chromosome	minus	37973	38233	261	3919302	YP_498640	1288534	G1I0R-34		ATGAATTATGATAAAAAAATGATTAATCGTATTAATAGAATACAAGGGCAACTAAATGGAATTATTAAAATGATGGAGGAAGGAAAAGACTGTAAAGATGTCATTACACAAATAAGTGCATCAAAGAGTTCACTCCAACGCTTGATGGGTATCATTATTAGTGAGAATTTAATAGAATGTGTAAAAGCAGCTGCGGATGATGAAGAAAGCTCCCAAGAGTTAATTAATGAAGCTGTAAACTTATTGGTGAAAAGTAAGTAA	hypothetical protein	86	5.12449	9641.17	-0.293023								FIG007303: uncharacterized protein	PF02583	Trns_repr_metal	Metal-sensitive transcriptional repressor	no clan defined	no clan defined	87.7			Cytoplasmic	Intracellular	no predicted signal peptide	0	88193855
SAOUHSC_00035	CDS	SAUPAN000487000	cstA	SAOUHSC_00035	hypothetical protein	tRNA 2-selenouridine synthase	no	no	no	no	no		chromosome	plus	38370	39437	1068	3919303	YP_498641	1288535	G1I0R-35		ATGAAACAATACGGAGAAAAGTTTATCGATGAATTTAGTAAAGCAGAATTGGAAAAACTAGCCAAGCAAGGGCAATTAATTGACGTTAGAACAGAAGAGGAGTATGCATTAGGACATATCAATGGTTCCATACTTCATCCTGTTGATGAGATTGAGTCATTCAATAAAGAAAAAAATAAAACCTATTATGTAATCTGTAGAAGTGGTAACAGAAGTGCTAATGCTAGTAAATATTTAGCTAAACAAGGTTATAACGTTATAAATCTTGATGGTGGTTATAAAGCTTATGAAGAAGAAAACGATAGTTATGATACACAAGAAGAATATAAAAGTATAGAAATTAAAGCAGATCGTAAACAATTTAACTATCGTGGTCTTCAATGTCCAGGGCCAATTGTA…	hypothetical protein	355	8.36646	40086.8	-0.448169		Genetic information processing	Protein synthesis	tRNA and rRNA base modification	tRNA 2-selenouridine synthase	TIGR03167	36.7	Disulfide bond regulator	PF13686	DrsE_2	DsrE/DsrF/DrsH-like family	CL0394	DsrEFH-like	195.4			no significant prediction	Intracellular	no predicted signal peptide	0	88193856
SAOUHSC_00036	CDS	SAUPAN000486000	cstB	SAOUHSC_00036	hypothetical protein	hydroxyacylglutathione hydrolase	no	no	no	no	no		chromosome	plus	39468	40802	1335	3919304	YP_498642	1288536	G1I0R-36		ATGTTTTTTAAACAGTTTTACGATAATCATTTATCTCAAGCATCATATTTAGTGGGTTGTCAACGTACAGGAGAGGCAATAATAATAGACCCTGTTCGTGATTTATCGAAATATATAGAAGTTGCAGATTCTGAAGGTTTAACAATTACACAAGCTACAGAAACACATATTCATGCTGATTTTGCTTCAGGAATTCGTGATGTGGCTAAACGCTTAAATGCAAATATATATGTGTCTGGCGAAGGTGAAGATGCATTAGGGTATAAAAATATGCCATCAAAAACACAATTTGTTAAACATGGAGATATCATTCAAGTAGGCAATGTTAAATTAGAAGTTCTGCATACTCCAGGACACACGCCTGAAAGTATTAGCTTTTTACTCACTGATTTAGGTGGT…	hypothetical protein	444	5.93674	49337.1	-0.396396		Cellular processes	Cellular processes	Detoxification	hydroxyacylglutathione hydrolase	TIGR03413	78.1	Polysulfide binding protein; "Zn-dependent hydroxyacylglutathione hydrolase"	PF00581	Rhodanese	Rhodanese-like domain	CL0031	Phosphatase	61.8			Cytoplasmic	Intracellular	no predicted signal peptide	0	88193857
SAOUHSC_00037	CDS	SAUPAN000838000	sqr	SAOUHSC_00037	hypothetical protein	pyridine nucleotide-disulfide oxidoreductase family protein	no	no	no	no	no		chromosome	plus	40821	42014	1194	3919305	YP_498643	1288537	G1I0R-37		ATGAATAAGCATTATCAAATTGTTATTATTGGTGGCGGTACAGCAGGTGTTACCGTAGCATCAAGACTATTAAGAAAAAATCAAAACTTAAAAGAGAAAATAGCAATTATAGATCCAGCAGACCATCATTACTATCAACCATTATGGACGTTGGTTGGTGCAGGGGTATCTAGTTTGAAAAGTTCTCGTAAAGATATGGAAAGTGTTATACCTGAAGGTGCTAACTGGATAAAACAGGCTGTTTCAAGTTTTCAACCTGAAAATAATAGCGTTATTTTAGGAGATAATACAGTCGTTTATTATGATTTTTTAGTAGTAGCTCCAGGATTACAGATTAATTGGTCTTCAATTAAAGGACTAAAAGAAAATATAGGTAAAAATGGTGTTTGCTCTAACTAT…	hypothetical protein	397	9.23837	44839.9	-0.393199					pyridine nucleotide-disulfide oxidoreductase family protein	TIGR03169	60.8	Sulfide:quinone oxidoreductase, Type II	PF07992	Pyr_redox_2	Pyridine nucleotide-disulphide oxidoreductase	CL0063	NADP_Rossmann	60			no significant prediction	Intracellular	no predicted signal peptide	0	88193858
SAOUHSC_00038	CDS	SAUPAN000751000		SAOUHSC_00038	hypothetical protein	nucleotide-binding universal stress protein, UspA family	no	no	no	no	no		chromosome	minus	42281	42382	102	3919306	YP_498644	1288538	G1I0R-38		TTGAGTACACGTGGTTTGAATATCTGGCAAGAAATGGAAATTGGTAATGTCAGTCATAAAGTCGCTAAACGTGCTCAAATACCATTAATTATTTTTAAATAA	hypothetical protein	33	11.0585	3809.53	-0.0545455								Conserved domain protein	PF00582	Usp	Universal stress protein family	CL0039	HUP	15.8			Cytoplasmic Membrane	Intracellular	no predicted signal peptide	0	88193859
SAOUHSC_00039	CDS	SAUPAN000382000		SAOUHSC_00039	hypothetical protein	tRNA-dihydrouridine synthase	no	no	no	no	no		chromosome	minus	42681	43613	933	3919307	YP_498645	1288539	G1I0R-39		ATGGAAGACGTTACAGATATCGTCTTTCGACACGTTGTAAGTGAAGCAGCTAGACCGGATGTGTTTTTCACTGAATTTACAAATACTGAAAGCTTTTGCCACCCTGAAGGCATACATAGTGTGCGCGGACGCTTAACTTTTAGTGAAGATGAACAGCCGATGGTCGCTCATATATGGGGAGATAAGCCAGAACAGTTCCGTGAAACGAGTATTCAATTAGCTAAAATGGGCTTTAAAGGCATAGACTTAAATATGGGATGTCCTGTAGCAAATGTTGCTAAAAAGGGTAAGGGTTCCGGCTTAATCTTAAGACCTGACGTTGCTGCCGAAATTATTCAAGCGACTAAAGCAGGTGGGCTTCCGGTAAGTGTTAAAACACGCCTTGGCTACTATGAAATC…	hypothetical protein	310	6.14661	35562.5	-0.393548	1.3.1.-		Unknown function	General	putative TIM-barrel protein, nifR3 family	TIGR00737	152.5	RNA Metabolism / "RNA processing and modification" / "tRNA modification Archaea" / "tRNA dihydrouridine synthase B (EC 1.-.-.-)"; "RNA Metabolism" / "RNA processing and modification" / "tRNA mods Archaea" / "tRNA dihydrouridine synthase B (EC 1.-.-.-)"	PF01207	Dus	Dihydrouridine synthase (Dus)	CL0036	TIM_barrel	160.8			Cytoplasmic	Intracellular	no predicted signal peptide	0	88193860
SAOUHSC_00040	CDS	SAUPAN000383000		SAOUHSC_00040	hypothetical protein	hypothetical protein	no	no	no	no	no		chromosome	plus	43976	44179	204	3919308	YP_498646	1288540	G1I0R-40		ATGGAAGGTTTAAAGCATTCTTTAAAAAGTTTAGGTTGGTGGGATTTATTTTTTGCGATACCTATTTTTCTGCTATTCGCATACCTTCCAAACTATAATTTTATAACTATATTTCTTAACATTGTTATCATTATTTTCTTTTCCATAGGTTTGATTTTAACTACGCATATAATTATAGATAAAATTAAGAGCAACACGAAATGA	hypothetical protein	67	9.77008	7831.43	1.01343								FIG01108234: hypothetical protein	PF11750	DUF3307	Protein of unknown function (DUF3307)	no clan defined	no clan defined	11.3			Cytoplasmic Membrane	Multi-transmembrane	no predicted signal peptide	2	88193861
SAOUHSC_00041	CDS	SAUPAN000384000		SAOUHSC_00041	hypothetical protein	transcriptional regulator of competence genes, TfoX/Sxy family	no	no	no	no	no		chromosome	plus	44228	44524	297	3919309	YP_498647	1288541	G1I0R-41		ATGGCGACTAAGAAAGATGTACATGATTTATTTTTAAATCATGTGAATTCAAACGCGGTTAAGACAAGAAAGATGATGGGAGAATATATTATTTATTATGATGGCGTGGTTATAGGTGGTTTGTATGATAATAGATTATTGGTCAAGGCGACTAAAAGTGCCCAGCAGAAATTGCAAGATAATACATTAGTTTCGCCATATCCAGGTTCTAAAGAAATGATATTAATTCTAGACTTTACCGAAGCAACAAATCTCACTGATTTATTTAAGACCATAAAAAATGATTTGAAAAAGTGA	hypothetical protein	98	9.64452	11138.9	-0.297959								FIG01108183: hypothetical protein	PF04993	TfoX_N	TfoX N-terminal domain	CL0631	YgaC_TfoX-N	37.4			no significant prediction	Intracellular	no predicted signal peptide	0	88193862
SAOUHSC_00042	CDS	SAUPAN000385000		SAOUHSC_00042	hypothetical protein	predicted arabinose efflux permease, MFS family	no	no	no	no	no		chromosome	minus	44596	45816	1221	3919310	YP_498648	1288542	G1I0R-42		ATGACTGATTTGTTGAAAATTAAAAACTTCAGATTGTTCTTTTTAGCAGAAATAATTTCAGCATTCGGAGTTGGAATTAGTACAGTTGGGGCTAATTGGTATTTAATCGACAAAACTAACGACTCCCAACTATTAGGTATTATGTTAGCTTTAAATGTATTATCCGGTTTCTTAGCTTCTCCTATAATAGGTGGACTAGCCGATAAATATAATAGACGAAATATTATTTTAATCACCTATCTTCTTCAGGTAATATTATATTTACTCATTGTCATAGCACTCGTAATGATAGGATTTGAGACCTATTTAGTGATTGGATTTGCGATTGTTAATGGGATAGGTTGGACTACGTATATGGCAACATCTAGAAGTTTAGTTAAACAGATATTAAAACCAGAT…	hypothetical protein	406	9.43757	45716.5	0.86798		Metabolism	Transport and binding proteins	Cations and iron carrying compounds	H+ Antiporter protein	TIGR00900	165.1	FIG01108443: hypothetical protein	PF07690	MFS_1	Major Facilitator Superfamily	CL0015	MFS	109			Cytoplasmic Membrane	Multi-transmembrane	no predicted signal peptide	12	88193863
SAOUHSC_00043	CDS	SAUPAN000386000		SAOUHSC_00043	hypothetical protein	multimeric flavodoxin WrbA	no	no	no	no	no		chromosome	minus	45809	46360	552	3919311	YP_498649	1288543	G1I0R-43		ATGATTACTTGTTTATTTGGAAGTAGTAGAAAAGATGGCAATTCAGCTATCGCAGTAGAGAATCTATTGAAGAATTTAAAAGTCAACTTTGTGAATTTATATCAAAGCAACATTGAAAAGGTTACAGATAATCGTCATAGCAAAGGTGCCAACTTTCATAATGATGATTACGAACAAATTTTAATCAAAGTTTTAGAATCAGATATTATTATTTTTTCAACACCACTCTATTGGTACTCCATGAGTGCGTCTTTAAAACTCTTCATTGATAGATGGACCGAGTCATTGCGAGATACGCAAATAGACAACTTCAAAGAAATCATGTCACAAAAAAAGTATTTGATTTTAATCATAGGTGGCGACAATCCGCATACCAAAGCACAACCTTTAGTCAACCAA…	hypothetical protein	183	5.72281	21196.1	-0.231694		Metabolism	Central intermediary metabolism	Sulfur metabolism	FMN reductase	TIGR03567	24.3	Trp repressor binding protein	PF02525	Flavodoxin_2	Flavodoxin-like fold	CL0042	Flavoprotein	62.5			no significant prediction	Intracellular	no predicted signal peptide	0	88193864
SAOUHSC_00044	CDS	SAUPAN000387000		SAOUHSC_00044	hypothetical protein	aminoethylphosphonate catabolism associated LysR family transcriptional regulator	no	no	no	no	no		chromosome	plus	46473	47333	861	3919077	YP_498650	1288544	G1I0R-44		TTGAACTTAAACATTTTAAAATCATTTTTAGTAACTAGTGAAACAAAGAACCTTACTAAAGCATCAGAGTTACTTAACTATTCACAGTCAACTGTATCTACACATATTGAAAAATTAGAAAGGCAATTAGATGTTAAATTATTTTATAGAAAAAAATATGGTATGGAACTAACGGAAGAAGGCTTAGCATACGTTAAATATGCTAAAGTGATTTTAGATAGTAATAGCGAATACGAGAGAGAAATAAAAGGACTTTACAATAAGAAGGTAAATATAAGTATTAACATGCAAGAAAGTCAGTATTTGTATCGCTACTATAATAAGATTAGTGAATGGTTAGCTGAACACCCATATGTAAACTTGAAGTTTAAATCCGCACATTCTAATTTCTATATTAAA…	hypothetical protein	286	5.76749	33410.2	-0.331119		Signal transduction	Regulatory functions	DNA interactions	aminoethylphosphonate catabolism associated LysR family transcriptional regulator	TIGR03339	82.8	LysR-family regulatory protein	PF00126	HTH_1	Bacterial regulatory helix-turn-helix protein, lysR family	CL0123	HTH	60.8			Cytoplasmic	Intracellular	no predicted signal peptide	0	88193865
SAOUHSC_00045	CDS	SAUPAN000846000		SAOUHSC_00045	hypothetical protein	hypothetical protein	no	no	no	no	no		chromosome	minus	47689	48222	534	3919078	YP_498651	1288545	G1I0R-45		ATGCATGCAATGCAATATCATGTTAAGTTGCCTAGTGATTACAATATGGAAATAATTAGAGATAGAGTTCGATTAAATGGTTATAAGACTGATGGATTTAAAAATTTAATTATAAAAGCTTATTTAATAAGTCAAACAACTACTAATTGCATTACAAATACTTATTCACCATTATATTTATGGAGAAGTTCAGAGGGGATGACTGAATTTATATTCAATGGATTTTATGATAATGTTATTTCTTCTTTTGGATGGCAAAATATAAATATTGGTGTGATATATTCAATGAACATAACCGATTCTGTTAAACATAGTCTTTATGCGCTTGAAGAATATATCGACATTTTCCCTACTTTATCTCTAAAAGAAATAGAAATCAAAAAATTGTTTAGAATCTTC…	hypothetical protein	177	7.57096	20874.9	-0.10678								FIG01108949: hypothetical protein	PF16157	DUF4865	Domain of unknown function (DUF4865)	no clan defined	no clan defined	203.4			Cytoplasmic	Intracellular	no predicted signal peptide	0	88193866
SAOUHSC_00046	CDS	SAUPAN000670000		SAOUHSC_00046	hypothetical protein	DNA-binding transcriptional regulator, LysR family	no	no	no	no	no		chromosome	plus	48313	49056	744	3919079	YP_498652	1288546	G1I0R-46		GTGATTAAATTGAACTTTAATGATTTGGAAATTTTTATAACTGTATGTGAAGAAGCATCTATCAATAAAGCTGCAATTAAACTTAGATATGCACAATCTAATATATCTCAAAGAATTAGCAAGCTTGAAAATGAATTAGGTGTAGTTTTGCTTTTTAGAAATCAAAAAGGTGCTAAGGCAACTAAAGCAGGCGAAGAATTCTTAGCGTATAGCAAAAAAGTATTAAGAGATACAGAGACTATAAAAAATAAAATGAAAAATAATACTATGTCTATTTTATGCTCAGAACTGTTATTTAATTATTTATCTGAGAGCGAAGAAATTATGATGTCGAATAACTCAATTAATTTTATTTCTAGTGGAAATATTAGAAAAGCTATAGAAAAAAATAATTATGAT…	hypothetical protein	247	9.18932	28421.6	-0.3417		Genetic information processing; Signal transduction; Cellular processes	DNA metabolism; Regulatory functions; Cellular processes	DNA replication, recombination, and repair; DNA interactions; Toxin production and resistance	transcriptional regulator, ArgP family	TIGR03298	50.2	LysR-family regulatory protein	PF00126	HTH_1	Bacterial regulatory helix-turn-helix protein, lysR family	CL0123	HTH	59.6			Cytoplasmic	Intracellular	no predicted signal peptide	0	88193867
SAOUHSC_00047	CDS	SAUPAN000148000		SAOUHSC_00047	hypothetical protein	integral membrane protein	no	no	no	no	no		chromosome	plus	49490	50092	603	3919080	YP_498653	1288547	G1I0R-47		ATGTTAATTAGTCTTGTAATCCCAGTTTTTGCTTTGTTAGTTATTGGTGGTATTATTTGGATGATTATAGAAGGTATAGTACATATTTCAAAAAAGAATAAAGCAATTGATAACTTTTTTAACCAAGTTAATAAAGTAAGTGAGACATATAAATTCGCTACTACTTTTTTATTTCTAATCTTGGCTACGGCTGGTATTTCTCAATTTTATCTATATTATATAGTATCAGCGTTTCTTTTTTGGCTTGTCATACTTACCTTTGGCATTGCAGGTATCATTTTTTTAATGCCATATGGATTATGTTTTCTACCGTTTTATAAGCAAAAAAAGAAAAAACAGACATTTAAAAAATACATGGTTTACACTACGATTGGTTTGTCAATTTGTCTAGGCTTATCT…	hypothetical protein	200	9.95595	22662.1	0.665					integral membrane protein	TIGR04561	12.7	FIG01108477: hypothetical protein	PF05154	TM2	TM2 domain	no clan defined	no clan defined	14.1			Cytoplasmic Membrane	Multi-transmembrane	no predicted signal peptide	5	88193868
SAOUHSC_00049	CDS	SAUPAN000849000		SAOUHSC_00049	hypothetical protein	putative DNA helicase	no	no	no	no	no		chromosome	plus	50359	53511	3153	3919081	YP_498654	1288548	G1I0R-48		ATGAGTCAATTGCTAAATGATACGTTATCGGCTTGGTTGTTAATTGAATCTTTAAGTCCAGGAGAAGTAAATTTTACAGCGGAAGATATACTCTCAGCTGAACATTTTAAAAATGGTGCAAAGCAAGCACAACTTCAAAGTTTTGATGAATATTTTGAAATATGGAATGCTGAACGCTTTATTATATCAGAAGAAAAATCAGAGACTGGGGAACTTATATTTAAATTTTATAGACATTGCTTCCGCTATAATGAAATTAATTTGAAAATTCAGGATATTTTTGATGATTATTCTGAGATTCATAATCCAAATGGGACACACTGTTATGGTTACACATTTAACACAGATAAACACGGCAAAGTGATAGTTGATTCTATACATATTCCGATGATTATGAGT…	hypothetical protein	1050	6.04559	121729	-0.569809		Genetic information processing	DNA metabolism	DNA replication, recombination, and repair	putative DNA helicase	TIGR00376	37.5	Superfamily I DNA/RNA helicase protein	PF01443	Viral_helicase1	Viral (Superfamily 1) RNA helicase	CL0023	P-loop_NTPase	56.7			no significant prediction	Intracellular	no predicted signal peptide	0	88193869
SAOUHSC_00050	CDS	SAUPAN000853000		SAOUHSC_00050	hypothetical protein	oligosaccharide repeat unit polymerase	no	no	no	no	no		chromosome	plus	53568	54050	483	3919082	YP_498655	1288549	G1I0R-49		ATGGAGAAATTTAACAACTGGATATTAAATGCAATAAGTGGATCTCAAACAGACAAGAATGAAACAACTGAAGAATTAAAAGGGGCAAAATTTATCATTTTATATGCATATTCAATGCTCGTTTTGCTTGCGTTAGTAATTTCTAACATATTCATTCACATTTTGGAGCCTAAACTATCAATCACCACTCAAATCATCATCGTTTTGATTTTAATTGAAGCACTAATTGGACTGCGTTTCTTGAAAGCGTACGATGTTAAGCGTGGCAAAGATAAAGAAAATAAGAAAAATAGTAAGGATTTCGTTAAACTAAAATCAATTTTAGTAGCAATTTTATTTACATCATTGGCGCTGACAGCAGGTACTGTAGCTGATATATACGGTTTCACTGACTTAGGA…	hypothetical protein	160	9.35138	17920.1	0.429375		Cell structure	Cell envelope	Biosynthesis and degradation of surface polysaccharides and lipopolysaccharides	oligosaccharide repeat unit polymerase	TIGR04370	16.8	FIG01108341: hypothetical protein	PF09323	DUF1980	Domain of unknown function (DUF1980)	no clan defined	no clan defined	17.8			Cytoplasmic Membrane	Multi-transmembrane	no predicted signal peptide	4	88193870
SAOUHSC_00051	CDS	SAUPAN000858000	plc	SAOUHSC_00051	1-phosphatidylinositol phosphodiesterase	1-phosphatidylinositol phosphodiesterase	no	no	no	no	no		chromosome	plus	54255	55241	987	3919083	YP_498656	1288550	G1I0R-50		ATGAAAAAGTGTATTAAGACTTTGTTTTTAAGTATCATTTTAGTAGTGATGAGTGGTTGGTATCATTCAGCACATGCGTCAGATTCGTTGAGTAAAAGTCCAGAAAATTGGATGAGTAAACTTGATGATGGAAAACATTTAACTGAGATTAATATACCGGGTTCACATGATAGTGGCTCATTCACTTTAAAGGATCCAGTAAAATCAGTTTGGGCAAAGACTCAAGATAAAGATTACCTTACCCAAATGAAGTCGGGAGTCAGGTTTTTTGATATTAGAGGTAGAGCAAGTGCTGATAATATGATTTCAGTTCATCACGGCATGGTTTATTTGCATCATGAATTAGGAAAATTTCTCGATGATGCTAAATATTACTTGAGTGCTTATCCAAACGAAACA…	1-phosphatidylinositol phosphodiesterase	328	8.62785	37086.4	-0.555488	4.6.1.13							Phages, Prophages, Transposable elements, Plasmids / "Pathogenicity islands" / "Listeria Pathogenicity Island LIPI-1 extended" / "Phosphatidylinositol-specific phospholipase C (EC 4.6.1.13)"	PF00388	PI-PLC-X	Phosphatidylinositol-specific phospholipase C, X domain	CL0384	PLC	65.7			Extracellular	N-terminally anchored (No CS)	signal peptide predicted	1	88193871
SAOUHSC_00052	CDS	SAUPAN000860000	csa1A	SAOUHSC_00052	hypothetical protein	staphylococcus tandem lipoproteins	no	no	no	no	no		chromosome	plus	55462	56232	771	3919084	YP_498657	1288551	G1I0R-51		ATGATGAAACGATTAAACAAATTAGTGTTAGGCATTATTTTTCTGTTTTTAGTCATTAGTATCACTGCTGGTTGTGGCATAGGTAAAGAAGCGGAAGTTAAGAAAAGCTTTGAAAAAACATTGAGTATGTACCCTATTAAAAATCTAGAGGATTTATACGATAAGGAAGGCTATCGTGATGATCAGTTTGATAAAAATGATAAAGGTACATGGATTATAAATTCTGAAATGGTTATTCAACCTAATAATGAAGATATGGTAGCTAAAGGCATGGTTCTATATATGAATAGAAATACCAAAACAACAAATGGTTACTACTATGTCGATGTGACTAAGGACGAGGATGAAGGAAAACCGCACGACAATGAAAAAAGATATCCGGTTAAAATGGTCGATAAT…	hypothetical protein	256	8.65284	29786.8	-0.793359					Staphylococcus tandem lipoproteins	TIGR01742	381.5	FIG01107885: hypothetical protein	PF04507	DUF576	Csa1 family	CL0048	LolA_LolB	414.3			no significant prediction	Lipid anchored	no predicted signal peptide	1	88193872
SAOUHSC_00053	CDS	SAUPAN000859000		SAOUHSC_00053	hypothetical protein	staphylococcus tandem lipoproteins	no	no	no	no	no		chromosome	plus	56284	57054	771	3919085	YP_498658	1288552	G1I0R-52		ATGATAAAACGTGTAAATAAATTAGTGCTTGGTATTAGTCTTCTGTTTTTAGTCATTAGTATCACTGCTGGTTGTGGCATGGGTAAAGAAGCGGAAATAAAGAAAAGTTTTGAAAAAACATTGAGTATGTATCCGATTAAAAATCTAGAGGATTTATACGATAAAGAAGGATATCGTGATGATCAATTTGATAAAAATGATAAGGGAACATGGATTGTAAATTCTCAAATGGCAATTCAAAATAAAGGAGAAGCTCTAAAAATAAAAGGCATGCTTTTGAAGATAGATAGAAATACAAGAAGTGCAAAAGGATTTTACTATACTAATGAAATAAAGACGGAGAAATACGAAGTAGCTCAGGATAATCAAAAAAAATATCCAGTTAAAATGATTAATAAT…	hypothetical protein	256	9.41878	29790.8	-0.775391					Staphylococcus tandem lipoproteins	TIGR01742	372.3	FIG01107885: hypothetical protein	PF04507	DUF576	Csa1 family	CL0048	LolA_LolB	412.7			no significant prediction	Lipid anchored	signal peptide predicted	1	88193873
SAOUHSC_00054	CDS	SAUPAN000862000		SAOUHSC_00054	hypothetical protein	staphylococcus tandem lipoproteins	no	no	no	no	no		chromosome	plus	57118	57888	771	3919086	YP_498659	1288553	G1I0R-53		ATGATGAAACGATTAAACAAATTAGTGTTAGGCATTATTTTTCTGTTTTTAGTCATTAGTATCACTGCTGGTTGTGGCATAGGTAAAGAAGCGAAAATAAAGAAAAGTTTTGAGAAGACATTGAGTATGTATCCGATTAAAAATCTAGAGGATTTATACGATAAAGAAGGTTATCGTGATGACGAATTTGATAAAAATGATAAAGGTACATGGATTATTGGTTCTGAAATGGCAACTCAAAATAAGGGGGAAGCTCTGAAAGTTAAAGGTATGGTCTTGTATATGAATAGAAATACCAAAACAACAAAAGGATATTATTATGTAAATGCAATAAAGAATGATAAAGACGGAAGACCCCAAGAGAATGAAAAAAGGTACCCAGTTAAAATGGTCGATAAT…	hypothetical protein	256	9.83455	29708	-0.783594					Staphylococcus tandem lipoproteins	TIGR01742	391.4	FIG01107885: hypothetical protein	PF04507	DUF576	Csa1 family	CL0048	LolA_LolB	427.2			no significant prediction	Lipid anchored	no predicted signal peptide	1	88193874
SAOUHSC_00055	CDS	SAUPAN000861000		SAOUHSC_00055	hypothetical protein	staphylococcus tandem lipoproteins	no	no	no	no	no		chromosome	plus	57955	58722	768	3919087	YP_498660	1288554	G1I0R-54		ATGAAACGATTAAACAAATTGGTATTGTATATTAGTTTTTTGATATTAGTCATTAGTTTCACTGCTGGTTGTGGCATAGGTAAAGAAGCGGAAGTTAAGAAAAGCTTTGAAAAAACATTGAGTATGTATCCGATTAAAAATCTAGAGGATTTATACGATAAAGAAGGTTATCGTGATGACGAATTTGATAAAAATGATAAAGGTACATGGATTATTGGTTCTGAAATGGTTGTTCAACCTAAAGGGGAACGTATGAAATCAAAAGGTATGGTTCTATATATGAATAGAAACACTAAGACTACAACCGGGAAGTATATAGTGAGTGAAACACTTCATGATGAAGATGGTAGACCTAAGAGTAAAGATAAAGAATATCCCGTTAAAATGGTAGACAATAAA…	hypothetical protein	255	9.52669	29399.5	-0.8					Staphylococcus tandem lipoproteins	TIGR01742	423.4	FIG01107885: hypothetical protein	PF04507	DUF576	Csa1 family	CL0048	LolA_LolB	417.7			no significant prediction	Lipid anchored	no predicted signal peptide	1	88193875
SAOUHSC_00056	CDS	SAUPAN000891000		SAOUHSC_00056	hypothetical protein	beta-xylosidase	no	no	no	no	no		chromosome	plus	58855	61053	2199	3919088	YP_498661	1288555	G1I0R-55		ATGTCAGATTTCAAAAGGCTCAATAGTTTAATGATTGGTTTTGTTATTAAAGGTGAGGCACACATTTATGATGAAAATAATATGACGCAATGCAACAGTGGCGACATTTTCATCATTAACCACCGCGACTTGTATCGATTTCAACTTCAACAAGATGGCATCATATGTTATATCCAATTCCAAATGAAATATTTAGCAGACAAGTTTGATGATGTGCATTGTCTATATTTTCACTTAACAGATGCGACCACAACAAAGAATATACATCAACTGAGAAATATAATGGCAAGACTGGTTTCAACACATATCCGACATAATGAGTTGTCTAAATTGACTGAGCAACAACTTGTGATTCAGTTGCTTATGCATATGATTCATTATGTCCCGCGTACATATCAT…	hypothetical protein	732	6.40116	86334.6	-0.354645					YSIRK-targeted surface antigen transcriptional regulator	TIGR04094	58.8	Transcriptional regulator, AraC family	PF12833	HTH_18	Helix-turn-helix domain	CL0123	HTH	77.7			Cytoplasmic	Intracellular	no predicted signal peptide	0	88193876
SAOUHSC_00057	CDS	SAUPAN000893000		SAOUHSC_00057	hypothetical protein	metal-dependent amidase/aminoacylase/carboxypeptidase	no	no	no	no	no		chromosome	plus	61204	62382	1179	3919089	YP_498662	1288556	G1I0R-56		ATGAATCAACAATTAATTGAAACTTTAAAATCTAAAGAAGGCAAAATGATTGAGATCAGACGTTATTTACATCAGCATCCAGAATTATCTTTTCATGAAGATGAAACGGCGAAATACATCGCTGAATTTTACAAAGGTAAAGATGTGGAAGTAGAAACGAATGTCGGACCACGTGGAATTAAAGTAACGATTGATTCAGGGAAACCTGGTAAAACATTAGCAATCCGTGCAGACTTTGACGCATTACCCATTACTGAAGATACAGGATTATCTTTTGCATCACAAAATAAAGGTGTTATGCACGCATGTGGTCACGATGCACATACAGCATACATGCTTGTATTAGCAGAGACGCTTGCTGAAATGAAAGATAGTTTTACAGGAAAAGTCGTTGTGATA…	hypothetical protein	392	5.43657	43097.5	-0.311224		Genetic information processing	Protein fate	Degradation of proteins, peptides, and glycopeptides	amidohydrolase	TIGR01891	349.9	Catalyzes the cleavage of p-aminobenzoyl-glutamate to p-aminobenzoate and glutamate, subunit A	PF01546	Peptidase_M20	Peptidase family M20/M25/M40	CL0035	Peptidase_MH	109.3			Cytoplasmic	Intracellular	no predicted signal peptide	0	88193877
SAOUHSC_00058	CDS	SAUPAN000894000	norC	SAOUHSC_00058	hypothetical protein	sugar phosphate permease, drug resistance	no	no	no	no	no		chromosome	plus	62384	63772	1389	3919090	YP_498663	1288557	G1I0R-57		ATGAATGAAACGTATCGCGGGGGCAACAAGTTAATCTTAGGTATTGTATTAGGTGTTATTACATTTTGGTTGTTTGCACAATCACTTGTAAATGTTGTACCGAATTTACAACAAAGTTTTGGTACAGACATGGGGACAATTAGTATTGCGGTCAGTCTAACTGCACTATTTTCAGGCATGTTTGTTGTTGGAGCAGGTGGTCTGGCAGATAAAATTGGGCGCGTGAAAATGACGAATATCGGTTTATTATTAAGTATTATTGGTTCAGCATTAATTATTATTACGAATTTACCGGCATTATTAATTTTAGGTCGTGTTATACAAGGTGTATCAGCAGCGTGTATTATGCCTTCTACATTGGCCATTATGAAAACTTATTATCAGGGTGCTGAACGTCAG…	hypothetical protein	462	9.86212	48999.3	0.948485		Cellular processes; Metabolism	Cellular processes; Transport and binding proteins	Toxin production and resistance; Other	drug resistance MFS transporter, drug:H+ antiporter-2 (14 Spanner) (DHA2) family	TIGR00711	134.2	putative transporter	PF07690	MFS_1	Major Facilitator Superfamily	CL0015	MFS	159			Cytoplasmic Membrane	Multi-transmembrane	no predicted signal peptide	14	88193878
SAOUHSC_00060	CDS	SAUPAN000899000	nptA	SAOUHSC_00060	hypothetical protein	Na+/phosphate symporter	no	no	no	no	no		chromosome	minus	64265	65926	1662	3919091	YP_498664	1288558	G1I0R-58		ATGTCGGTTACAGAAGTCATTTTCTCCTTTTTAGGTGGTTTAGGTATTTTCCTTTACGGCTTAAAAATCATGGGAGACGGGCTTCAAGCATCAGCAGGAGACAGGCTACGAGATATTTTAAACAAATTTACATCAAATCCAGTATTAGGTGTTATTGCAGGTATCGTTGTAACTATTTTAATACAAAGTAGTTCAGGTACGACAGTTATCACAATCGGACTGGTAACAGCTGGATTTATGACATTGAAACAAGCCATTGGAGTGATAATGGGTGCTAATATCGGAACAACGGTAACTGCATTTATTATCGGTATAGATTTAGGCGAATATGCAATGCCAATTTTAGCATTAGGTGCATTCTTAATCTTTTTCTTTAAACGCTCTAAAATCAATAACATT…	hypothetical protein	553	6.38787	60647.5	0.333454		Metabolism	Transport and binding proteins	Cations and iron carrying compounds	Na/Pi-cotransporter II-related protein	TIGR00704	250.1	Phosphorus Metabolism / "Phosphorus Metabolism - no subcategory" / "Phosphate metabolism" / "Na/Pi cotransporter II-related protein"	PF02690	Na_Pi_cotrans	Na+/Pi-cotransporter	no clan defined	no clan defined	234.3			Cytoplasmic Membrane	Multi-transmembrane	no predicted signal peptide	9	88193879
SAOUHSC_00061	CDS	SAUPAN000902000		SAOUHSC_00061	myosin-cross-reactive antigen	myosin-crossreactive antigen (function unknown)	no	no	no	no	no		chromosome	minus	66252	68027	1776	3919092	YP_498665	1288559	G1I0R-59		ATGTATTACAGTTATGGAAATTATGAAGCATTTGCGCGCCCTAAAAAACCTGAAAATGTAGAAAACAAATCCGCTTACTTAATCGGATCTGGTCTAGCTTCACTTGCTGCAGCTTGTTTTTTAATAAGGGATGGTCAAATGGAAGGTTCGAAGATTCATATTTTAGAAGAGTTACCTAAAGCAGGTGGTAGTCTTGATGGTGAAAATATGCCTTTAAAAGGCTATGTTGTCCGCGGTGGTCGTGAAATGGAGAACCACTTTGAATGTTTGTGGGACTTATTCAGATCTATCCCTTCATTAGAAATCGATAACGCGTCTGTATTAGATGAGTTCTATTGGCTAAACAAAGAAGACCCTAACTATTCTCGCTGTCGTGTTATTGAGAAACAGGGTCAACGT…	myosin-cross-reactive antigen	591	4.75677	67648.2	-0.371235					9,9'-di-cis-zeta-carotene desaturase	TIGR02732	15.7	Oleate hydratase (EC 4.2.1.53)	PF06100	MCRA	MCRA family	CL0063	NADP_Rossmann	746.4			no significant prediction	Intracellular	no predicted signal peptide	0	88193880
SAOUHSC_00062	CDS	SAUPAN000903000		SAOUHSC_00062	hypothetical protein	permease of the drug/metabolite transporter (DMT) superfamily	no	no	no	no	no		chromosome	minus	68201	69073	873	3919093	YP_498666	1288560	G1I0R-60		ATGAATAAACTTCGAGACACTACTTTTCTATCATATTTATTTACTATCATATTGTGGGGATCTGCATTTCCAATGATAAAGATTGCGTTAAATGATTTTAGTGCAGAATCATTGTCGGCATTTCGTTTAATTTTAGCAACAATAATTCTCTTGCCGTTCGTAATTATAAAGAAATTGCCTACCCCTGAACTAAGAGATATCCCTGTTATTTTTATTTTAGGATTTTGTGGATTTGTGATATATCACACAGCTTTAAATTTTGGTGAAACTTTGATTAGTGCAGGTATATCTGGAATTCTAGTCTCTACAACGCCTATTTTTTCTAGTGCTTTAGCTTATATATTTTTAAAAGAGCATTTTTCAAAATGGAATTGGTTAAGTTCACTCGTCGCATTTATA…	hypothetical protein	290	6.2511	32209.2	1.03483		Metabolism	Transport and binding proteins	Amino acids, peptides and amines	carboxylate/amino acid/amine transporter	TIGR00950	110.3	RNA Metabolism / "RNA processing and modification" / "Queuosine-Archaeosine Biosynthesis" / "Permease of the drug/metabolite transporter (DMT) superfamily"; "Virulence, Disease and Defense" / "Resistance to antibiotics and toxic compounds" / "Cobalt-zinc-cadmium resistance" / "Permease of the drug/metabolite transporter (DMT) superfamily"; "Queuosine exploration RZ" / "Permease of the drug/metabo…	PF00892	EamA	EamA-like transporter family	CL0184	DMT	154.7			Cytoplasmic Membrane	Multi-transmembrane	no predicted signal peptide	10	88193881
SAOUHSC_00064	CDS	SAUPAN000904000	norG	SAOUHSC_00064	hypothetical protein	DNA-binding transcriptional regulator, MocR family, contains an aminotransferase domain	no	no	no	no	no		chromosome	plus	69186	70583	1398	3919094	YP_498667	1288561	G1I0R-61		ATGGCTAAATATAAAGATATTGCTAGTGACATAAGAGATAAAATAATCACAGGGGATTGGTTTTATGGAATGAAAATACCTTCACATAGGCAGTTGGCGATACAGTACAACGTAAATAGAGTAACGATTATTAAAAGTATTGAGTTATTAGAAGCTGAAGGATTTATCTATACTAAAGTAGGTAGTGGAACATATGTTAATGACTATTTGAATGAAGCACATATTACAAATAAGTGGTCTGAAATGATGTTATGGTCCTCTCAACAAAGAAGTCAGTATACGGTGCAATTAATTAATAAAATTGAGACAGATGATTCGTATATACATATAAGTAAAGGTGAATTGGGTATATCGTTAATGCCACATATTCAATTGAAAAAAGCCATGTCTAATACAGCC…	hypothetical protein	465	9.31384	53991.9	-0.211398					enduracididine biosynthesis enzyme MppQ	TIGR04461	138.1	Amino Acids and Derivatives / "Glutamine, glutamate, aspartate, asparagine; ammonia assimilation" / "Glutamine, Glutamate, Aspartate and Asparagine Biosynthesis" / "Aspartate aminotransferase (EC 2.6.1.1)"; "Amino Acids and Derivatives" / "Lysine, threonine, methionine, and cysteine" / "Threonine and Homoserine Biosynthesis" / "Aspartate aminotransferase (EC 2.6.1.1)"; "Amino Acids and Derivative…	PF00155	Aminotran_1_2	Aminotransferase class I and II	CL0061	PLP_aminotran	120			Cytoplasmic	Intracellular	no predicted signal peptide	0	88193882
SAOUHSC_00065	CDS	SAUPAN000905000		SAOUHSC_00065	hypothetical protein	hypothetical protein	no	no	no	no	no		chromosome	plus	70773	71246	474	3919095	YP_498668	1288562	G1I0R-62		ATGTCTAAAATCAGGTCTTTTACAATATTAAGTCTACTTATTTACTTAGCTATGATGTGCTATACAGTAGTGACCTATCCAAAATTACCAACCAAAGTGCCTATTCATTATAATTTAGCAGGGGATGCTGATAATTTTGCTGATAAATGGGTGCTGCTTTTGATTAATAGCGCATTTATAGTGATTTGGCTTATATTTTTCATTGCAGGTAGATACTATGAACGATTTGCCAAATGGTCACATTATAATCATACACCACGTGAAATTCGAGCGATTAAATTATTTTTAAGTACGTTAAATTTAGAGATTATGAGCTATATGTCTATCTTCACAGTATTAGAAATTTGGCAAATACAACACCATCATCAATTCAATTTACTATGGTTTAATATGATATTT…	hypothetical protein	157	9.57861	18706.3	0.596815								FIG01108314: hypothetical protein	PF07853	DUF1648	Protein of unknown function (DUF1648)	no clan defined	no clan defined	50			Cytoplasmic Membrane	Multi-transmembrane	no predicted signal peptide	4	88193883
SAOUHSC_00067	CDS	SAUPAN000906000	lctP1	SAOUHSC_00067	L-lactate permease	L-lactate permease	no	no	no	no	no		chromosome	plus	71508	73100	1593	3919096	YP_498669	1288563	G1I0R-63		ATGACACTACTTACTGTAAATCCATTCGATAATGTCGGATTATCAGCCTTAGTTGCAGCAGTACCTATTATTTTATTTTTATTATGCTTAACCGTTTTTAAAATGAAAGGCATTTATGCAGCATTGACAACTTTGGTTGTTACATTGATTGTGGCTTTATTTGTATTTGAATTACCAGCGCGTGTATCAGCAGGTGCGATTACAGAAGGCGTTGTTGCCGGTATTTTCCCAATAGGATATATCGTTTTAATGGCAGTTTGGTTATATAAAGTTTCTATTAAAACAGGACAATTTTCTATTATTCAAGATAGTATTGCAAGTATTTCAGTGGACCAAAGAATCCAACTATTATTAATTGGATTTTGTTTCAACGCATTTTTAGAAGGTGCAGCAGGATTT…	L-lactate permease	530	9.84516	56190.5	1.10019		Metabolism	Transport and binding proteins	Carbohydrates, organic alcohols, and acids	transporter, lactate permease (LctP) family	TIGR00795	521	L-lactate permease	PF02652	Lactate_perm	L-lactate permease	CL0182	IT	534			Cytoplasmic Membrane	Multi-transmembrane	no predicted signal peptide	13	88193884
SAOUHSC_00069	CDS	SAUPAN000909000	spa	SAOUHSC_00069	protein A	immunoglobulin G binding protein A precursor	no	no	no	no	no		chromosome	minus	73429	74979	1551	3919448	YP_498670	1288564	G1I0R-64		TTGAAAAAGAAAAACATTTATTCAATTCGTAAACTAGGTGTAGGTATTGCATCTGTAACTTTAGGTACATTACTTATATCTGGTGGCGTAACACCTGCTGCAAATGCTGCGCAACACGATGAAGCTCAACAAAATGCTTTTTATCAAGTCTTAAATATGCCTAACTTAAATGCTGATCAACGCAATGGTTTTATCCAAAGCCTTAAAGATGATCCAAGCCAAAGTGCTAACGTTTTAGGTGAAGCTCAAAAACTTAATGACTCTCAAGCTCCAAAAGCTGATGCGCAACAAAATAACTTCAACAAAGATCAACAAAGCGCCTTCTATGAAATCTTGAACATGCCTAACTTAAACGAAGCGCAACGTAACGGCTTCATTCAAAGTCTTAAAGACGACCCA…	protein A	516	5.37468	56436.8	-1.16298					gram-positive signal peptide, YSIRK family	TIGR01168	34.5	Virulence, Disease and Defense / "Adhesion" / "Adhesins in Staphylococcus" / "Protein A, von Willebrand factor binding protein Spa"	PF02216	B	B domain	CL0598	B_GA	474.5		SAOUHSC_00530; SAOUHSC_01794; SAOUHSC_01819; SAOUHSC_02494	Cellwall	LPxTG Cell-wall anchored	signal peptide predicted	1	88193885
SAOUHSC_00070	CDS	SAUPAN000910000	sarS	SAOUHSC_00070	accessory regulator-like protein	accessory regulator-like protein	no	no	no	no	no		chromosome	minus	75400	76152	753	3919449	YP_498671	1288565	G1I0R-65		ATGAAATATAATAACCATGACAAAATTAGAGATTTTATAATCATTGAAGCATATATGTTTCGTTTTAAGAAAAAAGTCAAGCCTGAAGTCGATATGACTATAAAAGAATTTATATTACTGACTTATTTATTTCATCAGCAAGAAAACACACTTCCATTTAAGAAGATTGTTTCAGATTTATGTTATAAACAATCGGATTTAGTACAGCATATAAAAGTACTTGTGAAACATTCATATATTAGTAAAGTTCGAAGTAAAATTGATGAGCGTAATACTTACATTTCAATATCTGAAGAACAACGAGAGAAAATTGCAGAACGTGTTACATTGTTTGATCAAATCATTAAACAATTTAACCTTGCAGATCAAAGTGAATCACAGATGATACCAAAAGATAGT…	accessory regulator-like protein	250	9.31072	29889.6	-0.3956		Signal transduction	Regulatory functions	DNA interactions	staphylococcal accessory regulator family	TIGR01889	214.6	staphylococcal accessory regulator A homologue	PF01047	MarR	MarR family	CL0123	HTH	32.7			Cytoplasmic	Intracellular	no predicted signal peptide	0	88193886
SAOUHSC_00071	CDS	SAUPAN000911000	sirC	SAOUHSC_00071	lipoprotein SirC	siderophore compound ABC transporter permease protein SirC	no	no	no	no	no		chromosome	minus	76521	77435	915	3919450	YP_498672	1288566	G1I0R-66		ATGATTGGTTCAAGCTTTATACCATTACAACGCGTACTGATGTACTTTATAAATCCAAATGACAGTATGGATCAATTCACTTTAGAAGTATTACGCTTACCTCGCATTACACTTGCGATTTTAGCAGGTGCCGCACTAGGAATGAGTGGTTTAATGTTGCAAAATGTATTAAAAAATCCAATTGCCTCACCTGATATTATCGGTATCACAGGTGGTGCTAGCTTAAGTGCTGTTGTCTTTATTGCATTTTTCAGCCATTTAACAATACATTTACTTCCACTATTTGCAGTATTAGGTGGCGCAGTTGCAATGATGATACTATTAGTGTTTCAAACGAAAGGACAAATACGCCCGACAACACTCATAATCATCGGTATTTCGATGCAAACGTTGTTTATT…	lipoprotein SirC	304	10.7701	32508.6	1.14539					proposed F420-0 ABC transporter, permease protein	TIGR03869	150.5	Iron acquisition and metabolism / "Siderophores" / "Siderophore Staphylobactin" / "Siderophore staphylobactin ABC transporter, permease protein SirC"	PF01032	FecCD	FecCD transport family	CL0142	Membrane_trans	275.2			Cytoplasmic Membrane	Multi-transmembrane	no predicted signal peptide	8	88193887
SAOUHSC_00072	CDS	SAUPAN000912000	sirB	SAOUHSC_00072	lipoprotein SirB	siderophore compound ABC transporter permease protein SirB	no	no	no	no	no		chromosome	minus	77516	78511	996	3919451	YP_498673	1288567	G1I0R-67		ATGCTACTTAAACCAAAATACCAAATCGTTATTGCTGGTTTATGTCTTGCAATAGTAGCTATCTTAAGTTTAATGATTGGAAATACGCTTGTGTCACCAGGTACGGTGATACAGGCGTTATTCAACTTTGATAGTGAAAACGATTTACATGATGTTGTCACTGGTGCACGGGCGTCGAGAACAATCATTGCGTTATTGACTGGTGCTGCCCTTGCTGTCTCAGGTTTGTTGATGCAAGCACTTACACGAAACCCAATAGCCTCACCAGGGCTTTTCGGTGTCAATGCAGGCGCAGTATTTTTTGTCATTTTTAGTATTACATTTATCCAAATTCAATCTTTTAAAATGATTGTAGTTATTGCATTTTTGGGGGCTATTGTTGTTACTGTATTAGTTGTT…	lipoprotein SirB	331	10.5981	35525.2	1.22991					proposed F420-0 ABC transporter, permease protein	TIGR03869	153.6	Iron acquisition and metabolism / "Siderophores" / "Siderophore Staphylobactin" / "Siderophore staphylobactin ABC transporter, permease protein SirB"	PF01032	FecCD	FecCD transport family	CL0142	Membrane_trans	298.5			Cytoplasmic Membrane	Multi-transmembrane	no predicted signal peptide	9	88193888
SAOUHSC_00074	CDS	SAUPAN000913000	sirA	SAOUHSC_00074	periplasmic binding protein	siderophore compound ABC transporter binding protein	no	no	no	no	no		chromosome	minus	78527	79519	993	3919452	YP_498674	1288568	G1I0R-68		ATGAATAAAGTAATTAAAATGCTTGTTGTTACGCTTGCTTTCCTACTTGTTTTAGCAGGATGTAGTGGGAATTCAAATAAACAATCATCTGATAACAAAGATAAGGAAACAACTTCAATTAAACATGCAATGGGTACAACTGAAATTAAAGGGAAACCAAAGCGTGTTGTTACGCTATATCAAGGTGCCACTGACGTCGCTGTATCTTTAGGTGTTAAACCTGTAGGTGCTGTAGAATCATGGACACAAAAACCGAAATTCGAATACATAAAAAATGATTTAAAAGATACTAAGATTGTAGGTCAAGAACCTGCACCTAACTTAGAGGAAATCTCTAAATTAAAACCGGACTTAATTGTCGCGTCAAAAGTTAGAAATGAAAAAGTTTACGATCAATTA…	periplasmic binding protein	330	9.7617	36743.9	-0.563636					heme ABC transporter, heme-binding protein isdE	TIGR03659	61.7	Iron acquisition and metabolism / "Siderophores" / "Siderophore Staphylobactin" / "Siderophore staphylobactin ABC transporter, substrate-binding protein SirA"	PF01497	Peripla_BP_2	Periplasmic binding protein	CL0043	Chelatase	89.6			Cytoplasmic Membrane	Lipid anchored	signal peptide predicted	0	88193889
SAOUHSC_00075	CDS	SAUPAN000914000	sbnA	SAOUHSC_00075	2,3-diaminopropionate biosynthesis protein SbnA	2,3-diaminopropionate biosynthesis protein SbnA, O-Acetyl serine sulfhydrylase	no	no	no	no	no		chromosome	plus	79885	80730	846	3919453	YP_498675	1288569	G1I0R-69		ATGAAAGATCGACCTGCCAAGTACATCATTGAACATGGTATTAAACATGGTTTAATCACTGAGAATACACATTTAATTGAAAGTACTTCTGGTAATTTAGGCATTGCGTTGGCAATGATAGCTAAAATCAAGGGATTAAAACTCACGTGTGTTGTTGATCCTAAAATATCACCAACAAATTTGAAAATTATTAAAAGTTATGGTGCCAATGTAGAAATGGTTGAAGAACCTGATGCACATGGGGGTTATTTAATGACTCGTATTGCAAAGGTGCAAGAACTGTTAGCCACTATTGACGATGCATATTGGATTAATCAATATGCGAATGAGTTAAATTGGCAATCCCATTATCATGGTGCAGGCACAGAGATTGTTGAAACAATTAAGCAACCTATAGAT…	2,3-diaminopropionate biosynthesis protein SbnA	281	6.10104	30872.2	-0.118861		Cellular processes	Cellular processes	Biosynthesis of natural products	2,3-diaminopropionate biosynthesis protein SbnA	TIGR03945	401.2	Iron acquisition and metabolism / "Siderophores" / "Siderophore Staphylobactin" / "Siderophore staphylobactin biosynthesis protein SbnA"	PF00291	PALP	Pyridoxal-phosphate dependent enzyme	no clan defined	no clan defined	160		SAOUHSC_00069; SAOUHSC_00499; SAOUHSC_00529; SAOUHSC_00530; SAOUHSC_00769; SAOUHSC_00795; SAOUHSC_00878; SAOUHSC_00906; SAOUHSC_01150; SAOUHSC_01211; SAOUHSC_01232; SAOUHSC_01794; SAOUHSC_01801; SAOUHSC_01819; SAOUHSC_02000; SAOUHSC_02377; SAOUHSC_02477; SAOUHSC_02494; SAOUHSC_02503; SAOUHSC_02506; SAOUHSC_02927	Cytoplasmic	Intracellular	no predicted signal peptide	0	88193890
SAOUHSC_00076	CDS	SAUPAN000915000	sbnB	SAOUHSC_00076	2,3-diaminopropionate biosynthesis protein SbnB	2,3-diaminopropionate biosynthesis protein SbnB, ornithine cyclodeaminase	no	no	no	no	no		chromosome	plus	80727	81737	1011	3919454	YP_498676	1288570	G1I0R-70		ATGAATAGAGAGATGTTGTATTTAAATAGATCAGATATTGAACAAGCGGGAGGTAATCATTCACAAGTTTATGTGGACGCATTAACAGAAGCATTAACAGCCCATGCGCACAATGATTTTGTACAACCGCTTAAGCCGTATTTAAGACAGGATCCTGAAAATGGACACATCGCAGATCGAATTATTGCAATGCCAAGTCATATCGGTGGTGAACACGCAATTTCAGGTATTAAGTGGATAGGTAGTAAGCACGACAATCCATCGAAACGTAATATGGAGCGTGCAAGTGGCGTCATTATTTTGAATGATCCAGAAACGAATTATCCAATTGCAGTTATGGAAGCAAGTTTAATTAGTAGTATGCGTACTGCAGCAGTTTCAGTGATTGCAGCAAAGCAT…	2,3-diaminopropionate biosynthesis protein SbnB	336	4.91313	37748.5	-0.291369	4.3.1.12	Cellular processes	Cellular processes	Biosynthesis of natural products	2,3-diaminopropionate biosynthesis protein SbnB	TIGR03944	420.9	Amino Acids and Derivatives / "Arginine; urea cycle, polyamines" / "Arginine and Ornithine Degradation" / "Ornithine cyclodeaminase (EC 4.3.1.12)"; "Amino Acids and Derivatives" / "Lysine, threonine, methionine, and cysteine" / "Threonine degradation" / "Ornithine cyclodeaminase (EC 4.3.1.12)"; "Amino Acids and Derivatives" / "Proline and 4-hydroxyproline" / "Proline, 4-hydroxyproline uptake and …	PF02423	OCD_Mu_crystall	Ornithine cyclodeaminase/mu-crystallin family	CL0063	NADP_Rossmann	218.2			Cytoplasmic	Intracellular	no predicted signal peptide	0	88193891
SAOUHSC_00077	CDS	SAUPAN000916000	sbnC	SAOUHSC_00077	hypothetical protein	siderophore synthetase component	no	no	no	no	no		chromosome	plus	81758	83512	1755	3919455	YP_498677	1288571	G1I0R-71		TTGCAGAATCATACAGCAGTCAATACAGCACAAGCGATAATATTAAGAGATTTAGTTGATGCATTATTATTTGAAGATATAGCCGGAATTGTATCGAATAGTGAGATTACTAAAGAAAACGGACAAACGCTTTTGATATACGAACGTGAAACACAACAAATAAAGATACCTGTTTATTTTAGTGCTTTAAATATGTTTCGTTACGAAAGTTCACAACCAATTACGATAGAGGGAAGGGTGTCTAAGCAACCTTTAACGGCAGCTGAATTTTGGCAAACAATTGCTAATATGAATTGTGATCTAAGTCATGAATGGGAAGTGGCTCGCGTTGAAGAAGGACTGACTACTGCTGCCACACAGCTTGCTAAACAATTATCAGAATTAGATTTAGCGTCACAT…	hypothetical protein	584	4.90073	66432.7	-0.151712								Iron acquisition and metabolism / "Siderophores" / "Siderophore Staphylobactin" / "Siderophore staphylobactin biosynthesis protein SbnC"	PF04183	IucA_IucC	IucA / IucC family	CL0016	PKinase	185.9			Cytoplasmic Membrane	Intracellular	no predicted signal peptide	0	88193892
SAOUHSC_00078	CDS	SAUPAN000918000	sbnD	SAOUHSC_00078	hypothetical protein	predicted arabinose efflux permease, MFS family, multidrug resistance protein	no	no	no	no	no		chromosome	plus	83505	84761	1257	3919456	YP_498678	1288572	G1I0R-72		ATGATTAATCAGTCTATATGGCGCAGTAACTTTCGCATTTTATGGCTCAGTCAGTTTATAGCGATTGCTGGACTGACAGTACTTGTGCCATTATTGCCAATTTATATGGCATCACTACAAAATCTATCAGTCGTAGAAATACAGTTGTGGAGTGGTATAGCGATTGCTGCTCCAGCTGTAACGACGATGATAGCTTCGCCGATATGGGGGAAGCTAGGTGATAAGATCAGCCGAAAATGGATGGTGTTAAGAGCGTTACTTGGTTTGGCGGTATGCTTATTTTTAATGGCATTGTGTACGACACCATTACAGTTTGTACTTGTGAGGTTATTGCAGGGACTATTTGGTGGTGTTGTTGATGCATCAAGTGCGTTTGCGAGTGCAGAGGCGCCAGCTGAA…	hypothetical protein	418	9.83351	44835.1	0.786364					multidrug resistance protein	TIGR00880	81.4	Iron acquisition and metabolism / "Siderophores" / "Siderophore Staphylobactin" / "Siderophore staphylobactin biosynthesis protein SbnD"	PF07690	MFS_1	Major Facilitator Superfamily	CL0015	MFS	162.4			Cytoplasmic Membrane	Multi-transmembrane	no predicted signal peptide	10	88193893
SAOUHSC_00079	CDS	SAUPAN000919000	sbnE	SAOUHSC_00079	hypothetical protein	siderophore biosynthesis IucA family protein	no	no	no	no	no		chromosome	plus	84751	86487	1737	3919457	YP_498679	1288573	G1I0R-73		GTGCAAAATAAAGAATTAATACAACATGCAGCGTATGCGGCTATCGAACGCATTTTAAATGAATATTTTAGAGAAGAAAATTTATATCAAGTACCACCTCAAAATCATCAATGGTCTATACAATTATCAGAGCTCGAAACTTTAACGGGTGAATTTCGCTATTGGTCTGCGATGGGGCATCATATGTATCATCCAGAGGTATGGCTTATCGATGGAAAAAGTAAAAAAATAACAACTTATAAAGAAGCAATTGCGCGTATTTTGCAACATATGGCTCAAAGTGCAGATAATCAAACGGCAGTGCAACAACATATGGCGCAAATTATGTCTGACATCGATAATAGCATTCATCGCACGGCACGTTATTTGCAAAGTAACACAATAGACTACGTAGAGGAT…	hypothetical protein	578	5.85903	65998.7	-0.27128								Iron acquisition and metabolism / "Siderophores" / "Siderophore Staphylobactin" / "Siderophore staphylobactin biosynthesis protein SbnE"	PF04183	IucA_IucC	IucA / IucC family	CL0016	PKinase	168			Cytoplasmic	Intracellular	no predicted signal peptide	0	88193894
SAOUHSC_00080	CDS	SAUPAN000920000	sbnF	SAOUHSC_00080	hypothetical protein	siderophore biosynthesis IucC family protein	no	no	no	no	no		chromosome	plus	86396	88246	1851	3919458	YP_498680	1288574	G1I0R-74		ATGATTGTGGTGCAAACCCTATTTATACACATATACCAAATCCAATTTGTCATAACAAGGAGGTATCGTATTGTGAATCAAACAATTCTTAATCGTGTAAAGACTAGAGTGATGCACCAACTGGTATCATCACTTATTTATGAGAATATTGTTGTGTATAAAGCGTCATATCAAGACGGTGTCGGTCATTTTACAATAGAAGGACATGATTCAGAGTATCGTTTTACTGCTGAAAAGACACATAGCTTTGATCGTATACGTATCACATCACCAATTGAGCGTGTCGTAGGAGATGAGGCAGATACAACAACAGACTATACACAATTATTGAGAGAGGTTGTATTTACATTTCCTAAAAATGATGAAAAGCTAGAACAATTTATTGTCGAGTTATTACAG…	hypothetical protein	616	5.36729	71951	-0.385227								Iron acquisition and metabolism / "Siderophores" / "Siderophore Staphylobactin" / "Siderophore staphylobactin biosynthesis protein SbnF"	PF04183	IucA_IucC	IucA / IucC family	CL0016	PKinase	215.5			Cytoplasmic	Intracellular	no predicted signal peptide	0	88193895
SAOUHSC_00081	CDS	SAUPAN000921000	sbnG	SAOUHSC_00081	hypothetical protein	2-dehydro-3-deoxyglucarate aldolase	no	no	no	no	no		chromosome	plus	88221	88997	777	3919459	YP_498681	1288575	G1I0R-75		ATGCAACAACTATCTCTGAAACATAGATTAAACAATGGTGATTCAGTTTATGGCATTTTTAATTCTATACCGGACCCATTGATGATCGAGGTTATCGCAGCAAGCGGGTATGACTTTGTTGTGATTGATACAGAACACGTGGCGATTAATGATGAGACACTAGCGCATTTAATTCGTGCAGCTGAAGCAGCGCATATTATACCAATTGTACGTGTCACTGCAGTGATAGATAGAGATATCATTAAAGTGTTGGATATGGGTGCGAGAGGTATTATTGTGCCACACGTTAAAGATCGTGAGACAGTTGAGCATATTGTGAAATTAAGTCGTTATTACCCGCAAGGATTAAGAAGTTTGAATGGTGGTCGCATGGCAAGATTTGGACGTACACCATTACTT…	hypothetical protein	258	5.14904	28587.5	-0.0515504					2,4-dihydroxyhept-2-ene-1,7-dioic acid aldolase	TIGR02311	131.9	Iron acquisition and metabolism / "Siderophores" / "Siderophore Staphylobactin" / "Siderophore staphylobactin biosynthesis protein SbnG"	PF03328	HpcH_HpaI	HpcH/HpaI aldolase/citrate lyase family	CL0151	PK_TIM	105.9			Cytoplasmic	Intracellular	no predicted signal peptide	0	88193896
SAOUHSC_00082	CDS	SAUPAN000922000	sbnH	SAOUHSC_00082	hypothetical protein	diaminopimelate decarboxylase	no	no	no	no	no		chromosome	plus	88997	90199	1203	3919460	YP_498682	1288576	G1I0R-76		ATGCGTATAGTTCAACCTGTTATTGAACAATTAAAAGCACAATCTCATCCAGTTTGTCATTATATCTATGATTTAGTCGGACTGGAACATCATTTGCAACATATTACATCGTCATTGCCGAGTAATTGTCAAATGTACTATGCAATGAAAGCAAATAGTGAACGAAAAATCCTAGATACAATTAGTCAGTATGTTGAAGGATTCGAAGTTGCATCTCAAGGTGAAATAGCAAAAGGTCTTGCTTTTAAACCAGCAAATCATATTATTTTTGGTGGCCCTGGTAAGACAGACGAGGAACTAAGATATGCAGTAAGTGAAGGTGTTCAGCGTATTCATGTTGAAAGTATGCATGAATTACAACGGCTAAATGCCATCTTAGAAGATGAAGATAAGACACAA…	hypothetical protein	400	6.29687	45759.5	-0.30025					pyridoxal-dependent decarboxylase, exosortase A system-associated	TIGR03099	250.1	Iron acquisition and metabolism / "Siderophores" / "Siderophore Staphylobactin" / "Siderophore staphylobactin biosynthesis protein SbnH"	PF02784	Orn_Arg_deC_N	Pyridoxal-dependent decarboxylase, pyridoxal binding domain	CL0036	TIM_barrel	122.5			Cytoplasmic	Intracellular	no predicted signal peptide	0	88193897
SAOUHSC_00083	CDS	SAUPAN000923000	sbnI	SAOUHSC_00083	hypothetical protein	chromosome segregation protein Spo0J, contains ParB-like nuclease domain	no	no	no	no	no		chromosome	plus	90203	90967	765	3919461	YP_498683	1288577	G1I0R-77		TTGAATCATATTCATGAACATTTAAAATTGGTACCAGTAGATAAGATTGATCTTCACGAAACATTCGAACCTTTAAGATTGGAAAAAACGAAAAGTAGTATTGAAGCAGATGATTTTATACGTCATCCTATTTTAGTGACAGCGATGCAACATGGTAGATATATGGTTATAGATGGTGTGCATCGGTATACAAGTTTGAAAGCGTTAGGATGTAAGAAAGTTCCAGTGCAAGAAATCCATGAAACACAATATTCAATTAGTACATGGCAACATAAAGTTCCATTTGGTGTGTGGTGGGAAACGTTACAACAAGAACATCGCTTGCCATGGACTACTGAGACAAGACAAGAAGCGCCATTTATTACAATGTGTCATGGTGATACAGAACAATATTTGTAT…	hypothetical protein	254	6.69658	29632.7	-0.429528					ParB/RepB/Spo0J family partition protein	TIGR00180	20.2	Iron acquisition and metabolism / "Siderophores" / "Siderophore Staphylobactin" / "Siderophore staphylobactin biosynthesis protein SbnI"	PF02195	ParBc	ParB-like nuclease domain	CL0248	ParBc	37.3			Cytoplasmic	Intracellular	no predicted signal peptide	0	88193898
SAOUHSC_A00084	CDS	SAUPAN000924000		SAOUHSC_A00084	hypothetical protein	hypothetical protein	no	no	no	no	no		chromosome	minus	90905	91096	192	3921319	YP_498684	1288578	G1I0R-3529		ATGCAAAATACAAAAATGGAGAACTTCAATATTTATAAAATATCAAAAGTTCTCCACACTATATTGTTTTATTATATTTTCGCTATCAATACGCTAAATCATCATATTTCCCTCAACATCACAGTAAAACTATTGCTCCACCAAGTATACTTTTTCAGTATAGCATCTCATATTGGCAAACTTATCTGCTAA	hypothetical protein	63	9.8947	7454.86	0.528571								hypothetical protein	PF11820	DUF3339	Protein of unknown function (DUF3339)	no clan defined	no clan defined	9.3			no significant prediction	N-terminally anchored (No CS)	no predicted signal peptide	1	88196670
SAOUHSC_00084	CDS	SAUPAN000926000		SAOUHSC_00084	hypothetical protein	hypothetical protein	no	no	no	no	no		chromosome	plus	91163	91570	408	3919462	YP_498685	1288579	G1I0R-78		ATGAGCTCAATTATAGGAAAAATAGCAATTTGGATAGGCATCGTAGCTCAAATATATTTTAGTGTCGTTTTTGTTAGGATGATATCTATTAATATTGCTGGAGGATCTGATTACGAAACAATTTTTTTATTAGGATTAATATTGGCTCTTTTCACTGTTTTACCAACCATCTTTACTGCGATTTATATGGAAAGTTACTCTGTAATCGGAGGTGCACTTTTTATTGTTTATGCTATTATTGCACTGTGTTTATATAATTTCCTTTCGTCAATTTTATGGCTGATTGGTGGTATTTTGCTGATTTGGAATAAATACTCAAAAGATGAATCGACAGACGAAAATGAAAAAGTTGATATTGAAAGTACAGAGAATCAATTTGAATCTAAAGATAAAATCACT…	hypothetical protein	135	4.18191	15122.7	0.757037								FIG01107877: hypothetical protein	PF02453	Reticulon	Reticulon	no clan defined	no clan defined	16.5			Cytoplasmic Membrane	Multi-transmembrane	no predicted signal peptide	3	88193899
SAOUHSC_00085	CDS	SAUPAN000928000		SAOUHSC_00085	hypothetical protein	heme-binding NEAT domain	no	no	no	no	no		chromosome	plus	91620	92246	627	3919463	YP_498686	1288580	G1I0R-79		ATGGAAAAAAATGTAGAAAAATCATTCATAAAGATAGGTTTATATTTTCAAATAGCTTATATAGTACTCATGGCTATAACTTTATGTGGGTTTGTAATTTGCTATGGACTAATTTTCGGCCTTTTCTATTTATTATCAGGTAGCAGAGCTGATTATTTAATAGTAACAATAGTTATATCGGCAATAATTTCTATATTTGTAATTATACTTTCAATCGTACCTGTCATCGTATTGGCATCTGACTTATTTAAAGAAAGGATTTCAAAAGGTGTCATATTAATTGTATTGGCTATTATCGCTTTAGTATTATGCAACTTTGTATCTGCAATACTCTGGTTTGTTTCAGCCATATCTATTTTAGGTAGAAAAAAATTAGTAGCTGCAGCAGATACTACCACT…	hypothetical protein	208	7.44922	22980	0.455288					exopolysaccharide biosynthesis polyprenyl glycosylphosphotransferase	TIGR03025	20.7	FIG01108113: hypothetical protein	PF10476	DUF2448	Protein of unknown function C-terminus (DUF2448)	no clan defined	no clan defined	12.3			Cytoplasmic Membrane	Multi-transmembrane	no predicted signal peptide	3	88193900
SAOUHSC_00086	CDS	SAUPAN000932000	butA	SAOUHSC_00086	acetoin reductase	acetoin reductase	no	no	no	no	no		chromosome	plus	92458	93234	777	3919464	YP_498687	1288581	G1I0R-80		ATGACAAACAACAAAGTAGCATTAGTAACTGGCGGAGCACAAGGGATTGGTTTTAAAATTGCAGAACGTTTAGTGGAAGATGGTTTCAAAGTAGCAGTTGTTGATTTCAATGAAGAAGGGGCAAAAGCAGCTGCACTTAAATTATCAAGTGATGGTACAAAAGCTATTGCTATCAAAGCAGATGTATCAAACCGTGATGATGTATTTAACGCAGTAAGACAAACTGCCGCGCAATTTGGCGATTTCCATGTCATGGTTAACAATGCCGGCCTTGGACCAACAACACCAATCGATACAATTACTGAAGAACAGTTTAAAACAGTATATGGCGTGAACGTTGCAGGTGTGCTATGGGGTATTCAAGCCGCACATGAACAATTTAAAAAATTCAATCATGGC…	acetoin reductase	258	4.79367	27215.5	-0.0108527	1.1.1.100	Metabolism	Energy metabolism	Fermentation	acetoin reductases	TIGR02415	418.5	Carbohydrates / "Fermentation" / "Acetoin, butanediol metabolism" / "2,3-butanediol dehydrogenase, S-alcohol forming, (R)-acetoin-specific (EC 1.1.1.4)"; "Carbohydrates" / "Fermentation" / "Acetoin, butanediol metabolism" / "Acetoin (diacetyl) reductase (EC 1.1.1.5)"	PF13561	adh_short_C2	Enoyl-(Acyl carrier protein) reductase	CL0063	NADP_Rossmann	196.9			Cytoplasmic	Intracellular	no predicted signal peptide	0	88193901
SAOUHSC_00087	CDS	SAUPAN000934000		SAOUHSC_00087	hypothetical protein	hypothetical protein	no	no	no	no	no		chromosome	plus	93378	93500	123	3919465	YP_498688	1288582	G1I0R-81		ATGCATCAGTTGAAAGCATTATTAGTATTAACACACCCAAGATATTATAAAACATCACAAAAACACCACTATCTAATTTATCTCAATAAAAATTCACAAAGTTATCTCATTTTATTTTTATAA	hypothetical protein	40	10.2971	4917.8	-0.21								FIG01108880: hypothetical protein									Cytoplasmic Membrane	Intracellular	no predicted signal peptide	0	88193902
SAOUHSC_00088	CDS	SAUPAN000935000	galE	SAOUHSC_00088	hypothetical protein	nucleoside-diphosphate-sugar epimerase	no	no	no	no	no		chromosome	plus	93570	94550	981	3919466	YP_498689	1288583	G1I0R-82		GTGGAAGATTTGGAAAGAGTTTTGATAACTGGTGGGGCTGGTTTTATTGGGTCGCATTTAGTAGATGATTTACAACAAGATTATGATGTTTATGTTCTAGATAACTATAGAACAGGTAAACGAGAAAATATTAAAAGTTTGGCTGACGATCATGTGTTTGAATTAGATATTCGTGAATATGATGCAGTTGAACAAATCATGAAGACATATCAATTTGATTATGTTATTCATTTAGCAGCATTAGTTAGTGTTGCTGAGTCGGTTGAGAAACCTATCTTATCTCAAGAAATAAACGTCGTAGCAACATTAAGATTGTTAGAAATCATTAAAAAATATAATAATCATATAAAACGTTTTATCTTTGCTTCGTCAGCAGCTGTTTATGGTGATCTTCCTGAT…	hypothetical protein	326	4.85005	37284	-0.218405		Metabolism	Energy metabolism	Sugars	UDP-glucose 4-epimerase GalE	TIGR01179	171.2	Carbohydrates / "Di- and oligosaccharides" / "Lactose and Galactose Uptake and Utilization" / "UDP-glucose 4-epimerase (EC 5.1.3.2)"	PF01370	Epimerase	NAD dependent epimerase/dehydratase family	CL0063	NADP_Rossmann	209.3			Cytoplasmic	Intracellular	no predicted signal peptide	0	88193903
SAOUHSC_00089	CDS	SAUPAN000938000		SAOUHSC_00089	hypothetical protein	sugar transferase involved in LPS biosynthesis (colanic, teichoic acid)	no	no	no	no	no		chromosome	plus	94513	95205	693	3919800	YP_498690	1288584	G1I0R-83		TTGAAGAAGTTACAGCTAAAGAAGTGGAAATGTCGTGAAAATGACATTGAAGCTGTCCATAATAATAAGGGTTATGCCTATCAAAGAAAATTAGACAAACTAGAAGAAGTGAGAAAAAGCTATTACCCAATTAAACGTGCGATTGACTTAATTTTAAGCATTGTTTTATTATTTTTAACTTTACCGATTATGGTTATATTCGCCATTGCTATCGTCATAGATTCGCCAGGAAACCCTATTTATAGTCAGGTTAGAGTTGGGAAGATGGGTAAATTAATTAAAATATACAAATTACGTTCGATGTGCAAAAACGCAGAGAAAAACGGTGCGCAATGGGCTGATAAAGATGATGATCGTATAACAAATGTCGGGAAGTTTATTCGTAAAACACGCATTGAT…	hypothetical protein	230	10.1041	26443.1	-0.201304					exopolysaccharide biosynthesis polyprenyl glycosylphosphotransferase	TIGR03025	273.4	Putative undecaprenyl-phosphate N-acetylgalactosaminyl 1-phosphate transferase; "teichuronic acid biosynthesis glycosyltransferase TuaA"	PF02397	Bac_transf	Bacterial sugar transferase	no clan defined	no clan defined	208			Cytoplasmic Membrane	N-terminally anchored (No CS)	no predicted signal peptide	1	88193904
SAOUHSC_00090	CDS	SAUPAN000939000		SAOUHSC_00090	hypothetical protein	glycosyltransferase involved in cell wall bisynthesis	no	no	no	no	no		chromosome	plus	95415	96581	1167	3919801	YP_498691	1288585	G1I0R-84		TTGAAAATTATATATTGTATTACTAAAGCAGACAATGGTGGTGCACAAACACATCTCATTCAACTCGCCAACCATTTTTGCGTACACAATGATGTTTATGTCATTGTAGGCAATCATGGACCAATGATTGAACAACTAGATGCAAGAGTTAATGTAATTATTATCGAACATTTAGTAGGTCCAATTGACTTTAAACAAGATATTTTAGCTGTCAAAGTGTTAGCACAGTTATTCTCGAAAATTAAACCTGATGTTATCCATTTACATTCTTCCAAAGCTGGAACGGTCGGACGAATTGCGAAGTTCATTTCGAAATCGAAAGACACACGTATAGTTTTTACTGCACATGGATGGGCTTTTACAGAGGGTGTTAAACCAGCTAAAAAATTTCTATATTTA…	hypothetical protein	388	8.1671	43233	0.0270619					sugar transferase, PEP-CTERM/EpsH1 system associated	TIGR03088	126.5	Cell Wall and Capsule / "Capsular and extracellular polysacchrides" / "Exopolysaccharide Biosynthesis" / "Exopolysaccharide biosynthesis glycosyltransferase EpsF (EC 2.4.1.-)"	PF00534	Glycos_transf_1	Glycosyl transferases group 1	CL0113	GT-B	93.9			Cytoplasmic	Intracellular	no predicted signal peptide	0	88193905
SAOUHSC_00091	CDS	SAUPAN000940000		SAOUHSC_00091	hypothetical protein	hypothetical protein	no	no	no	no	no		chromosome	plus	96562	97800	1239	3919802	YP_498692	1288586	G1I0R-85		ATGGAAAATCAACACAATAGTAAATTACTAACATTGTTACTTATCGGTTTAGCGGTTTTTATTCAGCAATCTTCGGTTATTGCCGGTGTGAATGTTTCTATAGCTGACTTTATCACATTACTAATATTAGTTTATTTACTGTTTTTCGCTAACCATTTATTAAAGGCAAATCATTTTTTACAGTTTTTCATTATTTTGTATACATATCGTATGATTATTACGCTTTGTTTGCTATTTTTTGATGATTTGATATTTATTACGGTTAAGGAAGTTCTTGCATCTACAGTTAAATATGCATTTGTAGTCATTTATTTCTATTTAGGGATGATCATCTTTAAGTTAGGTAATAGCAAAAAAGTGATCGTTACCTCTTATATTATAAGCAGTGTGACTATAGGT…	hypothetical protein	412	8.70085	47053	0.965777								Teichuronic acid biosynthesis protein TuaE, putative secreted polysaccharide polymerase	PF04932	Wzy_C	O-Antigen ligase	CL0499	O-anti_assembly	50			Cytoplasmic Membrane	Multi-transmembrane	no predicted signal peptide	12	88193906
SAOUHSC_00092	CDS	SAUPAN000941000		SAOUHSC_00092	hypothetical protein	membrane protein involved in the export of O-antigen and teichoic acid	no	no	no	no	no		chromosome	plus	97790	99220	1431	3919803	YP_498693	1288587	G1I0R-86		ATGAAGAGTGATTCACTAAAAGAAAATATTATTTATCAAGGGCTATACCAATTGATTAGAACGATGACACCACTGATTACAATACCCATTATTTCACGTGCATTTGGTCCCAGTGGTGTGGGTATTGTTTCATTTTCTTTCAATATCGTGCAATACTTTTTGATGATTGCAAGTGTTGGCGTTCAGTTATATTTTAATAGAGTTATCGCGAAGTCCGTTAACGACAAACGGCAATTGTCACAGCAGTTTTGGGATATCTTTGTCAGTAAATTATTTTTAGCGTTAACAGTTTTTGCGATGTATATGGTCGTAATTACTATATTTATTGATGATTACTATCTTATTTTCCTACTACAAGGAATCTATATTATAGGTGCAGCACTCGATATTTCATGGTTT…	hypothetical protein	476	9.82285	54161.1	1.00546								Cell Wall and Capsule / "Gram-Positive cell wall components" / "Teichoic and lipoteichoic acids biosynthesis" / "Membrane protein involved in the export of O-antigen, teichoic acid lipoteichoic acids"	PF01943	Polysacc_synt	Polysaccharide biosynthesis protein	CL0222	MviN_MATE	65.6			Cytoplasmic Membrane	Multi-transmembrane	no predicted signal peptide	13	88193907
SAOUHSC_00093	CDS	SAUPAN000942000	sodM	SAOUHSC_00093	superoxide dismutase	superoxide dismutase	no	no	no	no	no		chromosome	plus	99488	100087	600	3919804	YP_498694	1288588	G1I0R-87		ATGGCATTTAAATTACCAAATTTACCATATGCATATGATGCATTGGAACCATATATAGATCAAAGAACAATGGAGTTTCATCACGACAAACATCACAATACGTACGTGACGAAATTAAACGCAACAGTTGAAGGAACAGAGTTAGAGCATCAATCACTAGCGGATATGATTGCTAACTTAGACAAGGTACCGGAAGCGATGAGGATGTCAGTCCGTAATAATGGCGGTGGTCATTTTAACCATTCATTATTCTGGGAAATACTATCACCTAATTCTGAAGAAAAAGGTGGCGTAATAGATGACATCAAAGCGCAGTGGGGCACTTTAGATGAATTTAAAAATGAATTTGCAAATAAAGCAACAACATTATTTGGATCAGGTTGGACTTGGTTAGTTGTT…	superoxide dismutase	199	5.28358	23040.8	-0.583417	1.15.1.1							Nitrogen Metabolism / "Nitrogen Metabolism - no subcategory" / "Nitric oxide synthase" / "Manganese superoxide dismutase (EC 1.15.1.1)"; "Protein Metabolism" / "Protein biosynthesis" / "Prolyl-tRNA synthetase associated editing enzymes" / "Superoxide dismutase [Fe] (EC 1.15.1.1)"; "Stress Response" / "Oxidative stress" / "Oxidative stress" / "Manganese superoxide dismutase (EC 1.15.1.1)"; "Stress…	PF02777	Sod_Fe_C	Iron/manganese superoxide dismutases, C-terminal domain	no clan defined	no clan defined	135.5			Extracellular	Intracellular	no predicted signal peptide	0	88193908
SAOUHSC_00094	CDS	SAUPAN000943000	sasD	SAOUHSC_00094	hypothetical protein	hypothetical protein	no	no	no	no	no		chromosome	plus	100455	101054	600	3919805	YP_498695	1288589	G1I0R-88		ATGAAAAAATTAGCAACAGTAGGTTCTTTAATTGTAACAAGCACTTTAGTATTCTCAAGTATGCCTTTTCAAAATGCGCATGCCGACACAACTTCAATGAATGTGTCGAATAAACAAAGCCAAAATGTACAAAATCATCGTCCTTATGGCGGAGTAGTACCACAAGGAATGACGCAAGCACAATATACTGAATTAGAGAAAGCTTTACCCCAATTAAGCGCTGGCAGTAATATGCAAGACTATAATATGAAATTGTATGATGCGACGCAAAATATTGCTGATAAATACAATGTGATAATTACAACTAATGTAGGGGTATTTAAACCACATGCTGTTAGAGATATGAATGGCCATGCGTTACCTTTAACAAAAGATGGCAATTTTTATCAAACGAATGTA…	hypothetical protein	199	9.46569	21847.2	-0.700503								Virulence, Disease and Defense / "Adhesion" / "Adhesins in Staphylococcus" / "Predicted cell-wall-anchored protein SasD (LPXAG motif)"									Cellwall	N-terminally anchored (with CS)	signal peptide predicted	0	88193909
SAOUHSC_00096	CDS	SAUPAN000946000		SAOUHSC_00096	GntR family transcriptional regulator	DNA-binding transcriptional regulator, GntR family	no	no	no	no	no		chromosome	minus	101370	102125	756	3919806	YP_498696	1288590	G1I0R-89		ATGGAGGTTGTCTACGTGACGCAAACACAACCAAAATTTTTAACGATTTATAATACGTTATATAAAGAAATTCAAATAGGAAAATATCCGAGTGGCCATGCATTACCTACTGAAAAGGAACTTTGTGCGCGCTTTGATGTCAGTCGTATGACTTTGCGCCAAGCTATAAAATTGTTAGCCGAAGATGGCATCGTAGAGAGTACAAGAGGGAAGGGACACTTTGTTATTCCACAAACAAATGCCCAACACGCTTCAAGTATGGATCAATTTAAGCATCCACTTGATCAAATATTGCTAGCTCGCGTATCTATGTCATCAATTAATTATCGTGTTGATTTAGAAAGTGAATATACAAATCATTTGTTTGCAAACCATCCTTCTGCCGTCATTGCAATGGAA…	GntR family transcriptional regulator	251	6.9119	29171	-0.41992		Signal transduction	Regulatory functions	DNA interactions	trehalose operon repressor	TIGR02404	68.1	Predicted regulator for deoxynucleoside utilization, GntR family	PF00392	GntR	Bacterial regulatory proteins, gntR family	CL0123	HTH	62.7			no significant prediction	Intracellular	no predicted signal peptide	0	88193910
SAOUHSC_A00097	CDS	SAUPAN000947000		SAOUHSC_A00097	hypothetical protein	membrane protein AbrB duplication	no	no	no	no	no		chromosome	minus	102228	102452	225	3921320	YP_498697	1288591	G1I0R-3530		ATGAACTTAGCTCTTAACGGATCTCCTGGCAATAGAACCGTTTCTGCAATTTCGACGTCATTCATTGGTTTAATGTGTGGTGTTGATTTCATAAAATATTCCTCCCAATATTTGTATAGTGATTTGTCTATTTGTCTAACCATGTATATAATAATATTTTTTAAAAGCGCTTTCAAGCATTACATTTTGACAATATTAAGAACATTTTACAGTTACAGCTACTAA	hypothetical protein	74	9.04878	8464.87	0.559459					membrane protein AbrB duplication	TIGR03082	12.4	hypothetical protein									Cytoplasmic Membrane	Multi-transmembrane	no predicted signal peptide	2	88196671
SAOUHSC_00097	CDS	SAUPAN000948000	deoD1	SAOUHSC_00097	purine nucleoside phosphorylase	purine nucleoside phosphorylase	no	no	no	no	no		chromosome	plus	102361	103068	708	3919807	YP_498698	1288592	G1I0R-90		ATGAAATCAACACCACACATTAAACCAATGAATGACGTCGAAATTGCAGAAACGGTTCTATTGCCAGGAGATCCGTTAAGAGCTAAGTTCATTGCAGAAACTTATTTGGATGATGTGGAACAGTTCAATACAGTGCGAAACATGTTTGGTTTTACCGGAACATATAAAGGTAAAAAAGTTTCTGTCATGGGTTCAGGTATGGGTATGCCATCTATTGGCATTTACTCTTATGAATTAATTCATACATTTGGTTGTAAAAAATTAATTCGCGTTGGCTCTTGTGGCGCGATGCAAGAAAACATTGATTTATATGATGTGATTATTGCACAAGGTGCCTCTACTGATTCAAATTACGTTCAACAATATCAATTACCAGGTCATTTTGCGCCAATTGCTTCT…	purine nucleoside phosphorylase	235	4.9407	25991.5	-0.0493617	2.4.2.1	Metabolism	Purines, pyrimidines, nucleosides, and nucleotides	Salvage of nucleosides and nucleotides	purine nucleoside phosphorylase	TIGR00107	297.1	Carbohydrates / "Monosaccharides" / "Deoxyribose and Deoxynucleoside Catabolism" / "Purine nucleoside phosphorylase (EC 2.4.2.1)"; "Nucleosides and Nucleotides" / "Purines" / "Purine conversions" / "Purine nucleoside phosphorylase (EC 2.4.2.1)"; "Nucleosides and Nucleotides" / "Pyrimidines" / "pyrimidine conversions" / "Purine nucleoside phosphorylase (EC 2.4.2.1)"	PF01048	PNP_UDP_1	Phosphorylase superfamily	CL0408	PUP	136			Cytoplasmic	Intracellular	no predicted signal peptide	0	88193911
SAOUHSC_00099	CDS	SAUPAN000949000	tet38	SAOUHSC_00099	hypothetical protein	predicted arabinose efflux permease, MFS family, drug resistance	no	no	no	no	no		chromosome	plus	103075	104427	1353	3919808	YP_498699	1288593	G1I0R-91		ATGAATGTTGAATATTCTAAAATAAAGAAAGCAGTACCTATTTTATTATTCTTATTTGTATTCAGTTTGGTTATAGACAACTCATTTAAATTGATTTCTGTAGCCATTGCTGATGACTTAAACATATCTGTAACGACAGTAAGTTGGCAAGCGACATTAGCCGGTTTAGTAATTGGTATTGGCGCTGTAGTATACGCTTCATTATCTGATGCCATTAGTATACGCACACTATTTATTTATGGCGTGATATTAATCATTATCGGATCAATTATTGGTTACATTTTCCAACATCAATTCCCATTACTTTTAGTTGGACGTATTATTCAAACTGCCGGTTTAGCTGCTGCAGAGACATTATATGTGATATATGTTGCAAAGTATCTTTCTAAAGAGGACCAG…	hypothetical protein	450	9.41496	49376.7	1.08		Cellular processes; Metabolism	Cellular processes; Transport and binding proteins	Toxin production and resistance; Other	drug resistance MFS transporter, drug:H+ antiporter-2 (14 Spanner) (DHA2) family	TIGR00711	88.2	Similar to tetracycline resistance protein	PF07690	MFS_1	Major Facilitator Superfamily	CL0015	MFS	128			Cytoplasmic Membrane	Multi-transmembrane	no predicted signal peptide	14	88193912
SAOUHSC_00100	CDS	SAUPAN000950000	deoC1	SAOUHSC_00100	2-deoxyribose-5-phosphate aldolase	2-deoxyribose-5-phosphate aldolase	no	no	no	no	no		chromosome	plus	104508	105170	663	3919809	YP_498700	1288594	G1I0R-92		ATGAAATTTGAGAAATATATAGATCACACTTTATTGAAGCCTGAGTCAACACGTACGCAAATCGATCAAATCATCGATGAAGCGAAAGCATACAATTTTAAATCTGTATGTGTGAATCCAACACATGTTAAATATGCAGCAGAGCGACTAGCTGATTCAGAGGTGCTCGTTTGTACGGTAATAGGATTCCCATTAGGTGCGTCGACAACTGCAACGAAAGCATTTGAAACAGAAGATGCAATTCAAAATGGTGCAGATGAAATTGACATGGTCATCAACATCGGCGCATTAAAAGATGGACGTTTTGATGATGTACAACAAGACATTGAAGCAGTGGTTAAAGCTGCGAAAGGTCACACAGTAAAAGTGATTATTGAGACGGTATTGTTGGACCATGAC…	2-deoxyribose-5-phosphate aldolase	220	4.43408	23472.3	-0.109091	4.1.2.4	Metabolism	Energy metabolism; Purines, pyrimidines, nucleosides, and nucleotides	Other	deoxyribose-phosphate aldolase	TIGR00126	288.5	Carbohydrates / "Monosaccharides" / "Deoxyribose and Deoxynucleoside Catabolism" / "Deoxyribose-phosphate aldolase (EC 4.1.2.4)"	PF01791	DeoC	DeoC/LacD family aldolase	CL0036	TIM_barrel	92.4		SAOUHSC_00002; SAOUHSC_00009; SAOUHSC_00187; SAOUHSC_00225; SAOUHSC_00336; SAOUHSC_00350; SAOUHSC_00365; SAOUHSC_00374; SAOUHSC_00375; SAOUHSC_00474; SAOUHSC_00488; SAOUHSC_00493; SAOUHSC_00499; SAOUHSC_00518; SAOUHSC_00519; SAOUHSC_00520; SAOUHSC_00525; SAOUHSC_00528; SAOUHSC_00529; SAOUHSC_00530; SAOUHSC_00562; SAOUHSC_00574; SAOUHSC_00634; SAOUHSC_00679; SAOUHSC_00767; SAOUHSC_00790; SAOUHSC_0…	Cytoplasmic	Intracellular	no predicted signal peptide	0	88193913
SAOUHSC_00101	CDS	SAUPAN000951000	deoB	SAOUHSC_00101	phosphopentomutase	phosphopentomutase	no	no	no	no	no		chromosome	plus	105198	106376	1179	3919810	YP_498701	1288595	G1I0R-93		ATGACAAGACCATTTAATCGTGTACATTTAATCGTAATGGATTCAGTAGGTATTGGTGAAGCGCCAGACGCAGCTGATTTTAAAGATGAAGGTTCACATACTTTAAGACATACCTTAGAAGGTTTCGATCAAACTTTACCAAACCTTGAAAAGTTAGGTCTAGGGAACATCGATAAATTACCAGTAGTAAATGCAGTTGAACAACCAGAAGCATACTATACTAAATTGAGTGAAGCTTCAGTTGGTAAAGATACAATGACTGGTCACTGGGAAATTATGGGATTAAATATTATGCAACCTTTTAAAGTATACCCTAATGGATTCCCTGAAGAGTTAATTCAACAAATTGAAGAAATGACAGGTCGTAAAGTTGTTGCTAACAAACCGGCATCGGGTACG…	phosphopentomutase	392	4.76649	43795.3	-0.406122	5.4.2.7	Metabolism	Purines, pyrimidines, nucleosides, and nucleotides	Other	phosphopentomutase	TIGR01696	743.7	Carbohydrates / "Monosaccharides" / "Deoxyribose and Deoxynucleoside Catabolism" / "Phosphopentomutase (EC 5.4.2.7)"	PF01676	Metalloenzyme	Metalloenzyme superfamily	CL0088	Alk_phosphatase	133.8			Cytoplasmic	Intracellular	no predicted signal peptide	0	88193914
SAOUHSC_00102	CDS	SAUPAN000954000	phnE1	SAOUHSC_00102	phosphonates ABC transporter permease	phosphonates ABC transporter permease	no	no	no	no	no		chromosome	minus	106507	107322	816	3919811	YP_498702	1288596	G1I0R-94		ATGACACAGGAAATAGCAAAATATAATGTTCACACAAAAGCACACAAACGAAAATTGATTAAAAGATGGCTTATTGCAATTGTCGTCTTAGCTATTATCATCTGGGCATTTGCAGGTGTACCAAGTTTAGAACTTAAAAGTAAATCATTAGAAATCTTAAAATCCATATTCAGCGGATTATTCCATCCTGATATCAGCTATATCTATATACCAGATGGCGAAGACTTATTACGTGGTTTACTTGAAACCTTTGCGATAGCCGTTGTAGGTACTTTCATCGCCGCAATTATCTGTATTCCATTAGCATTTCTAGGTGCAAATAATATGGTAAAGCTACGCCCAGTTTCAGGTGTTAGCAAATTTATTTTAAGTGTTATACGTGTCTTCCCAGAAATTGTA…	phosphonates ABC transporter permease	271	10.4719	29286.2	0.926568		Metabolism	Transport and binding proteins	Anions	phosphonate ABC transporter, permease protein PhnE	TIGR01097	267.8	Membrane Transport / "ABC transporters" / "ABC transporter alkylphosphonate (TC 3.A.1.9.1)" / "Phosphonate ABC transporter permease protein phnE1 (TC 3.A.1.9.1)"	PF00528	BPD_transp_1	Binding-protein-dependent transport system inner membrane component	CL0404	BPD_transp_1	46.7			Cytoplasmic Membrane	Multi-transmembrane	no predicted signal peptide	6	88193915
SAOUHSC_00103	CDS	SAUPAN000955000	phnE2	SAOUHSC_00103	phosphonates ABC transporter permease	phosphonates ABC transporter permease	no	no	no	no	no		chromosome	minus	107319	108119	801	3919812	YP_498703	1288597	G1I0R-95		ATGCCTTTAGAAATACCTACAAAGTATGACTCCCTTTTAAAGAAAAAGGTTTCTTTAAAAACGAGTTTTACCTTCATGTTAATCATTGTGCTTATCATTTGGAGCTTCATTTATACGGGATTTAATTTTGGAGATTTAATGATAGGAATACCTCAAATAGGTGATCTATTCAAACAAATGATTCCACCTGATTTCGAGTATTTACAACAAATTACAACGCCAATGTTAGATACCATTCGAATGGCTATCGTAAGTACAGTATTAGGTAGCATCGTTTCAATACCAATTGCGTTATTATGTGCTAGCAATATCGTTCATCAAAAGTGGATTTCAATACCCTCGCGCTTTATTTTAAATATAGTTCGTACTATTCCAGATTTGTTATTAGCAGCAATCTTT…	phosphonates ABC transporter permease	266	8.61947	29281.1	0.957519		Metabolism	Transport and binding proteins	Anions	phosphonate ABC transporter, permease protein PhnE	TIGR01097	307.8	Membrane Transport / "ABC transporters" / "ABC transporter alkylphosphonate (TC 3.A.1.9.1)" / "Phosphonate ABC transporter permease protein phnE2 (TC 3.A.1.9.1)"	PF00528	BPD_transp_1	Binding-protein-dependent transport system inner membrane component	CL0404	BPD_transp_1	54.9			Cytoplasmic Membrane	Multi-transmembrane	no predicted signal peptide	6	88193916
SAOUHSC_00104	CDS	SAUPAN000956000	phnC	SAOUHSC_00104	amino acid ABC transporter ATP-binding protein	amino acid ABC transporter ATP-binding protein	no	no	no	no	no		chromosome	minus	108121	108894	774	3919813	YP_498704	1288598	G1I0R-96		ATGAGTCAAATCGAATTTAAAAACGTCAGTAAAGTCTATCCTAACGGTCATGTAGGCTTGAAAAATATTAACTTAAATATTGAAAAAGGTGAATTTGCAGTTATTGTCGGACTATCTGGTGCTGGGAAATCCACGTTATTAAGATCTGTAAATCGTTTGCATGATATCACGTCAGGTGAAATTTTCATCCAAGGTAAATCAATCACTAAAGCCCATGGTAAAGCATTATTAGAAATGCGCCGAAATATAGGTATGATTTTCCAACATTTTAATTTAGTTAAACGGTCAAGTGTATTACGAAATGTACTAAGTGGACGTGTAGGTTATCACCCTACTTGGAAAATGGTATTAGGTTTATTCCCAAAAGAAGACAAAATTAAGGCAATGGATGCACTAGAA…	amino acid ABC transporter ATP-binding protein	257	8.43013	28688.8	-0.225292	3.6.3.28	Metabolism	Transport and binding proteins	Anions	phosphonate ABC transporter, ATP-binding protein	TIGR02315	372.3	Membrane Transport / "ABC transporters" / "ABC transporter alkylphosphonate (TC 3.A.1.9.1)" / "Phosphonate ABC transporter ATP-binding protein (TC 3.A.1.9.1)"	PF00005	ABC_tran	ABC transporter	CL0023	P-loop_NTPase	115.9		SAOUHSC_00002; SAOUHSC_00020; SAOUHSC_00206; SAOUHSC_00346; SAOUHSC_00519; SAOUHSC_00520; SAOUHSC_00529; SAOUHSC_00530; SAOUHSC_00799; SAOUHSC_00878; SAOUHSC_00947; SAOUHSC_01040; SAOUHSC_01041; SAOUHSC_01042; SAOUHSC_01043; SAOUHSC_01150; SAOUHSC_01211; SAOUHSC_01232; SAOUHSC_01416; SAOUHSC_01418; SAOUHSC_01451; SAOUHSC_01683; SAOUHSC_01757; SAOUHSC_01794; SAOUHSC_01801; SAOUHSC_01806; SAOUHSC_0…	Cytoplasmic Membrane	Intracellular	no predicted signal peptide	0	88193917
SAOUHSC_00105	CDS	SAUPAN000957000	phnD	SAOUHSC_00105	phosphonate ABC transporter substrate-binding protein	phosphonate ABC transporter substrate-binding protein	no	no	no	no	no		chromosome	minus	109108	110064	957	3919814	YP_498705	1288599	G1I0R-97		ATGAAAAATTTTAAGTGTTTATTTGTATTAATGTTAGCAGTCATTGTTTTTGCAGCAGCATGTGGAAACTCAAGTTCTTTAGATAATCAAAAGAACGCTAGTAATGATTCGGATTCTAAATCAGGAGGATACAAACCTAAAGAATTAACCGTTCAATTTGTACCTTCGCAAAATGCTGGAACATTAGAAGCTAAAGCAAAACCATTAGAAAAATTACTATCTAAAGAATTAGGGATTCCAGTTAAAGTGTCTGTATCAACTAACTACAATACAATTGTTGAAGCTATGAAGTCTAAAAAAGTTGATGTTGGTTTCTTACCACCAACGGCATACACATTAGCACATGATCAAAAAGCAGCTGATTTATTATTACAAGCACAACGTTTCGGTGTAAAAGAA…	phosphonate ABC transporter substrate-binding protein	318	9.66321	35000	-0.393082		Metabolism	Transport and binding proteins	Anions	phosphate/phosphite/phosphonate ABC transporter, periplasmic binding protein	TIGR01098	257.2	Membrane Transport / "ABC transporters" / "ABC transporter alkylphosphonate (TC 3.A.1.9.1)" / "Phosphonate ABC transporter phosphate-binding periplasmic component (TC 3.A.1.9.1)"	PF12974	Phosphonate-bd	ABC transporter, phosphonate, periplasmic substrate-binding protein	CL0177	PBP	241.7			no significant prediction	Lipid anchored	signal peptide predicted	1	88193918
SAOUHSC_00106	CDS	SAUPAN000958000		SAOUHSC_00106	hypothetical protein	gliding-associated putative ABC transporter substrate-binding component GldG	no	no	no	no	no		chromosome	plus	110293	111837	1545	3919815	YP_498706	1288600	G1I0R-98		ATGAAAAAAATATATAAGTCATTAACTGTCTCTGCAATTGTTGCAACGGTATCATTAAGTGCTTTACCGCAATCTTTAGCTATAACGCATGAATCGCAACCTACAAAGCAACAGCGAACGGTATTATTCGATCGTTCTCATGGTCAAACAGCTGGTGCTGCAGATTGGGTTAGTGATGGTGCATTTTCAGATTATGCGGATTCAATACAAAAACAAGGTTATGACGTTAAAGCTATTGATGGTCATTCGAACATAACAGAAGCAAGTTTGAAAAGTTCCAAAATATTTGTAATTCCTGAGGCTAACATTCCTTTCAAAGAATCAGAACAGGCAGCAATTGTTAAATATGTGAAACAAGGTGGCAATGTTGTCTTTATTTCAGATCATTACAATGCTGAC…	hypothetical protein	514	6.9843	56301.3	-0.704475					gliding-associated putative ABC transporter substrate-binding component GldG	TIGR03521	15.3	FIG01108344: hypothetical protein	PF09822	ABC_transp_aux	ABC-type uncharacterized transport system	no clan defined	no clan defined	30.9			no significant prediction	Secretory(released) (with CS)	signal peptide predicted	0	88193919
SAOUHSC_00107	CDS	SAUPAN000959000		SAOUHSC_00107	hypothetical protein	2',3'-cyclic-nucleotide 2'-phosphodiesterase/5'- or 3'-nucleotidase, 5'-nucleotidase family	no	no	no	no	no		chromosome	plus	111888	113423	1536	3919816	YP_498707	1288601	G1I0R-99		ATGTCAAACATAGCATTTTATGTCGTGAGTGACGTACATGGTTATATTTTCCCAACAGATTTTACGAGTAGAAATCAATATCAACCTATGGGATTGTTACTAGCGAATCATGTTATAGAACAAGACAGAAGGCAGTATGACCAAAGTTTTAAAATAGATAATGGTGATTTTTTGCAAGGGTCACCATTTTGTAATTACTTAATCGCGCATAGCGGCAGTAGCCAGCCTTTAGTTGATTTTTATAATCGAATGGCATTCGACTTTGGTACGCTTGGTAATCATGAATTTAATTATGGATTACCATACTTAAAAGACACTTTACGCAGACTCAATTATCCAGTTTTGTGCGCTAATATATATGAAAATGATAGTACATTGACTGATAACGGTGTGAAGTAT…	hypothetical protein	511	4.62258	58109.9	-0.297847		Metabolism	Purines, pyrimidines, nucleosides, and nucleotides	Other	2',3'-cyclic-nucleotide 2'-phosphodiesterase	TIGR01390	170.6	Nucleosides and Nucleotides / "Purines" / "Purine conversions" / "2',3'-cyclic-nucleotide 2'-phosphodiesterase (EC 3.1.4.16)"; "Nucleosides and Nucleotides" / "Pyrimidines" / "pyrimidine conversions" / "2',3'-cyclic-nucleotide 2'-phosphodiesterase (EC 3.1.4.16)"; "Potassium metabolism" / "Potassium metabolism - no subcategory" / "Glutathione-regulated potassium-efflux system and associated functi…	PF02872	5_nucleotid_C	5'-nucleotidase, C-terminal domain	no clan defined	no clan defined	98.1			Cellwall	Intracellular	no predicted signal peptide	0	88193920
SAOUHSC_00108	CDS	SAUPAN000964000		SAOUHSC_00108	hypothetical protein	hypothetical protein	no	no	no	no	no		chromosome	plus	113507	113710	204	3919817	YP_498708	1288602	G1I0R-100		GTGATTGAAATGTCACGTCCTGTCAAAATGAATAGTTTATTAAAGTTGTATTTTGATAGAAATTTACTGACACCACAAAAATTATTGAATTATTTAAAAGTTGATGAAACATTTTTGAATCATCTAGCAGGTATTAATTTAAAACTCTTTAAGGATTATGTTAATGAAAATAGAGAATATAATATAACGAATCTATATAAATAA	hypothetical protein	67	9.73542	8096.45	-0.386567								Putative transcription regulator									no significant prediction	Intracellular	no predicted signal peptide	0	88193921
SAOUHSC_00109	CDS	SAUPAN000965000		SAOUHSC_00109	replication initiation protein	replication initiation protein, DNA relaxase NicK	no	no	no	no	no		chromosome	plus	114083	114568	486	3919818	YP_498709	1288603	G1I0R-101		ATGTCTAACGCAGAGAGACTTTCACATTTTATGAGTACTAATCCTGAAATTCGGCTTTGGGATATTTTACAAACAAACTTTAAAGCTAAAGCTCTTAAAGAAAAAGTTTATATTGAATATGACAAAATAAAAGCAACTCTTTGGAATAGACGTAGTATGCGCGTTGAATTTAATCCTAATAAGCTTTCGCATGATGAAGTGCTTTGGTTAAAACAAAATATCATCAGTTATTTGGACGATGTTAGTTTTACGAGATTAGATTTGGCTTTTGATTTTGAATTTGATTTAAATGACTATTATGCATTGTCAGATAAGTCGGTAAAGAAAACTATATTTTATGGACGTAATGTAAAACCAGAAACAAAATATTTTGGTGTGCGTAATAGTGATAGGTTTATT…	replication initiation protein	161	10.1441	19509.4	-0.550311								Phages, Prophages, Transposable elements, Plasmids / "Plasmid related functions" / "Rolling-circle replication" / "Replication initiation protein, topisomerase"	PF02486	Rep_trans	Replication initiation factor	CL0407	TBP-like	22.2			no significant prediction	Intracellular	no predicted signal peptide	0	88193922
SAOUHSC_00110	CDS	SAUPAN000966000		SAOUHSC_00110	truncated replication initiation protein	truncated replication initiation protein	no	no	no	no	no		chromosome	plus	114553	114843	291	3919819	YP_498710	1288604	G1I0R-3531		GTGGAAATTGAATTAAAACGAGATATGGTTGATTGTTGGAAAGATTGTTTTGATGATTTGCATATTTTAAAACCGAATTTAAAAATGATTGAAAATATACAAGAACGAGCAATGCTTCATTTATTAACTCACGAAGAAGAGGAATGGGGAAATTTAGAAAGACGTACTAAAAATAAATATAGAGATAAGTTGAAAAATATAGCGTCTATTGATTTGACAGATTTAATGAAAATATCTTTAAGAGGAAATGAAAACCAATTGCAAAAACAAATCGACTTTTGGTTGAATTAA	truncated replication initiation protein	96	5.6874	11698.5	-0.803125								Phages, Prophages, Transposable elements, Plasmids / "Plasmid related functions" / "Rolling-circle replication" / "Replication initiation protein, topisomerase"									Cytoplasmic	Intracellular	no predicted signal peptide	0	88193923
SAOUHSC_00111	CDS	SAUPAN000967000		SAOUHSC_00111	hypothetical protein	hypothetical protein	no	no	no	no	no		chromosome	plus	114927	115214	288	3919820	YP_498711	1288605	G1I0R-102		ATGTTTATAATAATATTGAAAGATATTTCTGTTTTCCTTTTGAATAATAAACTTAAAAGAGAATATAAAATAATGCTTATTAAAATTAGGGGTGGAAATATGAAAAGAGATTTTTTTGAAAAGTGGTCGTTTATTTTAAATTTAATTTTATTTTGTGCTTTTTTGTTTTTAGTGGTTCTGATGTTTTATAAGGATGTCGATTTGATTTATATTTTTTGTACATTATTAATATCATTATTACCTTTGCTAAATATTATAAAAAGATATAAGAAAAAGACGGATAATTAA	hypothetical protein	95	10.3907	11504.2	0.715789								hypothetical protein	PF06196	DUF997	Protein of unknown function (DUF997)	no clan defined	no clan defined	11.3			Cytoplasmic Membrane	Multi-transmembrane	no predicted signal peptide	2	88193924
SAOUHSC_00113	CDS	SAUPAN000972000	adhE	SAOUHSC_00113	bifunctional acetaldehyde-CoA/alcohol dehydrogenase	bifunctional acetaldehyde-CoA/alcohol dehydrogenase	no	no	no	no	no		chromosome	plus	116538	119147	2610	3919822	YP_498713	1288607	G1I0R-104		ATGTTAACTATACCTGAAAAAGAAAATCGTGGATCGAAAGAACAAGAAGTGGCAATTATGATTGATGCTCTAGCTGACAAAGGGAAAAAAGCATTAGAAGCATTATCTAAAAAGTCACAAGAAGAAATTGATCATATTGTTCATCAAATGAGCTTAGCAGCTGTTGATCAACATATGGTGCTAGCAAAATTAGCACATGAAGAAACTGGAAGAGGTATATACGAAGATAAAGCGATTAAAAATTTATACGCTTCTGAATATATATGGAATTCAATAAAAGACAATAAGACAGTAGGGATTATTGGTGAAGATAAAGAAAAAGGATTAACGTATGTAGCGGAACCAATTGGTGTTATTTGTGGTGTTACGCCAACAACAAATCCTACGTCGACAACTATT…	bifunctional acetaldehyde-CoA/alcohol dehydrogenase	869	5.84639	94944.4	-0.149252					acetaldehyde dehydrogenase (acetylating)	TIGR02518	514.9	Carbohydrates / "Central carbohydrate metabolism" / "Pyruvate metabolism II: acetyl-CoA, acetogenesis from pyruvate" / "Acetaldehyde dehydrogenase (EC 1.2.1.10)"; "Carbohydrates" / "Fermentation" / "Fermentations: Lactate" / "Acetaldehyde dehydrogenase (EC 1.2.1.10)"; "Carbohydrates" / "Fermentation" / "Fermentations: Lactate" / "Alcohol dehydrogenase (EC 1.1.1.1)"; "Carbohydrates" / "Fermentatio…	PF00465	Fe-ADH	Iron-containing alcohol dehydrogenase	CL0224	DHQS	377.4			Cytoplasmic	Intracellular	no predicted signal peptide	0	88193926
SAOUHSC_00114	CDS	SAUPAN000974000	capA	SAOUHSC_00114	capsular polysaccharide biosynthesis protein	capsular polysaccharide biosynthesis protein Cap5A	no	no	no	no	no		chromosome	plus	119492	120160	669	3919823	YP_498714	1288608	G1I0R-105		ATGGAAAGTACATTAGAATTAACAAAAATTAAAGAAGTATTACAAAAAAACTTGAAGATTTTAATTATTTTACCGCTATTATTTTTAATTATTAGCGCTATTGTTACATTTTTCGTCTTATCACCTAAATATCAAGCTAATACTCAAATTTTAGTGAATCAAACTAAGGGTGACAATCCTCAGTTTATGGCGCAAGAGGTTCAAAGTAATATTCAACTTGTAAATACGTATAAAGAAATTGTTAAAAGTCCTAGAATTTTAGATGAGGTGTCAAAGGACTTAAATGATAAGTATTCACCATCTAAATTGTCGAGTATGTTGACAATTACAAACCAAGAAAATACGCAACTTATCAACATCCAAGTTAAAAGTGGTCATAAACAAGATTCGGAAAAAATT…	capsular polysaccharide biosynthesis protein	222	9.86158	24854	0.0869369		Metabolism	Transport and binding proteins	Carbohydrates, organic alcohols, and acids	polysaccharide export protein, MPA1 family	TIGR01006	322.3	Cell Wall and Capsule / "Capsular and extracellular polysacchrides" / "Exopolysaccharide Biosynthesis" / "Tyrosine-protein kinase transmembrane modulator EpsC"	PF02706	Wzz	Chain length determinant protein	no clan defined	no clan defined	82.7			Cytoplasmic Membrane	Multi-transmembrane	no predicted signal peptide	2	88193927
SAOUHSC_00115	CDS	SAUPAN000975000	capB	SAOUHSC_00115	capsular polysaccharide biosynthesis protein Cap5B	capsular polysaccharide biosynthesis protein Cap5B	no	no	no	no	no		chromosome	plus	120176	120862	687	3919824	YP_498715	1288609	G1I0R-106		ATGTCAAAAAAGGAAAATACGACAACAACACTATTTGTATATGAAAAACCAAAATCAACAATTAGTGAAAAGTTTCGAGGTATACGTTCAAACATCATGTTTTCAAAAGCAAATGGTGAAGTAAAGCGCTTATTGGTTACTTCTGAAAAGCCTGGTGCAGGTAAAAGTACAGTTGTATCGAATGTAGCGATTACTTATGCACAAGCAGGCTATAAGACATTAGTTATTGATGGCGATATGCGTAAGCCAACACAAAACTATATTTTTAATGAGCAAAATAATAATGGACTATCAAGCTTAATCATTGGTCGAACGACTATGTCAGAAGCAATTACGTCGACAGAAATTGAAAATTTAGATTTGCTAACAGCTGGCCCTGTACCTCCAAATCCATCTGAG…	capsular polysaccharide biosynthesis protein Cap5B	228	9.3191	25284.6	-0.421053		Metabolism	Transport and binding proteins	Carbohydrates, organic alcohols, and acids	capsular exopolysaccharide family	TIGR01007	312.3	Cell Wall and Capsule / "Capsular and extracellular polysacchrides" / "Exopolysaccharide Biosynthesis" / "Tyrosine-protein kinase EpsD (EC 2.7.10.2)"; "Regulation and Cell signaling" / "Regulation and Cell signaling - no subcategory" / "Cell envelope-associated LytR-CpsA-Psr transcriptional attenuators" / "Tyrosine-protein kinase EpsD (EC 2.7.10.2)"	PF13614	AAA_31	AAA domain	CL0023	P-loop_NTPase	59			Cytoplasmic Membrane	Intracellular	no predicted signal peptide	0	88193928
SAOUHSC_00116	CDS	SAUPAN000976000	capC	SAOUHSC_00116	capsular polysaccharide biosynthesis protein Cap8C	capsular polysaccharide biosynthesis protein Cap5C	no	no	no	no	no		chromosome	plus	120865	121629	765	3919825	YP_498716	1288610	G1I0R-107		ATGATTGATATTCATAACCATATATTGCCTAATATCGATGACGGTCCGACAAATGAAACAGAGATGATGGATCTTTTAAAACAAGCGACAACACAAGGTGTTACAGAAATCATTGTAACATCACATCACTTACATCCTCGATATACCACACCTATAGAAAAAGTGAAATCATGTTTAAACCATATTGAAAGCTTAGAGGAAGTACAAGCACTAAATCTAAAGTTTTATTATGGTCAGGAAATAAGAATTACCGATCAAATCCTTAATGATATTGATCGAAAAGTTATTAACGGTATTAATGATTCACGCTATTTACTAATAGAATTTCCATCAAATGAAGTTCCACACTATACTGATCAATTATTTTTCGAATTACAGAGTAAAGGCTTTGTACCGATT…	capsular polysaccharide biosynthesis protein Cap8C	254	6.68319	29361.4	-0.439764		Genetic information processing	Transcription	Transcription factors	transcription termination/antitermination factor NusG	TIGR00922	13.1	Cell Wall and Capsule / "Capsular and extracellular polysacchrides" / "Exopolysaccharide Biosynthesis" / "Manganese-dependent protein-tyrosine phosphatase (EC 3.1.3.48)"; "Regulation and Cell signaling" / "Regulation and Cell signaling - no subcategory" / "Cell envelope-associated LytR-CpsA-Psr transcriptional attenuators" / "Manganese-dependent protein-tyrosine phosphatase (EC 3.1.3.48)"	PF02811	PHP	PHP domain	CL0034	Amidohydrolase	14.3			Cytoplasmic	Intracellular	no predicted signal peptide	0	88193929
SAOUHSC_00117	CDS	SAUPAN000977000	capD	SAOUHSC_00117	capsular polysaccharide biosynthesis protein Cap5D	capsular polysaccharide biosynthesis protein Cap5D, putative	no	no	no	no	no		chromosome	plus	121649	123472	1824	3919826	YP_498717	1288611	G1I0R-108		ATGGCACATTTATCTGTGAAATTGCGGCTTTTAATACTAGCATTAATCGATTCACTGATAGTGACATTTTCAGTATTCGTAAGTTATTACATTTTAGAACCGTATTTCAAAACATATTCTGTCAAATTATTAATATTGGCAGCTATATCACTATTCATATCGCATCATATTTCAGCATTTATTTTTAATATGTATCATCGAGCGTGGGAATATGCCAGTGTGAGTGAATTGATTTTAATTGTTAAAGCTGTGACGACATCTATCGTTATTACGATGGTGGTCGTGACAATTGTTACAGGCAATAGACCGTTTTTTAGATTGTATTTAATTACTTGGATGATGCACTTGATTTTAATAGGTGGCTCAAGGTTATTTTGGCGTATTTATCGGAAATACCTT…	capsular polysaccharide biosynthesis protein Cap5D	607	8.49807	68639.9	-0.0014827					UDP-N-acetylglucosamine 4,6-dehydratase (inverting)	TIGR03589	204.4	Capsular polysaccharide synthesis enzyme Cap8D	PF02719	Polysacc_synt_2	Polysaccharide biosynthesis protein	CL0063	NADP_Rossmann	423.5			Cytoplasmic Membrane	Multi-transmembrane	no predicted signal peptide	4	88193930
SAOUHSC_00118	CDS	SAUPAN000979000	capE	SAOUHSC_00118	capsular polysaccharide biosynthesis protein Cap5E	capsular polysaccharide biosynthesis protein Cap5E, putative	no	no	no	no	no		chromosome	plus	123462	124490	1029	3919827	YP_498718	1288612	G1I0R-109		ATGTTCGATGACAAAATTTTATTAATTACTGGGGGCACAGGATCATTCGGTAATGCTGTTATGAAACAGTTTTTAGATTCTAATATTAAAGAAATTCGTATTTTTTCACGCGATGAGAAAAAACAAGATGACATTCGAAAAAAATATAATAATTCAAAATTAAAGTTCTACATTGGTGATGTGCGTGATAGTCAAAGTGTAGAAACAGCAATGCGAGATGTTGATTACGTATTCCATGCAGCAGCTTTAAAACAAGTGCCGTCATGTGAATTCTTTCCAGTTGAGGCAGTGAAGACAAATATTATTGGTACAGAAAATGTCTTACAAAGTGCTATTCATCAAAATGTTAAAAAAGTCATATGTTTATCTACAGATAAGGCAGCGTATCCTATTAATGCT…	capsular polysaccharide biosynthesis protein Cap5E	342	5.33838	38591.7	-0.353216					UDP-N-acetylglucosamine 4,6-dehydratase/5-epimerase	TIGR04130	552.8	Capsular polysaccharide synthesis enzyme Cap5E	PF02719	Polysacc_synt_2	Polysaccharide biosynthesis protein	CL0063	NADP_Rossmann	350.6			Cytoplasmic	Intracellular	no predicted signal peptide	0	88193931
SAOUHSC_00119	CDS	SAUPAN000980000	capF	SAOUHSC_00119	capsular polysaccharide biosynthesis protein Cap8F	capsular polysaccharide synthesis enzyme Cap8F	no	no	no	no	no		chromosome	plus	124503	125612	1110	3919828	YP_498719	1288613	G1I0R-110		TTGAATATTGTAATTACAGGAGCAAAAGGTTTTGTAGGAAAAAACTTGAAAGCAGATTTAACTTCAACGACAGATCATCATATTTTCGAAGTACATCGACAAACTAAAGAGGAAGAATTAGAGTCAGCATTGTTGAAAGCAGACTTTGTCGTGCATTTAGCGGGTGTTAATCGACCTGAACATGACAAAGAATTCAGCTTAGGAAACGTGAGTTATTTAGATCATGTACTTGATATATTAACTAGAAATACGAAAAAGCCAGCGATATTATTATCGTCTTCAATACAAGCAACACAAGATAATCCTTATGGTGAGAGTAAGTTGCAAGGGGAACAGCTATTAAGAGAGTATGCCGAAGAGTATGGCAATACGGTTTATATTTATCGCTGGCCAAATTTA…	capsular polysaccharide biosynthesis protein Cap8F	369	5.06939	42266.5	-0.392683					thioester reductase domain	TIGR01746	33.4	Capsular polysaccharide synthesis enzyme Cap8F	PF01370	Epimerase	NAD dependent epimerase/dehydratase family	CL0063	NADP_Rossmann	60.7			Cytoplasmic	Intracellular	no predicted signal peptide	0	88193932
SAOUHSC_00120	CDS	SAUPAN000981000	capG	SAOUHSC_00120	UDP-N-acetylglucosamine 2-epimerase	UDP-N-acetylglucosamine 2-epimerase Cap5G	no	no	no	no	no		chromosome	plus	125616	126740	1125	3919829	YP_498720	1288614	G1I0R-111		ATGGAAAAACTGAAATTAATGACAATAGTTGGTACAAGGCCTGAAATCATTCGTTTATCATCAACGATTAAAGCATGTGATCAATATTTTAATCAGATATTAGTACACACTGGTCAAAATTATGATTATACATTGAATCAAATTTTCTTTGATGATTTGGAATTAAGACAACCGGACCACTACTTAGAGGCAGTTGGAAGTAACCTTGGAGAAACGATGGGGAATATTATTGCGAAGACATATGATGTTTTATTACGCGAACAACCAGATGCACTTTTAATTCTTGGTGATACAAATAGTTGTTTAGCAGCAGTATCTGCTAAACGATTAAAGATTCCTGTGTTCCACATGGAAGCGGGTAATAGATGCTTTGATCAGAATGTACCTGAAGAAATCAAT…	UDP-N-acetylglucosamine 2-epimerase	374	6.07069	42851.6	-0.392246	5.1.3.14	Cell structure	Cell envelope	Biosynthesis and degradation of surface polysaccharides and lipopolysaccharides	UDP-N-acetylglucosamine 2-epimerase	TIGR00236	250.1	Cell Wall and Capsule / "Capsular and extracellular polysacchrides" / "Sialic Acid Metabolism" / "UDP-N-acetylglucosamine 2-epimerase (EC 5.1.3.14)"	PF02350	Epimerase_2	UDP-N-acetylglucosamine 2-epimerase	CL0113	GT-B	297.5			Cytoplasmic	Intracellular	no predicted signal peptide	0	88193933
SAOUHSC_00121	CDS	SAUPAN000982000	capH	SAOUHSC_00121	capsular polysaccharide biosynthesis protein O-acetyl transferase Cap5H	capsular polysaccharide biosynthesis protein Cap5H	no	no	no	no	no		chromosome	plus	126743	127369	627	3919830	YP_498721	1288615	G1I0R-112		ATGAGGATAGCGATTGAAAAGATAATTGGTTTGCTGAAAAACCAGTCCTCTAAAGAATCGAATGTTAAGATTCATCGCTTGGCGTATATTACAAACTCAAAATTTGATGGCAATAACTATATAGATAGATGGTGTAAAATCAGGAATTCTCACATTGGTGAATACAGTTATATTGGATTTGGTAGTGATTTTAATAATGTAGAAGTAGGAAGATATTGTTCGATATCTTCGGATGTAAAAATTGGGTTAGGAAAACATCCTACACACTTTTTTAGCTCATCACCGATTTTTTATTCTAATAATAATCCATTTAACATAAAGCAAAAGTTTATAGACTTTAATGACCAACCAAGCCGTACAACAATTAAAAATGATGTGTGGATTGGTGCAAATGTAATT…	capsular polysaccharide biosynthesis protein O-acetyl transferase Cap5H	208	10.0346	23476.7	-0.373558					phosphonate metabolim protein, transferase hexapeptide repeat family	TIGR03308	134.3	Capsular polysaccharide synthesis enzyme Cap5H; "O-acetyl transferase"	PF00132	Hexapep	Bacterial transferase hexapeptide (six repeats)	CL0536	HEXAPEP	50.1			Cytoplasmic	Intracellular	no predicted signal peptide	0	88193934
SAOUHSC_00122	CDS	SAUPAN000986000	capI	SAOUHSC_00122	capsular polysaccharide biosynthesis protein Cap5I	capsular polysaccharide biosynthesis protein Cap5I	no	no	no	no	no		chromosome	plus	127374	128483	1110	3919831	YP_498722	1288616	G1I0R-113		ATGAGAATTTTAAATATTGTATCGAGTAATATTGTTCAAGACCCAAGGGTACTTAAACAAATAGAAACAATTAAAGGCGTTACGGATGATTATAAAATTGTTGGAATGAATAATTCACAAGCTACTAATAAGCGATTGGAAAATTTAGATTGTAATTATCGTTTGTTAGGTAGCAAGGTAGATCCAAAAAATATTCTTTCTAAATTAATTAAGCGTATAAGATTTGCAACAGGTGTTATCCGAGAAATTAAAGCTTATAAACCTGACGTGATTCATGCAAATGATTTCGACGTATTATTAATGGTCTATTTAAGCAATTATAAAAAAGCTAATATTGTTTATGATGCGCATGAAATATATGCGAAAAATGCCTTTATTAATAAAGTTCCACTTATTTCA…	capsular polysaccharide biosynthesis protein Cap5I	369	9.58625	42580.1	-0.242276					PEP-CTERM/exosortase A-associated glycosyltransferase, Daro_2409 family	TIGR04063	14	Capsular polysaccharide synthesis enzyme Cap5I	PF13439	Glyco_transf_4	Glycosyltransferase Family 4	CL0113	GT-B	40.4			Cytoplasmic	Intracellular	no predicted signal peptide	0	88193935
SAOUHSC_00123	CDS	SAUPAN000987000	capJ	SAOUHSC_00123	capsular polysaccharide biosynthesis protein Cap5J	capsular polysaccharide biosynthesis protein Cap5J	no	no	no	no	no		chromosome	plus	128497	129663	1167	3919832	YP_498723	1288617	G1I0R-114		ATGAAATTTTTTGTACTTTGTGCAATTATCAGCATGAACATATTTATAGTAATCTCTACATTTACTAAAGAAGTATTAGGGTTCCCTATAGAGCCGGTGTATTACTCAACCATGGTTGGTATAGCATTAATTACTACGGTGTTTGCTATTTATAAGATAATTGTCACCCAAGAAATTCCGCGAGGGTTAATATTATTAATTGCTATATGTTTGCTTTATCTAGCTTTTTATTATTTTTCACCAGATAAGGAAGAGAAACTAGCTAAAAATAATATTCTATTCTTTTTAACATGGGCAGTTCCAGCGGCAATTAGTGGTATTTATATTAAATATATAAACAAGGCTACGGTAGAAAGATTTTTTAAATTAGTATTTTTCATATTTTCTGTTTCATTTATT…	capsular polysaccharide biosynthesis protein Cap5J	388	9.76373	44259	0.930928		Cell structure	Cell envelope	Biosynthesis and degradation of surface polysaccharides and lipopolysaccharides	oligosaccharide repeat unit polymerase	TIGR04370	17.9	Capsular polysaccharide synthesis enzyme Cap5J	PF04932	Wzy_C	O-Antigen ligase	CL0499	O-anti_assembly	26.5			Cytoplasmic Membrane	Multi-transmembrane	no predicted signal peptide	11	88193936
SAOUHSC_00124	CDS	SAUPAN000989000	capK	SAOUHSC_00124	capsular polysaccharide biosynthesis protein Cap5K	capsular polysaccharide biosynthesis protein Cap5K	no	no	no	no	no		chromosome	plus	129656	130861	1206	3919833	YP_498724	1288618	G1I0R-115		ATGGCTAAGAAAGTTTTTATTATGGATAGCGTAAAGACAATAATTGGTACGTTGCTTATAGCTTTAGGATTACAATTTTTAGCTTATCCAATTATTAATCAACGAGTAGGTAATGAAGCGTTCGGTTCTATTTTAACGATTTATACAATAATAACAATCACGAGTGTTGTATTAGGCAATACGCTTAACAATATACGATTGATTAATATGAATCTATACAAATCCAATCATTACTACTGGAAATTTGCATCGATACTTTTAATCTCAATTCTGATTGAGAGTATAGCTTTAATTATTGTATTTCTTTACTTTTTTAATTTGAACATCATCGATATTATCTTTTTAATTCTACTTAATATTTTAATGTGTTTAAGGATTTATCTGAATGTATTTTTTAGG…	capsular polysaccharide biosynthesis protein Cap5K	401	9.49545	45672.7	0.958853								Capsular polysaccharide synthesis enzyme Cap5K									Cytoplasmic Membrane	Multi-transmembrane	no predicted signal peptide	10	88193937
SAOUHSC_00125	CDS	SAUPAN000990000	capL	SAOUHSC_00125	cap5L protein/glycosyltransferase	capsular polysaccharide biosynthesis protein Cap5L	no	no	no	no	no		chromosome	plus	130862	132067	1206	3919834	YP_498725	1288619	G1I0R-116		ATGAGTGAAAAAAAGATTTTGATTTTATGTCAGTATTTTTATCCGGAATATGTATCTTCTGCGACGTTACCAACTCAATTGGCGGAAGATTTAATTGCGAATCACATTAATGTCGATGTCATGTGTGGATGGCCATATGAATATAGTAATCATAAACAGGTTTCTAAAACCGAGATGCATCGTGGTATTCGCATTCGACGTCTCAAGTATTCGAGGTTTAATAACAAAAGTAAGGTTGGAAGGATCATCAATTTCTTTAGTTTATTTTCAAAATTCGTGATTAATATACCTAAAATGTTGAAATATGATCAGATTCTTGTTTACTCTAATCCACCAATCTTGCCATTAATACCAGACGTTTTACACAGACTGCTTAAGAAAAAATATTCTTTTGTGGTG…	cap5L protein/glycosyltransferase	401	9.38788	46576.6	-0.34414					colanic acid biosynthesis glycosyltransferase WcaI	TIGR04007	49.7	Capsular polysaccharide synthesis enzyme Cap5L	PF00534	Glycos_transf_1	Glycosyl transferases group 1	CL0113	GT-B	32.9			Cytoplasmic	Intracellular	no predicted signal peptide	0	88193938
SAOUHSC_00126	CDS	SAUPAN000991000	capM	SAOUHSC_00126	capsular polysaccharide biosynthesis protein Cap8M	capsular polysaccharide biosynthesis protein Cap5M	no	no	no	no	no		chromosome	plus	132078	132635	558	3919835	YP_498726	1288620	G1I0R-117		ATGAAGCGATTATTCGATGTAGTGAGTTCAATATATGGTTTAGTAGTTTTAAGTCCGATTCTGTTAATTACAGCATTACTAATTAAAATGGAATCACCTGGACCAGCCATTTTCAAACAAAAAAGACCGACGATTAATAATGAATTGTTTAATATTTATAAGTTTAGATCAATGAAAATAGACACACCTAATGTTGCAACTGATTTAATGGATTCAACATCGTATATAACAAAGACAGGGAAGGTCATTCGTAAGACCTCTATTGATGAATTGCCACAATTATTGAATGTTTTAAAAGGAGAAATGTCAATTGTAGGTCCTAGACCAGCGCTTTATAATCAATACGAATTAATCGAAAAACGTACAAAAGCGAACGTGCATACGATTAGACCAGGTGTG…	capsular polysaccharide biosynthesis protein Cap8M	185	9.71543	21062.6	-0.103784					exopolysaccharide biosynthesis polyprenyl glycosylphosphotransferase	TIGR03025	245.8	Capsular polysaccharide synthesis enzyme CapM	PF02397	Bac_transf	Bacterial sugar transferase	no clan defined	no clan defined	206			Cytoplasmic Membrane	N-terminally anchored (No CS)	no predicted signal peptide	1	88193939
SAOUHSC_00127	CDS	SAUPAN000992000	capN	SAOUHSC_00127	cap5N protein/UDP-glucose 4-epimerase	capsular polysaccharide biosynthesis protein Cap5N	no	no	no	no	no		chromosome	plus	132635	133522	888	3919836	YP_498727	1288621	G1I0R-118		ATGAGAAAAAATATTTTAATTACAGGCGTACATGGATATATCGGTAATGCTTTAAAAGATAAGCTTATTGAACAAGGACATCAAGTAGATCAAATTAATGTTAGGAATCAATTATGGAAGTCGACCTCGTTCAAAGATTATGATGTTTTAATTCATACAGCAGCTTTGGTTCACAACAATTCACCTCAAGCAAGGCTATCTGATTATATGCAAGTGAATATGTTGCTGACGAAACAATTGGCACAAAAGGCTAAAGCTGAAGACGTTAAACAATTTATTTTTATGAGTACTATGGCAGTTTATGGAAAAGAAGGTCATGTTGGTAAATCAGATCAAGTTGATACACAAACACCAATGAACCCTACGACCAACTATGGTATTTCCAAAAAGTTCGCTGAA…	cap5N protein/UDP-glucose 4-epimerase	295	9.85632	33682.7	-0.292881	5.1.3.2	Cell structure	Cell envelope	Biosynthesis and degradation of surface polysaccharides and lipopolysaccharides	dTDP-4-dehydrorhamnose reductase	TIGR01214	66.4	Carbohydrates / "Di- and oligosaccharides" / "Lactose and Galactose Uptake and Utilization" / "UDP-glucose 4-epimerase (EC 5.1.3.2)"	PF01370	Epimerase	NAD dependent epimerase/dehydratase family	CL0063	NADP_Rossmann	86.9			Cytoplasmic	Intracellular	no predicted signal peptide	0	88193940
SAOUHSC_00128	CDS	SAUPAN000993000	capO	SAOUHSC_00128	cap5O protein/UDP-N-acetyl-D-mannosaminuronic acid dehydrogenase	capsular polysaccharide biosynthesis protein Cap5O	no	no	no	no	no		chromosome	plus	133576	134838	1263	3919837	YP_498728	1288622	G1I0R-119		ATGAAGTTAACAGTAGTTGGCTTAGGTTATATTGGTTTACCAACATCAATTATGTTTGCAAAACATGGCGTCGATGTGCTTGGTGTTGATATTAATCAGCAAACGATTGATAAGTTACAAAGTGGTCAAATTAGTATTGAAGAACCTGGATTACAAGAGGTTTATGAAGAGGTACTGTCATCGGGAAAATTGAAGGTATCTACAACGCCAGATGCATCTGATGTTTTTATCATTGCCGTTCCGACGCCGAATAATGATGATCAGTACCGGTCATGTGACATTTCGCTAGTTATGCGTGCATTAGATAGTATTTTATCATTTTTAGAAAAAGGAAATACCATTATTGTAGAGTCGACAATTGCGCCTAAAACGATGGATGATTTTGTAAAACCAGTCATT…	cap5O protein/UDP-N-acetyl-D-mannosaminuronic acid dehydrogenase	420	4.58484	46800.1	-0.109048	1.1.1.-				nucleotide sugar dehydrogenase	TIGR03026	470.5	Capsular polysaccharide synthesis enzyme Cap8O	PF03721	UDPG_MGDP_dh_N	UDP-glucose/GDP-mannose dehydrogenase family, NAD binding domain	CL0063	NADP_Rossmann	202.4			Cytoplasmic	Intracellular	no predicted signal peptide	0	88193941
SAOUHSC_00129	CDS	SAUPAN000994000	capP	SAOUHSC_00129	UDP-N-acetylglucosamine 2-epimerase	UDP-N-acetylglucosamine 2-epimerase	no	no	no	no	no		chromosome	plus	134915	136060	1146	3919838	YP_498729	1288623	G1I0R-120		ATGAAAAAAATTATGGTTATTTTCGGTACGAGACCCGAAGCAATAAAAATGGCACCATTAGTAAAAGAAATTGATCATAATGGGAACTTTGAAGCGAACATTGTGATTACAGCACAACATAGAGATATGTTAGATAGTGTGTTAAGTATATTTGATATTCAAGCTGATCATGATTTAAATATTATGCAAGATCAACAAACATTAGCAGGCCTTACGGCGAATGCACTTGCTAAACTTGATAGCATCATTAATGAGGAACAACCGGATATGATTTTAGTACATGGTGATACTACAACGACTTTTGTAGGAAGTTTGGCAGCATTTTATCATCAAATTCCGGTCGGACATGTAGAAGCTGGACTTCGAACACATCAGAAATACTCACCATTTCCTGAAGAG…	UDP-N-acetylglucosamine 2-epimerase	381	6.02477	43107.8	-0.316273	5.1.3.14	Cell structure	Cell envelope	Biosynthesis and degradation of surface polysaccharides and lipopolysaccharides	UDP-N-acetylglucosamine 2-epimerase	TIGR00236	512.2	Capsular polysaccharide synthesis enzyme Cap8P	PF02350	Epimerase_2	UDP-N-acetylglucosamine 2-epimerase	CL0113	GT-B	396.6			Cytoplasmic	Intracellular	no predicted signal peptide	0	88193942
SAOUHSC_00130	CDS	SAUPAN001001000	isdI	SAOUHSC_00130	heme-degrading monooxygenase IsdI	heme-degrading monooxygenase IsdI	no	no	no	no	no		chromosome	minus	136125	136451	327	3919839	YP_498730	1288624	G1I0R-121		ATGTTTATGGCAGAAAATAGATTACAATTACAAAAAGGCAGTGCGGAAGAAACGATTGAACGTTTTTACAATAGACAAGGTATTGAAACTATTGAAGGCTTCCAACAAATGTTTGTCACTAAAACATTAAATACCGAGGATACAGACGAAGTTAAAATCTTAACTATTTGGGAATCTGAAGATAGCTTTAATAATTGGTTGAATTCCGATGTATTTAAAGAAGCTCATAAAAATGTACGTTTAAAAAGTGATGACGATGGACAGCAAAGTCCAATATTATCAAATAAAGTATTCAAATATGATATTGGCTACCACTATCAAAAATAA	heme-degrading monooxygenase IsdI	108	4.60532	12791.1	-0.863889	1.14.99.3; 1.14.99.48							Iron acquisition and metabolism / "Iron acquisition and metabolism - no subcategory" / "Heme, hemin uptake and utilization systems in GramPositives" / "Heme-degrading cytoplasmic oxygenase IsdI"	PF03992	ABM	Antibiotic biosynthesis monooxygenase	CL0032	Dim_A_B_barrel	60			Cytoplasmic	Intracellular	no predicted signal peptide	0	88193943
SAOUHSC_00131	CDS	SAUPAN001002000		SAOUHSC_00131	hypothetical protein	uncharacterized membrane protein YbaN, DUF454 family	no	no	no	no	no		chromosome	minus	136458	136841	384	3919840	YP_498731	1288625	G1I0R-122		ATGCGACTTATTTTAATCGTCATTGGCTTAATATTTACAGCGCTTGGTATTGCAGGTGCCGTATTACCTTTACTGCCAACGACCCCTTTTTTACTCGTAGCAGTTTTTTGCTTTGCTCGAAGTTCAGATCGCTTTTACAATTGGCTTATTAATCAAAAAATTTATAAAGAATATGTAGAAAACTTTTATTTACATCGAGGCTACACGCTACAACAGAAAATTAAAATTTTAATTAGCTTATACATTGTAATAGGTTTTTCAATTTATATGGTGGATGTTCTTGCAGTCCGTGTAGGATTAATCATAATGGTTATCATACAAACCGCTGTACTCTTTACATTTGTAAAAACATTACCCAAATCAAATCATAAAATAGAGGAGTGA	hypothetical protein	127	9.99954	14569.6	0.922047								Iron acquisition and metabolism / "Iron acquisition and metabolism - no subcategory" / "Heme, hemin uptake and utilization systems in GramPositives" / "FIG039061: hypothetical protein related to heme utilization"	PF04304	DUF454	Protein of unknown function (DUF454)	no clan defined	no clan defined	127.5			Cytoplasmic Membrane	Multi-transmembrane	no predicted signal peptide	3	88193944
SAOUHSC_00132	CDS	SAUPAN001003000	aldA	SAOUHSC_00132	aldehyde dehydrogenase	acyl-CoA reductase or other NAD-dependent aldehyde dehydrogenase	no	no	no	no	no		chromosome	plus	137268	138755	1488	3919841	YP_498732	1288626	G1I0R-123		ATGGCAGTAAACGTTCGAGATTATATTGCAGAGAATTATGGTTTATTTATCAATGGGGAATTTGTTAAAGGTAGCAGTGACGAAACAATCGAAGTGACTAATCCAGCAACTGGAGAAACACTATCACATATTACAAGAGCAAAAGATAAAGATGTCGATCATGCAGTCAAAGTGGCGCAAGAGGCATTTGAATCATGGTCATTAACTTCTAAATCAGAACGTGCACAAATGTTGCGTGATATTGGTGATAAATTAATGGCACAAAAAGATAAAATTGCAATGATTGAAACATTAAATAATGGTAAACCGATTCGTGAGACAACAGCAATTGATATTCCATTTGCTGCAAGACATTTCCATTATTTCGCAAGTGTTATTGAAACAGAAGAAGGTACAGTG…	aldehyde dehydrogenase	495	4.90708	53658.2	-0.171717	1.2.1.3	Cellular processes	Cellular processes	Adaptations to atypical conditions	betaine-aldehyde dehydrogenase	TIGR01804	518.9	Carbohydrates / "Central carbohydrate metabolism" / "Methylglyoxal Metabolism" / "Aldehyde dehydrogenase B (EC 1.2.1.22)"; "Fatty Acids, Lipids, and Isoprenoids" / "Phospholipids" / "Glycerolipid and Glycerophospholipid Metabolism in Bacteria" / "Aldehyde dehydrogenase B (EC 1.2.1.22)"	PF00171	Aldedh	Aldehyde dehydrogenase family	CL0099	ALDH-like	575.7		SAOUHSC_00187; SAOUHSC_00519; SAOUHSC_00520; SAOUHSC_00525; SAOUHSC_00529; SAOUHSC_00530; SAOUHSC_00878; SAOUHSC_01040; SAOUHSC_01043; SAOUHSC_01150; SAOUHSC_01211; SAOUHSC_01232; SAOUHSC_01490; SAOUHSC_01683; SAOUHSC_01757; SAOUHSC_01806; SAOUHSC_01820; SAOUHSC_01901; SAOUHSC_02353; SAOUHSC_02361; SAOUHSC_02441; SAOUHSC_02477; SAOUHSC_02484; SAOUHSC_02486; SAOUHSC_02492; SAOUHSC_02494; SAOUHSC_0…	Cytoplasmic	Intracellular	no predicted signal peptide	0	88193945
SAOUHSC_00133	CDS	SAUPAN001005000		SAOUHSC_00133	hypothetical protein	Co/Zn/Cd efflux system component	no	no	no	no	no		chromosome	plus	139401	140360	960	3919842	YP_498733	1288627	G1I0R-124		ATGAATGGGAAAAAGGCGAATACGATAAACAGATACAAATATTTTCATCATGTCAATCATCAAAAAATTCAACAAAGTTCTAAAAAGACGCTGTGGGCATCACTAATCATCACATTGTTATTTACAGTGATTGAATTTGTCGGAGGTTTAGTATCTAATTCATTGGCATTACTGTCAGATTCATTTCATATGCTTAGTGATGTATTAGCACTTGGTTTATCTATGTTGGCCATTTATTTTGCAAGTAAAAAGCCGACTGCACGATACACATTTGGATATTTAAGATTTGAGATATTAGCTGCATTTTTAAATGGTTTAGCATTAATTGTAATTTCAATCTGGATTTTATATGAAGCTATTGTACGTATTATTTATCCGCAACCAATTGAAAGTGGCATT…	hypothetical protein	319	6.74795	36193.2	0.44326		Metabolism	Transport and binding proteins	Cations and iron carrying compounds	cation diffusion facilitator family transporter	TIGR01297	307.3	Potassium metabolism / "Potassium metabolism - no subcategory" / "Glutathione-regulated potassium-efflux system and associated functions" / "Cobalt-zinc-cadmium resistance protein"; "Virulence, Disease and Defense" / "Resistance to antibiotics and toxic compounds" / "Cobalt-zinc-cadmium resistance" / "Cobalt-zinc-cadmium resistance protein"	PF01545	Cation_efflux	Cation efflux family	no clan defined	no clan defined	175			Cytoplasmic Membrane	Multi-transmembrane	no predicted signal peptide	6	88193946
SAOUHSC_00134	CDS	SAUPAN001008000		SAOUHSC_00134	hypothetical protein	quinohemoprotein amine dehydrogenase, alpha subunit	no	no	no	no	no		chromosome	minus	140422	140625	204	3919843	YP_498734	1288628	G1I0R-125		ATGGATAAAGAATCTGTCGTAGCAAGTTTAGCTAGAAACAAAAAGATTGCTGTAGAAACAATGGCCGGTCAAAGGTACATCATAGAACGCATTTTACATACAAATGATGAAAAACATATTCATATTTTGAAACCTAAAGATGTCGTGTTAGATGTAGATAGCATCAAAGAAATTGACGAAAATCATTTAAATGATGCAACATAA	hypothetical protein	67	6.08298	7662.71	-0.468657		Metabolism	Energy metabolism	Amino acids and amines	quinohemoprotein amine dehydrogenase, alpha subunit	TIGR03908	13.1	FIG01108246: hypothetical protein									Cytoplasmic	Intracellular	no predicted signal peptide	0	88193947
SAOUHSC_00135	CDS	SAUPAN001009000		SAOUHSC_00135	hypothetical protein	hypothetical protein	no	no	no	no	no		chromosome	plus	140804	141316	513	3919844	YP_498735	1288629	G1I0R-126		ATGACATTATTTTTATTAGAAGCTAACAATCTTGATTTTGCATCAACGAAAGAAGAACTAGAAGCAAAGGCAGCATCACTATCTACGAAGACAATTCCAACATTAATTGAAGTACAAGCTACTGAAAATTTAACTCATGGTTATTTTATTGTGGAAGCAAATGACGAAGCAGAAGCTAAACAATTTTTAACAGAAGCAGATATTAGTATTCAATTAGTCAAAGAAGTACGCTTAGTTGGTAAAGATTTAGATGAAGTTAAAAATGGTGATGCACATGTTGATTACCTTGTAACTTGGAACATTCCGGAAGGCATTACGATGGATCAATATTTAGCACGTAAAAAGAAAAATTCTGTTCATTATGAAGAAGTGCCAGAAGTTGAATTTAAACGCACATAT…	hypothetical protein	170	4.40041	19256.7	-0.352941								FIG01108032: hypothetical protein	PF14026	DUF4242	Protein of unknown function (DUF4242)	CL0032	Dim_A_B_barrel	84.3			Cytoplasmic	Intracellular	no predicted signal peptide	0	88193948
SAOUHSC_00136	CDS	SAUPAN001010000	ssuB	SAOUHSC_00136	hypothetical protein	ABC-type nitrate/sulfonate/bicarbonate transport system, ATPase component	no	no	no	no	no		chromosome	plus	141658	142398	741	3919845	YP_498736	1288630	G1I0R-127		ATGATTAAAATTCAACAATTACAACATCACTTTGGATCACATAAAGTAATTCATAACTTTAATTTGGACATTAGCAAGGGAGAAATAGTCACTTTCATAGGGAAAAGTGGTTGCGGAAAGTCTACTTTACTCAATATTATCGGTGGATTTATTCATCCATCGTCTGGTCGTGTCATTATTGATAACGAAATTAAACAACAGCCATCTCCAGATTGTTTAATGCTATTTCAACATCATAATTTGCTGCCATGGAAAACGATTAATGACAACATTAGGATTGGATTACAACAGAAAATTAGTGATGAAGAGATTAACGCACAGCTTAAATTAGTTGATTTAGAAGACAGGGGAAAGCATTTTCCCGAGCAACTGTCCGGGGGTATGAAACAACGTGTGGCA…	hypothetical protein	246	7.28135	28095.2	-0.295935		Metabolism	Transport and binding proteins	Anions; Other	nitrate ABC transporter, ATP-binding proteins C and D	TIGR01184	213.2	ABC transporter ATP-binding subunit	PF00005	ABC_tran	ABC transporter	CL0023	P-loop_NTPase	106		SAOUHSC_00729; SAOUHSC_01040; SAOUHSC_01042; SAOUHSC_01043; SAOUHSC_01806; SAOUHSC_02965	Cytoplasmic Membrane	Intracellular	no predicted signal peptide	0	88193949
SAOUHSC_00137	CDS	SAUPAN001011000	ssuA	SAOUHSC_00137	hypothetical protein	ABC-type nitrate/sulfonate/bicarbonate transport system, periplasmic component	no	no	no	no	no		chromosome	plus	142412	143386	975	3919846	YP_498737	1288631	G1I0R-128		ATGAAAAGGTTAAGCATAATCGTCATCATTGGAATCTTTATAATTACAGGATGTGATTGGCAAAGGACGTCTAAAGAACGGTCTAAAAATGCCCAAAATCAGCAAGTGATTAAAATTGGATATTTGCCGATTACACATTCAGCTAATTTGATGATGACTAAAAAATTATTATCACAATACAATCATCCGAAATATAAACTAGAATTAGTTAAATTCAATAATTGGCCAGATTTAATGGACGCATTAAACAGTGGTCGTATTGATGGTGCATCAACTTTAATAGAGCTAGCGATGAAATCAAAACAGAAGGGCTCAAATATAAAGGCTGTGGCATTGGGCCATCATGAAGGCAATGTCATTATGGGACAAAAAGGTATGCACTTAAATGAATTTAATAAT…	hypothetical protein	324	9.40092	36740.9	-0.490123		Metabolism	Transport and binding proteins	Other	ABC transporter, substrate-binding protein, aliphatic sulfonates family	TIGR01728	77.6	FIG01108009: hypothetical protein	PF13379	NMT1_2	NMT1-like family	CL0177	PBP	82.4			no significant prediction	Intracellular	no predicted signal peptide	0	88193950
SAOUHSC_00138	CDS	SAUPAN001012000	ssuC	SAOUHSC_00138	hypothetical protein	ABC-type nitrate/sulfonate/bicarbonate transport system, permease component	no	no	no	no	no		chromosome	plus	143383	144144	762	3919847	YP_498738	1288632	G1I0R-129		ATGACACGTCCCACAAATAACAAATTTATATTACCTATTATCACATTTATTATTTTCTTAGGCATTTGGGAAATGGTCATTATTATTGGGCATTACCAACCTGTATTGTTACCGGGTCCTGCTCTTGTAGGAAAAAGTATATGGTCTTTCATTGTTACTGGAGAAATTTTCCAACATTTAGCAATTAGTTTATGGAGATTTGTAGCGGGCTTTGTTGTCGCATTGTTGGTTGCTATTCCATTGGGCTTCTTGCTTGGAAGGAATCGTTGGCTATACAACGCTATCGAACCGCTATTTCAATTGATTAGGCCGATATCTCCGATAGCATGGGCACCATTTGTTGTTCTATGGTTTGGTATTGGTAGTTTGCCAGCGATTGCGATTATTTTTATCGCTGCT…	hypothetical protein	253	10.0243	28431.9	0.969565		Metabolism	Transport and binding proteins	Anions	nitrate ABC transporter, permease protein	TIGR01183	140.3	ABC transporter permease protein with unknown substrate	PF00528	BPD_transp_1	Binding-protein-dependent transport system inner membrane component	CL0404	BPD_transp_1	83.3			Cytoplasmic Membrane	Multi-transmembrane	no predicted signal peptide	6	88193951
SAOUHSC_00139	CDS	SAUPAN001013000		SAOUHSC_00139	hypothetical protein	acyl-CoA dehydrogenase related to the alkylation response protein AidB	no	no	no	no	no		chromosome	plus	144157	145188	1032	3919848	YP_498739	1288633	G1I0R-130		ATGACTTTAGAAACGCTTATCAAAGAACAATTAGATCCTCATTTAGTAGAAGTTGATGAAGGGACGTATTATCCGAGAACATTTATTCAGCAATTATTTGTAGATGGTTATTTCGGTGAGGCGGCATTGAGAAAAAATGCTGAAGTAATCGAAGCTGTATCGCAGTCTTGTTTGACAACAGGATTTTGTTTATGGTGCCAATTAGCTTTTTCAACGTATTTAGAAAATGCCACGCAGCCACATTTAAATAATGACTTACAACAGCAATTGTTATCTGGAGAAATATTAGGTGCTACCGGATTGTCTAATCCGATGAAGTCATTTAATGATTTAGAAAAGTTGAACCTTGAACACACTTATGTTGATGGACAATTGGTTGTCAGTGGACGTATGCCAGCT…	hypothetical protein	343	4.86057	38477.3	-0.168805		Metabolism	Central intermediary metabolism	Sulfur metabolism	sulfur acquisition oxidoreductase, SfnB family	TIGR04022	21.7	Amino Acids and Derivatives / "Branched-chain amino acids" / "Isoleucine degradation" / "Acyl-CoA dehydrogenase, short-chain specific (EC 1.3.99.2)"	PF02770	Acyl-CoA_dh_M	Acyl-CoA dehydrogenase, middle domain	no clan defined	no clan defined	15.7			Cytoplasmic	Intracellular	no predicted signal peptide	0	88193952
SAOUHSC_00141	CDS	SAUPAN001014000		SAOUHSC_00141	hypothetical protein	uncharacterized protein YbcI	no	no	no	no	no		chromosome	plus	145405	145764	360	3919849	YP_498740	1288634	G1I0R-131		GTGAATACTATAGATACGCATACTAAAGAACAACAATTCTCGAATCTAGTAAGATCTTATCGTAAAGAATACGTGGGTAAAGGACCCAATAGTATTCGAGTGTCGTTTAAAGATAATTGGGCGATTGCACATATGACAGGTGTTTTGAGTAAAGTTGAGAGTTTTTACCTAAACGACAAACGCAATGAATCGATGCTCCATTATACACGCACAGAGAAGATTAAACAGATGTATAAAGAAATAGATGTAAATGAGATGGAAAGTCTTGTAGGCGCTAAGTTTGTAAAATTATTTACAGATATTGATTTGAATGATGATGAAGTCATTTCAATATTTGTTTTCGATAAGTCAATAGAATAA	hypothetical protein	119	6.26459	13979.8	-0.536134					conserved hypothetical protein	TIGR01741	15.5	FIG01108230: hypothetical protein	PF10057	DUF2294	Uncharacterized conserved protein (DUF2294)	no clan defined	no clan defined	115.5			no significant prediction	Intracellular	no predicted signal peptide	0	88193953
SAOUHSC_00142	CDS	SAUPAN001016000	fdh	SAOUHSC_00142	formate dehydrogenase	formate dehydrogenase	no	no	no	no	no		chromosome	plus	145937	146962	1026	3919850	YP_498741	1288635	G1I0R-132		ATGAAAATCGTAGCATTATTTCCAGAAGCAGTAGAAGGTCAAGAAAATCAATTACTTAATACTAAAAAAGCATTAGGATTAAAAACATTTTTAGAGGAAAGAGGACATGAGTTCATTATATTAGCAGATAATGGTGAAGACTTAGATAAACATTTACCAGATATGGATGTGATTATTAGTGCGCCATTTTATCCTGCATATATGACTCGTGAACGTATTGAAAAAGCACCGAACTTGAAATTAGCAATTACAGCAGGTGTAGGATCTGACCATGTAGATTTAGCGGCAGCAAGTGAACACAATATTGGTGTCGTTGAAGTTACAGGAAGTAATACAGTTAGTGTGGCAGAACATGCGGTTATGGATTTATTAATACTTCTTAGAAACTATGAAGAAGGT…	formate dehydrogenase	341	5.92727	38117.9	-0.322874	1.17.1.9; 1.2.2.1	Metabolism	Amino acid biosynthesis	Serine family	phosphoglycerate dehydrogenase	TIGR01327	203.4	Respiration / "Respiration - no subcategory" / "Formate hydrogenase" / "NAD-dependent formate dehydrogenase (EC 1.2.1.2)"	PF02826	2-Hacid_dh_C	D-isomer specific 2-hydroxyacid dehydrogenase, NAD binding domain	CL0063	NADP_Rossmann	180.7			Cytoplasmic	Intracellular	no predicted signal peptide	0	88193954
SAOUHSC_00143	CDS	SAUPAN001017000		SAOUHSC_00143	hypothetical protein	predicted arabinose efflux permease, MFS family, multidrug resistance protein	no	no	no	no	no		chromosome	plus	147348	148598	1251	3919851	YP_498742	1288636	G1I0R-133		ATGAAACGCTTAAGTACGACTTTGAAAGTACGATTGATTAGCAATTTTTTACAGCTAATTATTACGACAGCATTTATACCGTTTATAGCACTATATTTAACAGATATGTTAAGTCAATCAATTGTCGGTATATATCTTGTTGGTTTAGTGGTTCTAAAATTTCCATTGTCCATTATATCTGGTTACCTTATTGAGATATTTCCGAAAAAGTTGCTAGTACTTATTTATCAAGCGACGATGGTGATAATGCTTGTGTTCATGGGCGTATTTGGGTCACATCAATTGTGGCAAATTATTGGTTTTTGTGTTGCATATGCCATATTTACAATCGTTTGGGGATTACAATTTCCAGTTATGGACACATTAATTATGGATGCAATTACCGAAGACGTGGAACAT…	hypothetical protein	416	9.83326	46859.4	0.912981					multidrug resistance protein	TIGR00880	34.3	Integral membrane protein	PF07690	MFS_1	Major Facilitator Superfamily	CL0015	MFS	90.8			Cytoplasmic Membrane	Multi-transmembrane	no predicted signal peptide	12	88193955
SAOUHSC_00144	CDS	SAUPAN001018000	ausA	SAOUHSC_00144	hypothetical protein	non-ribosomal peptide synthetase component F	no	no	no	no	no		chromosome	plus	149045	156220	7176	3919852	YP_498743	1288637	G1I0R-134		ATGATTATGGGTAATTTGAGATTTCAACAGGAATATTTTCGTATATACAAAAATAATACAGAATCAACGACACACCGTAATGCGTATTGGGTTAAACTCGCTAAAAATGTTGAAGCTACTAAAATGATGTATGCATTATCGACAATTGTGCAACAACATGCATCTATAAGACATTTTTTTGATGTTACTACCGATGACAATTTAACAATGATACTTCATGAATTTCTGCCTTTTATTGAGATAAAACAAGTTCCATCTTCTTCCGCAAACTATGATTTAGAAGCTTTTTTTAAGCAAGAATTAAGTACTTACCATTTTAATGATTCACCTTTATTCAAAGTTAAATTGTTTCAGTTCGCTGATGCTGCATATATACTATTAGATTTTCATGTGTCCATT…	hypothetical protein	2391	5.2802	273481	-0.23601					amino acid adenylation domain	TIGR01733	742.4	Cofactors, Vitamins, Prosthetic Groups, Pigments / "Biotin" / "Biotin biosynthesis" / "Long-chain-fatty-acid--CoA ligase (EC 6.2.1.3)"; "Cofactors, Vitamins, Prosthetic Groups, Pigments" / "Biotin" / "Biotin synthesis & utilization" / "Long-chain-fatty-acid--CoA ligase (EC 6.2.1.3)"	PF00501	AMP-binding	AMP-binding enzyme	CL0378	ANL	580.1			Cytoplasmic	Intracellular	no predicted signal peptide	0	88193956
SAOUHSC_00145	CDS	SAUPAN001019000		SAOUHSC_00145	hypothetical protein	phosphopantetheinyl transferase	no	no	no	no	no		chromosome	plus	156233	156877	645	3919853	YP_498744	1288638	G1I0R-135		ATGACAGTATTTGTAATGCAATTACAGAGTAACTTGAAAAGTATTGAAGAATTAATATCACAAAGTCGTTGGTCATATAAAAAACCGCGTACAGTCAACTATAGATACAATCAAGATAAACTCATGCACAGATTGGGAGATATTTTAGTGCAATATGGAATTCAACATGACACAGGTTTATTACCACATGAATGGCATTATCACATTTCGCCACGAGGTAAGGCAGATATTGTTCAACACAATCGTGATGGACAGCCCATCTATGTGAGCTTATCATATAGTTATCCTTATATCGTGTGTGTTGTCGATAAAGAACCAGTTGGTATTGATATCGAAAAGATATCACAACGTTTAGACTGGCGTACGTTAGTGACGTGTTTCTCTACAAACGAAGCACAT…	hypothetical protein	214	8.29916	25261.8	-0.334579		Genetic information processing	Protein fate	Protein modification and repair	phosphopantetheine--protein transferase domain	TIGR00556	23.9	Fatty Acids, Lipids, and Isoprenoids / "Fatty acids" / "Fatty Acid Biosynthesis FASII" / "4'-phosphopantetheinyl transferase (EC 2.7.8.-)"	PF01648	ACPS	4'-phosphopantetheinyl transferase superfamily	no clan defined	no clan defined	33			Cytoplasmic	Intracellular	no predicted signal peptide	0	88193957
SAOUHSC_00146	CDS	SAUPAN001020000		SAOUHSC_00146	hypothetical protein	uncharacterized membrane protein YagU, involved in acid resistance, DUF1440 family	no	no	no	no	no		chromosome	minus	157205	157684	480	3919854	YP_498745	1288639	G1I0R-136		ATGGGTATATTCATTTATGCTGGAATTATCGGTGGCTTGTTATCTGGAATTGTAAAATTAGGTTGGGAGGTCATGTTTCCACCTCGCACACCAGAACGTAATGCAACGAACCCACCTCAAGAGTTATTGCAACAATTAGGATTTAGTAGTGAGTTTACGCATCAAACATATACATTTTCAAATATGGAATTGCCTTGGGTAAGCTTTATTGTCCACTTTAGTTTTTCTATCGTCATTGCAATTATTTACTGCATATTAGTTAAAAAATACGCTTACTTAGCAATGGGACAAGGTGCTGTTTTTGGTATTGCTATTTGGGTATTATTCCACCTTATCATTATGCCAATCATGCATACTGTACCTGCTGTGTGGGATCAACCATTCCAAGAGCATCTGTCA…	hypothetical protein	159	7.23127	18415.7	0.546541								FIG01107837: hypothetical protein	PF07274	DUF1440	Protein of unknown function (DUF1440)	no clan defined	no clan defined	199			Cytoplasmic Membrane	Multi-transmembrane	no predicted signal peptide	4	88193958
SAOUHSC_00147	CDS	SAUPAN001021000	argB	SAOUHSC_00147	acetylglutamate kinase	acetylglutamate kinase	no	no	no	no	no		chromosome	minus	157954	158718	765	3919855	YP_498746	1288640	G1I0R-137		ATGAAATTTATTGTCATTAAAATTGGTGGCAGTACACTTAGTGACATGCATCCATCAATTATTAACAACATTAAGCATTTACGATCAAACAACATCTACCCCATTATCGTTCATGGCGGTGGCCCATTTATTAATGAAGCATTATCAAACCAGCAAATCGAGCCACACTTTGTTAATGGCCTAAGAGTGACTGATAAAGCAACCATGACCATTACTAAACACACGCTCATTGCAGACGTTAACACTGCATTAGTAGCTCAATTTAACCAGCACCAATGTTCTGCAATAGGCTTATGTGGTTTGGATGCACAGCTGTTTGAAATTACATCTTTTGATCAACAATATGGATATGTCGGTGTTCCGACCGCTTTAAATAAGGATGCTTTACAGTATTTATGT…	acetylglutamate kinase	254	6.21852	27738.7	0.183858	2.7.2.8	Metabolism	Amino acid biosynthesis	Glutamate family	acetylglutamate kinase	TIGR00761	284.1	Amino Acids and Derivatives / "Arginine; urea cycle, polyamines" / "Arginine Biosynthesis extended" / "Acetylglutamate kinase (EC 2.7.2.8)"; "Miscellaneous" / "Plant-Prokaryote comparative genomics" / "Omega-amidase KE2" / "Acetylglutamate kinase (EC 2.7.2.8)"	PF00696	AA_kinase	Amino acid kinase family	no clan defined	no clan defined	137.7			no significant prediction	Intracellular	no predicted signal peptide	0	88193959
SAOUHSC_00148	CDS	SAUPAN001023000	argJ	argJ	bifunctional ornithine acetyltransferase/N-acetylglutamate synthase	bifunctional ornithine acetyltransferase/N-acetylglutamate synthase	no	no	no	no	no		chromosome	minus	158734	159975	1242	3919856	YP_498747	1288641	G1I0R-138		ATGAAACATCAAGAAACGACATCACAACAATATAACTTTTCAATTATTAAACATGGCGATATCAGTACACCTCAAGGCTTCACGGCTGGTGGTATGCACATCGGTTTACGCGCTAACAAAAAAGACTTTGGGTGGATTTACTCATCGTCTTTGGCAAGTGCAGCTGCCGTATATACTTTAAATCAGTTTAAAGCTGCACCACTTATTGTCACTGAAGACACTTTACAAAAGTCTAAAGGAAAATTACAAGCACTTGTTGTTAATTCAGCTAATGCAAATTCTTGTACCGGTCAACAAGGCATAGATGATGCACGACAAACACAAACATGGGTTGCTCAACAACTTCAAATACCATCTGAGCATGTTGCTGTTGCTTCAACTGGGGTCATTGGTGAATAT…	bifunctional ornithine acetyltransferase/N-acetylglutamate synthase	413	6.18088	44399.8	-0.108232	2.3.1.1; 2.3.1.35	Metabolism	Amino acid biosynthesis	Glutamate family	glutamate N-acetyltransferase/amino-acid acetyltransferase	TIGR00120	494.5	Amino Acids and Derivatives / "Arginine; urea cycle, polyamines" / "Arginine Biosynthesis extended" / "Glutamate N-acetyltransferase (EC 2.3.1.35)"; "Amino Acids and Derivatives" / "Arginine; urea cycle, polyamines" / "Arginine Biosynthesis extended" / "N-acetylglutamate synthase (EC 2.3.1.1)"; "Miscellaneous" / "Plant-Prokaryote comparative genomics" / "Omega-amidase KE2" / "Glutamate N-acetyltr…	PF01960	ArgJ	ArgJ family	CL0635	DmpA_ArgJ	481.8			Cytoplasmic	Intracellular	no predicted signal peptide	0	88193960
SAOUHSC_00149	CDS	SAUPAN001024000	argC	argC	N-acetyl-gamma-glutamyl-phosphate reductase	N-acetyl-gamma-glutamyl-phosphate reductase	no	no	no	no	no		chromosome	minus	159987	161018	1032	3919857	YP_498748	1288642	G1I0R-139		ATGATTAAAGTAGGTATCGTTGGCGGTAGCGGTTATGGCGCAATTGAATTAATTCGATTGTTACAAACACATCCTCATGTAACGATTGCACACATCTACTCACATTCAAAAGTAGATGAACCGTTGAAATTAACATTTCCACATTTACAACATATTATGCAACATTTCGAAGCACTTACAGTGGATAATAATGACTGTGATGTAATTTTCTTTGCGACACCAGCACCCGTAAGTAAAACATGTATCCCTCCCTTAGTAGAAAAAGGTATTCATGTTATCGATTTATCTGGCGCATTTAGAATTAAGAATCGTGAAATATATGAAGCATATTACAAAGAAACTGCTGCAGCACAAGATGATTTGAATCATGCTATTTACAGCATTTCAGAATGGCAATCG…	N-acetyl-gamma-glutamyl-phosphate reductase	343	6.22283	37890	0.0157434	1.2.1.38	Metabolism	Amino acid biosynthesis	Glutamate family	N-acetyl-gamma-glutamyl-phosphate reductase	TIGR01850	440.3	Amino Acids and Derivatives / "Arginine; urea cycle, polyamines" / "Arginine Biosynthesis extended" / "N-acetyl-gamma-glutamyl-phosphate reductase (EC 1.2.1.38)"; "Miscellaneous" / "Plant-Prokaryote comparative genomics" / "Omega-amidase KE2" / "N-acetyl-gamma-glutamyl-phosphate reductase (EC 1.2.1.38)"	PF02774	Semialdhyde_dhC	Semialdehyde dehydrogenase, dimerisation domain	CL0139	GADPH_aa-bio_dh	99.6			Cytoplasmic	Intracellular	no predicted signal peptide	0	88193961
SAOUHSC_00150	CDS	SAUPAN001025000	argD	SAOUHSC_00150	ornithine aminotransferase	ornithine aminotransferase	no	no	no	no	no		chromosome	minus	161057	162241	1185	3919858	YP_498749	1288643	G1I0R-140		ATGAATTCAATCATTGAATTAACTGATTATTATAGCTCTAATAATTATGCACCACTTAAGCTTGTCATTTCTAAAGGTAAAGGTGTCAAAGTTTGGGATACTGATGGCAAACAATATATAGATTGCATTTCGGGTTTTTCAGTTGCAAACCAAGGCCATTGTCATCCAACAATTGTTAAAGCGATGACAGAACAAGCTTCAAAGTTGTCTATCATTTCACGTGTCCTTTATAGTGACAATCTCGGGAAATGGGAAGAAAAAATTTGTCATCTTGCTAAGAAAGACAAAGTACTCCCCCTTAACTCTGGTACTGAAGCTGTTGAAGCAGCCATTAAAATTGCTAGAAAATGGGGCTCTGAAGTTAAAGGCATTACTGACGGACAAGTTGAAATCATCGCT…	ornithine aminotransferase	394	7.10134	43048.3	-0.0327411	2.6.1.13				ornithine--oxo-acid transaminase	TIGR01885	486.8	Amino Acids and Derivatives / "Arginine; urea cycle, polyamines" / "Arginine Biosynthesis extended" / "Acetylornithine aminotransferase 1 (EC 2.6.1.11)"; "Amino Acids and Derivatives" / "Arginine; urea cycle, polyamines" / "Arginine Biosynthesis extended" / "Acetylornithine aminotransferase (EC 2.6.1.11)"	PF00202	Aminotran_3	Aminotransferase class-III	CL0061	PLP_aminotran	430.9			Cytoplasmic	Intracellular	no predicted signal peptide	0	88193962
SAOUHSC_00151	CDS	SAUPAN001028000	brnQ1	SAOUHSC_00151	branched-chain amino acid transport system II carrier protein	branched-chain amino acid permeases	no	no	no	no	no		chromosome	minus	162494	163849	1356	3919859	YP_498750	1288644	G1I0R-141		ATGAAGAAGAAACTAACATTTAAAGAAAACATGTTTATAGGTTCTATGTTATTTGGTTTATTCTTTGGTGCCGGCAATCTTATCTTCCCAATACACTTGGGTCAAGCTGCTGGTTCTAACGTTTTTATCGCTAACTTAGGATTTTTAATTACAGCAATTGGCTTACCATTTCTAGGTATCATTGCTATTGGCATTTCAAAGACATCTGGTTTATTTGAAATTGCATCGCGTGTTAATAAAACATATGCTTACATTTTCACGATTGCCTTATATCTAGTTATCGGACCATTTTTCGCCTTACCTAGACTGGCAACGACATCATTTGAAATTGCATTTTCGCCATTTTTATCACCAAAGCAAATCACTTTATATTTATTTATTTTTAGCTTCGTCTTCTTT…	branched-chain amino acid transport system II carrier protein	451	10.0084	49700.4	0.958093		Metabolism	Transport and binding proteins	Amino acids, peptides and amines	branched-chain amino acid transport system II carrier protein	TIGR00796	412.2	Branched-chain amino acid transport system carrier protein	PF05525	Branch_AA_trans	Branched-chain amino acid transport protein	CL0062	APC	534.2			Cytoplasmic Membrane	Multi-transmembrane	no predicted signal peptide	12	88193963
SAOUHSC_00152	CDS	SAUPAN001029000		SAOUHSC_00152	hypothetical protein	pyrimidine utilization protein B	no	no	no	no	no		chromosome	minus	164125	164622	498	3919860	YP_498751	1288645	G1I0R-142		ATGGATTATGCCCCATATACAGCTGAAAATGTCGTTCAAAACGCTAATAAATTAATAGATGTTTTTAGAAAAAACAATGGCTTTATCGCTTTTGTTCGCGTGAATTTCTATGATGGTAAAGATGTATTGCAACCAAATGTAATGATCTCATTACCACCAAAAGAAGGCGACGACTACAGTCGTTTCCATCATTTATTAGACAAGAGAGATGACGATTTTGTCATAGACAAACGACATTTTAGTGCATTTGTAGGAACAGATTTGGACTTACAATTGCGACGTCGAGGAATTGATACGATTGTTCTTGGTGGTGTCGCAACGCATATTGGCGTAGATACGACAGCGCGAGATGCCTATCAATTAAACTACAATCAGTTTTTTGTTACAGATATGATGAGT…	hypothetical protein	165	4.91313	18923.2	-0.28303					pyrimidine utilization protein B	TIGR03614	55.3	Cofactors, Vitamins, Prosthetic Groups, Pigments / "NAD and NADP" / "NAD and NADP cofactor biosynthesis global" / "Nicotinamidase/isochorismatase family protein"	PF00857	Isochorismatase	Isochorismatase family	no clan defined	no clan defined	116.8			Cytoplasmic	Intracellular	no predicted signal peptide	0	88193964
SAOUHSC_00153	CDS	SAUPAN001030000		SAOUHSC_00153	indolepyruvate decarboxylase	indolepyruvate decarboxylase	no	no	no	no	no		chromosome	minus	164749	166389	1641	3919861	YP_498752	1288646	G1I0R-143		ATGAAACAACGCATTGGAGCTTACTTAATTGACGCTATTCATCGAGCAGGCGTCGATAAAATTTTTGGTGTTCCTGGTGATTTTAATCTCGCTTTTCTAGACGATATTATCAGCAATCCCAATGTAGATTGGGTAGGAAATACAAATGAATTAAACGCAAGTTACGCAGCGGACGGTTATGCCCGTCTTAATGGACTCGCTGCATTAGTTACTACATTTGGTGTTGGCGAATTAAGTGCCGTCAACGGTATCGCAGGTTCATATGCTGAACGCATACCTGTCATTGCGATTACAGGTGCGCCGACACGTGCTGTTGAACAAGGCGGTAAATATGTACATCACTCACTTGGTGAAGGTACATTTGACGACTATCGAAAAATGTTTGCACATATAACCGTT…	indolepyruvate decarboxylase	546	5.0203	60538	-0.171429		Metabolism	Central intermediary metabolism	Other	indolepyruvate decarboxylase	TIGR03393	528.9	Carbohydrates / "Central carbohydrate metabolism" / "Pyruvate metabolism II: acetyl-CoA, acetogenesis from pyruvate" / "Pyruvate decarboxylase (EC 4.1.1.1)"	PF02776	TPP_enzyme_N	Thiamine pyrophosphate enzyme, N-terminal TPP binding domain	CL0254	THDP-binding	118		SAOUHSC_00187; SAOUHSC_00365; SAOUHSC_00878; SAOUHSC_01040; SAOUHSC_01232; SAOUHSC_01779; SAOUHSC_01801; SAOUHSC_01806; SAOUHSC_01845; SAOUHSC_02477; SAOUHSC_02494; SAOUHSC_02510; SAOUHSC_02968	Cytoplasmic	Intracellular	no predicted signal peptide	0	88193965
SAOUHSC_00154	CDS	SAUPAN001031000		SAOUHSC_00154	hypothetical protein	hypothetical protein	no	no	no	no	no		chromosome	plus	166583	166684	102	3919862	YP_498753	1288647	G1I0R-144		ATGATGCTGCAAAATACAATAGCAAAGAAAAAACAGGCGCGTCACCTTATGAAGGTATACGCACCTGTTTATAGTAAGCATTATTTAGCTTCAAATAATTGA	hypothetical protein	33	10.7963	3878.61	-0.560606								hypothetical protein									no significant prediction	Intracellular	no predicted signal peptide	0	88193966
SAOUHSC_00155	CDS	SAUPAN001032000	glcA	SAOUHSC_00155	PTS system glucose-specific protein	phosphotransferase system IIC components, glucose/maltose/N-acetylglucosamine-specific	no	no	no	no	no		chromosome	minus	166663	168660	1998	3919863	YP_498754	1288648	G1I0R-145		ATGTTACCTGTTGCGATTTTACCAGCAGCTGGTCTGTTATTAGCTATCGGTACAGCTATGCAAGGTGAATCATTACAACACTACTTGCCGTTTATACAAAATGGTGGCGTACAAACTGTCGCTAAATTAATGACAGGTGCTGGTGGTATCATTTTTGATAACTTGCCTATGATTTTCGCATTAGGTGTCGCAATCGGATTAGCTGGCGGTGATGGCGTAGCAGCTATCGCAGCATTCGTCGGTTACATAATCATGAACAAAACAATGGGCGACTTTTTACAAGTTACACCTAAGAATATTGGTGATCCAGCGAGTGGTTACGCTAGCATTTTAGGTATCCCAACATTACAAACAGGTGTGTTCGGCGGTATTATAATCGGGGCCCTGGCAGCTTGGTGT…	PTS system glucose-specific protein	665	5.7965	72055.3	0.336241	2.7.1.199; 2.7.1.69	Metabolism	Transport and binding proteins	Carbohydrates, organic alcohols, and acids	PTS system, glucose-specific IIBC component	TIGR02002	771.6	Carbohydrates / "Di- and oligosaccharides" / "Trehalose Uptake and Utilization" / "PTS system, glucose-specific IIA component"; "Carbohydrates" / "Di- and oligosaccharides" / "Trehalose Uptake and Utilization" / "PTS system, glucose-specific IIB component (EC 2.7.1.69)"; "Carbohydrates" / "Di- and oligosaccharides" / "Trehalose Uptake and Utilization" / "PTS system, glucose-specific IIC component"	PF02378	PTS_EIIC	Phosphotransferase system, EIIC	CL0493	PTS_EIIC	322.9			Cytoplasmic Membrane	Multi-transmembrane	no predicted signal peptide	10	88193967
SAOUHSC_00156	CDS	SAUPAN001033000	mupG	SAOUHSC_00156	hypothetical protein	quinoprotein dehydrogenase-associated SoxYZ-like carrier	no	no	no	no	no		chromosome	plus	169309	170349	1041	3919864	YP_498755	1288649	G1I0R-146		GTGTATTTAGGACAACCTTTAGATGAAGCGTATATTAAGCGAATGATTAAACAAGGTTACCAAATGATTTTTACATCTGTACAAATACCAGAAGAAGATGACGAGACAAAATATCATTATTTCACAAAACTACTCAATTTATTAAAACATGAACAAGTGACTTACCTCATAGATGCTAATCCATCTATTTTAACACCATCTTTTTATGACCATCTTCGACAATATGATGCACAATTTATGATTCGTATCGATCATAGTACATCAATTGAGGCAATCGAAGCGATAATGGCACAGGGTTTAAAGTGCTGTTTGAATGCAAGTATTATTTCCCGGGAATTGTTAACAAGCTTACATCAACAATTGAATGATTTTACATTACTTTCATTTTGTCATAACTAT…	hypothetical protein	346	6.50411	39868.4	-0.322832					quinoprotein dehydrogenase-associated SoxYZ-like carrier	TIGR04557	12.1	Outer surface protein of unknown function, cellobiose operon	PF05913	DUF871	Bacterial protein of unknown function (DUF871)	CL0475	Cyclophil-like	289.9			Cytoplasmic	Intracellular	no predicted signal peptide	0	88193968
SAOUHSC_00157	CDS	SAUPAN001034000	murQ	murQ	N-acetylmuramic acid-6-phosphate etherase	N-acetylmuramic acid 6-phosphate (MurNAc-6-P) etherase	no	no	no	no	no		chromosome	plus	170349	171245	897	3919865	YP_498756	1288650	G1I0R-147		ATGGAAAATAGTACGACCGAAGCGCGTAATGAAGCGACGATGCATCTTGATGAAATGACTGTGGAAGAGGCTTTAATTACGATGAATAAAGAAGATCAGCAAGTCCCGTTAGCAGTTCGAAAGGCAATACCACAATTGACAAAAGTAATTAAAAAAACAATTGCACAGTATAAAAAGGGTGGACGATTGATTTATATCGGTGCAGGTACAAGTGGAAGGTTGGGTGTCTTAGATGCAGCGGAGTGTGTACCTACATTCAATACTGACCCTCATGAAATTATAGGTATTATTGCTGGTGGACAACATGCTATGACGATGGCTGTAGAAGGTGCGGAAGATCACAAAAAATTAGCGGAAGAAGATTTGAAAAATATAGATTTAACATCAAAAGATGTCGTT…	N-acetylmuramic acid-6-phosphate etherase	298	6.25943	32251.1	-0.0530201	4.2.1.126	Cell structure	Cell envelope	Biosynthesis and degradation of murein sacculus and peptidoglycan	N-acetylmuramic acid 6-phosphate etherase	TIGR00274	352.6	Cell Wall and Capsule / "Cell Wall and Capsule - no subcategory" / "Recycling of Peptidoglycan Amino Sugars" / "N-acetylmuramic acid 6-phosphate etherase"; "Cell Wall and Capsule" / "Cell Wall and Capsule - no subcategory" / "Recycling of Peptidoglycan Amino Sugars" / "N-acetylmuramic acid 6-phosphate etherase (EC 4.2.1.126)"; "Cell Wall and Capsule" / "Cell Wall and Capsule - no subcategory" / "…	PF13580	SIS_2	SIS domain	CL0067	SIS	26.3			Cytoplasmic	Intracellular	no predicted signal peptide	0	88193969
SAOUHSC_00158	CDS	SAUPAN001035000	murP	SAOUHSC_00158	PTS system transporter	phosphotransferase system IIC components, glucose/maltose/N-acetylglucosamine-specific	no	no	no	no	no		chromosome	plus	171257	172711	1455	3919866	YP_498757	1288651	G1I0R-148		ATGACCAAAGAACAACAACTTGCAGAACGAATTATTGCTGCAGTAGGTGGTATGGATAATATAGATAGTGTCATGAACTGTATGACACGTGTGCGTATTAAAGTATTAGATGAGAATAAAGTAGATGACCAAGAACTAAGGCATATTGATGGTGTCATGGGTGTTATACACGATGAACGCATTCAAGTTGTGGTTGGACCTGGTACAGTCAATAAAGTGGCTAATCATATGGCGGAATTAAGTGGTGTTAAACTAGGTGACCCAATACCACACCATCACAATGATAGTGAAAAAATGGACTATAAATCATATGCAGCTGATAAAGCAAAGGCGAATAAGGAAGCGCATAAAGCAAAACAAAAGAATGGTAAGTTGAATAAAGTATTGAAATCAATTGCC…	PTS system transporter	484	9.22825	50664.6	0.589463	2.7.1.69				PTS system, sucrose-specific IIBC component	TIGR01996	294.4	Cell Wall and Capsule / "Capsular and extracellular polysacchrides" / "Sialic Acid Metabolism" / "PTS system, N-acetylmuramic acid-specific IIB component (EC 2.7.1.69)"; "Cell Wall and Capsule" / "Capsular and extracellular polysacchrides" / "Sialic Acid Metabolism" / "PTS system, N-acetylmuramic acid-specific IIC component"	PF02378	PTS_EIIC	Phosphotransferase system, EIIC	CL0493	PTS_EIIC	107.8			Cytoplasmic Membrane	Multi-transmembrane	no predicted signal peptide	10	88193970
SAOUHSC_00160	CDS	SAUPAN001036000	murR	SAOUHSC_00160	hypothetical protein	DNA-binding transcriptional regulator, MurR/RpiR family, contains HTH and SIS domains	no	no	no	no	no		chromosome	plus	172714	173589	876	3919867	YP_498758	1288652	G1I0R-149		ATGACAAATATTTTATATCGCATTGATAAGCAGTTGAGTGATTTTACGAAGACAGAAAAGATAATCGCTGATTACATTTTAAAGAATCCACATAAAATCATTGATATGACTGTGAATGATTTGGCAGATGTTACGAATGTTAGTACAGCATCAATTGTTAGATTTAGTCGGAAAATGACACATCAAGGTTTTCAAGAGCTAAAGATTGCGATATCTCGATACTTACCCGAAGATATTGCAACCAATCCACATTTAGAATTGATTGAAAATGAATCTGTAGAAACTTTGAAAAATAAAATGATTGCTAGAGCAACGAATACGATGCGATTTGTAGCTACTAATATTATGGATGCGCAAATTGATGCAATTTGTGATGTGTTGAAAAATGCCAGGACAATA…	hypothetical protein	291	6.91264	32986.7	0.00274914					6-phospho 3-hexuloisomerase	TIGR03127	41.6	Cell Wall and Capsule / "Capsular and extracellular polysacchrides" / "Sialic Acid Metabolism" / "Sialic acid utilization regulator, RpiR family"	PF01418	HTH_6	Helix-turn-helix domain, rpiR family	CL0123	HTH	80	N-acetylmuramate-6-phosphate		Cytoplasmic	Intracellular	no predicted signal peptide	0	88193971
SAOUHSC_00161	CDS	SAUPAN001037000		SAOUHSC_00161	hypothetical protein	exopolysaccharide biosynthesis polyprenyl glycosylphosphotransferase	no	no	no	no	no		chromosome	minus	173783	174064	282	3919868	YP_498759	1288653	G1I0R-150		ATGGTGTTAATTACCTATCAAATCATTTTATTTTTTATTATTAGTCTAAGTTACTATTTAACTTTAAATCATTACATGGCAGTCACTGTAGGTAACTTCACTTCAATATTCGGCATGTTCGCAGCCATACTCTTTATGTACTACTACCTACTCTATAAAAGTCCCGAATACAATCAACGCAAACGATTTAAACATTTCATTCATATCACTAATTTGATAATAATTGCTTTTAGCACCTTCGTATTAGTTCATTTAGCATTAAAATTATTCTTCAGCATTTAA	hypothetical protein	93	9.91925	11126.4	1.01183					exopolysaccharide biosynthesis polyprenyl glycosylphosphotransferase	TIGR03025	7.1	Amino Acids and Derivatives / "Arginine; urea cycle, polyamines" / "Arginine Biosynthesis extended" / "N-acetyl-gamma-glutamyl-phosphate reductase (EC 1.2.1.38)"; "Miscellaneous" / "Plant-Prokaryote comparative genomics" / "Omega-amidase KE2" / "N-acetyl-gamma-glutamyl-phosphate reductase (EC 1.2.1.38)"	PF11821	DUF3341	Protein of unknown function (DUF3341)	no clan defined	no clan defined	12.1			Cytoplasmic Membrane	Multi-transmembrane	no predicted signal peptide	3	88193972
SAOUHSC_00162	CDS	SAUPAN001040000	hsdR	SAOUHSC_00162	HsdR family type I site-specific deoxyribonuclease	type I site-specific restriction-modification system, R (restriction) subunit and related helicases ...	no	no	no	no	no		chromosome	plus	174277	177066	2790	3919869	YP_498760	1288654	G1I0R-151		ATGGCATACCAAAGTGAATACGCATTAGAAAATGAAATGATGAATCAACTTGAACAATTGGGTTACGAAAGAGTAACGATACGTGATAATAAGCAATTGCTTGATAATTTTAGAACGATTTTAAATGAGCGTCATGCGGACAAATTAGAAGGCAATCCCTTAACAGATAAAGAATTTCAACGTCTGTTAACGATGATTGATGGAAAAAGTATTTTCGAGAGTGCCCGTATTTTACGTGATAAATTACCACTTAGACGTGATGATGAGTCTGAGATTTATTTGTCGTTTTTAGATACGAAAAGTTGGTGTAAAAATAAGTTTCAAGTGACGAATCAAGTATCTGTCGAGGATACATATAAAGCACGTTATGATGTAACGATATTAATCAACGGACTACCC…	HsdR family type I site-specific deoxyribonuclease	929	6.5358	109226	-0.644995	3.1.21.3	Genetic information processing	DNA metabolism	Restriction/modification	type I site-specific deoxyribonuclease, HsdR family	TIGR00348	458.5	DNA Metabolism / "DNA Metabolism - no subcategory" / "Restriction-Modification System" / "Type I restriction-modification system, restriction subunit R (EC 3.1.21.3)"; "DNA Metabolism" / "DNA Metabolism - no subcategory" / "Type I Restriction-Modification" / "Type I restriction-modification system, restriction subunit R (EC 3.1.21.3)"; "MRSA analysis Oli" / "Type I restriction-modification system…	PF12008	EcoR124_C	Type I restriction and modification enzyme - subunit R C terminal	no clan defined	no clan defined	174.1			Cytoplasmic	Intracellular	no predicted signal peptide	0	88193973
SAOUHSC_00163	CDS	SAUPAN001042000		SAOUHSC_00163	hypothetical protein	hypothetical protein	no	no	no	no	no		chromosome	plus	177271	178113	843	3919870	YP_498761	1288655	G1I0R-152		ATGGATAATAGAAATATGATTAATCGTGTTTTTAGTCAAAAGATATTACATCAAATTGCAATCAAAAATAAAAGTGATGTTGTTGATGAGGCATATGATTTTTATATACAGGGACCTAAAAATATCAATGTAATACAGAAGATGAAATCTTTATATAACTATCTTAAAAAGTCTTATCGTAACGAATATTTTTACAAAAACACAATACTTAATAAACTCCTTCTAGGACGACATTCTATTAATACAACTACTGCACTTTCTGAGATGCCCATAGGGAAAAGTATTGCTGATTTTATATTGTTAAACGGCAAAGGCGTTGTCTATGAGATTAAAACAGAATTAGATAAGCTGGATAGATTAGATAATCAAATTAATGATTATTATGAAGTGTTTAATTAT…	hypothetical protein	280	9.85126	33165.2	-0.5575								FIG01108601: hypothetical protein	PF10341	TPP1	Shelterin complex subunit, TPP1/ACD	no clan defined	no clan defined	13.7			no significant prediction	Intracellular	no predicted signal peptide	0	88193974
SAOUHSC_00164	CDS	SAUPAN001043000		SAOUHSC_00164	hypothetical protein	hypothetical protein	no	no	no	no	no		chromosome	plus	178115	179038	924	3919871	YP_498762	1288656	G1I0R-153		ATGTATTATCCTTATTTGCGTGGGAAACAAAATGAACTATTTGCAATTAGAGAATTGTTAGAGAAAGGTTTGATTGGTGATTGTATTCAACCTATAATTGAACCAATTAAATATACAACCACATTTAAAAATACTTTGCAATACTGTGGTGAAAAAGCATTCTCTATAAATTTAGTAGTAAATTCAAAGTTAACTGAAGAAGAGATTAGTAACGAAACTGTTGCACATTTAACTGAAATAATAACAAAAAACAAAAGTGTTATTCAAAAAGCTTACTTGGGTCCTTCTGATGAAGGCAATGATAGGTTGAAACAGCAATTTTCAAGTAATAGTTTAGCTATTTTAACAAGTGTAGATGATTGGGAAATGTTTGGAGATAAAAATAAACTTGAAATGGTT…	hypothetical protein	307	5.0322	35547.9	-0.540391								FIG01108730: hypothetical protein	PF14350	Beta_protein	Beta protein	no clan defined	no clan defined	14.7			no significant prediction	Intracellular	no predicted signal peptide	0	88193975
SAOUHSC_00166	CDS	SAUPAN001046000		SAOUHSC_00166	hypothetical protein	hypothetical protein	no	no	no	no	no		chromosome	plus	179025	180137	1113	3919872	YP_498763	1288657	G1I0R-154		ATGAAAATATGTGAAAAATGTTTTAATAATACTGAAATCGTAGAAATCATTGCAAATGATAATAGCAAATTTGACAATTGTGATATTGATAACAATCATCTTGGTGTTAAAATATTTGATACGACTAAGGACATAGATAAATTAGAACTTATTAGAGATTATTTAAGACCAGCATTAGAATTATATGATATTAGTATAAATTTACCAGATACTTTTAGCCCAAAAGAAGGTAAAAAGATTGAAATAGCATTAAAAGACGACTGGAGTATATTTAATGTTGAGGAAGCTCAAATAAGTTGTATTTTAAATGAACTTTTTAAAGATGATGAAAATTTAGATAGACGAGTGTTGGAAGATTTAGTAGGCGCTAAAATCATAAACGATAAAAAATATACAAAT…	hypothetical protein	370	5.87426	43295.2	-0.465946								FIG01109228: hypothetical protein	PF08808	RES	RES domain	no clan defined	no clan defined	78.1			Cytoplasmic	Intracellular	no predicted signal peptide	0	88193976
SAOUHSC_00167	CDS	SAUPAN001056000		SAOUHSC_00167	peptide ABC transporter ATP-binding protein	ABC-type glutathione transport system ATPase component, contains duplicated ATPase domain	no	no	no	no	no		chromosome	minus	180402	181994	1593	3919873	YP_498764	1288658	G1I0R-155		ATGTCAAATTTATTAGAAGTCAACAGTCTGAATGTACAATTCAATTATGATGAAACTACAGTTCAAGCGGTAAAAAACGTCTCTTTCGAATTACGAAAAAAACATATCCTAGGTATTGTTGGTGAATCAGGATCAGGAAAAAGTATTACCGCTAAATCTATTTTAGGGCTACTACCAGATTATCCAGATCACACATTAACAGGAGAAATTATTTTTAATGGGCAATCGTTAAATAATTTATCAACTTCAGCGTTACAACAAATTCGAGGTAAGGATATTTCAATGATTTTTCAAGATCCACTCTCTTCGTTGAATCCAAGATTAACGATTGGCAAACAAATTACAGAAGTAATATTTCAACATAAACGTGTATCTAAATCTGAAGCAAAGTCGATGACA…	peptide ABC transporter ATP-binding protein	530	6.25442	59175.8	-0.08		Metabolism	Transport and binding proteins	Cations and iron carrying compounds	nickel import ATP-binding protein NikD	TIGR02770	447.4	Sulfur Metabolism / "Organic sulfur assimilation" / "Utilization of glutathione as a sulphur source" / "Putative glutathione transporter, ATP-binding component"	PF00005	ABC_tran	ABC transporter	CL0023	P-loop_NTPase	216.8		SAOUHSC_00530; SAOUHSC_01043; SAOUHSC_02494	Cytoplasmic Membrane	Intracellular	no predicted signal peptide	0	88193977
SAOUHSC_00168	CDS	SAUPAN001057000		SAOUHSC_00168	hypothetical protein	ABC-type dipeptide/oligopeptide/nickel transport system, permease component	no	no	no	no	no		chromosome	plus	181951	183429	1479	3919874	YP_498765	1288659	G1I0R-156		TTGAATTGTACATTCAGACTGTTGACTTCTAATAAATTTGACATGATGTTGTGCCTCCCTATTCACAAATGTGTAAATTTATTCTATACTTTTGTATATCATAGTAATCTACTCAAGATTATTTTACAAGGAGTGATTATCATAATTACTTATTTAGAATCTTTTAAGTCGTTGTATCACAAGGCATTTTACAAGTTTGTATTATCGGTATTAAGCTTGCCAATATTTTTATATGCAGTGATAAAGTTTTTCTTTTCTGCTAAGAGGAAAAATTTTTACGCTAATAATTCTGAAATTTCAGAAATTGAACAGGCGTTACATCAAAAATATAAATATTTATCGCAGCAAAAGTCATCCACACAAATACATAAAGAAGCATTAAAAATATTCAAGGCACAA…	hypothetical protein	492	9.86158	55575.1	0.681301		Metabolism	Transport and binding proteins	Cations and iron carrying compounds	nickel ABC transporter, permease subunit NikB	TIGR02789	205.4	Sulfur Metabolism / "Organic sulfur assimilation" / "Utilization of glutathione as a sulphur source" / "Putative glutathione transporter, permease component"	PF00528	BPD_transp_1	Binding-protein-dependent transport system inner membrane component	CL0404	BPD_transp_1	139			Cytoplasmic Membrane	Multi-transmembrane	no predicted signal peptide	9	88193978
SAOUHSC_00169	CDS	SAUPAN001058000		SAOUHSC_00169	peptide ABC transporter permease	ABC-type dipeptide/oligopeptide/nickel transport system, permease component	no	no	no	no	no		chromosome	plus	183435	184598	1164	3919875	YP_498766	1288660	G1I0R-157		ATGGCACAACTTAATTCAAAGATAGCTTCCTTAAAATTATTCGCAAGTTACGCCATAGCAACTTATATTTTAGTTATATTAACGAGTGCATTAAATCTTTTTAAAGGTTATGTGGCCGATACGTTCTATATTGCTGAAACATTGCTAATCGTTTTAACCATCATTTTAATTATTATTTTAACAACGGAACAAACATGGAAGCATCATGACCTATGGCGACGTATCGTCGAAGTGTTGTTATTGTTGATGACATTAACAGGCAACGTATTTACATTATTAATGTTTGTAAGTATTAGACGTTACCAACGTACATCGCAAATACATAGTTATAACGGGTGGGAATCGTTTATACGAAAAACTACTAGACATCGTATTGCGATTATCGGGTTACTTATTTTA…	peptide ABC transporter permease	387	9.71375	43045.7	0.782687		Metabolism	Transport and binding proteins	Cations and iron carrying compounds	nickel ABC transporter, permease subunit NikC	TIGR02790	222.4	Membrane Transport / "ABC transporters" / "ABC transporter dipeptide (TC 3.A.1.5.2)" / "Dipeptide transport system permease protein DppC (TC 3.A.1.5.2)"; "Sulfur Metabolism" / "Organic sulfur assimilation" / "Utilization of glutathione as a sulphur source" / "Putative glutathione transporter, permease component"	PF00528	BPD_transp_1	Binding-protein-dependent transport system inner membrane component	CL0404	BPD_transp_1	102.7			Cytoplasmic Membrane	Multi-transmembrane	no predicted signal peptide	9	88193979
SAOUHSC_00170	CDS	SAUPAN001059000		SAOUHSC_00170	RGD-containing lipoprotein	ABC-type transport system, periplasmic component	no	no	no	no	no		chromosome	plus	184615	186390	1776	3919876	YP_498767	1288661	G1I0R-158		GTGAAGAAAATCATTAGTATCGCAATTATAGTTTTAGCGTTGGTATTAAGTGGTTGTGGTGTCCCTACGAAATCAGAAGTGGCTCAAAAGTCATCGAAAGTTGAAGTGAAAGGCGAGCGACCAACAATACATTTCCTAGGACAAGCAAGTTATGAAAATGATATGAATATCGTTAAAGATCAATTGGAAAATGCAGGATTTAACGTGAAGATGAATATCCAACCAGATTATGGTAGCTATCGTACACAACGTCAAGCCGGCAATTATGATATCCAAATTGATGACTGGATGACAGTGTTTGGTGACCCGAACTATGCTATGACGGCATTATTTAGTTCTACAGGATCAAATAGTTTATTGAAAGATAAACATGTAGACCAGTTGTTAAATAAAGCTTCT…	RGD-containing lipoprotein	591	9.43103	67023.2	-0.689848								RGD-containing lipoprotein	PF00496	SBP_bac_5	Bacterial extracellular solute-binding proteins, family 5 Middle	CL0177	PBP	105			no significant prediction	Lipid anchored	signal peptide predicted	0	88193980
SAOUHSC_00171	CDS	SAUPAN001060000	ggt	SAOUHSC_00171	gamma-glutamyltranspeptidase	gamma-glutamyltranspeptidase	no	no	no	no	no		chromosome	plus	186428	188434	2007	3919877	YP_498768	1288662	G1I0R-159		ATGGTCATTAACTTAAATGACAAACAGACAAAAACATCTAAAGAAGGGTTAATTTCCGTATCACATCCTCTTGCGGCTAAAATTGGTAAGGATGTATTAGATCAAGGTGGCAACGCCATGGATGCAGTGATTGCAATTCAACTGGCATTGAATGTGGTAGAACCATTTGCATCAGGTATTGGTGGTGGCGGGTATTTGCTATATTATGAGCAAAGTACTGGCAGTATAACTGCGTTTGATGCACGTGAGACAGCACCTGAACATGTAGACAAACAATTTTATCTAGATGATTCAGGCGAATATAAATCATTTTTTGATATGACTACACATGGTAAAACTGTCGCTGTGCCAGCAATTCCAAAGCTGTTTGATTATATTCACAAGCGTTATGCTAAATTG…	gamma-glutamyltranspeptidase	668	4.91254	74693.6	-0.257784	2.3.2.2	Metabolism	Biosynthesis of cofactors, prosthetic groups, and carriers	Glutathione and analogs	gamma-glutamyltransferase	TIGR00066	505.5	Stress Response / "Oxidative stress" / "Glutathione: Biosynthesis and gamma-glutamyl cycle" / "Gamma-glutamyltranspeptidase (EC 2.3.2.2)"; "Sulfur Metabolism" / "Organic sulfur assimilation" / "Utilization of glutathione as a sulphur source" / "Gamma-glutamyltranspeptidase (EC 2.3.2.2)"	PF01019	G_glu_transpept	Gamma-glutamyltranspeptidase	CL0052	NTN	551.9			Extracellular	Intracellular	no predicted signal peptide	0	88193981
SAOUHSC_00172	CDS	SAUPAN001061000		SAOUHSC_00172	hypothetical protein	staphylococcus tandem lipoproteins	no	no	no	no	no		chromosome	minus	188732	189505	774	3919486	YP_498769	1288663	G1I0R-160		ATGAAAGCACATAAAATTTTCTGGTTAAACTTAGCAGCAATTATTATTATTTCAATTGTAGTCAGTGGCGATATGTTTTTGGCAATGAAGTGGGAACAAATTCATTTGAAAGATGGTCTTAAAAAAGTACTAAGTACGTATCCTATTAAAAACTTAGAAACGCTTTATGAAATTGATGGTCACGATAATCCCCATTATGAAAATAATGATCAAGACACATGGTATATAGAATCCTCTTATTCAGTTGTTGGATCAGATGAGCTTTTAAAAGAAGACCGTATGTTGTTAAAGGTAGATAAGAACACACATAAAATAACTGGTGAATATGACACAACTACAAACGATAGAAAAAATGCTACTGACTCGACATACAAAAGTTATCCAGTAAAAGTAGTTAAT…	hypothetical protein	257	8.55743	29676.3	-0.731517					Staphylococcus tandem lipoproteins	TIGR01742	397.1	FIG01107907: hypothetical protein	PF04507	DUF576	Csa1 family	CL0048	LolA_LolB	324.6			no significant prediction	N-terminally anchored (No CS)	no predicted signal peptide	1	88193982
SAOUHSC_00173	CDS	SAUPAN001062000	azoR	SAOUHSC_00173	azoreductase	FMN-dependent NADH-azoreductase	no	no	no	no	no		chromosome	minus	189695	190321	627	3919487	YP_498770	1288664	G1I0R-161		ATGGCAAAAGTATTATATATTACAGCACACCCTTTTAATGAACTGGTATCAAATTCTATGGCGGCTGGTAAAGCATTTATCGAAACATATCAACAACAACATCCTGATGATGAAGTGAAACATATTGATTTATTTGAAACTTATATTCCAGTTATTGACAAAGATGTATTAACTGGTTGGGGAAAAATGAGTAATGGCGAAACGTTAACTGATGATGAACAAATGAAAGTTTCAAGATTGAGTGACATTTTAGAAGAATTTTTAAGTGCAGATAAATATGTATTTGTAACGCCTATGTGGAACCTTTCTTTCCCACCTGTAGTTAAAGCATATATTGATGCTATTTCAATTGCAGGTAAAACTTTTAAATATTCTGCTGAAGGACCACAAGGTTTACTA…	azoreductase	208	4.717	23352.3	-0.260577	1.7.-.-				LLM-partnered FMN reductase, CE1759 family	TIGR04037	15.3	FMN-dependent NADH-azoreductase (EC 1.7.1.17)	PF02525	Flavodoxin_2	Flavodoxin-like fold	CL0042	Flavoprotein	149.9			Cytoplasmic	Intracellular	no predicted signal peptide	0	88193983
SAOUHSC_00174	CDS	SAUPAN001063000		SAOUHSC_00174	M23/M37 peptidase domain-containing protein	murein DD-endopeptidase MepM and murein hydrolase activator NlpD, contain LysM domain	no	no	no	no	no		chromosome	plus	190530	191108	579	3919488	YP_498771	1288665	G1I0R-162		ATGACAAAGCGACCAAAACGTATTTTGGCAACAATTATCATTTTTCTTTCACTATTATTTACGATTATTTATATAGATGACATTCAAAAATGGTTTAACCAATATACCGATAAATTGACACAAAATCATAAAGGACAAGGACACTCAAAATGGGAAGACTTTTTTAGAGGGAGTCGGATTACTGAGACTTTTGGTAAATATCAACATTCACCATTTGATGGTAAGCATTATGGCATTGATTTTGCATTGCCAAAAGGTACACCAATTAAAGCGCCGACGAATGGTAAAGTAACACGTATCTTTAATAATGAATTGGGCGGCAAGGTATTACAGATTGCCGAAGACAATGGAGAATATCACCAGTGGTATCTACACTTAGACAAATATAATGTCAAAGTA…	M23/M37 peptidase domain-containing protein	192	9.5492	21935.7	-0.586458		Genetic information processing	Transcription	DNA-dependent RNA polymerase	DNA-directed RNA polymerase, beta' subunit	TIGR02386	9.8	M23/M37 peptidase domain protein	PF01551	Peptidase_M23	Peptidase family M23	CL0105	Hybrid	94.2			Extracellular	N-terminally anchored (No CS)	no predicted signal peptide	1	88193984
SAOUHSC_00175	CDS	SAUPAN001064000	malK	SAOUHSC_00175	multiple sugar-binding transport ATP-binding protein	ABC-type sugar transport system, ATPase component	no	no	no	no	no		chromosome	plus	191491	192588	1098	3919489	YP_498772	1288666	G1I0R-163		ATGGCAGAACTAAAGTTAGAGCATATTAAAAAGACGTATGATAACAACAATACTGTAGTGAAAGATTTTAATCTACATATTACTGACAAAGAATTCATTGTATTTGTTGGACCATCGGGATGTGGTAAATCAACAACATTACGAATGGTTGCTGGACTAGAGTCTATCACATCTGGAGATTTTTATATTGATGGGGAACGCATGAACGATGTTGAACCAAAGAATAGAGATATTGCGATGGTATTTCAAAACTATGCATTATATCCACATATGACTGTTTTTGAAAATATGGCATTTGGGCTAAAGCTACGTAAAGTAAATAAAAAAGAGATTGAACAAAAAGTTAATGAAGCAGCTGAAATATTAGGATTAACTGAGTATCTTGGTCGTAAACCAAAA…	multiple sugar-binding transport ATP-binding protein	365	6.91775	41334.6	-0.243288		Metabolism	Transport and binding proteins	Amino acids, peptides and amines	putative 2-aminoethylphosphonate ABC transporter, ATP-binding protein	TIGR03265	327.1	Carbohydrates / "Di- and oligosaccharides" / "Maltose and Maltodextrin Utilization" / "Maltose/maltodextrin transport ATP-binding protein MalK (EC 3.6.3.19)"; "Carbohydrates" / "Di- and oligosaccharides" / "Maltose and Maltodextrin Utilization" / "Multiple sugar ABC transporter, ATP-binding protein"	PF00005	ABC_tran	ABC transporter	CL0023	P-loop_NTPase	102.6			Cytoplasmic Membrane	Intracellular	no predicted signal peptide	0	88193985
SAOUHSC_00176	CDS	SAUPAN001065000	malE	SAOUHSC_00176	extracellular solute-binding protein	maltose-binding periplasmic protein MalE	no	no	no	no	no		chromosome	plus	192601	193872	1272	3919490	YP_498773	1288667	G1I0R-164		ATGTCTAAAATTTTAAAATGTATCACGTTAGCCGTGGTAATGTTATTAATCGTAACTGCATGTGGCCCTAATCGTTCGAAAGAAGATATTGATAAAGCATTGAATAAAGATAATTCTAAAGACAAGCCTAACCAACTTACGATGTGGGTGGATGGCGACAAGCAAATGGCGTTTTATAAAAAAATTACGGATCAATATACTAAAAAAACTGGCATCAAAGTAAAGCTTGTAAATATTGGTCAAAATGATCAACTAGAAAATATTTCGCTAGACGCTCCTGCAGGAAAAGGTCCAGATATCTTTTTCTTAGCACATGATAATACTGGAAGTGCCTATCTACAAGGCTTAGCTGCTGAAATCAAATTATCAAAAGATGAGTTGAAAGGTTTCAATAAGCAA…	extracellular solute-binding protein	423	9.50794	47850.5	-0.606383					2-aminoethylphosphonate ABC transporter, 2-aminoethylphosphonate binding protein	TIGR03227	22.9	Carbohydrates / "Di- and oligosaccharides" / "Maltose and Maltodextrin Utilization" / "Maltose/maltodextrin ABC transporter, substrate binding periplasmic protein MalE"; "Carbohydrates" / "Polysaccharides" / "Alpha-Amylase locus in Streptocococcus" / "Maltose/maltodextrin ABC transporter, substrate binding periplasmic protein MalE"; "Motility and Chemotaxis" / "Motility and Chemotaxis - no subcat…	PF13416	SBP_bac_8	Bacterial extracellular solute-binding protein	CL0177	PBP	139.6			no significant prediction	Lipid anchored	signal peptide predicted	0	88193986
SAOUHSC_00177	CDS	SAUPAN001066000	malF	SAOUHSC_00177	maltose ABC transporter permease	ABC-type sugar transport system, permease component	no	no	no	no	no		chromosome	plus	193875	195143	1269	3919491	YP_498774	1288668	G1I0R-165		ATGACGAAACGTAACCCTAAATTAGCGGCATTATTATCTGTTATACCTGGTTTGGGACAGTTTTATAATAAAAGACCCATTAAAGGGACGATATTTTTTATCTTTTTCATCAGTTTTATTTCTGTTTTTTATAGCTTTTTAAATATTGGTTTTTGGGGATTGTTCACATTAGGGACAGTACCTAAGTTAGACGATTCTCGTGTCTTACTTGCACAAGGTATTATTTCTATCTTACTCGTTGCTTTCGCAATCATGCTATATATCATTAATATTTTAGATGCATATCGTAATGCTGAACGATTTAATCGCAATGAGGAAATAAAGGATCCGAAGGCGCGTATGGTGGCAACATGGGACAAGACGTTCCCATACTTACTAATCTCACCAGGTACATTCTTA…	maltose ABC transporter permease	422	9.9436	47660.8	0.659953		Metabolism	Transport and binding proteins	Amino acids, peptides and amines	putative 2-aminoethylphosphonate ABC transporter, permease protein	TIGR03262	57.6	Carbohydrates / "Di- and oligosaccharides" / "Maltose and Maltodextrin Utilization" / "Maltose/maltodextrin ABC transporter, permease protein MalF"	PF00528	BPD_transp_1	Binding-protein-dependent transport system inner membrane component	CL0404	BPD_transp_1	91.1			Cytoplasmic Membrane	Multi-transmembrane	no predicted signal peptide	8	88193987
SAOUHSC_00178	CDS	SAUPAN001067000		SAOUHSC_00178	maltose ABC transporter permease	ABC-type maltose transport system, permease component	no	no	no	no	no		chromosome	plus	195145	195984	840	3919492	YP_498775	1288669	G1I0R-166		ATGACAAAGAAGAAAAACATATTAAAAGCAATCGGTATTTACAGTTTTATAGCGATGATGTTTGTCATCATTTTATATCCACTACTGTGGACATTTGGCATTTCCCTTAATCCAGGTACGAACTTGTATGGTGCCAAAATGATACCAGACAATGCAACATTTAAAAATTATGCATTCTTACTATTCGATGACAGTAGTCAATACCTGACTTGGTATAAAAATACGCTTATCGTAGCATCTGCAAATGCACTGTTTAGTGTGATATTTGTCACGTTAACAGCATATGCTTTTTCTAGATATCGCTTTGTTGGTCGTAAATACGGGCTGATTACATTTTTGATTTTACAAATGTTCCCTGTATTAATGGCAATGGTCGCAATCTATATTTTGCTAAATACA…	maltose ABC transporter permease	279	10.05	31154.3	0.813978					NifC-like ABC-type porter	TIGR01581	29.1	Carbohydrates / "Di- and oligosaccharides" / "Maltose and Maltodextrin Utilization" / "Maltose/maltodextrin ABC transporter, permease protein MalG"	PF00528	BPD_transp_1	Binding-protein-dependent transport system inner membrane component	CL0404	BPD_transp_1	66.3			Cytoplasmic Membrane	Multi-transmembrane	no predicted signal peptide	6	88193988
SAOUHSC_00179	CDS	SAUPAN001069000		SAOUHSC_00179	hypothetical protein	inositol 2-dehydrogenase	no	no	no	no	no		chromosome	plus	196058	197134	1077	3919493	YP_498776	1288670	G1I0R-167		ATGACGATTAAAGTTGGAATCATTGGGTGTGGTGGTATTGCGAATGGCAAGCACATGCCAAGTTTACAAAAAGTTGAAAATGTTGAAATGATCGCATTTTGTGACGTAGACATTTCGAAAGCAGCGAGTGCGGCAGAAGCATACGGAACTGACAATGCAAAGGTTTATGATGATTACAAAGCATTGTTAAAAGATGACACGATTGATGTTATCCATGTTTGTACGCCAAATGACTCGCATTGTGAAATTACTGTAGCAGGGTTGCATGCTGGTAAACATGTGATGTGTGAAAAACCAATGGCTAAAACGACAGCAGAAGCTCAAAAAATGATAGATACAGCTAAATCAACAGGTAAAAAATTAACAATAGGTTATCAAAATCGTTTCCGAGCAGATAGT…	hypothetical protein	358	4.90088	39180.1	-0.307542		Metabolism	Energy metabolism	Sugars	inositol 2-dehydrogenase	TIGR04380	117.7	Carbohydrates / "Sugar alcohols" / "Inositol catabolism" / "Myo-inositol 2-dehydrogenase 1 (EC 1.1.1.18)"	PF01408	GFO_IDH_MocA	Oxidoreductase family, NAD-binding Rossmann fold	CL0063	NADP_Rossmann	102.8			Cytoplasmic	Intracellular	no predicted signal peptide	0	88193989
SAOUHSC_00180	CDS	SAUPAN001070000		SAOUHSC_00180	hypothetical protein	inositol 2-dehydrogenase	no	no	no	no	no		chromosome	plus	197159	198199	1041	3919494	YP_498777	1288671	G1I0R-168		ATGACAAAATTAAAAGTTGGTGTGATAGGTGTTGGTGGTATTGCACAAGACCGTCATATTCCAGCATTGCTGAAACTCAAAGACACAGTCTCATTAGTTGCAGTACAAGATATTAATACAGTGCAGATGATTGATGTTGCGAAGCGCTTTAATATACCTCATGCAGTTGAGACACCTAGCGAGCTGTTTAAACTTGTTGATGCGGTGGTCATTTGTACACCTAATAAATTCCATGCTGATCTTTCTATAGAAGCATTGAACCATGGTGTCCATGTATTGTGTGAAAAGCCAATGGCGATGACGACGGAAGAGTGTGATCGCATGATTGAAGCGGCTAATAAAAATCACAAATTATTAACTGTCGCATATCATTATCGTCACACAGATGTGGCAATTACT…	hypothetical protein	346	6.62675	38557	-0.167919		Metabolism	Energy metabolism	Sugars	inositol 2-dehydrogenase	TIGR04380	105.2	NADH-dependent dehydrogenase	PF01408	GFO_IDH_MocA	Oxidoreductase family, NAD-binding Rossmann fold	CL0063	NADP_Rossmann	105			Cytoplasmic	Intracellular	no predicted signal peptide	0	88193990
SAOUHSC_00181	CDS	SAUPAN001071000		SAOUHSC_00181	hypothetical protein	myo-inosose-2 dehydratase	no	no	no	no	no		chromosome	plus	198254	199222	969	3919495	YP_498778	1288672	G1I0R-169		ATGAAAATAGGTGTATTTTCAGTATTATTTTACGATAAAAATTTTGAAGATATGTTAGATTATGTCTCAGAATCTGGATTGGATATGATTGAAGTTGGAACAGGTGGTAACCCAGGAGATAAATTTTGTAAGTTAGATGAGTTGTTAGAAAATGAAGACAAGCGCCAAGCATTTATGAAGTCAATCACAGACAGAGGCTTACAAATAAGTGGTTTCAGTTGTCATAACAATCCAATTTCTCCAGATCCGATAGAAGCGAAAGAAGCCGATGAAACGTTACGTAAAACAATCCGTTTAGCAAATCTATTAGACGTGCCAGTTGTTAATACATTTTCTGGCATTGCAGGATCAGATGATACCGCTAAAAAGCCTAATTGGCCTGTTACACCTTGGCCAACA…	hypothetical protein	322	4.50103	36671.1	-0.340683		Metabolism	Energy metabolism	Sugars	myo-inosose-2 dehydratase	TIGR04379	34.8	Carbohydrates / "Sugar alcohols" / "Inositol catabolism" / "Inosose isomerase (EC 5.3.99.-)"	PF01261	AP_endonuc_2	Xylose isomerase-like TIM barrel	CL0036	TIM_barrel	106			Cytoplasmic	Intracellular	no predicted signal peptide	0	88193991
SAOUHSC_00182	CDS	SAUPAN001073000		SAOUHSC_00182	hypothetical protein	uncharacterized protein YpbQ, isoprenylcysteine carboxyl methyltransferase (ICMT) family	no	no	no	no	no		chromosome	minus	199583	200155	573	3919496	YP_498779	1288673	G1I0R-170		TTGACAAGCTTTATCTATAAAATACTTTATGTTGTCAAAATCAACGCTTATACATATGACATAATGACGGAGGACATCATGATTCTATCTATATTACTTATCTTTTTCTGTATCAGACTTGTCAGCTTAAAGATATCTATTAATCACTCAAAACAATTAAAAGCAGACGGTGCAGTTGAATATGGCGTTAAAAATTCGAAGTTTTTAGCAATAACACACGTTTTAATTTATGTATTGGCTGGTGTAGAGGCATTTATTAATAAAGATACATTTAGCTTTGCAAATGGTATTGGCTTAGTTATATTAATCTTTGCTTATATCATGTTATTTATGGTTATTAAAACTTTAGGTGGTATTTGGACATTAAAATTATTCATTTTACCTAACCATCCTATTATT…	hypothetical protein	190	9.73661	21779.2	0.823684								FIG01107841: hypothetical protein	PF04140	ICMT	Isoprenylcysteine carboxyl methyltransferase (ICMT) family	CL0115	Steroid_dh	105.7			Cytoplasmic Membrane	Multi-transmembrane	no predicted signal peptide	4	88193992
SAOUHSC_00183	CDS	SAUPAN001074000	uhpT	uhpT	sugar phosphate antiporter	sugar phosphate permease	no	no	no	no	no		chromosome	plus	200310	201689	1380	3919497	YP_498780	1288674	G1I0R-171		ATGAACTTTTTTGATATCCATAAGATTCCGAACAAAGGCATTCCATTATCGGTACAACGTAAATTATGGCTTAGAAACTTCATGCAAGCTTTCTTCGTAGTGTTCTTTGTTTATATGGCTATGTATTTAATTCGAAACAACTTTAAGGCGGCACAACCGTTTTTAAAAGAGGAAATTGGATTATCTACATTAGAACTTGGTTATATCGGATTAGCATTTAGTATCACGTACGGTTTAGGAAAAACATTACTTGGATATTTTGTCGATGGACGTAACACAAAACGTATTATCTCGTTCTTACTTATCTTATCTGCGATTACAGTTTTAATTATGGGATTTGTTTTAAGTTACTTTGGTTCTGTAATGGGATTATTAATTGTACTTTGGGGACTTAACGGG…	sugar phosphate antiporter	459	9.57256	50994.9	0.662745		Metabolism	Transport and binding proteins	Carbohydrates, organic alcohols, and acids	phosphoglycerate transporter family protein	TIGR00881	357.1	Carbohydrates / "Sugar alcohols" / "Glycerol and Glycerol-3-phosphate Uptake and Utilization" / "Glycerol-3-phosphate transporter"	PF07690	MFS_1	Major Facilitator Superfamily	CL0015	MFS	132.6			Cytoplasmic Membrane	Multi-transmembrane	no predicted signal peptide	12	88193993
SAOUHSC_00184	CDS	SAUPAN001076000	hptR	SAOUHSC_00184	response regulator receiver domain-containing protein	two-component response regulator, YesN/AraC family, consists of REC and AraC-type DNA-binding domains	no	no	no	no	no		chromosome	minus	202048	202806	759	3919498	YP_498781	1288675	G1I0R-172		ATGTTTAAGGTAGTTATTTGTGATGATGAACGAATTATTCGAGAAGGATTAAAGCAAATCATTCCTTGGGGAGACTATCATTTCAATACAATATACACTGCTAAAGATGGTGTTGAAGCATTATCACTAATTCAACAACATCAGCCAGAATTAGTAATTACTGATATTCGTATGCCACGTAAAAATGGCGTCGATTTACTCAATGATATTGCGCATCTAGATTGTAATGTCATCATATTATCGAGTTACGATGACTTTGAATATATGAAAGCCGGCATTCAACATCATGTTCTTGATTATTTATTAAAACCAGTAGACCATGCACAATTAGAAGTTATTTTAGGAAGACTTGTCCGTACCTTATTAGAGCAACAATCACAGAACGGCCGTAGCTTAGCA…	response regulator receiver domain-containing protein	252	6.50679	29598.7	-0.317063					YSIRK-targeted surface antigen transcriptional regulator	TIGR04094	61.7	DNA-binding response regulator, AraC family	PF00072	Response_reg	Response regulator receiver domain	CL0304	CheY	86.8			Cytoplasmic	Intracellular	no predicted signal peptide	0	88193994
SAOUHSC_00185	CDS	SAUPAN001077000	hptS	SAOUHSC_00185	hypothetical protein	sensor histidine kinase YesM	no	no	no	no	no		chromosome	minus	202799	204355	1557	3919499	YP_498782	1288676	G1I0R-173		ATGACGGCATACAAACCTTATAGACATCAATTAAGACGATCGTTATTTGCGTCTACTATTTTTCCAGTATTTTTAGTCATTATTATTGGACTAGTAAGCTTCTATGCCATCTATATTTGGATTGAGCATCGTACGATTCATCAACATGTTGATGAAAGTCAGTCATCTTTACATCATACTGAAAAGCAGATTCAGACATTTATTACACAGCATAATAATTCGTTTCAAGAGCTCGATTTAACAAATCATCATGATGTGACCGCTACAAAACGTGAATTATTAAAATTAATACACCAACAGCCCGCAACACTTTATTATGAATTATCTGGACCAAATCAGTTTATAACCAATAATTATGAACATTTAAACACTAAAAATATGTATTTATTTTCAACGCAT…	hypothetical protein	518	8.26122	61046.4	-0.383591	2.7.13.3	Cellular processes	Cellular processes	Sporulation and germination	sporulation integral membrane protein YtvI	TIGR02872	16.6	Two-component sensor histidine kinase	PF06580	His_kinase	Histidine kinase	no clan defined	no clan defined	76			Cytoplasmic Membrane	Multi-transmembrane	no predicted signal peptide	2	88193995
SAOUHSC_00186	CDS	SAUPAN001079000	hptA	SAOUHSC_00186	lipoprotein	ABC-type Fe3+ transport system, periplasmic component	no	no	no	no	no		chromosome	minus	204352	205320	969	3919500	YP_498783	1288677	G1I0R-174		ATGAAATCAAAAATTTATATCTTGCTATTATTTCTCATTTTTTTATCAGCATGCGCTAATACGCGTCACTCTGAATCCGATAAAAATGTATTAACAGTTTATTCTCCGTATCAATCAAACTTGATTCGTCCAATTTTAAATGAATTTGAAAAACAAGAGCATGTCAAAATTGAAATTAAACACGGATCTACTCAAGTACTGCTTTCAAACTTGCATAACGAAGATTTTTCGGAGCGTGGTGATGTCTTTATGGGTGGTGTGTTGTCAGAAACAATTGATCATCCAGAAGATTTTGTTCCCTATCAAGATACATCTGTAACACAGCAATTAGAGGATTATCGCTCGAACAATAAATATGTTACTAGTTTTCTATTAATGCCAACAGTTATAGTAGTGAAT…	lipoprotein	322	8.99606	36931.9	-0.455279		Metabolism	Transport and binding proteins	Amino acids, peptides and amines	putative 2-aminoethylphosphonate ABC transporter, periplasmic 2-aminoethylphosphonate-binding protein	TIGR03261	88.7	Iron acquisition and metabolism / "Iron acquisition and metabolism - no subcategory" / "Iron acquisition in Streptococcus" / "Ferric iron ABC transporter, iron-binding protein"	PF13531	SBP_bac_11	Bacterial extracellular solute-binding protein	CL0177	PBP	74.7			Cytoplasmic Membrane	Lipid anchored	signal peptide predicted	0	88193996
SAOUHSC_00187	CDS	SAUPAN001082000	pflB	SAOUHSC_00187	formate acetyltransferase	pyruvate-formate lyase	no	no	no	no	no		chromosome	plus	205908	208157	2250	3919501	YP_498784	1288678	G1I0R-175		ATGTTAGAAACAAATAAAAATCATGCAACAGCTTGGCAAGGATTTAAAAATGGAAGATGGAACAGACACGTAGATGTAAGAGAGTTTATCCAATTAAACTACACTCTTTATGAAGGTAATGATTCATTTTTAGCAGGACCAACAGAAGCAACTTCTAAACTTTGGGAACAAGTAATGCAGTTATCGAAAGAAGAACGTGAACGTGGCGGCATGTGGGATATGGACACGAAAGTAGCTTCAACAATCACATCTCATGATGCTGGTTATTTAGACAAAGATTTAGAAACAATTGTAGGTGTACAAACTGAAAAGCCATTCAAACGTTCAATGCAACCATTCGGTGGTATTCGTATGGCGAAAGCAGCTTGTGAAGCTTACGGTTACGAATTAGACGAAGAA…	formate acetyltransferase	749	5.14561	84861.4	-0.470227	2.3.1.54	Metabolism	Energy metabolism	Fermentation	formate acetyltransferase	TIGR01255	1268.1	Carbohydrates / "Fermentation" / "Butanol Biosynthesis" / "Pyruvate formate-lyase (EC 2.3.1.54)"; "Carbohydrates" / "Fermentation" / "Fermentations: Mixed acid" / "Pyruvate formate-lyase (EC 2.3.1.54)"; "Respiration" / "Respiration - no subcategory" / "Formate hydrogenase" / "Pyruvate formate-lyase (EC 2.3.1.54)"	PF02901	PFL-like	Pyruvate formate lyase-like	CL0339	PFL-like	694.6		SAOUHSC_00530; SAOUHSC_00679; SAOUHSC_01451; SAOUHSC_01819	Cytoplasmic	Intracellular	no predicted signal peptide	0	88193997
SAOUHSC_00188	CDS	SAUPAN001083000	pflA	SAOUHSC_00188	pyruvate formate-lyase 1 activating enzyme	pyruvate-formate lyase-activating enzyme	no	no	no	no	no		chromosome	plus	208180	208935	756	3919502	YP_498785	1288679	G1I0R-176		ATGCTTAAGGGACACTTACATTCTGTCGAAAGTTTAGGTACTGTCGATGGACCGGGATTAAGATATATATTATTTACACAAGGATGCTTACTTAGATGCTTGTATTGCCACAATCCAGATACTTGGAAAATTAGTGAGCCATCAAGAGAAGTCACAGTTGATGAAATGGTGAATGAAATATTACCATACAAACCATACTTTGATGCATCGGGTGGCGGTGTAACAGTCAGTGGTGGCGAACCATTGTTACAAATGCCATTCTTAGAAAAATTATTTGCAGAATTAAAAGAAAATGGTGTGCACACTTGCTTAGACACATCGGCTGGATGTGCTAATGATACAAAAGCATTTCAAAGGCATTTTGAAGAATTACAAAAACATACAGACTTGATATTATTA…	pyruvate formate-lyase 1 activating enzyme	251	5.9116	28498.4	-0.319124	1.97.1.4	Genetic information processing; Metabolism	Protein fate; Energy metabolism	Protein modification and repair; Anaerobic	pyruvate formate-lyase 1-activating enzyme	TIGR02493	320.7	Carbohydrates / "Fermentation" / "Fermentations: Mixed acid" / "Pyruvate formate-lyase activating enzyme (EC 1.97.1.4)"; "Respiration" / "Respiration - no subcategory" / "Formate hydrogenase" / "Pyruvate formate-lyase activating enzyme (EC 1.97.1.4)"	PF04055	Radical_SAM	Radical SAM superfamily	CL0036	TIM_barrel	94.8			Cytoplasmic	Intracellular	no predicted signal peptide	0	88193998
SAOUHSC_00190	CDS	SAUPAN001086000		SAOUHSC_00190	hypothetical protein	membrane-anchored glycerophosphoryl diester phosphodiesterase (GDPDase), membrane domain	no	no	no	no	no		chromosome	plus	209271	211034	1764	3919504	YP_498787	1288681	G1I0R-178		ATGAAGAGAATTAGTAAAGATATATGGGCAGTATTTAAATTACTGTATCAAAATAAAGGGCGTTTTAGCATTAATGCCTTACTATTGCAGTTAATCATGATTTTTATTAGTAGTACATACTTAATTTTACTATTTAATATGATGTTAAAAGTAGCTGGGCAAAGCCAACTTACGATTAACAATTGGACGGAAATCGTTAGTCATCCCGCCAGTGTGATACTTCTTATTATATTCATATTAAGTGTTGCCTTTCTGATTTATGTAGAGTTTTCATTGTTAGTTTATATGGTTTATGCCGGCTTTGATCGACAGATTATTACATTTAAATCCATTTTTAAAAATGCCTTTGTAAATGTGCGTAAACTCATAGGTGTACCAGTTATTTTCTTTGTCATTTAT…	hypothetical protein	587	9.56061	67716.6	0.276491					TonB system transport protein ExbD	TIGR02804	12.5	Carbohydrates / "Sugar alcohols" / "Glycerol and Glycerol-3-phosphate Uptake and Utilization" / "Glycerophosphoryl diester phosphodiesterase, periplasmic (EC 3.1.4.46)"	PF10110	GPDPase_memb	Membrane domain of glycerophosphoryl diester phosphodiesterase	no clan defined	no clan defined	268.9			Cytoplasmic Membrane	Multi-transmembrane	no predicted signal peptide	7	88194000
SAOUHSC_00191	CDS	SAUPAN001087000		SAOUHSC_00191	hypothetical protein	hypothetical protein	no	no	no	no	no		chromosome	minus	211198	211542	345	3919505	YP_498788	1288682	G1I0R-179		ATGACAACACAAATGAAAATCAAAACATATTTAGTTGCTGGTATTAAAGCGGCGCTCCTTGATACGACTGGTATTAAATTAGCAAGCAAATCTGAAACTACATCACATACGTATCAACATCAAGCGCTTGTAGATCAATTACATGAATTAATAGCAAACACTGACTTAAATAAATTATCGTACCTAAATTTAGATGCGTTTCAAAAACGCGATATTTTAGCTGCGCACTATATTGCAAAATCCGCTATACGCACTAAAAATTTGGATCAAATGACTAAAGCGAAACAAAGATTAGAAAGTATTTACAATTCAATTTCTAACCCTTTGCATTCACAAAACAATTAA	hypothetical protein	114	10.0513	12828.6	-0.418421								FIG01108215: hypothetical protein	PF11546	CompInhib_SCIN	Staphylococcal complement inhibitor SCIN	no clan defined	no clan defined	148.6			no significant prediction	Intracellular	no predicted signal peptide	0	88194001
SAOUHSC_00192	CDS	SAUPAN001088000	coa	SAOUHSC_00192	staphylocoagulase	staphylocoagulase	no	no	no	no	no		chromosome	plus	211732	213642	1911	3920348	YP_498789	1288683	G1I0R-180		ATGAAAAAGCAAATAATTTCGCTAGGCGCATTAGCAGTTGCATCTAGCTTATTTACATGGGATAACAAAGCAGATGCGATAGTAACAAAGGATTATAGTGGGAAATCACAAGTTAATGCTGGGAGTAAAAATGGGACATTAATAGATAGCAGATATTTAAATTCAGCTCTATATTATTTGGAAGACTATATAATTTATGCTATAGGATTAACTAATAAATATGAATATGGAGATAATATTTATAAAGAAGCTAAAGATAGGTTGTTGGAAAAGGTATTAAGGGAAGATCAATATCTTTTGGAGAGAAAGAAATCTCAATATGAAGATTATAAACAATGGTATGCAAATTATAAAAAAGAAAATCCTCGTACAGATTTAAAAATGGCTAATTTTCATAAA…	staphylocoagulase	636	8.89619	71717.1	-1.04497					two transmembrane protein	TIGR04527	16.8	Virulence, Disease and Defense / "Adhesion" / "Adhesins in Staphylococcus" / "Staphylocoagulase"	PF08764	Coagulase	Staphylococcus aureus coagulase	no clan defined	no clan defined	451.7			Extracellular	Secretory(released) (with CS)	signal peptide predicted	0	88194002
SAOUHSC_00193	CDS	SAUPAN001089000		SAOUHSC_00193	hypothetical protein	hypothetical protein	no	no	no	no	no		chromosome	minus	213824	213931	108	3920349	YP_498790	1288684	G1I0R-181		GTGTGTGTTCGAACTAGACTTGTAAGTTCCAGTTCGGCACGACTTTCTAAAGCAATTATTATTGCTGTGATTGTCGTATATCACTTAGATGTGCGTGGTTTATTTTAA	hypothetical protein	35	11.3609	3874.69	1.02857								hypothetical protein									Cytoplasmic Membrane	N-terminally anchored (No CS)	no predicted signal peptide	1	88194003
SAOUHSC_00194	CDS	SAUPAN001090000		SAOUHSC_00194	hypothetical protein	hypothetical protein	no	no	no	no	no		chromosome	minus	213950	214120	171	3920350	YP_498791	1288685	G1I0R-3532		GTGATTGAACAAAAAAAGTGGTTTAATGGGATGGTGGTTATTTCCGTTTTAGAATTTAACATTTACACGTCTAATTTTAATCATTGTTTTAAATTTTATGAATCGAAGCCCTTTGATTTAATAATATTTGCTAATGCTAGTAACTTATCTGATTGTTCATGTTTAAAATAA	hypothetical protein	56	7.1791	6576.61	0.1625								hypothetical protein									no significant prediction	Intracellular	no predicted signal peptide	0	88194004
SAOUHSC_00195	CDS	SAUPAN001092000	fadA	SAOUHSC_00195	acetyl-CoA acetyltransferase	acetyl-CoA acetyltransferase	no	no	no	no	no		chromosome	minus	214246	215430	1185	3920351	YP_498792	1288686	G1I0R-182		ATGCAAGAAGCATACATTGTAGCTTATGGGCGTTCAGCCGCAGCGAAAGCAAAGCAAGGCGCATTATTCCACGAAAGACCTGATGATGTCGCAGCCAAAGTATTACAAGGCGTATTGAAACGTATTGACGGAAAATTCAATAAGAATATGATTGAAGATGTCATTGTTGGTACGGCTTTTCCAGAAGGATTACAAGGCCAAAACATTGCACGAACGATTGCATTGCGTGCGGGATTATCTGACACGGTACCGGGTCAAACAGTGAATCGCTACTGCTCATCAGGATTACAAACCATCGCGATTGCAGCCAATCAAATTATGGCTGGTCAAGGAGATATACTTGTAGCTGGTGGCGTTGAATTGATGAGTGCCGTACCAATGGGTGGCAACGAGCCCACA…	acetyl-CoA acetyltransferase	394	4.8083	41836.4	-0.019797		Metabolism	Fatty acid and phospholipid metabolism	Other	acetyl-CoA C-acyltransferase	TIGR01930	454	Amino Acids and Derivatives / "Branched-chain amino acids" / "Isoleucine degradation" / "3-ketoacyl-CoA thiolase (EC 2.3.1.16)"; "Carbohydrates" / "One-carbon Metabolism" / "Serine-glyoxylate cycle" / "3-ketoacyl-CoA thiolase (EC 2.3.1.16)"; "Cofactors, Vitamins, Prosthetic Groups, Pigments" / "Biotin" / "Biotin biosynthesis" / "3-ketoacyl-CoA thiolase (EC 2.3.1.16)"; "Cofactors, Vitamins, Prosth…	PF00108	Thiolase_N	Thiolase, N-terminal domain	CL0046	Thiolase	238.6		SAOUHSC_02511	Cytoplasmic	Intracellular /TMH start AFTER 60	no predicted signal peptide	1	88194005
SAOUHSC_00196	CDS	SAUPAN001093000	fadB	SAOUHSC_00196	hypothetical protein	3-hydroxyacyl-CoA dehydrogenase	no	no	no	no	no		chromosome	minus	215460	217721	2262	3920352	YP_498793	1288687	G1I0R-183		ATGACAATTAATAAAGTAACCGTTCTTGGCGCAGGCACAATGGGCGCTCAACTGGCAGCACTTTTTGTGAATGCTGGACTTAAAGTAAAACTATTAGATATTGTAGTGGACAAAAACGATCCAAATCTCATTGCGAAAAAATCTTACGATAAAATTACAGATAAGAAACGGCCGCTACTATTCGACTTAAATCTAGCGAGTCATTTAACATATGGTAATTTTGATGATGACTTGGTAAATGATGATGCTGATTTATATATCGAAGCAGTCAAAGAAGATATTGAAATTAAGCATGCTGTTTGGCAACAAGTTCTACAACATGCTAAAGAAGATGCTTTATTCGCTACAAATACATCAGGTATTCCAATTAATGCGATTGCTCAAGCATTTAACGAGAAG…	hypothetical protein	753	5.83805	84607.8	-0.242762	1.1.1.35				fatty acid oxidation complex, alpha subunit, mitochondrial	TIGR02441	174.9	Amino Acids and Derivatives / "Branched-chain amino acids" / "Isoleucine degradation" / "3-hydroxyacyl-CoA dehydrogenase (EC 1.1.1.35)"; "Amino Acids and Derivatives" / "Branched-chain amino acids" / "Isoleucine degradation" / "Enoyl-CoA hydratase (EC 4.2.1.17)"; "Amino Acids and Derivatives" / "Branched-chain amino acids" / "Valine degradation" / "3-hydroxyacyl-CoA dehydrogenase (EC 1.1.1.35)"; …	PF02737	3HCDH_N	3-hydroxyacyl-CoA dehydrogenase, NAD binding domain	CL0063	NADP_Rossmann	175.1		SAOUHSC_00879; SAOUHSC_01040; SAOUHSC_01757; SAOUHSC_01845; SAOUHSC_02507	no significant prediction	Intracellular	no predicted signal peptide	0	88194006
SAOUHSC_00197	CDS	SAUPAN001094000	fadD	SAOUHSC_00197	hypothetical protein	acyl-CoA dehydrogenase related to the alkylation response protein AidB	no	no	no	no	no		chromosome	minus	217907	219118	1212	3920353	YP_498794	1288688	G1I0R-184		ATGACATTTGAAAAAGAAACGGTCTTAAAAACATTATTTCCTGAAGATGTACTTAGTATTGCTAAAGGTTTAACAGACGGTGAAGTCGAATTTTTACAACAAGTAGATTCATTGCTAGAAAGTAAGTACCGTGAAAATATTAATCAACATTGGATAGACGCTACTGTACCCGAGGACTATTTTAAAGATCTGGGAGAATTAAATTATTTTAACAATCCATTACTTTACAAGGATCGTCCAAACGCCAAAATGCCTAGTCAACTATTTCAGTTTTTCATGTCTTACCTACTCGCGCGATTTGATATTTCCTTAGCTACCCTACTCGGTGTTCACCAAGGTTTAGGGCATAACACTTTCTATTTCGGAGGTAGCAAAGAACAAATTGCGAAATATGTACCT…	hypothetical protein	403	5.17502	44728.7	-0.168983					cyclohexanecarboxyl-CoA dehydrogenase	TIGR03207	73	Acyl-CoA dehydrogenase, long-chain specific (EC 1.3.8.8)	PF00441	Acyl-CoA_dh_1	Acyl-CoA dehydrogenase, C-terminal domain	CL0087	Acyl-CoA_dh	93.9			Cytoplasmic	Intracellular	no predicted signal peptide	0	88194007
SAOUHSC_00198	CDS	SAUPAN001095000	fadE	SAOUHSC_00198	hypothetical protein	acyl-CoA synthetase (AMP-forming)/AMP-acid ligase II	no	no	no	no	no		chromosome	minus	219230	220735	1506	3920354	YP_498795	1288689	G1I0R-185		ATGAATTTCGATTGGATAAAAACGCGTTCAGACTTCGATGATGACAAGCCTGCCGTTATTGATCACGCAAAACAAACATCTTGGACATACCAACAACTCAATGCACGCGCTGATAATATGGCACATTATTTAACATCTCAAGGTGTTAAAAAAGGCGATGTTATCGGTATTTTTGCGCCAAATGATATTGCAATATTAGATTTATTGTTTGCTTGTTTTAAAACAGGTGCGGTTTTTTTACCATTGAATTGGCGGCTTAACCCAAAAGAAATTGCAGCCATTGTGGAAGATGCACAATTAAAACTGCTCTTCTATGCTGAAAAACATTTAAGTTCACTCACCGATATTGACCAAAACTTATTGCATATGGATATTGATGTGGCGCAATATGATGAAATC…	hypothetical protein	501	5.18811	56204.8	-0.198802		Metabolism	Biosynthesis of cofactors, prosthetic groups, and carriers	Menaquinone and ubiquinone	O-succinylbenzoate-CoA ligase	TIGR01923	271.9	Cofactors, Vitamins, Prosthetic Groups, Pigments / "Biotin" / "Biotin biosynthesis" / "Long-chain-fatty-acid--CoA ligase (EC 6.2.1.3)"; "Cofactors, Vitamins, Prosthetic Groups, Pigments" / "Biotin" / "Biotin synthesis & utilization" / "Long-chain-fatty-acid--CoA ligase (EC 6.2.1.3)"	PF00501	AMP-binding	AMP-binding enzyme	CL0378	ANL	330.5			Cytoplasmic	Intracellular	no predicted signal peptide	0	88194008
SAOUHSC_00199	CDS	SAUPAN001096000	fadX	SAOUHSC_00199	acyl CoA:acetate/3-ketoacid CoA transferase	acyl CoA:acetate/3-ketoacid CoA transferase	no	no	no	no	no		chromosome	minus	220761	222338	1578	3920355	YP_498796	1288690	G1I0R-186		ATGGAGGTGACTTGCTTGAAACAAATCACATGGCACGACTTACAACATATCATTAAAGATGGTGATGTGATTGGTTTACCAGCATTAGCTGTAGCCAACTTACCCGCCGAAGTTCTACGTGCTGTGTTAGCGCAACATGACACATATCATACGCCCAATGATTTAACGTTTATATTAGCGAATGATATTCATAGTTTAGGTGCCGCACCGGATTTAGATGATTTTATAGAACGTCGCATGATTAAACGTGTCATTATGAGTATTTTAACGGCTTCTTCCAAAACGGCACAAGCAATGAAAAATAATGACATTGAAGCTTATTTTTTACCACAAGGTATCATTGCAACTCATTATCGTCAGAGTAATCAATTATTACCTGGAGTTATTACTAAAATCGGA…	acyl CoA:acetate/3-ketoacid CoA transferase	525	5.49984	58876.2	-0.163238					3-oxoacid CoA-transferase, A subunit	TIGR02429	39.3	FIG01108629: hypothetical protein	PF01144	CoA_trans	Coenzyme A transferase	CL0246	ISOCOT_Fold	71.4			no significant prediction	Intracellular	no predicted signal peptide	0	88194009
SAOUHSC_00200	CDS	SAUPAN001098000	prsS	SAOUHSC_00200	hypothetical protein	membrane proteinase PrsW, cleaves anti-sigma factor RsiW, M82 family	no	no	no	no	no		chromosome	plus	222779	223921	1143	3920356	YP_498797	1288691	G1I0R-187		ATGTCATCAGCAAGTACACAATCAACTAAGACGTCCGACATACATAATGAATCTATCGATAAACAAATGGAAGCTAAAGCGCATGAAACAGCGCAAAATACAGATTTAAAAAACGAAGCAAGAAGTTTATTTGATAATGCAACCAAATCAATCGGTAGACTAGCGGGCAATGATGAAAGCTTAAATCTTAATTTAAAAGATATGCTTTCTGAAGTATTTAAGCCGCATACTAAAAACGAAGCAGATGAAATATTTATAGCGGGTACTGCTAAAACTACGCCAGCAATTTGTGACATATCAGAAGAATGGGGGAAGCCATGGCTCTTTTCTCGAGTATTCATCGCTTTCACAGTAACATTTATTGGATTATGGGTCATGGCAGCAATTTTTAATAACACT…	hypothetical protein	380	5.4262	42182.8	0.482895								FIG01108038: hypothetical protein	PF13367	PrsW-protease	Protease prsW family	CL0472	Peptidase_U	93.5			Cytoplasmic Membrane	Multi-transmembrane	no predicted signal peptide	8	88194010
SAOUHSC_00201	CDS	SAUPAN001102000	opp-5A	SAOUHSC_00201	hypothetical protein	ABC-type transport system, periplasmic component	no	no	no	no	no		chromosome	minus	224235	225647	1413	3920357	YP_498798	1288692	G1I0R-188		ATGCATTCATCTGGCAAAGACTTAAATATTTCGTTACCGTTAAAAACAAAGTCTATTGCACCTTATGAAACAGATGTACCAGTTAAGATTGGTGCTGCAGAATCATTATTTAAAACAAATGATCAAGGAAAAATAGAAAAAGCATTAGTGAAATCGTATCATCAACCAAATGATACAACGTTAGATATAGAATTAAAAGATAATATTAAATTTCAAAACGGTCAAAAATTGACTGCAGAAAAAGTGAAATCTAGCCTTGAAAATAGCATGAAAAAAAGCGACTTGGTCAAATATTCATTACCAATATCATCAATTACCGCTAAAGGTCAAAAACTGACAATTAAAACCAACTCCGCTTACCCTGAACTTGTATCTGAATTAGCTAATCCTTTTATGGCA…	hypothetical protein	470	9.38724	53219.7	-0.74617		Metabolism	Transport and binding proteins	Cations and iron carrying compounds	nickel ABC transporter, nickel/metallophore periplasmic binding protein	TIGR02294	117.8	Membrane Transport / "ABC transporters" / "ABC transporter oligopeptide (TC 3.A.1.5.1)" / "Oligopeptide ABC transporter, periplasmic oligopeptide-binding protein OppA (TC 3.A.1.5.1)"; "Regulation and Cell signaling" / "Regulation and Cell signaling - no subcategory" / "Sex pheromones in Enterococcus faecalis and other Firmicutes" / "Oligopeptide ABC transporter, periplasmic oligopeptide-binding p…	PF00496	SBP_bac_5	Bacterial extracellular solute-binding proteins, family 5 Middle	CL0177	PBP	223.5			Cellwall	Intracellular	no predicted signal peptide	0	88194011
SAOUHSC_00202	CDS	SAUPAN001103000		SAOUHSC_00202	hypothetical protein	uncharacterized conserved protein YeaO, DUF488 family	no	no	no	no	no		chromosome	minus	225908	226264	357	3920358	YP_498799	1288693	G1I0R-189		ATGACCGTAGATATTGGACGGATTTATGACAATAAAGATAATACCGACGCTATTCGTATCCTAGTCGATAGAGTCTGGCCGAGAGGTATTTCGAAAAGAACTGCTAACCTAGATTATTGGTTAAAAGACATTGCCCCTTCTACTGAGTTGCGACAATGGTTCCAACATGATCCTAAACTTTTTGGAGCTTTTAAAGAAAAATATGAAAAAGAATTACGTGATCAGGATGCGCAAAAAGATGCTTTTGAAAAATTAAAGGATATTGTAAATCAGCATAATCATGTTCTATTGTTATATGCAGCAAAAGATACTAAACATAACCAAGCTGTAGTACTACAGCAGTTGCTCAATACTTAG	hypothetical protein	118	8.87228	13934.7	-0.734746								DUF488 family protein SAV0238	PF04343	DUF488	Protein of unknown function, DUF488	no clan defined	no clan defined	110.5			no significant prediction	Intracellular	no predicted signal peptide	0	88194012
SAOUHSC_00203	CDS	SAUPAN001104000		SAOUHSC_00203	hypothetical protein	hypothetical protein	no	no	no	no	no		chromosome	minus	226421	226594	174	3920359	YP_498800	1288694	G1I0R-190		ATGAAACTTAATCAACGTTACGTAAAAGTATTTGCATTATATTTCGTAAGTATTGTTACTGCAAATATTATTGTTAAAAATAATAATTTAATTAAAACATTGATACAAACCATAGCCGGGTACACGGTCTTTGCAGTTGGTTTGAAGTATTTAACTAAACGTAAAAATAAATGA	hypothetical protein	57	11.0923	6564.9	0.319298								FIG01108527: hypothetical protein	PF17259	DUF5325	Family of unknown function (DUF5325)	no clan defined	no clan defined	13.2			no significant prediction	Multi-transmembrane	no predicted signal peptide	2	88194013
SAOUHSC_00204	CDS	SAUPAN001105000	hmp	SAOUHSC_00204	globin domain-containing protein	hemoglobin-like flavoprotein	no	no	no	no	no		chromosome	minus	226620	227765	1146	3920360	YP_498801	1288695	G1I0R-191		ATGCTTACAGAACAAGAGAAAGACATTATCAAACAAACGGTGCCTTTACTTAAAGAGAAAGGGACAGAAATTACGTCAATCTTTTATCCAAAAATGTTTAAAGCGCATCCTGAACTTTTAAACATGTTTAATCAAACGAACCAAAAACGAGGCATGCAATCTTCAGCATTAGCACAAGCTGTAATGGCCGCAGCGGTTAATATCGATAACTTAAGTGTTATTAAACCAGTCATTATGCCAGTCGCATATAAACACTGCGCACTACAAGTTTATGCTGAACATTATCCAATTGTGGGGAAAAATTTATTAAAAGCCATTCAAGACGTGACAGGATTAGAAGAAAATGACCCTGTCATTCAAGCTTGGGCAAAAGCATATGGCGTTATTGCGGATGTGTTC…	globin domain-containing protein	381	5.16615	42906.8	-0.212861		Metabolism	Energy metabolism	Other	phenylacetate-CoA oxygenase/reductase, PaaK subunit	TIGR02160	56.5	Stress Response / "Oxidative stress" / "Glutaredoxins" / "Flavohemoprotein (Hemoglobin-like protein) (Flavohemoglobin) (Nitric oxide dioxygenase) (EC 1.14.12.17)"; "Stress Response" / "Stress Response - no subcategory" / "Bacterial hemoglobins" / "Flavohemoprotein (Hemoglobin-like protein) (Flavohemoglobin) (Nitric oxide dioxygenase) (EC 1.14.12.17)"; "Stress Response" / "Stress Response - no sub…	PF00970	FAD_binding_6	Oxidoreductase FAD-binding domain	CL0076	FAD_Lum_binding	37.3			Cytoplasmic	Intracellular	no predicted signal peptide	0	88194014
SAOUHSC_00205	CDS	SAUPAN001106000		SAOUHSC_00205	hypothetical protein	hypothetical protein	no	no	no	no	no		chromosome	plus	227920	228027	108	3920361	YP_498802	1288696	G1I0R-192		TTGTCTGTTTGCACACCGACGATTGAGCGCATTTATTTGACTAATTCAAAAAACATTGTTGTTTTCCTAGAAAAAAGTAAACATGATAATAAAAATGTGAAAGTGTAA	hypothetical protein	35	9.97053	4049.74	-0.28								hypothetical protein									no significant prediction	Intracellular	no predicted signal peptide	0	88194015
SAOUHSC_00206	CDS	SAUPAN001107000	ldh1	SAOUHSC_00206	L-lactate dehydrogenase	L-lactate dehydrogenase	no	no	no	no	no		chromosome	plus	228482	229291	810	3920362	YP_498803	1288697	G1I0R-193		ATGGATTTAAAACATGCCACACCATATTCTCCAACAACAGTTCGTGTGAAAGCTGGCGAATACAGTGATTGTCATGATGCGGATCTAGTTGTCATCTGTGCTGGTGCTGCACAAAAACCTGGAGAAACACGTTTAGATTTAGTATCTAAAAACTTGAAAATATTCAAATCAATTGTTGGTGAAGTAATGGCATCAAAATTTGATGGTATTTTCTTGGTAGCTACAAATCCTGTTGATATTTTAGCGTATGCAACATGGAAATTCTCTGGTTTACCTAAAGAACGTGTTATAGGTTCTGGTACAATTTTAGACTCTGCACGCTTTAGATTATTGTTAAGCGAAGCGTTCGATGTTGCGCCACGTAGCGTCGATGCTCAAATTATTGGTGAACATGGTGAC…	L-lactate dehydrogenase	269	4.69543	29447.3	-0.0817844	1.1.1.27	Metabolism	Energy metabolism	Anaerobic; Glycolysis/gluconeogenesis	L-lactate dehydrogenase	TIGR01771	376.3	Carbohydrates / "Fermentation" / "Fermentations: Lactate" / "L-lactate dehydrogenase (EC 1.1.1.27)"; "Carbohydrates" / "Fermentation" / "Fermentations: Mixed acid" / "L-lactate dehydrogenase (EC 1.1.1.27)"	PF02866	Ldh_1_C	lactate/malate dehydrogenase, alpha/beta C-terminal domain	CL0341	LDH_C	126.4		SAOUHSC_00069; SAOUHSC_00100; SAOUHSC_00187; SAOUHSC_00284; SAOUHSC_00365; SAOUHSC_00374; SAOUHSC_00375; SAOUHSC_00444; SAOUHSC_00469; SAOUHSC_00488; SAOUHSC_00500; SAOUHSC_00518; SAOUHSC_00519; SAOUHSC_00520; SAOUHSC_00525; SAOUHSC_00528; SAOUHSC_00529; SAOUHSC_00530; SAOUHSC_00562; SAOUHSC_00574; SAOUHSC_00608; SAOUHSC_00634; SAOUHSC_00656; SAOUHSC_00669; SAOUHSC_00679; SAOUHSC_00694; SAOUHSC_0…	Cytoplasmic	Intracellular	no predicted signal peptide	0	88194016
SAOUHSC_00208	CDS	SAUPAN001109000		SAOUHSC_00208	hypothetical protein	hypothetical protein	no	no	no	no	no		chromosome	plus	229502	229645	144	3920363	YP_498804	1288698	G1I0R-194		GTGCATGATGAACTTAATGCTTCAAATGTAACATTAAAAATAAAAGCAACGATGTCACTTCTTACTTCGTACATCGTTGCCATTAGTTCTGTTGATATTTCGGTTAGTCTTAATCCCCGAGCAATTCTTCAATTTCATTTTTGA	hypothetical protein	47	7.70392	5190.03	0.529787								hypothetical protein									no significant prediction	Intracellular	no predicted signal peptide	1	88194017
SAOUHSC_00209	CDS	SAUPAN001110000	glcC	SAOUHSC_00209	PTS system glucose-specific transporter subunit IIBC	phosphotransferase system IIC components, glucose/maltose/N-acetylglucosamine-specific	no	no	no	no	no		chromosome	minus	229611	231140	1530	3920364	YP_498805	1288699	G1I0R-195		ATGAAATCTTTATTTGAAAAAGCACAGCAGTTCGGCAAGTCCTTTATGTTACCTATCGCAATCTTACCAGCTGCAGGTCTATTGTTGGGTATCGGTGGTGCATTAAGTAATCCAAACACCGTTAAAGCATACCCTATTTTAGATATTACCTTATTACAAAATATTTTTACATTAATGTCAGCTGCAGGTAGTATTGTTTTCCAAAATTTACCGGTCATCTTTGCAATTGGTGTCGCAATCGGATTATCTAGAAGCGATAAAGGTACTGCAGGTTTAGCTGCGCTGCTCGGTTTCTTAATTATGAACGCAACTATGAATGGCTTATTAACTATCACGGGCACATTGGCAAAAGATCAGCTTGCACAAAATGGACAAGGCATGGTGCTCGGTATACAAACG…	PTS system glucose-specific transporter subunit IIBC	509	8.96532	54933.4	0.613556	2.7.1.69	Metabolism	Transport and binding proteins	Carbohydrates, organic alcohols, and acids	PTS system, glucose-specific IIBC component	TIGR02002	591.6	Carbohydrates / "Di- and oligosaccharides" / "Maltose and Maltodextrin Utilization" / "PTS system, maltose and glucose-specific IIB component (EC 2.7.1.69)"; "Carbohydrates" / "Di- and oligosaccharides" / "Maltose and Maltodextrin Utilization" / "PTS system, maltose and glucose-specific IIC component (EC 2.7.1.69)"	PF02378	PTS_EIIC	Phosphotransferase system, EIIC	CL0493	PTS_EIIC	312			Cytoplasmic Membrane	Multi-transmembrane	no predicted signal peptide	11	88194018
SAOUHSC_00211	CDS	SAUPAN001111000		SAOUHSC_00211	hypothetical protein	inosine-uridine nucleoside N-ribohydrolase	no	no	no	no	no		chromosome	plus	231502	232437	936	3920365	YP_498806	1288700	G1I0R-196		ATGAAAAGAAAGATTATTATGGATTGTGATCCAGGACACGATGATGCAATAGCATTAATTTTAGCGGGGGCAATTGACAGTCCACTAGAGATATTAGCTGTAACAACAGTCGCAGGTAATCAATCAGTTGACAAGAATACGACAAACGCCTTGAACGTATTGGATATTATGGGACGCCAAGATATAGCAGTAGCGAAAGGTGCGGATAGGCCGTTAATTAAACCAGCTGCCTTTGCTTCTGAAATACATGGGGAATCTGGATTAGATGGTCCGAAACTACCGTCGACACCATCACGTCAAGCAGTTGCAATGCCAGCATCAGATGTGATTATAAACAAAGTGATGACGAGTGATACACCTGTAACAATTGTAGCGACAGGTCCTCTTACGAATGTAGCA…	hypothetical protein	311	4.6501	33794.4	0.0717042					translation initiation factor 2, gamma subunit	TIGR03680	14.2	Nucleosides and Nucleotides / "Purines" / "Purine conversions" / "Inosine-uridine preferring nucleoside hydrolase (EC 3.2.2.1)"; "RNA Metabolism" / "RNA processing and modification" / "Queuosine-Archaeosine Biosynthesis" / "Inosine-uridine preferring nucleoside hydrolase (EC 3.2.2.1)"; "Queuosine exploration RZ" / "Inosine-uridine preferring nucleoside hydrolase (EC 3.2.2.1)"; "Test Q" / "Inosine…	PF01156	IU_nuc_hydro	Inosine-uridine preferring nucleoside hydrolase	no clan defined	no clan defined	289.1			Cytoplasmic	Intracellular	no predicted signal peptide	0	88194019
SAOUHSC_00212	CDS	SAUPAN001113000		SAOUHSC_00212	hypothetical protein	hypothetical protein	no	no	no	no	no		chromosome	plus	232547	232645	99	3920366	YP_498807	1288701	G1I0R-197		ATGTATGTTAAAAATGCTTCAAAAAAACACAAAACACAAAAATATATGCAAAAATTTCAATTGCTTTATTTTAAAAGATTAAAATCACAAAAAATATAG	hypothetical protein	32	11.1469	4035.89	-1.1								hypothetical protein									no significant prediction	Intracellular	no predicted signal peptide	0	88194020
SAOUHSC_00213	CDS	SAUPAN001114000		SAOUHSC_00213	hypothetical protein	transcriptional antiterminator	no	no	no	no	no		chromosome	plus	232776	234872	2097	3920289	YP_498808	1288702	G1I0R-198		ATGAACGGGGATAATCAGCAAATACTCAGAGAAATTGTATTGAATCCTACTATTCATGGTAAAGAACTTGAATCGATATTTGGTTTGTCTCGTAGACAACTAGGATATCGCATTCAAAAAATCAATTTGTGGCTTGAACAAGAGGGTTATCCAAAACTTGAAAGAACAAGCCAAGGAAATTTTATTGTAAGTTCTGAAATCATGACGTTATTCAAGCGAGATGTATCGGAGCAGCAAATGTTAAACGGCAACAATGTCATTTTTAGCATAGAAACACGTCGTTATTATTTAATGCTCATGCTTTTTAGTAAGGAAAACGCAATGTCTCTAAACCATTTTTCAATTGATTTACAAGTCAGTAAAAATACTGTCATTCACGATATAAATCATGTGAAAGAG…	hypothetical protein	698	6.55003	81298.8	-0.325501		Signal transduction	Signal transduction	PTS	PTS IIA-like nitrogen-regulatory protein PtsN	TIGR01419	13.2	Carbohydrates / "Monosaccharides" / "D-Tagatose and Galactitol Utilization" / "Predicted galactitol operon regulator (Transcriptional antiterminator), BglG family"	PF00874	PRD	PRD domain	CL0166	PRD	83.8			Cytoplasmic	Intracellular	no predicted signal peptide	0	88194021
SAOUHSC_00214	CDS	SAUPAN001116000		SAOUHSC_00214	PTS system transporter subunit IIA	phosphotransferase system mannitol/fructose-specific IIA domain (Ntr-type)	no	no	no	no	no		chromosome	plus	234857	235324	468	3920290	YP_498809	1288703	G1I0R-199		ATGGGACAGCAATTAGTGCATAAAGAAAATATAATGCTCAATTTGTCGGCAACTGATAAAGAATCCGTATTGTCACAAATGTCAGATGTGTTATTTCAAAATGGGTTCGTGAAGTCAACGTTTAAAGATGCAGTCATCGACAGAGAAAAAGAATTTGCTACTGGTTTACCAACGCATCTATGTTCGGTCGCTATACCGCATACAGATGTCGAACATATTAACCATAGAACGATAGGTGTGGCTGTTCTAGAAAAAGAAGTGCCGTTTATTGAAATGGGAACACTTGATCAACAGACAGAAGTGAAAATCGTTTTTATGTTAGCAATGGATAAAGTAGATGATCAACTTAAGCTGTTACAACAGTTGATGCAAATTTTTCAAAGTGAAGAAAAATTGGAG…	PTS system transporter subunit IIA	155	4.52369	17735.3	-0.137419		Metabolism; Signal transduction	Transport and binding proteins; Signal transduction	Carbohydrates, organic alcohols, and acids; PTS	PTS system, fructose subfamily, IIA component	TIGR00848	73.1	Carbohydrates / "Monosaccharides" / "D-Tagatose and Galactitol Utilization" / "PTS system, galactitol-specific IIA component (EC 2.7.1.69)"	PF00359	PTS_EIIA_2	Phosphoenolpyruvate-dependent sugar phosphotransferase system, EIIA 2	CL0340	PTase-anion_tr	113			Cytoplasmic	Intracellular	no predicted signal peptide	0	88194022
SAOUHSC_00215	CDS	SAUPAN001117000		SAOUHSC_00215	PTS system transporter	phosphotransferase system, galactitol-specific IIB component	no	no	no	no	no		chromosome	plus	235347	235625	279	3920291	YP_498810	1288704	G1I0R-200		ATGAAACAAGTATTAGTAGCGTGTGGTGCAGGTATTGCAACGTCAACAGTAGTAAATAATGCAATTGAAGAAATGGCAAAGGAACACAATATTAAAGTAGATATTAAACAAATCAAAATTACAGAAGTTGGACCTTATGAAGACACTGCAGATTTATTAGTTACAACTGCAATGACAAAAAAAGAATATAAATTCCCAGTTATCAACGCACGTAATTTCTTAACTGGTATTGGTATTGAAGAAACAAAACAACAAATCTTAACAGAGTTACAAAAATAA	PTS system transporter	92	5.86126	10178.8	-0.105435		Metabolism; Signal transduction	Transport and binding proteins; Signal transduction	Carbohydrates, organic alcohols, and acids; PTS	PTS system, lactose/cellobiose family IIB component	TIGR00853	29.2	Carbohydrates / "Monosaccharides" / "D-Tagatose and Galactitol Utilization" / "PTS system, galactitol-specific IIB component (EC 2.7.1.69)"	PF02302	PTS_IIB	PTS system, Lactose/Cellobiose specific IIB subunit	CL0031	Phosphatase	63.3			Cytoplasmic	Intracellular	signal peptide predicted	0	88194023
SAOUHSC_00216	CDS	SAUPAN001119000		SAOUHSC_00216	PTS system transporter	phosphotransferase system, galactitol-specific IIC component	no	no	no	no	no		chromosome	plus	235852	237111	1260	3920292	YP_498811	1288705	G1I0R-201		ATGAGTTACTTCACTGATTTTGTAAGGGGATTTTTAGATTTAGGTGCAACTGTTATTTTACCGGTTGTCATATTCTTGCTTGGCCTATTCTTTAGGCAGAAAATTGGAGCGGCATTTAGGTCTGGTTTAACAATAGGTGTGGCTTTTGTAGGGATTTTCTTAGTCATCGATTTATTAGTTAAAAATTTAGGGCCAGCAGCACAAGCGATGGTTAAAAATTTAGGCGTCAGTCTGAATGTGATTGATGTAGGTTGGCCAGCAACATCATCTATCGCTTGGGCATCATCTGTCGCAGCATTTATTATTCCACTCGGAATCATAGTTAACGTTGTATTGCTAGTAACTAAAGTGACAAAGACGATGAATGTAGATATTTGGAATTTTTGGCATTATACGTTT…	PTS system transporter	419	8.85939	44806.2	0.929117		Metabolism; Signal transduction	Transport and binding proteins; Signal transduction	Carbohydrates, organic alcohols, and acids; PTS	PTS system, galactitol-specific IIC component	TIGR00827	641	Carbohydrates / "Monosaccharides" / "D-Tagatose and Galactitol Utilization" / "PTS system, galactitol-specific IIC component (EC 2.7.1.69)"	PF03611	EIIC-GAT	PTS system sugar-specific permease component	no clan defined	no clan defined	307.6		SAOUHSC_00530; SAOUHSC_00796; SAOUHSC_00799; SAOUHSC_01040; SAOUHSC_01041; SAOUHSC_01042; SAOUHSC_01043; SAOUHSC_01232; SAOUHSC_01418; SAOUHSC_01683; SAOUHSC_01757; SAOUHSC_01806; SAOUHSC_01819; SAOUHSC_02441; SAOUHSC_02492; SAOUHSC_02506	Cytoplasmic Membrane	Multi-transmembrane	no predicted signal peptide	9	88194024
SAOUHSC_00217	CDS	SAUPAN001120000		SAOUHSC_00217	sorbitol dehydrogenase	threonine dehydrogenase or related Zn-dependent dehydrogenase	no	no	no	no	no		chromosome	plus	237129	238184	1056	3920293	YP_498812	1288706	G1I0R-202		GTGAAAGCTTTAGTAAAAACAAGAGAAGGACATGGCAACTTAGAACTTCTTGATAAAGAAGTTGCAACACCGCTAGATGATAAAGTAAAGATTAAAGTACATTATGCAGGAATTTGTGGCACAGATATTCATACTTATGAAGGTCATTATAAAGTTAATTTTCCAGTGACATTAGGTCATGAATTTTCTGGTGAAATCGTTGAAGTTGGAGCAGACGTTAAAGATTTTAAAGTTGGTGACCGTGTCACATCTGAAACGACATTCTATGTTTGTAATGAGTGTGAATACTGTAAATCAAAAGACTATAATTTATGCAACCATCGAAAAGGTATTGGAACACAAGTTGATGGCGCATTTACTAATTATGTCATTGCACGTGAAGAAAGTTTGCATCATATT…	sorbitol dehydrogenase	351	5.05273	38456.4	-0.245014	1.1.1.14	Metabolism	Energy metabolism	Amino acids and amines	L-threonine 3-dehydrogenase	TIGR00692	220.8	Carbohydrates / "Monosaccharides" / "D-Tagatose and Galactitol Utilization" / "Galactitol-1-phosphate 5-dehydrogenase (EC 1.1.1.251)"	PF08240	ADH_N	Alcohol dehydrogenase GroES-like domain	CL0296	GroES	119.8			Cytoplasmic	Intracellular	no predicted signal peptide	0	88194025
SAOUHSC_00218	CDS	SAUPAN001121000		SAOUHSC_00218	hypothetical protein	hypothetical protein	no	no	no	no	no		chromosome	plus	238186	238332	147	3920294	YP_498813	1288707	G1I0R-203		ATGGTAGAATCAATGCTAACTTTTATGCTTGGGCCATTAAGACAAATCACTGATTTTTATATGGAACATTTACTCGTAAGTAATTCCATTGTCATTGCAGGTTATTTTGCGACAGGTATTTTTAAAAAGAAAAAAGTTGTGAATTAA	hypothetical protein	48	9.81367	5482.58	0.545833								FIG01108598: hypothetical protein									no significant prediction	N-terminally anchored (No CS)	no predicted signal peptide	1	88194026
SAOUHSC_00219	CDS	SAUPAN001122000		SAOUHSC_00219	hypothetical protein	threonine dehydrogenase or related Zn-dependent dehydrogenase	no	no	no	no	no		chromosome	plus	238356	239399	1044	3920295	YP_498814	1288708	G1I0R-204		GTGAAAGCATTGAAATTATATGGCGTGGAAGATTTACGGTATGAGGATAATGAAAAGCCAGTCATTGAAAGTGCGAATGACGTTATTATTAAAGTACGAGCGACTGGCATATGTGGTTCAGACACGTCACGATACAAAAAAATGGGGCCATACATTAAAGGTATGCCATTTGGTCATGAATTTTCAGGTGTAGTAGATGCCATTGGAAGTGATGTTACGCATGTTAATGTGGGCGACAAAGTGACAGGTTGCCCAGCAATACCTTGTTATCAATGCGAGTATTGTTTAAAAGGTGAATATGCACGATGTGAAAAGTTATTCGTCATTGGCTCATATGAACCTGGATCGTTCGCGGAATATGTCAAATTGCCAGCGCAAAATGTTTTAAAGGTTCCAGAC…	hypothetical protein	347	6.1837	38401.1	-0.0694524		Metabolism	Energy metabolism	Amino acids and amines	L-threonine 3-dehydrogenase	TIGR00692	198.1	Sorbitol dehydrogenase homologue (EC:1.1.1.14)	PF08240	ADH_N	Alcohol dehydrogenase GroES-like domain	CL0296	GroES	103.7			Cytoplasmic	Intracellular	no predicted signal peptide	0	88194027
SAOUHSC_00220	CDS	SAUPAN001123000	tarI'	SAOUHSC_00220	2-C-methyl-D-erythritol 4-phosphate cytidylyltransferase	2-C-methyl-D-erythritol 4-phosphate cytidylyltransferase	no	no	no	no	no		chromosome	plus	239969	240643	675	3920296	YP_498815	1288709	G1I0R-205		ATGGGGAACGTGCCATTACCAAAACAATTTTTAGATATTGATAATAAACCGATTTTAATCCATACAATTGAGAAGTTCATTTTAGTGAGTGAATTTAATGAGATTATTATCGCAACGCCAGCACAGTGGATTTCCCATACACAGGATATTTTAAAAAAATATAACATTACAGATCAACGTGTCAAAGTAGTTGCAGGTGGTACGGATCGAAATGAAACAATTATGAACATTATCGACCATATTCGCAATGTAAATGGAATTAATAATGATGATGTGATTGTAACTCATGATGCCGTAAGACCATTTTTAACTCAACGTATTATTAAAGAGAACATTGAAGTAGCAGCAAAATATGGTGCAGTAGATACAGTCATTGAAGCAATTGATACGATTGTAATG…	2-C-methyl-D-erythritol 4-phosphate cytidylyltransferase	224	5.61876	25213.7	-0.159821	2.7.7.40; 2.7.7.60	Metabolism	Biosynthesis of cofactors, prosthetic groups, and carriers	Other	2-C-methyl-D-erythritol 4-phosphate cytidylyltransferase	TIGR00453	146.5	Cell Wall and Capsule / "Gram-Positive cell wall components" / "Teichoic and lipoteichoic acids biosynthesis" / "2-C-methyl-D-erythritol 4-phosphate cytidylyltransferase (EC 2.7.7.60)"; "Cell Wall and Capsule" / "Gram-Positive cell wall components" / "Teichoic and lipoteichoic acids biosynthesis" / "ribitol-5-phosphate cytidylyltransferase (EC 2.7.7.40)"; "Fatty Acids, Lipids, and Isoprenoids" / …	PF01128	IspD	2-C-methyl-D-erythritol 4-phosphate cytidylyltransferase	CL0110	GT-A	137.4			Cytoplasmic	Intracellular	no predicted signal peptide	0	88194028
SAOUHSC_00221	CDS	SAUPAN001124000	tarJ'	SAOUHSC_00221	alcohol dehydrogenase	threonine dehydrogenase or related Zn-dependent dehydrogenase	no	no	no	no	no		chromosome	plus	240636	241661	1026	3920297	YP_498816	1288710	G1I0R-206		ATGATTAATCAAGTATATCAACTCGTTGCACCGAGACAGTTCGACGTCACATATAATAATGTTGATATTTATGGTAATCATGTCATCGTAAGACCTTTATACTTGTCTATTTGTGCAGCTGATCAAAGGTATTACACAGGTCGAAGAGATGAAAATGTACTACGCAAAAAATTACCAATGTCATTAGTTCATGAAGCTGTTGGTGAAGTTGTATTTGATAGTAAAGGGGTATTTGAAAAAGGTACGAAAGTAGTAATGGTACCGAATACACCTACAGAGCAACATCATATTATTGCGGAGAATTACTTAGCCTCTAGTTATTTTAGATCTAGTGGTTATGATGGTTTTATGCAAGACTACGTTGTGATGGCACATGATCGTATCGTTCCGCTGCCTAAT…	alcohol dehydrogenase	341	6.18286	38557.9	-0.0800586	1.1.1.405	Metabolism	Energy metabolism	Amino acids and amines	L-threonine 3-dehydrogenase	TIGR00692	27.1	Xylitol dehydrogenase	PF08240	ADH_N	Alcohol dehydrogenase GroES-like domain	CL0296	GroES	36.7			Cytoplasmic	Intracellular	no predicted signal peptide	0	88194029
SAOUHSC_A00219	CDS	SAUPAN001125000		SAOUHSC_A00219	hypothetical protein	hypothetical protein	no	no	no	no	no		chromosome	minus	241570	241857	288	3921321	YP_498817	1288711	G1I0R-3533		ATGTATTACCGTCTATTTTCATTTCATTTGCTTCTAATGTTTTTGTTTCGGTTAAATTCCTCAGAACAAATTGTCCTGATGTTAAATCGACACCTTCACTATGTCCTTCAATATATAACTGAACACGTTCCCAGTATATGTTATCAATATGTATTGCTTGTTTCGTTTTTGTCATTGTTATTCCCCCATCGGTTTATTAAATCGTCCATTTCAATACTGTTTTTCCCCAAGATGTCGATAAATCCATTTCAAACGCTTGGACGATATCTTGCATCGTACATACATTAA	hypothetical protein	95	9.85126	11510.7	0.598947								hypothetical protein									Cytoplasmic Membrane	N-terminally anchored (No CS)	no predicted signal peptide	0	88196672
SAOUHSC_00222	CDS	SAUPAN001126000	tarL'	SAOUHSC_00222	teichoic acid biosynthesis protein TagB	teichoic acid biosynthesis protein TagB	no	no	no	no	no		chromosome	plus	241836	243377	1542	3920298	YP_498818	1288712	G1I0R-207		ATGAAAATAGACGGTAATACATTTATATGTAGATTCAACGTCGCAATATTAGACGATGGGTATTATTTACCAATGGATAAATATTTATTTGTTTATCATGACCAGTTAGAGTATATTGGACAACTTAATCCAAATATTATTGATCAAGCTTATGCGGCATTAAATGAAGAGCAAATTGAAGAATACAATGAGCTGACTACACAAAATGGAAAAGTGAACTATTTATTAGCGTATGATGCTAAAGTTTTCCGTAAAGGTGGCGTATCACAACATACGGTCTATACCATTACTCCGGAAATAGCAAGTGACGTTAACGAATTTGTATTTGATATTGAAATCACCTTACCTCAAGAGAAATCAGGGGTCATTGCGACAAGTGCACACTGGCTTCATAAACAA…	teichoic acid biosynthesis protein TagB	513	6.52023	60183	-0.353411	2.7.8.14							Cell Wall and Capsule / "Gram-Positive cell wall components" / "Teichoic and lipoteichoic acids biosynthesis" / "Putative polyribitolphosphotransferase"	PF04464	Glyphos_transf	CDP-Glycerol:Poly(glycerophosphate) glycerophosphotransferase	CL0113	GT-B	341.7			Cytoplasmic Membrane	Intracellular	no predicted signal peptide	0	88194030
SAOUHSC_00223	CDS	SAUPAN001132000	tarF	SAOUHSC_00223	teichoic acid biosynthesis protein F	teichoic acid biosynthesis protein F	yes	yes	yes	no	no		chromosome	plus	243805	244974	1170	3920299	YP_498819	1288713	G1I0R-208		ATGATTAAAAATACAATTAAAAAATTGATAGAACATAGTATATATACGACTTTTAAATTACTATCAAAATTGCCAAACAAGAATCTAATTTATTTTGAAAGCTTTCATGGTAAACAATACAGCGACAACCCCAAAGCATTATATGAATACTTAACTGAACATAGCGATGCCCAATTAATATGGGGTGTGAAAAAAGGATATGAACACATATTCCAACAGCACAATGTACCATATGTTACAAAGTTTTCAATGAAATGGTTTTTAGCGATGCCAAGAGCGAAAGCGTGGATGATTAACACACGTACACCAGATTGGTTATATAAATCACCGCGAACGACGTACTTACAAACATGGCATGGCACGCCATTAAAAAAGATTGGTTTGGATATTAGTAACGTT…	teichoic acid biosynthesis protein F	389	6.86523	45960.9	-0.560668	2.7.8.45							Cell Wall and Capsule / "Gram-Positive cell wall components" / "Teichoic and lipoteichoic acids biosynthesis" / "CDP-ribitol:poly(ribitol phosphate) ribitol phosphotransferase"	PF04464	Glyphos_transf	CDP-Glycerol:Poly(glycerophosphate) glycerophosphotransferase	CL0113	GT-B	471.1			Cytoplasmic Membrane	Intracellular	no predicted signal peptide	0	88194031
SAOUHSC_00225	CDS	SAUPAN001133000	tarI	ispD	2-C-methyl-D-erythritol 4-phosphate cytidylyltransferase	2-C-methyl-D-erythritol 4-phosphate cytidylyltransferase	yes	yes	yes	no	no		chromosome	plus	245250	245966	717	3920300	YP_498820	1288714	G1I0R-209		ATGAAATACGCTGGTATTCTAGCTGGAGGTATAGGCTCAAGAATGGGTAACGTACCTTTACCTAAACAATTTTTAGATTTAGACAACAAACCGATTTTAATCCATACATTAGAAAAATTTATTTTAATTAATGATTTTGAAAAAATTATTATCGCGACGCCACAACAATGGATGACGCATACGAAAGATACACTTAGAAAATTCAAAATTTCTGATGAAAGAATTGAAGTCATTCAAGGTGGTAGCGATCGTAACGATACAATTATGAATATCGTTAAACATATTGAATCAACAAATGGTATTAACGATGACGATGTCATTGTGACACATGATGCAGTTAGACCATTTTTAACGCATCGTATTATTAAAGAAAATATTCAAGCTGCTTTAGAGTACGGT…	2-C-methyl-D-erythritol 4-phosphate cytidylyltransferase	238	5.36178	26656.4	-0.215546	2.7.7.40; 2.7.7.60	Metabolism	Biosynthesis of cofactors, prosthetic groups, and carriers	Other	2-C-methyl-D-erythritol 4-phosphate cytidylyltransferase	TIGR00453	156.7	Cell Wall and Capsule / "Gram-Positive cell wall components" / "Teichoic and lipoteichoic acids biosynthesis" / "2-C-methyl-D-erythritol 4-phosphate cytidylyltransferase (EC 2.7.7.60)"; "Cell Wall and Capsule" / "Gram-Positive cell wall components" / "Teichoic and lipoteichoic acids biosynthesis" / "ribitol-5-phosphate cytidylyltransferase (EC 2.7.7.40)"; "Fatty Acids, Lipids, and Isoprenoids" / …	PF01128	IspD	2-C-methyl-D-erythritol 4-phosphate cytidylyltransferase	CL0110	GT-A	145.9		SAOUHSC_01040; SAOUHSC_02494	no significant prediction	Intracellular	no predicted signal peptide	0	88194032
SAOUHSC_00226	CDS	SAUPAN001134000	tarJ	SAOUHSC_00226	hypothetical protein	threonine dehydrogenase or related Zn-dependent dehydrogenase	yes	yes	yes	no	no		chromosome	plus	245959	246984	1026	3920301	YP_498821	1288715	G1I0R-210		ATGATTAATCAAGTATATCAATTAGTTGCACCTAGACAATTTGAAGTTACGTATAACAACGTAGATATTTACAGTGACTATGTCATTGTACGTCCTTTATATATGTCAATTTGTGCTGCCGATCAAAGATATTATACTGGTAGCCGTGATGAGAATGTCTTATCTCAGAAATTGCCAATGTCTTTAATTCATGAAGGTGTTGGTGAGGTCGTATTTGACAGTAAAGGTGTGTTTAATAAAGGTACAAAAGTAGTTATGGTACCGAATACGCCGACAGAAAAAGACGATGTCATTGCTGAAAACTATTTAAAATCGAGCTACTTCAGATCAAGTGGACATGATGGGTTTATGCAAGATTTTGTGTTGCTAAATCATGATAGAGCTGTACCACTACCTGAT…	hypothetical protein	341	4.72469	38451.5	-0.0639296	1.1.1.405	Metabolism	Energy metabolism	Amino acids and amines	L-threonine 3-dehydrogenase	TIGR00692	27.3	Ribitol-5-phosphate 2-dehydrogenase (NADP(+)) (EC 1.1.1.405)	PF00107	ADH_zinc_N	Zinc-binding dehydrogenase	CL0063	NADP_Rossmann	35.2			Cytoplasmic	Intracellular	no predicted signal peptide	0	88194033
SAOUHSC_00227	CDS	SAUPAN001135000	tarL	SAOUHSC_00227	hypothetical protein	CDP-glycerol glycerophosphotransferase, TagB/SpsB family	yes	yes	yes	no	no		chromosome	plus	247006	248694	1689	3920302	YP_498822	1288716	G1I0R-211		TTGGTTAAAAGTAAGATATATATAGATAAAATCTATTGGGAACGTGTTCAGTTATTCGTTGAAGGACATAGTGAAAACCTAGATTTAGAAGATAGTAATTTTGTATTAAGAAATTTAACTGAGACACGTACAATGAAGGCGAATGATGTCAAAATAGATGGGAATCAATTCGTTTGTCGTTTCAATGTAGCTATCTTAGATAATGGTTATTACTTACCTGAAGATAAGTACTTATTAGTGAATGAGCAAGAACTTGATTATATTGCACAGTTAAACCCAGATGTGATTAATGATGCATATCAAAATCTAAAGCCAGAACAAGAAGAAGAATACAACGAATTAGAAACACAAAATGGTAAAATCAATTTCTTATTGCAGACTTACCTAAAAGAATTTAGA…	hypothetical protein	562	6.75603	66074.8	-0.41032	2.7.8.14							Cell Wall and Capsule / "Gram-Positive cell wall components" / "Teichoic and lipoteichoic acids biosynthesis" / "Putative polyribitolphosphotransferase"	PF04464	Glyphos_transf	CDP-Glycerol:Poly(glycerophosphate) glycerophosphotransferase	CL0113	GT-B	360.5			Cytoplasmic Membrane	Intracellular	no predicted signal peptide	0	88194034
SAOUHSC_00228	CDS	SAUPAN001136000	tarS	SAOUHSC_00228	hypothetical protein	glycosyltransferase involved in cell wall bisynthesis	no	no	no	no	no		chromosome	plus	248727	250451	1725	3920303	YP_498823	1288717	G1I0R-212		ATGATGAAATTTTCAGTAATAGTTCCAACATACAATTCAGAAAAGTATATAACAGAATTACTTAATAGCCTTGCGAAACAAGATTTTCCGAAAACTGAATTTGAAGTGGTTGTAGTTGATGACTGTTCAACAGATCAAACGTTACAAATAGTTGAAAAGTATCGCAATAAATTGAACTTGAAAGTAAGTCAACTCGAAACAAATTCTGGTGGTCCAGGTAAACCTAGAAATGTGGCGTTAAAACAAGCAGAAGGTGAATTTGTATTATTTGTGGACTCCGATGACTATATAAACAAAGAGACTTTAAAGGATGCAGCAGCATTTATTGATGAACATCACTCAGATGTCTTATTGATTAAAATGAAAGGTGTTAATGGTCGTGGTGTACCACAATCTATG…	hypothetical protein	574	7.17929	66313.5	-0.371777					putative glycosyltransferase, exosortase G-associated	TIGR03111	57.6	Glycosyl transferase family protein, putative	PF00535	Glycos_transf_2	Glycosyl transferase family 2	CL0110	GT-A	112			Cytoplasmic	Intracellular	no predicted signal peptide	0	88194035
SAOUHSC_00229	CDS	SAUPAN001138000	scdA	SAOUHSC_00229	cell wall biosynthesis protein ScdA	cell wall biosynthesis protein ScdA	no	no	no	no	no		chromosome	plus	250591	251265	675	3920304	YP_498824	1288718	G1I0R-213		ATGATAAATAAAAATGACATAGTAGCAGATGTAGTAACTGATTATCCGAAAGCAGCGGATATTTTTAGAAGTGTGGGAATAGATTTTTGTTGTGGCGGACAAGTAAGTATAGAAGCAGCAGCCTTAGAAAAGAAAAATGTAGATTTGAACGAATTATTACAGCGTCTCAACGACGTTGAACAAACGAATACACCAGGTTCGTTAAATCCTAAATTTTTAAATGTTTCATCACTTATTCAATATATTCAATCAGCATATCATGAACCTCTAAGAGAAGAATTTAAAAATTTAACACCTTATGTGACGAAGTTATCGAAAGTACATGGACCTAATCATCCATATTTAGTTGAGTTAAAAGAAACATACGATACATTTAAAAATGGCATGTTAGAGCATATG…	cell wall biosynthesis protein ScdA	224	4.79982	25484.8	-0.326786		Metabolism	Biosynthesis of cofactors, prosthetic groups, and carriers	Other	iron-sulfur cluster repair di-iron protein	TIGR03652	256	Nitrogen Metabolism / "Nitrogen Metabolism - no subcategory" / "Nitrosative stress" / "Nitric oxide-dependent regulator DnrN or NorA"; "Stress Response" / "Stress Response - no subcategory" / "Flavohaemoglobin" / "Nitric oxide-dependent regulator DnrN or NorA"	PF04405	ScdA_N	Domain of Unknown function (DUF542)	no clan defined	no clan defined	75.4			Cytoplasmic	Intracellular	no predicted signal peptide	0	88194036
SAOUHSC_00230	CDS	SAUPAN001139000	lytS	SAOUHSC_00230	two-component sensor histidine kinase	sensor histidine kinase	no	no	no	no	no		chromosome	plus	251527	253266	1740	3920305	YP_498825	1288719	G1I0R-214		ATGTTATTACTTGAGCGTGTAGGTTTAATTATTATTTTGGCCTATGTGTTGATGAATATTCCATATTTTAAAAACTTAATGAATCGTCGACGTACATGGAAAGCACGTTGGCAATTATGTATTATTTTCAGTTTGTTTGCCTTAATGTCTAATTTAACTGGTATCGTCATCGATCATCAACATAGTTTGTCAGGAAGTGTGTACTTCCGTTTAGATGATGATGTATCTTTAGCTAACACACGTGTATTAACGATAGGTGTCGCAGGATTAGTTGGTGGCCCTTTTGTAGGTCTATTTGTTGGCGTTATTTCAGGTATTTTCAGAGTGTATATGGGTGGGGCGGATGCACAAGTTTATCTTATCTCATCTATATTTATTGGTATAATTGCTGGTTATTTT…	two-component sensor histidine kinase	579	8.30556	64482.6	0.138342	2.7.13.3	Signal transduction	Signal transduction	Two-component systems	phosphate regulon sensor kinase PhoR	TIGR02966	21.7	Regulation and Cell signaling / "Programmed Cell Death and Toxin-antitoxin Systems" / "Murein hydrolase regulation and cell death" / "Autolysis histidine kinase LytS"	PF07694	5TM-5TMR_LYT	5TMR of 5TMR-LYT	CL0315	Gx_transp	176.1			Cytoplasmic Membrane	Multi-transmembrane	no predicted signal peptide	6	88194037
SAOUHSC_00231	CDS	SAUPAN001140000	lytR	SAOUHSC_00231	two-component response regulator	DNA-binding response regulator, LytR/AlgR family	no	no	no	no	no		chromosome	plus	253269	254009	741	3920306	YP_498826	1288720	G1I0R-215		ATGAAAGCATTAATCATAGATGATGAGCCATTAGCACGTAATGAATTAACATATTTATTAAATGAAATTGGTGGTTTTGAAGAAATTAATGAGGCAGAAAATGTAAAAGAAACATTGGAAGCACTACTGATCAATCAATATGACATTATATTTTTAGATGTCAATTTAATGGATGAAAATGGGATCGAATTAGGAGCTAAGATTCAAAAGATGAAAGAGCCACCTGCGATTATTTTTGCAACTGCACATGACCAATACGCAGTACAGGCATTTGAATTAAATGCGACAGACTATATTTTGAAACCGTTTGGTCAAAAACGTATTGAACAAGCAGTCAATAAAGTGCGTGCGACTAAAGCCAAAGATGATAATAACGCAAGTGCAATTGCGAATGATATG…	two-component response regulator	246	5.90882	28221.1	-0.356098		Signal transduction	Regulatory functions	DNA interactions	heavy metal response regulator	TIGR01387	42.9	Regulation and Cell signaling / "Programmed Cell Death and Toxin-antitoxin Systems" / "Murein hydrolase regulation and cell death" / "Autolysis response regulater LytR"	PF04397	LytTR	LytTr DNA-binding domain	CL0049	Tudor	100.2			Cytoplasmic	Intracellular	no predicted signal peptide	0	88194038
SAOUHSC_00232	CDS	SAUPAN001141000	lrgA	SAOUHSC_00232	murein hydrolase regulator LrgA	murein hydrolase regulator LrgA	no	no	no	no	no		chromosome	plus	254122	254565	444	3920307	YP_498827	1288721	G1I0R-216		ATGGTCGTGAAACAACAAAAAGACGCATCAAAACCAGCACACTTTTTTCACCAAGTCATTGTAATTGCTTTAGTACTCTTTGTATCGAAAATAATTGAATCATTTATGCCAATTCCTATGCCTGCATCAGTAATCGGTTTAGTATTATTATTTGTATTATTATGTACTGGTGCTGTTAAGTTAGGCGAAGTCGAAAAAGTAGGAACGACACTAACAAATAACATTGGCTTACTCTTCGTACCAGCCGGTATCTCAGTTGTTAACTCTTTAGGTGTCATTAGCCAAGCACCATTTTTAATCATTGGACTAATAATCGTCTCAACAATACTATTACTTATTTGTACTGGCTATGTCACACAAATTATTATGAAAGTTACTTCGAGATCTAAAGGTGACAAA…	murein hydrolase regulator LrgA	147	10.0032	15780.1	0.904082								Regulation and Cell signaling / "Programmed Cell Death and Toxin-antitoxin Systems" / "Murein hydrolase regulation and cell death" / "Antiholin-like protein LrgA"	PF03788	LrgA	LrgA family	no clan defined	no clan defined	85.2			Cytoplasmic Membrane	Multi-transmembrane	no predicted signal peptide	4	88194039
SAOUHSC_00233	CDS	SAUPAN001142000	lrgB	SAOUHSC_00233	antiholin-like protein LrgB	antiholin-like protein LrgB	no	no	no	no	no		chromosome	plus	254558	255259	702	3920308	YP_498828	1288722	G1I0R-217		ATGATTAACCACTTAGCACTAAACACACCTTACTTCGGAATACTGTTATCCGTTATACCATTTTTCTTAGCGACCATATTATTTGAAAAAACTAATCGTTTCTTCTTATTCGCACCGCTATTTGTCAGTATGGTATTTGGTGTGGCCTTCCTCTATTTAACAGGCATTCCGTATAAGACTTACAAAATAGGTGGAGACATTATTTACTTCTTCTTAGAACCGGCAACAATCTGTTTTGCGATTCCGTTATATAAAAAGCGTGAAGTGCTTGTTAAACATTGGCATCGTATCATCGGAGGTATTGGTATCGGTACAGTTGTAGCGTTATTAATTATTTTAACTTTTGCGAAGTTAGCACAATTTGCCAATGATGTTATTTTATCAATGTTACCTCAAGCA…	antiholin-like protein LrgB	233	10.0614	25097.2	1.1176			Hypothetical proteins	Conserved	TIGR00659 family protein	TIGR00659	165.7	Regulation and Cell signaling / "Programmed Cell Death and Toxin-antitoxin Systems" / "Murein hydrolase regulation and cell death" / "LrgA-associated membrane protein LrgB"	PF04172	LrgB	LrgB-like family	no clan defined	no clan defined	221.4			Cytoplasmic Membrane	Multi-transmembrane	no predicted signal peptide	7	88194040
SAOUHSC_00234	CDS	SAUPAN001143000	bglR	SAOUHSC_00234	hypothetical protein	DNA-binding transcriptional regulator, GntR family	no	no	no	no	no		chromosome	minus	255367	256071	705	3919254	YP_498829	1288723	G1I0R-218		TTGTTAAAGTATGAACATATTGCTAAGCAACTTAATGCGTTTATACATCAATCTAATTTCAAACCCGGTGATAAATTGCCAAGCGTGACGCAATTAAAAGAACGTTATCAAGTAAGTAAGAGTACTATCATTAAAGCATTAGGCTTATTGGAACAAGATGGTTTGATCTATCAAGCACAAGGCAGTGGTATTTATGTGAGAAATATTGCTGATGCCAATCGTATCAACGTCTTTAAGACTAATGGTTTCTCTAAAAGTTTAGGTGAACACCGAATGACAAGTAAGGTACTTGTTTTTAAGGAGATTGCAACGCCACCTAAATCTGTACAAGATGAGCTCCAATTAAATGCAGATGATACCGTCTACTATTTAGAGCGATTAAGATTCGTGGACGATGAT…	hypothetical protein	234	7.67897	27013.6	-0.359829		Signal transduction	Regulatory functions	DNA interactions	trehalose operon repressor	TIGR02404	112.2	Transcriptional regulator, GntR family	PF07702	UTRA	UTRA domain	CL0122	UTRA	91.7	Beta-glucoside-6-phosphate		Cytoplasmic	Intracellular	no predicted signal peptide	0	88194041
SAOUHSC_00235	CDS	SAUPAN001145000		SAOUHSC_00235	hypothetical protein	phosphotransferase system IIA component	no	no	no	no	no		chromosome	plus	256220	257011	792	3919255	YP_498830	1288724	G1I0R-219		ATGAGCAATAAATATAAAGAACAAGCCCAAGACATTCTTACAGCTGTAGGTGGTGTCGAAAACATTGTTGATGCAACGTATGATACGAAGTGCATTACAATTCATATGCAACATACAATTCCTTCTACAGCAAATGAAGTGAAACAAATAGTTGATGTGACATCTGTAGCAGAAAATGATACGCAGTTAGTCATAAAATTAAATGGAAATGTCGATGAAGTGTATCAGCAATTACAGCGATTAATTAAGAATGCTAATGTCGAAGAGAGTGAGAATACTGACAATATTAATAGTCAAGATACAAGTTATACACCTCAAGTAAAAGTAACAACACCAATTTTAGTGAAAGCACCAATCGCTGGTCGTCGTATTTTACTTAAAGAAGTAAGAGATTCAATT…	hypothetical protein	263	4.71001	29136.9	-0.180608					PTS system, beta-glucoside-specific IIABC component	TIGR01995	170.1	Carbohydrates / "Aminosugars" / "Chitin and N-acetylglucosamine utilization" / "PTS system, N-acetylglucosamine-specific IIA component"; "Carbohydrates" / "Aminosugars" / "Chitin and N-acetylglucosamine utilization" / "PTS system, N-acetylglucosamine-specific IIB component (EC 2.7.1.69)"; "Carbohydrates" / "Aminosugars" / "Chitin and N-acetylglucosamine utilization" / "PTS system, N-acetylglucosa…	PF00358	PTS_EIIA_1	phosphoenolpyruvate-dependent sugar phosphotransferase system, EIIA 1	CL0105	Hybrid	150.8			Cytoplasmic Membrane	Intracellular	no predicted signal peptide	0	88194042
SAOUHSC_00236	CDS	SAUPAN001146000	bglA	SAOUHSC_00236	6-phospho-beta-glucosidase	beta-glucosidase/6-phospho-beta-glucosidase/beta-galactosidase	no	no	no	no	no		chromosome	plus	257027	258463	1437	3919256	YP_498831	1288725	G1I0R-220		ATGACAAAATTACCGCAAAATTTCATGTGGGGTGGCGCTCTTGCCGCAAATCAATTTGAAGGTGGATATGATAAAGGTGGTAAAGGGTTAAGTGTAATTGATGTTATGACGAGTGGTGCACATGGCAAAGCACGTCAGATTACAGAATCTATAGATCCCAATCACTATTATCCAAATCATGAAGGTATTGATTTTTATCATCGTTATAAGGAAGATATTGCCTTGTTTAAAGAAATGGGATTGAAATGTTTACGTACGTCGATTGCGTGGACACGTATCTTTCCGAATGGGGATGAAGATGTGCCAAATGAAGAAGGACTCGCCTTTTATGATCGTATCTTTGATGAATTAATTGCACAAGGTATTGAACCTGTTGTGACGTTATCACATTTTGAGATG…	6-phospho-beta-glucosidase	478	5.11616	54708.2	-0.373222	3.2.1.86				beta-galactosidase	TIGR03356	306.6	6-phospho-beta-glucosidase (EC 3.2.1.86)	PF00232	Glyco_hydro_1	Glycosyl hydrolase family 1	CL0058	Glyco_hydro_tim	445.1			Cytoplasmic	Intracellular	no predicted signal peptide	0	88194043
SAOUHSC_00237	CDS	SAUPAN001152000		SAOUHSC_00237	hypothetical protein	ubiquinone/menaquinone biosynthesis C-methylase UbiE	no	no	no	no	no		chromosome	minus	258896	259657	762	3919257	YP_498832	1288726	G1I0R-221		ATGTCTAAAGAAGCTGGTCATACATTTTTAGCTAAATTAGGAAAAACTCGTCTACGCCCCGGTGGTAAAGAAGCAACAGATTGGTTAATACAACAAGGGGCATTTTCACAAGATAAACAAGTGTTAGAAGTGGCATGTAATATGTGCACAACATCTATTTATCTAGCTCATACATATGGCTGTCACATTCAAGGCGTTGATATAAATAAGAAAGCATTAGAAAAAGCACAGGAAAACATTTCAGCAGCAGGTCTTGAATCATATATTCAAGTTCAACAAGCGAATGCTGTTAAATTGCCCTTTGATGACAATCAATTCGATATCGTTTTAAATGAAGCAATGTTAACAATGTTACCCATCGCCATAAAGGAAAAAGCATTACGCGAGTACTACCGAGTC…	hypothetical protein	253	9.42825	28346.8	-0.183399		Metabolism	Biosynthesis of cofactors, prosthetic groups, and carriers	Menaquinone and ubiquinone	ubiquinone/menaquinone biosynthesis methyltransferase	TIGR01934	58.6	2-heptaprenyl-1,4-naphthoquinone methyltransferase (EC 2.1.1.163); "2-methoxy-6-polyprenyl-1,4-benzoquinol methylase (EC 2.1.1.201)"	PF13649	Methyltransf_25	Methyltransferase domain	CL0063	NADP_Rossmann	71.6			Cytoplasmic	Intracellular	no predicted signal peptide	0	88194044
SAOUHSC_00238	CDS	SAUPAN001153000		SAOUHSC_00238	hypothetical protein	hypothetical protein	no	no	no	no	no		chromosome	plus	259676	259810	135	3919258	YP_498833	1288727	G1I0R-222		TTGATAATTATTATCATTAATATAGCATATTTATATGCGATAATTTGGAAGTTAAAAAGATTACAAAAAATTGTCACTTCATTTATAACTAAACATGAGTCAACAAGCATAGGTTTAGTGGAAAATTATTTCTAA	hypothetical protein	44	10.0544	5199.27	0.765909								hypothetical protein									Cytoplasmic Membrane	Intracellular	no predicted signal peptide	0	88194045
SAOUHSC_00239	CDS	SAUPAN001154000	rbsK	SAOUHSC_00239	ribokinase	sugar or nucleoside kinase, ribokinase family	no	no	no	no	no		chromosome	minus	259908	260822	915	3919259	YP_498834	1288728	G1I0R-223		ATGACCAACAAAGTTGTTATTTTAGGTTCAACGAATGTCGATCAATTTTTAACAGTTGAAAGATATGCACAACCAGGCGAAACATTACATGTTGAAGAAGCACAAAAAGCATTCGGCGGAGGTAAAGGTGCCAACCAGGCTATTGCCACTGCACGCATGCAAGCAGACACAACATTTATTACTAAAATTGGCACTGATGGCGTTGCTGATTTCATCTTAGAAGATTTTAAAGTAGCTCATATTGATACATCATATATTATCAAAACAGCTGAAGCAAAAACGGGCCAAGCCTTTATCACTGTGAATGCAGAAGGACAAAACACCATCTATGTTTATGGTGGTGCGAATATGACGATGACACCTGAAGATGTTATTAACGCAAAAGACGCTATAATCAAT…	ribokinase	304	4.6011	32448.5	0.0286184	2.7.1.15	Metabolism	Energy metabolism	Sugars	ribokinase	TIGR02152	379.2	Carbohydrates / "Monosaccharides" / "Deoxyribose and Deoxynucleoside Catabolism" / "Ribokinase (EC 2.7.1.15)"; "Carbohydrates" / "Monosaccharides" / "D-ribose utilization" / "Ribokinase (EC 2.7.1.15)"	PF00294	PfkB	pfkB family carbohydrate kinase	CL0118	Ribokinase	227.8			Cytoplasmic	Intracellular	no predicted signal peptide	0	88194046
SAOUHSC_00240	CDS	SAUPAN001155000	rbsD	SAOUHSC_00240	D-ribose pyranase	D-ribose pyranose/furanose isomerase RbsD	no	no	no	no	no		chromosome	minus	260850	261254	405	3919260	YP_498835	1288729	G1I0R-224		ATGAAAAAATCAGCTGTTTTAAATGAACATATTTCAAAAGCAATCGCGACAATTGGTCATTTTGATTTATTAACGATTAATGACGCTGGCATGCCAATTCCAAATGATCATCGTCGTATCGACCTAGCTGTAACTAAAAACTTACCACGCTTTATTGATGTCTTAGCTACAGTGTTAGAAGAAATGGAAATCCAAAAAATATACTTAGCAGAAGAAATAAAAGAACATAACCCTACACAATTGCAACAAATTAAACAATTGATTTCATCGGAAATCGAAATCATTTTCATTCCTCACGAAGAAATGAAAAGTAACTTAGCTCACCCATTAAATAAAGGTAATATTCGTACTGGTGAAACAACGCCCTACTCTAATATTGCATTAGAATCGAATGTTACT…	D-ribose pyranase	134	5.9179	15165.4	-0.214179	5.4.99.62							Carbohydrates / "Monosaccharides" / "D-ribose utilization" / "Ribose ABC transport system, high affinity permease RbsD (TC 3.A.1.2.1)"	PF05025	RbsD_FucU	RbsD / FucU transport protein family	CL0101	PELOTA	140.4			Cytoplasmic	Intracellular	no predicted signal peptide	0	88194047
SAOUHSC_00241	CDS	SAUPAN001156000	rbsU	SAOUHSC_00241	hypothetical protein	glucose uptake protein GlcU	no	no	no	no	no		chromosome	minus	261269	262150	882	3919261	YP_498836	1288730	G1I0R-225		ATGAGCATTGTTGCATTACTTATCGGGTTAGGCCCCTTAATTGGCTGGGGCTTCTTCCCAACAGTCGCTTCAAAGTTTGGTGGTAAACCTGTACATCAAATTATCGGTGCTACTGTAGGTACGTTAATCTTCGCTATTTTATTAGCCGTAGTCACATCAAGTGGCTTCCCTACTGGAACCAATTTGCTATTCGCCTTATTATCAGGTGCAGGATGGGGATTCGGACAAATCATTACATTTAAAGCGTTCGAATTAGTCGGCTCATCTCGTGCCATGCCAGTCACAACAGCATTCCAATTATTAGGCGCATCTTTATGGGGTGTCTTTGCATTAGGAAATTGGCCAGGCATTGGTCATAAAATCATTGGATTTACAGCTTTAGTCGTTATTCTAATTGGA…	hypothetical protein	293	10.7683	31243.1	0.896587		Metabolism	Transport and binding proteins	Carbohydrates, organic alcohols, and acids	RhaT L-rhamnose-proton symporter family protein	TIGR00776	257.4	Carbohydrates / "Monosaccharides" / "D-ribose utilization" / "Putative ribose uptake protein RbsU, GRP transporter family (TC 2.A.7.5)"	PF06800	Sugar_transport	Sugar transport protein	CL0184	DMT	363			Cytoplasmic Membrane	Multi-transmembrane	no predicted signal peptide	10	88194048
SAOUHSC_00242	CDS	SAUPAN001157000	rbsR	SAOUHSC_00242	hypothetical protein	catabolite control protein A	no	no	no	no	no		chromosome	minus	262382	263380	999	3919262	YP_498837	1288731	G1I0R-226		ATGAAAAAAGTGTCAATTAAAGATGTTGCTAGAGAAGCTGGTGTATCAGTTACAACTGTGTCACATATTTTAAATCATAATGATAGTCGTTTTTCCGCAACAACGATAAAAAACGTACATGCTGTTTCAGAACGTTTAGGCTATGCCCCTAATAAACATGCAAAACAATTGCGCGGCAGTAAAATTCAAACTATTGGCGTCATTTTGCCTAGCTTAACAAATCCGTTTTTCTCAGCACTGATGCAAAGTATTCATGACCATAAACCATCTGATGTTGATTTATGCTTTTTAACATCTACAGCAACTGATTTGTATGACAATATTAAACATTTAATTGATCGAGGTATTGACGGATTAATTATCGCACAATACATATCATCCCCGGACGCCCTAAATAAC…	hypothetical protein	332	6.76486	36657.7	-0.0650602		Signal transduction	Regulatory functions	DNA interactions	catabolite control protein A	TIGR01481	172.7	Carbohydrates / "Monosaccharides" / "D-ribose utilization" / "Ribose operon repressor"	PF13377	Peripla_BP_3	Periplasmic binding protein-like domain	CL0144	Periplas_BP	122.2	Ribose		Cytoplasmic	Intracellular	no predicted signal peptide	0	88194049
SAOUHSC_00243	CDS	SAUPAN001158000		SAOUHSC_00243	NADH dehydrogenase subunit	NADH dehydrogenase subunit	no	no	no	no	no		chromosome	plus	263531	263710	180	3919263	YP_498838	1288732	G1I0R-227		TTGAGACGAGAGAATATATTATTAAGGTTAATACCTTTTAATGATTATGATAACAAGAATTTTAAAATGTTTATTGTGATTAAAAATACAAAAGTCATTATTTTAAAGAATAAAATATTTGTTTTTGAACAAAGTATTAAAAAACATAACGAAATGATGTATATTGAACTATGTGATTGA	NADH dehydrogenase subunit	59	10.0226	7294.74	-0.167797								Truncated NADH dehydrogenase subunit									no significant prediction	Intracellular	no predicted signal peptide	0	88194050
SAOUHSC_00244	CDS	SAUPAN001159000		SAOUHSC_00244	hypothetical protein	ATP-dependent 26S proteasome regulatory subunit	no	no	no	no	no		chromosome	plus	263760	264152	393	3919264	YP_498839	1288733	G1I0R-228		ATGCAATTCAAATTAAAAGAAGAAGAGATTATTAGTTTTTTAGAATTGAAATATCCAGAAAAAGAGTTCGAATATGGTCGTTTGTTAGTTGGACAACATAAACGTGATGATTTAGATGTTTATTACTTTGGTGATACGTTTTTAATGTGCACGATTATTTCATTCAAGACATTTGAAATTAAAGAAACAGTAGAATTATCATATGATGCTGTTAATCGTATTGTGTTAAAAGATGGATGGTTATTTAGAAAAATGAGAATAGAAACAATGCAAAAAGTGTTAAAATACGGTACATCTAAATTAATGTTAACTGATTTTCAAAAAGAGAATTATAATAAATATATTCAAGGTCAGAAACAACGCGTGATATTTGAAAATGGCCATTTTGTCTAA	hypothetical protein	130	8.38773	15765.2	-0.431538								FIG01108649: hypothetical protein									Cytoplasmic	Intracellular	no predicted signal peptide	0	88194051
SAOUHSC_00245	CDS	SAUPAN001160000		SAOUHSC_00245	putative transposase	putative transposase	no	no	no	no	no		chromosome	plus	264380	264784	405	3919265	YP_498840	1288734	G1I0R-3534		TTGAAATACTTTAAAAAAATAAGACACTTTGCCCAACTTACACTACCAATAAAAACTTCTGTTAGAATTCCTCAAAATGATATTTCGCGACATGTTAATGAAATTGTTGAAACGATACCTGATAGCAAATTCGATGAATTCAGACATCATCGTGGCGCAACATCCTATCATCCAAAGATGATGTTAAAAATCATCTTATATGCATATACTCAATCTGTATTTTCTGGTCGTAGAATAGAGAAATTACTTCATGACAGTATTCGAATGATGTGGTTAGCTCAAGATCAAACACCTTCTTATAAAACTATTAATCGTTTTAGAGTGAATCCTAATACTGATGCGTTAATTGAATCTTTATTTATTCAGTTCGCTTATTTTTCTTGGATTTCTTGTATATCA…	putative transposase	134	10.3181	16002.5	-0.283582								IS1272-like transposase, degenerate	PF05598	DUF772	Transposase domain (DUF772)	no clan defined	no clan defined	61.8			Cytoplasmic	Intracellular	no predicted signal peptide	0	88194052
SAOUHSC_00246	CDS	SAUPAN001161000		SAOUHSC_00246	drug transporter	drug resistance MFS transporter, drug:H+ antiporter-2 (14 Spanner) (DHA2) family	no	no	no	no	no		chromosome	minus	264825	266201	1377	3919266	YP_498841	1288735	G1I0R-229		GTGAATAACACACAATCTTCACCACGCAGTAATATTATTATTGCGATTATGTTGTCTGCATTAACATATTGGTTGTTTGCACAATCATTTATTAATATAGGACCTCTCGTTGGTCAAACATATCAAACCTCTCCTGCCGTGTTAAATTTATCTATTAGTTTAACTTCCTTCGCCACAGGTATCTTCATGGTGGCTGCAGGTGATATTGCTGATAAAATAGGACAACTGAGAATGACATACATGGGTCTCATAATCAGTATGTTTGCATCTCTTCTATTAATTATATCGGACATCACTGCACTGCTCATCATCGGTAGAATTTTACAAGGTCTATCAGCAGCTATCTTGTTACCTTCAACAGTTGGCGTGTTAAATAATCAATTTAAAGGAGAACATTTA…	drug transporter	458	10.1683	49056.3	0.974891		Cellular processes; Metabolism	Cellular processes; Transport and binding proteins	Toxin production and resistance; Other	drug resistance MFS transporter, drug:H+ antiporter-2 (14 Spanner) (DHA2) family	TIGR00711	133.3	FIG01108109: hypothetical protein	PF07690	MFS_1	Major Facilitator Superfamily	CL0015	MFS	137.1			Cytoplasmic Membrane	Multi-transmembrane	no predicted signal peptide	14	88194053
SAOUHSC_00247	CDS	SAUPAN001162000		SAOUHSC_00247	hypothetical protein	penicillin V acylase or related amidase, Ntn superfamily	no	no	no	no	no		chromosome	plus	266435	267427	993	3919267	YP_498842	1288736	G1I0R-230		ATGTGCACAGGATTCACAATACAAACTTTAAATAATCAAGTACTTCTTGGACGCACGATGGATTATGATTATCCATTAGATGGTTCGCCAGCAGTGACGCCTAGAAATTATCGTTGGAAATCTTGCACTGGCACGACAGGCCAAACGCAATATGGCTTTATTGGCACAGGAACAGATATGGAAGGTTTTATTTATGGTGATGGTGTTAATGAACATGGCGTTGCCATTTCAACACAATATTTCCGAGGTTATAGTTCATATGGATCAACACACAAAGCGGACGCGATGAATATTACGCAAAATGAAATTGTGACATGGATTTTGGGATATACAACAAGCATTGAAGATATGAAACAACAAGCATCCCAAATACATGTTGTAGCTGTATATTTAAATGAC…	hypothetical protein	330	5.51631	37048.5	-0.32697								Penicillin V acylase	PF02275	CBAH	Linear amide C-N hydrolases, choloylglycine hydrolase family	CL0052	NTN	243			Cytoplasmic	Intracellular	no predicted signal peptide	0	88194054
SAOUHSC_00248	CDS	SAUPAN001163000	lytM	SAOUHSC_00248	peptidoglycan hydrolase	peptidoglycan hydrolase	no	no	no	no	no		chromosome	plus	267753	268703	951	3919268	YP_498843	1288737	G1I0R-231		ATGAAAAAATTAACAGCAGCAGCGATTGCAACGATGGGCTTCGCTACATTTACAATGGCGCATCAAGCAGATGCAGCAGAAACGACAAACACCCAACAAGCACATACACAAATGTCAACACAATCACAAGACGTATCTTATGGTACTTATTATACAATTGATTCTAATGGGGATTATCATCACACACCTGATGGTAACTGGAATCAAGCAATGTTTGATAATAAAGAATATAGCTATACATTCGTAGATGCTCAAGGACATACGCATTATTTTTATAACTGTTATCCAAAAAATGCAAATGCCAATGGAAGCGGCCAAACATATGTGAATCCAGCAACAGCAGGAGATAACAATGACTACACAGCGAGTCAAAGCCAACAGCATATTAATCAATATGGT…	peptidoglycan hydrolase	316	6.67629	34316.3	-0.94462	3.4.24.75	Genetic information processing	Transcription	DNA-dependent RNA polymerase	DNA-directed RNA polymerase, beta' subunit	TIGR02386	11.2	Protein Metabolism / "Protein degradation" / "EC 3.4.24.- Metalloendopeptidases" / "Glycyl-glycine endopeptidase LytM precursor (EC 3.4.24.75)"	PF01551	Peptidase_M23	Peptidase family M23	CL0105	Hybrid	94.2			Extracellular	Secretory(released) (with CS)	signal peptide predicted	0	88194055
SAOUHSC_00249	CDS	SAUPAN001164000		SAOUHSC_00249	hypothetical protein	ABC-type multidrug transport system, ATPase component	no	no	no	no	no		chromosome	minus	268755	269414	660	3919269	YP_498844	1288738	G1I0R-232		ATGATAGAAATTAATAACCTTTCAAAGCGTTACCGTAACAAACAGATTTTCAATCATTTAACTATGTCCTTTGATAGTAATCGTTTAACCGTATTACTTGGTGATAATGGTGCTGGAAAATCAACATTACTTCGTATGATTGCTGGTATTGAAAAAGCTAATGATGGAACTATCAACTATTTCGGCGAAAAATGGAATCAAAGACAAATACAAAATCACATCGGTTATGTGCCACAAGACATTGCGTTATTTGAACACATGACAGTGGCTGAAAACATTAAATTTTTTAAATCACTTTGTAAAAATCCAATTAACGATACAACTATCAACGAATATTTACAGCAATTAAACTTTGATGATACGTCTGCCAAAGTATCTACATTGTCCGGTGGGAATAAA…	hypothetical protein	219	7.27079	25161.7	-0.33105		Metabolism	Transport and binding proteins	Carbohydrates, organic alcohols, and acids	ABC transporter, ATP-binding subunit, PQQ-dependent alcohol dehydrogenase system	TIGR03864	143.2	ABC transporter ATP-binding protein	PF00005	ABC_tran	ABC transporter	CL0023	P-loop_NTPase	110.1			Cytoplasmic Membrane	Intracellular	no predicted signal peptide	0	88194056
SAOUHSC_00250	CDS	SAUPAN001165000		SAOUHSC_00250	hypothetical protein	YhgE/Pip N-terminal domain	no	no	no	no	no		chromosome	minus	269428	270348	921	3919270	YP_498845	1288739	G1I0R-233		ATGAAGCCTTATATACAACTTGTTGTGTTCAAGCAATGGTTACAATACATCTTGCTCGTAACAACCATTGTCATCGCACTCGTACTTATTGGTATCGGTTACCGTGTAGCACATGACAACTTCAAAATACCGATTACCATTCAAGATTTAGACCAAACCACTGCATCAAAATCATTCGTCAATAAAATTAAACAATCTGACTATGTAACTATTAAAAAAGTCGATGAAGATGAAAGCTATATTGAAGATGATGTTACTAAAAAGGAAGCTATTTTAAGTATGCAAATTCCTAAAGGTTTCTCTCAAAAATTAAAAGAGAACCGTTTAAAAGAAACGATACAGTTATATGGTAGAGATGACTTTATAGGTGGTATTGCTGTAGAAATTGTTAGTAGTTCA…	hypothetical protein	306	9.43777	35409.6	0.376797					YhgE/Pip N-terminal domain	TIGR03061	15	FIG01107872: hypothetical protein	PF12698	ABC2_membrane_3	ABC-2 family transporter protein	CL0181	ABC-2	44.9			Cytoplasmic Membrane	Multi-transmembrane	no predicted signal peptide	5	88194057
SAOUHSC_00251	CDS	SAUPAN001166000		SAOUHSC_00251	hypothetical protein	hypothetical protein	no	no	no	no	no		chromosome	minus	270345	271511	1167	3919271	YP_498846	1288740	G1I0R-234		ATGAAAACAATACATTTGTTTCGCATCTACCACTCTTTTTTATTGAAAAAGTGGTATTTGATTATCTATTTACTATTTATATTAGCGGCACTCCTTATTACATTAACGACAATCCAACATGTAACAGAAGATGACAATCATTTTAATATAGGTGTCGTAGATAAAGATCAATCAAGTGAAACGAAATTAATCTTAAACTCTATTGGTAAAGGGAGTAACCTAGGAAAAAACGTGAGCATTAAAGCATATGATGATAAGCAAGCACATACTTTGTTAAAAAAACATAAACTTCAAGGCTATTTTGTTTTTGATAAAGGTATGACCAAGGCATTTTATAAACAAGGCGAACTACCAATTTCAGTATATACATATGATCAACAATCCATGAAAAGTGTCGTG…	hypothetical protein	388	9.70298	44535.4	0.529897								FIG01108048: hypothetical protein	PF12698	ABC2_membrane_3	ABC-2 family transporter protein	CL0181	ABC-2	82			Cytoplasmic Membrane	Multi-transmembrane	no predicted signal peptide	6	88194058
SAOUHSC_00253	CDS	SAUPAN001168000		SAOUHSC_00253	hypothetical protein	hypothetical protein	no	no	no	no	no		chromosome	minus	271579	273102	1524	3919272	YP_498847	1288741	G1I0R-235		ATGTCTAAAAAGTTAAAAATTATAATTCCTATTATTATTGTCTTACTATTAATAGGTGGAATCGCATGGGGAGTTTATGCATTTTTTGCTAATACACCGAAAAATACATACCTAAAAAGTGAACAACAAACAGCAAAAATGTATAAAGATTATTTTAATGACCGTTTTGAAAATGAAGTGAAGTTCCAAGAAAAGATGAAAGATAATTCGTTTTTATCTTCATTAGAATTAAGCGCAGATGCATCAGATGAAATTGTTAAAGGGCTTGGCATTCCTAAATCTGTTGTTAATGCATCGAAAATTAAAATGTCATATGGACATGATCCTAAAAAAGAGAAATCAATGATTAATCTTGAACCAACAATCGCAGACTCTGCATTAGGGAAATTCCAGTTAGCT…	hypothetical protein	507	8.35346	57922.1	-0.898422								FIG01108182: hypothetical protein	PF12738	PTCB-BRCT	twin BRCT domain	CL0459	BRCT-like	13			no significant prediction	N-terminally anchored (No CS)	no predicted signal peptide	1	88194059
SAOUHSC_00254	CDS	SAUPAN001171000		SAOUHSC_00254	hypothetical protein	cytochrome b559, alpha subunit	no	no	no	no	no		chromosome	plus	273373	274026	654	3919196	YP_498848	1288742	G1I0R-236		ATGGAATTGAAAGTCGATGATTTTGTAAAGAATATAAAAAGACCATACTTGACTGTATTGGGAGTATTTGTAGTTGCAGTTTCATTATTTTTTGACGCGATTATGTTTTTCTACGCTAAACTATATGATAAATTGCCTATGTATTTACTGGTGTTTATGGCCTTTACAGCTGTAATTTTGATTATGATGTACATACAAGAGAAAAATGAAAATTACAAAGTTGAAAAAAGATATGTGGTTAGATATCTCACACTTAACGTTATTGTGGGATATACTTTGCCATTGCTTTTTGTATCTATTTACGTTTTTGGTGTAGTCGGTTTTGGATTTGATGTTTTCAATTATTGTCTAGGTATTATCTTGATGTTATTTATTTCTTGGTTAGGTTTATTTTTATTT…	hypothetical protein	217	6.71765	25183	0.82765		Metabolism	Energy metabolism	Photosynthesis	cytochrome b559, alpha subunit	TIGR01332	11.9	FIG01108255: hypothetical protein	PF16882	DUF5079	Domain of unknown function (DUF5079)	no clan defined	no clan defined	243.2			Cytoplasmic Membrane	Multi-transmembrane	no predicted signal peptide	6	88194060
SAOUHSC_00255	CDS	SAUPAN001173000		SAOUHSC_00255	hypothetical protein	LPXTG cell wall anchor domain	no	no	no	no	no		chromosome	plus	274060	274647	588	3919197	YP_498849	1288743	G1I0R-237		ATGATAATTTTTATTTTAATAACAATATTTGCTATTTATTATATAGCTATGATTGCTAGTTTGTTTAAAAGTGAAGGTTTTTCAATAATAGGTTTAATATTAGATGTTGTTATAATGGGGACATTGATTTTTTACTATTTTATAGGCGCTCGCTTTGTTGATCATGATTTAAGCAACTTTTTAATGTTTATGGATACTGGATCATATATTTTTATGTACTTTGCAATTAAGTGTTTATGGGTGAAACCTAAGGTAGTAAATTATTTGATTGCAAAAGAATTGGGTGAATCTAAAGAGGTCATTGAAGAGCAGGAATTAGATTTACAGACATCAAAGATAAGAGGTATCTACTTTTTCATTATTTCAGTAGTGATGTTAATTATCACTAAATTAAGAATG…	hypothetical protein	195	8.36398	22572.4	1.10974		Cell structure	Cell envelope	Other	LPXTG cell wall anchor domain	TIGR01167	9.3	FIG01108751: hypothetical protein	PF16883	DUF5080	Domain of unknown function (DUF5080)	no clan defined	no clan defined	290.7			Cytoplasmic Membrane	Multi-transmembrane	no predicted signal peptide	6	88194061
SAOUHSC_00256	CDS	SAUPAN001174000		SAOUHSC_00256	hypothetical protein	surface antigen	no	no	no	no	no		chromosome	minus	274790	275683	894	3919198	YP_498850	1288744	G1I0R-238		ATGAAGAAAACAATTTTACTGACGATGACAACTCTTACTTTATTTAGTATGTCGCCTAACTCGGCTCAAGCATATACGAATGATAGCAAAACATTAGAAGAAGCAAAGAAAGCACACCCAAACGCACAGTTCAAAGTGAATAAAGACACCGGCGCGTATACTTATACATATGACAAAAACAACACGCCAAACAACAATCATCAAAACCAGTCACGTACAAACGACAATCATCAACACGCAAATCAACGTGATCTTAACAACAATCAGTACCATTCTTCATTAAGTGGTCAGTATACGCACATTAATGACGCAATTGATTCACACACACCGCCTCAAACGTCACCAAGCAATCCTTTGACACCAGCAATACCGAATGTCGAAGACAATGACGATGAATTA…	hypothetical protein	297	6.28254	33032	-0.796296								Secretory antigen precursor SsaA	PF05257	CHAP	CHAP domain	CL0125	Peptidase_CA	47.6			Extracellular	Secretory(released) (with CS)	signal peptide predicted	0	88194062
SAOUHSC_00257	CDS	SAUPAN001175000	esxA	SAOUHSC_00257	hypothetical protein	type VII secretion system secreted protein EsxA	no	no	no	no	no		chromosome	plus	275931	276224	294	3919199	YP_498851	1288745	G1I0R-239		ATGGCAATGATTAAGATGAGTCCAGAGGAAATCAGAGCAAAATCGCAATCTTACGGGCAAGGTTCAGACCAAATCCGTCAAATTTTATCTGATTTAACACGTGCACAAGGTGAAATTGCAGCGAACTGGGAAGGTCAAGCTTTCAGCCGTTTCGAAGAGCAATTCCAACAACTTAGTCCTAAAGTAGAAAAATTTGCACAATTATTAGAAGAAATTAAACAACAATTGAATAGCACTGCTGATGCCGTTCAAGAACAAGACCAACAACTTTCTAATAATTTCGGTTTGCAATAA	hypothetical protein	97	4.32285	11036.2	-0.765979					WXG100 family type VII secretion target	TIGR03930	80.2	Membrane Transport / "Protein secretion system, Type VII" / "ESAT-6 proteins secretion system in Firmicutes" / "6 kDa early secretory antigenic target ESAT-6 (EsxA)"	PF06013	WXG100	Proteins of 100 residues with WXG	CL0352	EsxAB	78.1			Extracellular	Intracellular	no predicted signal peptide	0	88194063
SAOUHSC_00258	CDS	SAUPAN001176000	esaA	SAOUHSC_00258	hypothetical protein	type VII secretion system protein EsaA	no	no	no	no	no		chromosome	plus	276308	279337	3030	3919200	YP_498852	1288746	G1I0R-240		ATGAAAAAGAAAAATTGGATTTATGCATTAATTGTCACTTTAATTATTATAATTGCCATAGTTAGTATGATATTTTTTGTTCAAACAAAATATGGAGATCAATCAGAAAAAGGATCCCAAAGTGTAAGTAATAAAAATAATAAAATACATATCGCAATTGTTAACGAGGATCAACCAACGACATATAACGGTAAAAAAGTTGAGCTGGGTCAAGCATTTATTAAAAGGTTAGCAAATGAGAAAAACTATAAATTTGAAACAGTAACAAGAAACGTTGCTGAGTCTGGTTTGAAAAATGGTGGATACCAAGTCATGATTGTTATCCCAGAAAACTTTTCAAAATTGGCAATGCAATTAGACGCTAAAACACCATCGAAAATATCGCTACAGTATAAAACA…	hypothetical protein	1009	6.53987	114825	-0.507235					type VII secretion protein EsaA	TIGR03929	239.7	Membrane Transport / "Protein secretion system, Type VII" / "ESAT-6 proteins secretion system in Firmicutes" / "Putative secretion accessory protein EsaA/YueB"	PF11346	DUF3149	Protein of unknown function (DUF3149)	no clan defined	no clan defined	15.2			Cytoplasmic Membrane	Multi-transmembrane	no predicted signal peptide	6	88194064
SAOUHSC_00259	CDS	SAUPAN001177000	essA	SAOUHSC_00259	hypothetical protein	type VII secretion system protein EssA, monotopic membrane protein	no	no	no	no	no		chromosome	plus	279337	279795	459	3919201	YP_498853	1288747	G1I0R-241		ATGTTGATGAATAGCGTGATTGCTTTAACTTTTTTAACAGCATCTAGCAATAATGGCGGACTTAATATTGATGTGCAACAAGAAGAGGAAAAGCGAATCAATAATGATTTAAATCAATATGATACAACGCTATTTAATAAAGACAGCAAAGCGGTTAATGATGCGATTGCTAAGCAGAAAAAAGAACGACAACAACAAATAAAAAATGATATGTTTCAAAATCAAGCGAGTCACTCGACTCGCTTGAATGAAACTAAAAAAGTGTTATTTTCCAAATCTAACTTAGAAAAGACTTCGGAGAGTGATAAAAGCCCCTATATTCAAAACAAGCAGGAGAAAAAAATATTCCCGTACATTTTGATGTCTGTAGGGGCTTTTTTGACTTTAGGATTTGTCATT…	hypothetical protein	152	10.3846	17392.6	-0.768421		Genetic information processing	Protein fate	Protein and peptide secretion and trafficking	type VII secretion protein EssA	TIGR03927	113.3	Membrane Transport / "Protein secretion system, Type VII" / "ESAT-6 proteins secretion system in Firmicutes" / "Putative secretion system component EssA"	PF10661	EssA	WXG100 protein secretion system (Wss), protein EssA	no clan defined	no clan defined	27.4			Cytoplasmic Membrane	Multi-transmembrane	no predicted signal peptide	1	88194065
SAOUHSC_00260	CDS	SAUPAN001178000	esaB	SAOUHSC_00260	hypothetical protein	type VII secretion system protein EsaB	no	no	no	no	no		chromosome	plus	279728	280009	282	3919202	YP_498854	1288748	G1I0R-242		TTGTCATTTTTTCAATTCATAAAGGGAGACGAACGAAAAATGAATCAGCACGTAAAAGTAACATTTGATTTTACTAATTATAATTACGGCACATATGACTTAGCAGTACCAGCATATTTACCGATAAAAAACTTAATAGCTTTAGTATTGGATAGTTTGGACATTTCAATATTTGATGTCAATACACAAATTAAAGTGATGACGAAAGGTCAATTACTTGTTGAAAATGATCGACTCATTGATTATCAAATCGCTGATGGAGATATTTTGAAGTTACTATAG	hypothetical protein	93	4.65437	10735.4	0.0860215								Membrane Transport / "Protein secretion system, Type VII" / "ESAT-6 proteins secretion system in Firmicutes" / "Putative secretion accessory protein EsaB/YukD"	PF08817	YukD	WXG100 protein secretion system (Wss), protein YukD	CL0072	Ubiquitin	43.4			no significant prediction	Intracellular	no predicted signal peptide	0	88194066
SAOUHSC_00261	CDS	SAUPAN001179000	essB	SAOUHSC_00261	hypothetical protein	type VII secretion system protein EssB, monotopic membrane protein	no	no	no	no	no		chromosome	plus	280022	281356	1335	3919203	YP_498855	1288749	G1I0R-243		ATGGTTAAAAATCATAACCCTAAAAATGAAATGCAAGATATGTTAACGCCTTTAGATGCTGAAGAAGCAGCTAAAACAAAATTACGCTTAGATATGAGAGAGATTCCTAAGTCTTCAATTAAACCAGAACATTTTCATTTAATGTACTTATTAGAACAACATTCTCCATATTTTATAGATGCTGAATTAACTGAACTACGTGACAGTTTCCAAATACATTATGACATTAATGACAATCATACACCTTTTGATAATATTAAATCATTTACTAAAAATGAAAAATTACGTTACTTACTCAATATCAAAAATTTAGAAGAAGTAAATCGTACACGCTACACATTTGTGTTGGCACCAGATGAATTATTTTTCACAAGAGATGGATTACCCATTGCTAAAACA…	hypothetical protein	444	5.74096	52023.5	-0.834009		Genetic information processing	Protein fate	Protein and peptide secretion and trafficking	type VII secretion protein EssB	TIGR03926	452.3	Membrane Transport / "Protein secretion system, Type VII" / "ESAT-6 proteins secretion system in Firmicutes" / "Putative secretion system component EssB/YukC"	PF10140	YukC	WXG100 protein secretion system (Wss), protein YukC	CL0016	PKinase	401.3			no significant prediction	Intracellular /TMH start AFTER 60	no predicted signal peptide	1	88194067
SAOUHSC_00262	CDS	SAUPAN001181000	essC	SAOUHSC_00262	hypothetical protein	type VII secretion system protein EssC, FtsK/SpoIIIE family ATPase	no	no	no	no	no		chromosome	plus	281378	285817	4440	3919204	YP_498856	1288750	G1I0R-244		ATGCATAAATTGATTATAAAATATAACAAACAATTGAAGATGCTCAATTTGCGAGATGGTAAGACATATACTATTAGCGAAGACGAGCGTGCAGATATTACGTTGAAATCGTTAGGCGAAGTCATTCATTTAGAACAAAATAATCAAGGTACTTGGCAAGCGAATCATACTTCTATTAATAAGGTGCTTGTTAGAAAAGGTGACCTTGATGACATTACATTACAGCTTTATACAGAAGCTGATTATGCATCATTTGCGTATCCTTCAATTCAAGATACGATGACAATTGGACCAAATGCGTATGATGATATGGTTATTCAAAGCTTGATGAATGCCATCATTATTAAAGATTTTCAATCAATACAAGAATCACAATACGTACGCATTGTGCACGATAAA…	hypothetical protein	1479	5.075	170930	-0.379851		Genetic information processing	Protein fate	Protein and peptide secretion and trafficking	type VII secretion protein EssC	TIGR03928	1818.6	Membrane Transport / "Protein secretion system, Type VII" / "ESAT-6 proteins secretion system in Firmicutes" / "FtsK/SpoIIIE family protein, putative EssC component of Type VII secretion system"	PF01580	FtsK_SpoIIIE	FtsK/SpoIIIE family	CL0023	P-loop_NTPase	194.1			Cytoplasmic Membrane	Multi-transmembrane	no predicted signal peptide	2	88194068
SAOUHSC_00264	CDS	SAUPAN001185000	esxC	SAOUHSC_00264	hypothetical protein	hypothetical protein	no	no	no	no	no		chromosome	plus	285847	286239	393	3919205	YP_498857	1288751	G1I0R-245		ATGAATTTTAATGATATTGAAACAATGGTTAAGTCGAAATTTAAAGATATTAAAAAGCATGCTGAAGAGATTGCGCATGAAATTGAAGTTCGTTCTGGATATTTAAGAAAAGCTGAACAATATAAGCGATTAGAATTTAATTTGAGTTTTGCACTAGATGATATTGAAAGCACAGCAAAGGACGTACAAACTGCAAAATCTAGTGCTAATAAGGACAGTGTAACTGTTAAGGGAAAGGCGCCCAATACGTTATATATTGAAAAAAGAAATTTGATGAAACAAAAGCTTGAAATGTTGGGTGAAGATATCGATAAAAATAAAGAATCCCTCCAAAAAGCTAAGGAAATTGCTGGCGAAAAGGCAAGTGAATATTTTAATAAAGCAATGAATTAA	hypothetical protein	130	9.29158	14936.9	-0.885385								Membrane Transport / "Protein secretion system, Type VII" / "ESAT-6 proteins secretion system in Firmicutes" / "EsaC protein within ESAT-6 gene cluster (S.aureus type)"	PF05335	DUF745	Protein of unknown function (DUF745)	no clan defined	no clan defined	16.6			Cytoplasmic	Intracellular	no predicted signal peptide	0	88194069
SAOUHSC_00265	CDS	SAUPAN001186000	esxB	SAOUHSC_00265	hypothetical protein	WXG100 family type VII secretion target	no	no	no	no	no		chromosome	plus	286255	286569	315	3919206	YP_498858	1288752	G1I0R-246		ATGGGTGGATATAAAGGTATTAAAGCAGATGGTGGCAAGGTTGATCAAGCGAAACAATTAGCGGCAAAAACAGCTAAAGATATTGAAGCATGTCAAAAGCAAACGCAACAGCTCGCTGAGTATATCGAAGGTAGTGATTGGGAAGGACAGTTCGCCAATAAGGTGAAAGATGTGTTACTCATTATGGCAAAGTTTCAAGAAGAATTAGTACAACCGATGGCTGACCATCAAAAAGCAATTGATAACTTAAGTCAAAATCTAGCGAAATACGATACATTATCAATTAAGCAAGGGCTTGATAGGGTGAACCCATGA	hypothetical protein	104	5.87793	11510	-0.625					WXG100 family type VII secretion target	TIGR03930	20.8	Membrane Transport / "Protein secretion system, Type VII" / "ESAT-6 proteins secretion system in Firmicutes" / "10 kDa culture filtrate antigen CFP-10 (EsxB)"	PF06013	WXG100	Proteins of 100 residues with WXG	CL0352	EsxAB	47.8			Extracellular	Intracellular	no predicted signal peptide	0	88194070
SAOUHSC_00266	CDS	SAUPAN001187000	esaE	SAOUHSC_00266	hypothetical protein	type VII secretion system chaperone protein	no	no	no	no	no		chromosome	plus	286569	287243	675	3919207	YP_498859	1288753	G1I0R-247		ATGAAAGATGTTAAGCGAATAGATTATTTTTCTTACGAAGAATTAACAATTTTAGGTGGTAGTAAATTGCCTCTCGTAAATTTTGAATTGTTTGATCCATCAAATTTTGAAGAAGCTAAAGCTGCTTTAATTGAAAAGGAATTAGTAACAGAGAATGACAAGTTAACTGATGCAGGTTTTAAAGTGGCTACATTAGTCAGAGAGTATATTAGCGCCATTGTAAATATTCGAATTAATGATATGTATTTTGCACCATTTAGCTATGAAAAAGATGAATATATTTTGTTAAGCCGGTTTAAAAATAATGGGTTTCAAATACGAATTATCAATAAAGACATTGCATGGTGGTCGATTGTACAATCATATCCTTTATTGATGAGACAAGAAAAGTCCAATGAT…	hypothetical protein	224	4.33817	26411.6	-0.394643								Membrane Transport / "Protein secretion system, Type VII" / "ESAT-6 proteins secretion system in Firmicutes" / "SAV0291 homolog within ESAT-6 gene cluster"	PF16887	DUF5081	Domain of unknown function (DUF5081)	no clan defined	no clan defined	285.3			Cytoplasmic	Intracellular	no predicted signal peptide	0	88194071
SAOUHSC_00267	CDS	SAUPAN001188000	esxD	SAOUHSC_00267	hypothetical protein	type VII secretion system secreted protein EsxD	no	no	no	no	no		chromosome	plus	287243	287560	318	3919208	YP_498860	1288754	G1I0R-248		ATGACGTTGAGTGGAAAAATTAGTGTTAAAGCTGAAACGATTGCACATGTTGTAAAAGAATTGGAAAGCATAAGTCAAAAGTATGATGAAATAGCTCAAAACTTTGGAAAAATAGCGCAATTAAATTACTACAGTAGTGAAAAAGCTGCACATTCTATGGAAAATGGCTATAGTAGTGCTGCAACAGTCATTAGTGGTCTCAAAGGTCCATTGAGTACACTCGGTGGTGGCGTCATGAATTCAGCACAAAAGTTCTTTGAAGCAGATGAACATTGGGGTACGGAATTTGCCAAGCTTTACTATAATATTGAGGGATAG	hypothetical protein	105	5.61271	11414.7	-0.28381					WXG100 family type VII secretion target	TIGR03930	13	FIG01108475: hypothetical protein	PF07426	Dynactin_p22	Dynactin subunit p22	no clan defined	no clan defined	13			no significant prediction	Intracellular	no predicted signal peptide	0	88194072
SAOUHSC_00268	CDS	SAUPAN001190000	esaD	SAOUHSC_00268	hypothetical protein	type VII secretion system secreted protein, a nuclease toxin EsaD	no	no	no	no	no		chromosome	plus	287570	289414	1845	3919209	YP_498861	1288755	G1I0R-249		ATGACAAAAGATATTGAATATCTAACAGCTGATTATGACAATGAAAAGTCATCTATCCAAAGTGTAATAGATGCAATAGAGGGTCAAGACTTCTTAGATGTAGATACAACAATGGATGATGCGGTAAGCGATGTCAGTTCTTTAGACGAAGATGGCGCAATATCATTAACAAGTAGTGTAGTAGGTCCACAAGGATCTAAATTAATGGGGTATTATCAAAATGAGTTATATGATTATGCATCTCAATTAGATTCGAAAATGAAAGAAATTATTGACACGCCATTTATAGAAGATATAGATAAAGCATTCAAAGGTATAACGAATGTTAAATTGGAAAATATACTAATTAAAAATGGTGGTGGACATGGTAGAGATACCTATGGGGCTTCTGGGAAAATT…	hypothetical protein	614	8.8881	68317.9	-0.65684								Membrane Transport / "Protein secretion system, Type VII" / "ESAT-6 proteins secretion system in Firmicutes" / "Lmo0066 homolog within ESAT-6 gene cluster, similarity to ADP-ribosylating toxins"	PF13930	Endonuclea_NS_2	DNA/RNA non-specific endonuclease	CL0263	His-Me_finger	108.9			Cytoplasmic	Intracellular	no predicted signal peptide	0	88194073
SAOUHSC_00269	CDS	SAUPAN001199000	esaG	SAOUHSC_00269	hypothetical protein	antitoxin protein EsaG homolog	no	no	no	no	no		chromosome	plus	289425	289916	492	3919210	YP_498862	1288756	G1I0R-250		ATGACATTTGAAGAGAAGCTTAGCAAAATATACAATGAAATTGCGAATGAGATTAGCAGTATGATACCGGTAGAGTGGGAAAAAGTATATACAATGGCTTATATAGATGATGGAGGAGGTGAAGTATTCTTTAATTATACTAAACCAGGTAGTGATGACTTGAATTATTACACCAATATACCTAAGGAGTATAACATTTCTGTGCAAGTATTTGATGATTTATGGATGGATTTATATGATTTATTTGAGGAGTTAAGAGATTTATTTAAAGAAGAAGATTTAGAACCATGGACATCATGCGAATTTGATTTTACAAGAGAAGGTGAATTAAAAGTTTCATTTGATTATATTGATTGGATAAATTCAGAATTTGGTCAAATAGGTCGACAAAATTACTAT…	hypothetical protein	163	3.90747	19731.8	-0.668098					conserved hypothetical protein	TIGR01741	257.5	Membrane Transport / "Protein secretion system, Type VII" / "ESAT-6 proteins secretion system in Firmicutes" / "Repetitive hypothetical protein near ESAT cluster, SA0282 homolog"	PF04634	DUF600	Protein of unknown function, DUF600	no clan defined	no clan defined	169.2			no significant prediction	Intracellular	no predicted signal peptide	0	88194074
SAOUHSC_00270	CDS	SAUPAN001210000		SAOUHSC_00270	hypothetical protein	hypothetical protein	no	no	no	no	no		chromosome	plus	290124	290807	684	3919211	YP_498863	1288757	G1I0R-251		ATGACTACTAAAGAAAATATTGATACTCTTCGAAAGCCAGGTGCACAAGCCTTAAGTTTAGCATCATTATTTATGATACTTTTTTCATGTCTAACTTTCTTTTTTGGTTTAGATTATGAAAGGTTTCCAAATTATTTAAAGATAACGACAATTATAGAATTAATAATTATCATAATTAGTTTACTTCAATGGATTAGATTTATAGATTTCGAAAAGGAAAGCGCACAGAAATATAAGAAAATATATGCCCGATTTTTAGTTATTATAAATGTGCTAACTACTATCACCGCAGTATTTGCAACATGTAACCTTTATTATTTTGTTGCTGTACAAAATCATTATGACCTATTCAATTATTGGTTGATGGGTACGATTTCAATCATAATTAGTTATTTGTTA…	hypothetical protein	227	8.88989	26404.3	0.680617								FIG01107881: hypothetical protein	PF16882	DUF5079	Domain of unknown function (DUF5079)	no clan defined	no clan defined	320.2			Cytoplasmic Membrane	Multi-transmembrane	no predicted signal peptide	6	88194075
SAOUHSC_00271	CDS	SAUPAN001211000		SAOUHSC_00271	hypothetical protein	hypothetical protein	no	no	no	no	no		chromosome	plus	290954	291565	612	3919212	YP_498864	1288758	G1I0R-252		ATGGAGTTCTTATTATTAATTGTCGTAGCCGGACTGTATTATATTATATATTTAACTGCTGTGATGTATTCTGAAAAAATAGTAGTATTGCCTATAATCATCTATGCCATTGTGTTTGTAATAATTGGTATCACTTATATCTTTATAGGCGACAGCTATGATCAATTAACAAATTTCAATGTGATTTTGTATATGGGGAGTTTGTTTTATGCATGGATGGCTATTAGAAATCTTTGGAACAGACCACTATTACTAAAATATAAGAACATTACAGATAGTTCAAGTGGAATAGTTAATAAATCTGAATACAATTCAGTTGAAAGCTTACGTATAAATATTGAAATAGCTAAGTATAAAGGGATTATTTCTTTGATAGTAGCTATAGTACTAACGGTATTA…	hypothetical protein	203	9.5678	23380.1	1.08867								FIG01108223: hypothetical protein	PF16883	DUF5080	Domain of unknown function (DUF5080)	no clan defined	no clan defined	340.8			Cytoplasmic Membrane	Multi-transmembrane	no predicted signal peptide	6	88194076
SAOUHSC_00272	CDS	SAUPAN001197000		SAOUHSC_00272	hypothetical protein	hypothetical protein	no	no	no	no	no		chromosome	plus	291701	291919	219	3919213	YP_498865	1288759	G1I0R-253		ATGGAAAACCAAAAACAAGGCAATGGCTTAAAAATTGCAACATGGGTATTTATTGTATTAACAGTAGTTACACCGCTATTTGGTATTGGAAGTATTGTTTGTAGTATTAATTATAAAAAATACGATGCTGAAAAAGGTTCGAAGTTATTGCAAATTGCAATTATCGTAACAATAATTGCTTTTGTTTTAAATTTATTAGCATATTTAGGTTTAAGATAA	hypothetical protein	72	9.97598	7926.51	0.795833								FIG01108015: hypothetical protein	PF14126	DUF4293	Domain of unknown function (DUF4293)	no clan defined	no clan defined	18.3			Cytoplasmic Membrane	Multi-transmembrane	no predicted signal peptide	2	88194077
SAOUHSC_00274	CDS	SAUPAN001202000		SAOUHSC_00274	hypothetical protein	antitoxin protein EsaG homolog	no	no	no	no	no		chromosome	plus	292051	292551	501	3919214	YP_498866	1288760	G1I0R-254		ATGACTTTCGAAGAAAAATTAAGTGAAATGTATAGCGAGATTGCGAATAAGATTAGCAGCATGATACCGGTAGAGTGGGAGCAAGTATATGCAATGGCATATGTAACTGATCAAGCTGGAGAAGTCATCTTTAATTATACTAAACCAGATAGTGATGAATTAAATTATTATTCAGACATACCTAAAGATTGCAATGTCTCAAAAGATATTTTTAAGAATTCATGGTTTAAAGTTTATCGAATGTTTGATGAGTTAAGAGAAACTTTTAAAGAAGAAGGGCTTGAACCATGGACATCATGCGAATTTGACTTTACAAGAGATGGCAAATTGAATGTATCTTTTGATTATATAGATTGGATAAATACAGAGTTTGATCAATTGGGCCGTCAAAATTATTAT…	hypothetical protein	166	3.9585	20118.3	-0.768072					conserved hypothetical protein	TIGR01741	275.1	Membrane Transport / "Protein secretion system, Type VII" / "ESAT-6 proteins secretion system in Firmicutes" / "Repetitive hypothetical protein near ESAT cluster, SA0282 homolog"	PF04634	DUF600	Protein of unknown function, DUF600	no clan defined	no clan defined	174.5			Cytoplasmic	Intracellular	no predicted signal peptide	0	88194078
SAOUHSC_00275	CDS			SAOUHSC_00275	hypothetical protein	antitoxin protein EsaG homolog	no	no	no	no	no		chromosome	plus	292562	293062	501	3919215	YP_498867	1288761	G1I0R-255		ATGACTTTCGAAGAGAAAATAAGCAAATTATATAATGAGATTGCGAATGAGATTAGCAGTATGATACCGGTAGAGTGGGAAAAAGTATATACAATGGCTTATATAGATGATGGAGGAGGTGAAGTATTCTTTAATTATACTAAACCAGGTAGTGATGACTTGAATTATTACACCGATATACCTAAGGAGTATAACATCTCTGTGCAAGTATTTGATGATTTATGGATGGATTTATATGATTTGTTTGAGGAATTAAGAGATTTATTTAAAGAAGAAGGGCTTGAACCATGGACATCATGTGAATTTGACTTTACAAGCGAAGGTAAATTAAAAGTTTCATTTGATTATATAGATTGGATAAATACAGAGTTTGATCAATTAGGCCGTGAAAATTATTAT…	hypothetical protein	166	3.73891	20017.1	-0.625904					conserved hypothetical protein	TIGR01741	260.4	Membrane Transport / "Protein secretion system, Type VII" / "ESAT-6 proteins secretion system in Firmicutes" / "Repetitive hypothetical protein near ESAT cluster, SA0282 homolog"	PF04634	DUF600	Protein of unknown function, DUF600	no clan defined	no clan defined	176.6			Cytoplasmic	Intracellular	no predicted signal peptide	0	228937975
SAOUHSC_00276	CDS			SAOUHSC_00276	hypothetical protein	antitoxin protein EsaG homolog	no	no	no	no	no		chromosome	plus	293073	293573	501	3918960	YP_498868	1288762	G1I0R-256		ATGACTTTCGAAGAGAAAATAAGCAAATTATATAATGAGATTGCGAATGAGATTAGCAGTATGATACCGGTAGAGTGGGAAAAAGTATATACAATGGCTTATATAGATGATGGAGGAGGTGAAGTATTCTTTAATTATACTAAACCAGGAAGTGAAGATTTGAATTATTATACCGATATACCTAAGGAGTATAATGTTTCTGTGCAAGTATTTGATGATTTATGGATGGATTTATATGATTTGTTTAAGAATTTAAGAAATTTATTTAAAGAAGAAGGACTTGAACCATGGACATCATGTGAATTTGACTTTACAAGAGACGGCAAATTGAATGTTTCATTTGATTATATTGATTGGGCGAATTCAGAGTTTGGACAAATGGGAAGAGAACATTATTAC…	hypothetical protein	166	4.13341	19989.2	-0.668675					conserved hypothetical protein	TIGR01741	241.9	Membrane Transport / "Protein secretion system, Type VII" / "ESAT-6 proteins secretion system in Firmicutes" / "Repetitive hypothetical protein near ESAT cluster, SA0282 homolog"	PF04634	DUF600	Protein of unknown function, DUF600	no clan defined	no clan defined	168.8			no significant prediction	Intracellular	no predicted signal peptide	0	88194080
SAOUHSC_00277	CDS	SAUPAN000541000		SAOUHSC_00277	hypothetical protein	antitoxin protein EsaG homolog	no	no	no	no	no		chromosome	plus	293584	294084	501	3918961	YP_498869	1288763	G1I0R-257		ATGACTTTCGAAGAAAAACTAAGTCAAATGTACAATGAAATTGCAAATGAAATCAGTGGAATGATACCAGTTGAATGGGAAAATATATATACAATTGCCTATGTAACTGATCAAGGTGGAGAGGTCATTTTTAATTATACTAAACCAGGTAGCGATGAATTGAATTATTACACATATATCCCTAGAGAGTATAATGTCTCTGAAAAAGTATTTTATGATTTGTGGACGGATTTATATAGATTGTTTAAGAAGTTAAGAGAAACTTTTAAAGAAGAAGGGCTTGAACCATGGACATCAAGTGAATTTGACTTTACAAGCGAAGGTAAATTAAAAGTTTCATTTGATTATATTGATTGGATAAATACAGAGTTTGATCAATTAGGCCGTGAAAACTATTAT…	hypothetical protein	166	3.94735	20145.3	-0.71747					conserved hypothetical protein	TIGR01741	250.1	Membrane Transport / "Protein secretion system, Type VII" / "ESAT-6 proteins secretion system in Firmicutes" / "Repetitive hypothetical protein near ESAT cluster, SA0282 homolog"	PF04634	DUF600	Protein of unknown function, DUF600	no clan defined	no clan defined	165.1			no significant prediction	Intracellular	no predicted signal peptide	0	88194081
SAOUHSC_00278	CDS	SAUPAN001201000		SAOUHSC_00278	hypothetical protein	antitoxin protein EsaG homolog	no	no	no	no	no		chromosome	plus	294095	294583	489	3918962	YP_498870	1288764	G1I0R-258		ATGACTTTCGAAGAAAAGCTAAGTCAAATGTACAATGAAATTGCAAATGAAATCAGTGGAATGATACCAGTAGAATGGGAAAAAGTATATACAATTGCCTACGTAGATGATGAAGGTGGAGAGGTTGTTTTTAATTATACTAAACCAGGAAGTGAAGATTTGAATTATTATTCAGATATTCCTAAAGATTGCAATGTCTCAAAAGATATTTTTAAGAATTCATGGTTTAAAGTTTATCGAATGTTTGATGAGTTAAGAGAAACTTTTAAAAAAGAAGATTTAGAACCGTGGACATCATGTGAATTTGACTTTACAAGAAAGGGAAATTTAAAAGTATCATTTGATTATATAGATTGGATTAAATTAGGTTTTGGCCCATCAGGAAAGGAAAACTACTAT…	hypothetical protein	162	4.25035	19436.8	-0.711728					conserved hypothetical protein	TIGR01741	285	Membrane Transport / "Protein secretion system, Type VII" / "ESAT-6 proteins secretion system in Firmicutes" / "Repetitive hypothetical protein near ESAT cluster, SA0282 homolog"	PF04634	DUF600	Protein of unknown function, DUF600	no clan defined	no clan defined	171.3			Cytoplasmic	Intracellular	no predicted signal peptide	0	88194082
SAOUHSC_00279	CDS	SAUPAN001221000		SAOUHSC_00279	hypothetical protein	pilus (Caulobacter type) biogenesis lipoprotein CpaD	no	no	no	no	no		chromosome	plus	295206	295580	375	3918963	YP_498871	1288765	G1I0R-259		ATGAAAAGAATATTGGTAGTATTTTTAATGTTAGCAATTATATTGGCAGGTTGTTCTAATAAAGGTGAAAAGTATCAAAAAGATATTGATAAAGTGTACAAAGAACAGAATCAAATGAATAAAATTGCCTCGAAAGTACAAAACACTATTAAAACAGACATTAAACAAGAAGACAGTAATACACATGTTTATAAAGATGGTAAAGTCATTGTTATTGGTATTCAATTATATAAAGATCGTGAAAAAATGTATTATTTCGCATATGAAATAAAAGATGGTAAGGCAGAGATTAATAGAGAAATAGACCCAATTAAGTATATGAAAGACCATAAAGCAGATTATGAAGATGAAAATGTAGAAGTGGAAAAAGATTAA	hypothetical protein	124	7.49053	14630.8	-0.770161		Cell structure	Cell envelope	Surface structures	pilus (Caulobacter type) biogenesis lipoprotein CpaD	TIGR02522	13.3	FIG01108407: hypothetical protein	PF14729	DUF4467	Domain of unknown function with cystatin-like fold (DUF4467)	CL0051	NTF2	123			Cytoplasmic	Lipid anchored	signal peptide predicted	0	88194083
SAOUHSC_00280	CDS	SAUPAN001222000		SAOUHSC_00280	hypothetical protein	hypothetical protein	no	no	no	no	no		chromosome	plus	295733	296131	399	3918964	YP_498872	1288766	G1I0R-260		ATGGAAAAATCGATCAAAATAATGACAATAATAGGAATTGTTGTTCAGGGTTTAGCAACGGTATTTAGTTTACTATTGATGGTTTTAGCAGCATCAGGTGTAATGACTACAGATGTGTCAACAACAGTTAATGGTGAGGTTGACCCAGTTGATGCAGAAACAGCAGCAGCAATTTTCACTGTATTATTCTTATCCCTATTCATATTTGGAATCATTTCAATTATTTTAGGTGCAATCGGTATGTTTAAAGCATCTAAAAACAAAAAAATGAGTGGTATATTGTTGATTATTGGAGCTGTAATAAGTGGTAACATAATTACATTTGCTTTATGGTTAATCAGTGGTATTAAACTACTTACTAATAACAAGCCTAAAGATGAAATAAGCGACTTATCATAA	hypothetical protein	132	6.77736	13902.7	1.05758								hypothetical protein	PF13273	DUF4064	Protein of unknown function (DUF4064)	CL0347	Tetraspannin	63.1			Cytoplasmic Membrane	Multi-transmembrane	no predicted signal peptide	3	88194084
SAOUHSC_00281	CDS	SAUPAN001223000		SAOUHSC_00281	hypothetical protein	formate/nitrite transporter FocA, FNT family	no	no	no	no	no		chromosome	minus	296347	297171	825	3918965	YP_498873	1288767	G1I0R-261		GTGAAGGAGAAACATATTAAATGGGATAAGATTTTTTATGGGGACGACTGGGTAAATAACGTAGTCGAAACGATAAGAACAAAAGATATATTACAAAGCGTTTATTTAAAACGTTATTTATTACGCGCGATGATGGCAGGATTTATTATCGGGATTATTACGGTCTTCGTATTATCAGTTAAAGCAACACACGAACCAGATTTACCGCCAGGCATTGTGAATATGGCCAGTGCCATTACATTCAGCTTTGCGTTAGTACTCATTTTATTTACAAACTCCGAACTACTAACCAGTAACTTCATGTACTTTACTGTAGGCCTGTATTATAAAGTAATTAAACCAACTAGAGTATTGAAAATATTTTTATTATGCTTTGCAGGAAATATTTTAGGTGCTGCT…	hypothetical protein	274	8.89564	31018.8	0.727372		Metabolism	Transport and binding proteins	Anions	formate/nitrite transporter	TIGR00790	128.9	formate/nitrite transporter family protein	PF01226	Form_Nir_trans	Formate/nitrite transporter	no clan defined	no clan defined	165.3			Cytoplasmic Membrane	Multi-transmembrane	no predicted signal peptide	6	88194085
SAOUHSC_00282	CDS	SAUPAN001224000	brnQ2	SAOUHSC_00282	branched-chain amino acid transport system II carrier protein	branched-chain amino acid permeases	no	no	no	no	no		chromosome	minus	297408	298685	1278	3918966	YP_498874	1288768	G1I0R-262		ATGTTATTTTCACTATTTTTTGGAGCCGGAAATTTAATATTCCCGCCCATGCTTGGCCATACAGCGGGTCAAAATATGTGGATTGGTATGCTAGGCTTTGCCCTTACAGGCATATTACTCCCCTTTATTACTGTTATTGTTGTTGCATTTTATGATGAAGGTGTTGAAAGTGTAGGCAATCGTATACATCCATGGTTCGGGTTTATTTTTGCTGTCGTGATTTACATGTCTATCGGAGCATTTTACGGTATTCCACGTGCTGCAAATGTCGCGTACGAAATTGGTACAAGACACATTTTACCTGTGCATAACCAATGGACTTTAATTATATTCGCAGCAATCTTTTTTGCCATCGTTTACTGGATTAGTTTAAATCCATCGAAAATCGTTGATAATTTA…	branched-chain amino acid transport system II carrier protein	425	9.58089	46934.2	1.05247		Metabolism	Transport and binding proteins	Amino acids, peptides and amines	branched-chain amino acid transport system II carrier protein	TIGR00796	402.7	Branched-chain amino acid transport system carrier protein	PF05525	Branch_AA_trans	Branched-chain amino acid transport protein	CL0062	APC	436.2			Cytoplasmic Membrane	Multi-transmembrane	no predicted signal peptide	11	88194086
SAOUHSC_00284	CDS	SAUPAN001228000		SAOUHSC_00284	5'-nucleotidase	predicted secreted acid phosphatase	no	no	no	no	no		chromosome	plus	299299	300189	891	3918967	YP_498875	1288769	G1I0R-263		ATGAATAAAATTTCAAAGTATATTGCAATAGCATCATTATCGGTAGCGGTTACAGTTTCAGCACCACAAACGACAAATTCTACAGCGTTTGCCAAAAGTTCTGCTGAAGTTCAACAAACGCAACAAGCTTCTATACCAGCATCACAAAAGGCGAATCTTGGTAATCAAAATATTATGGCAGTGGCTTGGTATCAAAATTCAGCTGAAGCAAAAGCATTATATTTACAAGGTTATAACAGTGCAAAGACACAGTTAGATAAAGAGATTAAAAAGAATAAAGGTAAACATAAGTTAGCTATTGCTTTGGATTTAGATGAAACAGTTTTAGATAATTCTCCATATCAAGGCTATGCATCAATACATAATAAACCTTTCCCAGAAGGTTGGCATGAATGGGTA…	5'-nucleotidase	296	10.0788	33351.7	-0.8125		Metabolism	Biosynthesis of cofactors, prosthetic groups, and carriers; Transport and binding proteins	Pyridine nucleotides; Other	5'-nucleotidase, lipoprotein e(P4) family	TIGR01533	399.1	Acid phosphatase (EC 3.1.3.2)	PF03767	Acid_phosphat_B	HAD superfamily, subfamily IIIB (Acid phosphatase)	CL0137	HAD	185.7		SAOUHSC_00187; SAOUHSC_00348; SAOUHSC_00474; SAOUHSC_00488; SAOUHSC_00518; SAOUHSC_00519; SAOUHSC_00520; SAOUHSC_00521; SAOUHSC_00524; SAOUHSC_00525; SAOUHSC_00528; SAOUHSC_00529; SAOUHSC_00530; SAOUHSC_00679; SAOUHSC_00767; SAOUHSC_00795; SAOUHSC_00796; SAOUHSC_00799; SAOUHSC_00878; SAOUHSC_00921; SAOUHSC_00947; SAOUHSC_01028; SAOUHSC_01035; SAOUHSC_01040; SAOUHSC_01041; SAOUHSC_01042; SAOUHSC_0…	no significant prediction	Secretory(released) (with CS)	signal peptide predicted	0	88194087
SAOUHSC_A00283	CDS	SAUPAN001229000		SAOUHSC_A00283	hypothetical protein	hypothetical protein	no	no	no	no	no		chromosome	minus	300206	300439	234	3921675	YP_498876	1288770	G1I0R-3535		ATGCATTTCTCTCCCTACTACTATGATTTAAACATTGTTTATATTCTTAGATGCACGTACGTCGTGTTGCGCTCTGTAATGTTATACATACACTTATCCTTCATTATACCCGAACTTTTTATATTAAAAGCAAATTTATGGAAAATGCAATTAATTGTCTATTATTTTTGTACGGTACATTTAAAATTAAGGATCAATTTAAAAACGCCTACATATACCTTTAAGTACATGTAG	hypothetical protein	77	9.69555	9525.54	0.61039								hypothetical protein	PF04024	PspC	PspC domain	no clan defined	no clan defined	7.1			no significant prediction	N-terminally anchored (No CS)	no predicted signal peptide	1	88196673
SAOUHSC_00285	CDS	SAUPAN001230000		SAOUHSC_00285	hypothetical protein	ABC exporter transmembrane subunit, DevC protein	no	no	no	no	no		chromosome	plus	300438	301487	1050	3918968	YP_498877	1288771	G1I0R-264		ATGTTTTTAGCTTGGAATGAAATACGGCGCAACAAATTGAAGTTTGGACTAATTATTGGTGTGTTAACGATGATTAGTTACTTGCTATTTTTATTATCTGGATTGGCGAATGGTCTTATCAATATGAATAAAGAAGGCATTGATAAGTGGCAAGCAGATGCCATTGTTCTAAATAAAGATGCCAATCAAACTGTGCAACAATCTGTTTTTAACAAGAAAGATATTGAAAATAAATACAAGAAGCAAGCTACTTTGAAGCAAACAGGGGAAATTGTGTCTAATGGCCATCAAAAAGACAATGTTTTAGTGTTCGGTGTTGAAAAGTCATCATTTTTAGTTCCGAGTTTAATAGAAGGGCATAAAGCGACTAAAGATAATGAAGTGTTAGCTGATGAAACG…	hypothetical protein	349	9.82468	38424.7	0.2851		Metabolism	Transport and binding proteins	Other	ABC exporter transmembrane subunit, DevC protein	TIGR01185	29.4	ABC transporter permease protein	PF02687	FtsX	FtsX-like permease family	CL0404	BPD_transp_1	24.8			Cytoplasmic Membrane	Multi-transmembrane	no predicted signal peptide	4	88194088
SAOUHSC_00287	CDS	SAUPAN001231000		SAOUHSC_00287	ABC transporter ATP-binding protein	ABC exporter ATP-binding subunit, DevA family	no	no	no	no	no		chromosome	plus	301500	302177	678	3918969	YP_498878	1288772	G1I0R-265		ATGTTGAAATTTGAAAATGTAACAAAGTCATTTAAAGATGGGAATCGTAACATTGAAGCGGTTAAAGATACAAATTTTGAGATAAATAAAGGTGATATTATAGCATTGGTTGGACCTTCTGGCTCTGGTAAAAGTACATTTCTAACTATGGCAGGTGCTTTACAAACACCGACATCTGGGCACATTTTAATCAATAACCAAGATATTACGACAATGAAGCAAAAAGCATTGGCAAAAGTTAGAATGTCTGAAATAGGTTTTATTTTACAAGCTACAAACCTTGTACCATTTTTAACGGTAAAGCAACAATTTACATTATTGAAAAAGAAAAATAAGAATGTTATGTCTAATGAAGACTATCAGCAACTTATGTCACAATTAGGTCTAACTTCATTGCTT…	ABC transporter ATP-binding protein	225	9.75699	24982.8	-0.298222					ABC exporter ATP-binding subunit, DevA family	TIGR02982	200.5	ABC transporter ATP-binding protein	PF00005	ABC_tran	ABC transporter	CL0023	P-loop_NTPase	113.3		SAOUHSC_00499; SAOUHSC_01451; SAOUHSC_01794; SAOUHSC_01806; SAOUHSC_02494; SAOUHSC_02969	Cytoplasmic Membrane	Intracellular	no predicted signal peptide	0	88194089
SAOUHSC_00289	CDS	SAUPAN001232000		SAOUHSC_00289	hypothetical protein	hypothetical protein	no	no	no	no	no		chromosome	minus	302336	302476	141	3918970	YP_498879	1288773	G1I0R-266		ATGGCACGCATACCATTAGGCGCTTTATATGTAAATAATGTAAAAATCACTAAGACCAAAAATAAAAATAAAGTACCTATCAATAAATCCATAACCATTGACCCCCATTACGATAATTTTATATTCAATCCCCATATTTAA	hypothetical protein	46	10.6375	5292.19	-0.332609								hypothetical protein									no significant prediction	Intracellular	no predicted signal peptide	0	88194090
SAOUHSC_00290	CDS	SAUPAN001233000		SAOUHSC_00290	hypothetical protein	phosphotransferase system, fructose-specific IIC component	no	no	no	no	no		chromosome	plus	302466	303416	951	3918971	YP_498880	1288774	G1I0R-267		ATGCGTGCCATGGGAGCATTAGCTAATGCAGCAATCGCAACATTTTTAGTGGAAGCATTTAATAAATATGTTGGTGGCGAAGTATTCGGTATTAAATTTTTAGAAGAGCTAGGAGACGCTGCGGGAGGTCTAGGTGGTGTCGCTGCCGCTGGATTAACAGCATTAGCTATCGGTGTGTCACCAGTATATGCATTAGTTATAGCAGCCGCGTGCGGTGGTATGGATTTATTACCAGGTTTCTTTGCGGGTTATATGATTGGATATGTGATGAAATATACAGAGAAATATGTGCCGGATGGTGTCGACTTAATTGGATCGATTGTCATCTTAGCGCCATTAGCTCGTCTTATTGCAGTATTATTAACGCCAGTAGTGAATAGTACATTGATTCGAATTGGT…	hypothetical protein	316	6.52236	32309.2	0.952215								Perfringolysin O regulator protein PfoR	PF13303	PTS_EIIC_2	Phosphotransferase system, EIIC	CL0493	PTS_EIIC	219.8			Cytoplasmic Membrane	Multi-transmembrane(Lipid modified N-termini)	no predicted signal peptide	8	88194091
SAOUHSC_00291	CDS	SAUPAN001234000		SAOUHSC_00291	PfkB family carbohydrate kinase	sugar or nucleoside kinase, ribokinase family	no	no	no	no	no		chromosome	plus	303759	304877	1119	3918972	YP_498881	1288775	G1I0R-268		ATGAGCGATTCTGAGAAAGAAATTTTAAAAAGAATTAAAGATAATCCGTTTATTTCACAACGTGAACTTGCTGAGGCAATTGGATTATCTAGACCCAGCGTAGCAAACATTATTTCAGGATTAATACAAAAGGAATATGTTATGGGAAAGGCATATGTTTTAAATGAAGATTATCCTATTGTTTGTATTGGCGCAGCGAATGTAGATCGTAAGTTTTATGTGCATAAAAATTTAGTTGCAGAAACATCAAATCCTGTAACGTCAACACGCTCTATTGGTGGCGTAGCAAGAAATATTGCTGAGAACTTAGGTAGGCTTGGCGAAACGGTCGCTTTTTTATCTGCTAGTGGACAAGATAGTGAATGGGAAATGATTAAACGATTGTCCACACCATTTATG…	PfkB family carbohydrate kinase	372	6.27386	41668.5	-0.242204		Metabolism	Energy metabolism	Sugars	ribokinase	TIGR02152	99.2	Clustering-based subsystems / "Pigment biosynthesis" / "CBSS-176299.3.peg.235" / "Pseudouridine kinase (EC 2.7.1.83)"; "Nucleosides and Nucleotides" / "Nucleosides and Nucleotides - no subcategory" / "Pseudouridine Metabolism" / "Pseudouridine kinase (EC 2.7.1.83)"	PF00294	PfkB	pfkB family carbohydrate kinase	CL0118	Ribokinase	147.9			Cytoplasmic	Intracellular	no predicted signal peptide	0	88194092
SAOUHSC_00292	CDS	SAUPAN001236000	psuG	SAOUHSC_00292	hypothetical protein	pseudouridine-5'-phosphate glycosidase (pseudoU degradation)	no	no	no	no	no		chromosome	plus	304852	305775	924	3918973	YP_498882	1288776	G1I0R-269		ATGGCAAATTTACAAAAGTATATTGAGTATTCTCGAGAAGTTCAGCAAGCACGGGAGAACAATCAACCGATTGTAGCATTAGAATCAACAATTATTTCGCATGGTATGCCGTACCCACAAAATGTTGAAATGGCAACAACAGTAGAGCAAATTATCAGGAATAATGGTGCCATTCCAGCAACCATAGCCATTATAGATGGCAAAATTAAAATTGGTTTAGAAAGCGAAGATTTAGAAATACTGGCAACTAGTAAAGACGTTGCTAAAGTATCTAGAAGGGATTTAGCAGAAGTTATTGCGATGAAGTGTGTTGGTGCTACTACTGTAGCGACGACGATGATATGTGCTGCAATGGCTGGTATTCAATTTTTTGTTACAGGAGGTATTGGGGGCGTCCAT…	hypothetical protein	307	5.23572	32865.8	0.0703583	4.2.1.70				CRISPR-associated endonuclease Cas1, subtype MYXAN	TIGR03983	10.8	Nucleosides and Nucleotides / "Nucleosides and Nucleotides - no subcategory" / "Pseudouridine Metabolism" / "Pseudouridine 5'-phosphate glycosidase"	PF04227	Indigoidine_A	Indigoidine synthase A like protein	no clan defined	no clan defined	438.7			Cytoplasmic	Intracellular	no predicted signal peptide	1	88194093
SAOUHSC_00293	CDS	SAUPAN001237000		SAOUHSC_00293	hypothetical protein	nucleoside permease NupC	no	no	no	no	no		chromosome	plus	305786	307006	1221	3918974	YP_498883	1288777	G1I0R-270		ATGAATATTTTATTCGCTATCACAGGGATAGCATTTGCACTATTTGTTGCGTTTTTATTCAGTTTTGATCGTAAAAAAATAGACTTCAAAAAGACGTTAATAATGATATTTATTCAAGTGTTGATCGTGTTATTTATGATGAACACAACGATTGGTTTGACAATTTTAACTGCACTAGGTTCATTTTTTGAAGGGCTAATAAATATTAGTAAAGCAGGCATAAATTTTGTTTTTGGAGATATACAAAATAAAAATGGCTTTACGTTCTTTTTAAACGTATTACTGCCATTAGTTTTTATTTCTGTATTAATAGGCATCTTTAATTATATTAAGGTATTACCATTTATTATCAAATATGTAGGTATCGCTATTAATAAAATAACTAGAATGGGGCGCTTA…	hypothetical protein	406	10.113	44220.8	0.862562		Metabolism	Transport and binding proteins	Nucleosides, purines and pyrimidines	nucleoside transporter, NupC family	TIGR00804	353.6	Clustering-based subsystems / "Pigment biosynthesis" / "CBSS-176299.3.peg.235" / "Probable pyrimidine nucleoside transport protein associated with pseudouridine catabolism"; "Nucleosides and Nucleotides" / "Nucleosides and Nucleotides - no subcategory" / "Pseudouridine Metabolism" / "Probable pyrimidine nucleoside transport protein associated with pseudouridine catabolism"	PF07662	Nucleos_tra2_C	Na+ dependent nucleoside transporter C-terminus	no clan defined	no clan defined	195.7			Cytoplasmic Membrane	Multi-transmembrane	no predicted signal peptide	8	88194094
SAOUHSC_00294	CDS	SAUPAN001238000	nanT	SAOUHSC_00294	hypothetical protein	Na+/proline symporter	no	no	no	no	no		chromosome	minus	307111	308643	1533	3918975	YP_498884	1288778	G1I0R-271		ATGAAAGAAGTTGGATTTGGCACACTAAACTGGGTTGCCGTTATCATTTATCTACTAGCTATGTTGTTCATTGGCGTTTATTTTACCAAGCGCGCGAGCCAAAGTACCAATAGTTTCTTTACCGCAAGTGGTCGCTTGCCATCTTGGGTAGTTGGCTTTTCAATTTATGCTACTACGTTAAGTGCGATTACATTTATGTCGACACCAGAGAAAGCATTTTTAACAGATTGGTCATATATCGCTGGTAACATTGCTATCGTCGCAATTATTCCATTACTTATTTATTTCTATGTCCCTTTCTTTAAAAAGTTAAAGGTAACATCTGCATATGAATATTTAGAAGCTAGATTTGGCCCTAGCATACGTGTCATTGGCTCATTATTATTTGTCGTTTACCAT…	hypothetical protein	510	9.58689	55813.2	0.731569		Metabolism	Transport and binding proteins	Cations and iron carrying compounds	transporter, solute:sodium symporter (SSS) family	TIGR00813	220.4	Cell Wall and Capsule / "Capsular and extracellular polysacchrides" / "Sialic Acid Metabolism" / "Predicted sialic acid transporter"	PF00474	SSF	Sodium:solute symporter family	CL0062	APC	140.4			Cytoplasmic Membrane	Multi-transmembrane	no predicted signal peptide	13	88194095
SAOUHSC_00295	CDS	SAUPAN001239000	nanA	SAOUHSC_00295	N-acetylneuraminate lyase	dihydrodipicolinate synthase/N-acetylneuraminate lyase	no	no	no	no	no		chromosome	minus	308683	309564	882	3918976	YP_498885	1288779	G1I0R-272		ATGAACAAAGATTTAAAAGGTTTATATGCAGCGTTACTCGTTCCTTTTGATGAAAATGGTCAAGTAAATGAACAAGGACTTAAACAAATTGCTCAAAATGCCATTGAAACTGAAGAATTAGACGGTCTTTATGTAAATGGTAGCTCAGGCGAAAACTTTTTATTAAATACAGAGCAGAAGAAGCAAGTTTTCAAGGTTGCCAAAGAGGCAGTTGGGGATAAAGTGAAATTGATTGCTCAAGTAGGTTCGTTAGATTTAAATGAAGCCATTGAACTTGGAAAATATGCCACAGAACTCGGTTATGATGCACTTTCTGCCGTAACACCATTCTACTATCCATTTACTTTTGAAGAAATTAGAGATTACTATTTCGATATTATCGAAGCAACTCAGAACAAT…	N-acetylneuraminate lyase	293	4.70663	33042.3	-0.232423	4.1.3.3	Cell structure; Metabolism	Cell envelope; Central intermediary metabolism	Biosynthesis and degradation of surface polysaccharides and lipopolysaccharides; Amino sugars	N-acetylneuraminate lyase	TIGR00683	367.8	Cell Wall and Capsule / "Capsular and extracellular polysacchrides" / "Sialic Acid Metabolism" / "N-acetylneuraminate lyase (EC 4.1.3.3)"	PF00701	DHDPS	Dihydrodipicolinate synthetase family	CL0036	TIM_barrel	282.2			Cytoplasmic	Intracellular	no predicted signal peptide	0	88194096
SAOUHSC_00296	CDS	SAUPAN001240000	nanK	SAOUHSC_00296	ROK family protein	sugar kinase of the NBD/HSP70 family, may contain an N-terminal HTH domain	no	no	no	no	no		chromosome	plus	309722	310582	861	3918977	YP_498886	1288780	G1I0R-273		GTGTATTACATCGCAATCGATATTGGAGGCACTCAAATTAAATCGGCAGTTATTGATAAGCAATTGAATATGTTTGACTATCAACAAATATCAACGCCGGACAACAAAAGTGAGCTTATTACTGACAAAGTATATGAGATTGTAACAGGATATATGAAGCAATATCAGTTGATCCAACCTGTCATAGGTATTTCATCAGCAGGCGTTGTTGATGAACAAAAAGGCGAAATTGTATACGCAGGGCCAACCATTCCGAATTATAAAGGTACTAATTTTAAGCGATTATTAAAATCACTGTCTCCTTATGTCAAAGTAAAAAATGATGTAAACGCTGCATTACTAGGCGAATTGAAATTACATCAATATCAAGCAGAACGGATCTTTTGTATGACGCTTGGT…	ROK family protein	286	5.69776	31682.9	-0.262238			Unknown function	General	ROK family protein (putative glucokinase)	TIGR00744	112.5	Cell Wall and Capsule / "Capsular and extracellular polysacchrides" / "Sialic Acid Metabolism" / "N-acetylmannosamine kinase (EC 2.7.1.60)"	PF00480	ROK	ROK family	CL0108	Actin_ATPase	127.8			Cytoplasmic	Intracellular	no predicted signal peptide	0	88194097
SAOUHSC_00297	CDS	SAUPAN001241000	nanR	SAOUHSC_00297	hypothetical protein	DNA-binding transcriptional regulator, MurR/RpiR family, contains HTH and SIS domains	no	no	no	no	no		chromosome	minus	310860	311660	801	3918978	YP_498887	1288781	G1I0R-274		ATGAAATTTGAGAATCGTGTTCAACGTTATCAACATTTATTTACAAAAACTGATAAACGCATCGTCAATTATATAAGACAAAATGGTTATAGCGATGCCTTTTCAACGATTAACTCCTTAGCCCATGCGATTGGTACATCACCAGCAACGATGACACGCTTTAGTCATAAGCTGGATTATGAGAATTTCCAAGATTTAAAATTTAATATTCAACAAGAAATGACAGAGACAGTTATTGAAAATAGCCCAATTATTCAAAGAATTCATAAATATCATCAACAAATCATTCAACAAACTGGTGAATTTATTGATAACGACATTATCCAAACCTTTATCGACAAACTTCAATCAAGTCGACATATACTCTTTGCTGGACTAGGTAGCTCTGGTTTATCAGCG…	hypothetical protein	266	6.97071	30258	-0.282707					6-phospho 3-hexuloisomerase	TIGR03127	73.6	Cell Wall and Capsule / "Capsular and extracellular polysacchrides" / "Sialic Acid Metabolism" / "Sialic acid utilization regulator, RpiR family"	PF01380	SIS	SIS domain	CL0067	SIS	57.8	N-acetylmannosamine-6-phosphate		no significant prediction	Intracellular	no predicted signal peptide	0	88194098
SAOUHSC_00298	CDS	SAUPAN001242000	nanE	SAOUHSC_00298	N-acetylmannosamine-6-phosphate 2-epimerase	N-acetylmannosamine-6-phosphate 2-epimerase	no	no	no	no	no		chromosome	plus	311800	312468	669	3919525	YP_498888	1288782	G1I0R-275		ATGTTACCACATGGATTAATAGTATCTTGTCAGGCACTACCAGATGAACCATTGCATTCATCTTTTATTATGTCGAAAATGGCATTAGCTGCGTATGAAGGTGGTGCTGTTGGTATTCGCGCAAATACTAAGGAAGACATTTTAGCAATTAAAGAAACGGTAGATTTACCAGTTATTGGCATTGTGAAACGTGACTATGATCACTCAGATGTTTTCATTACTGCAACGTCAAAAGAAGTTGATGAACTGATAGAAAGCCAATGTGAAGTCATTGCATTGGATGCAACGTTACAGCAACGTCCGAAAGAAACGTTAGACGAATTAGTATCATATATTAGAACACATGCACCGAACGTTGAAATCATGGCTGATATCGCGACCGTTGAAGAAGCTAAAAAT…	N-acetylmannosamine-6-phosphate 2-epimerase	222	4.57542	24545	-0.0189189	5.1.3.9				3-hexulose-6-phosphate synthase	TIGR03128	28.3	Cell Wall and Capsule / "Capsular and extracellular polysacchrides" / "Sialic Acid Metabolism" / "N-acetylmannosamine-6-phosphate 2-epimerase (EC 5.1.3.9)"	PF04131	NanE	Putative N-acetylmannosamine-6-phosphate epimerase	CL0036	TIM_barrel	219.6			Cytoplasmic	Intracellular	no predicted signal peptide	0	88194099
SAOUHSC_00299	CDS	SAUPAN001243000		SAOUHSC_00299	hypothetical protein	uncharacterized membrane protein YjiH, contains nucleoside recognition GATE domain	no	no	no	no	no		chromosome	minus	312595	313908	1314	3919526	YP_498889	1288783	G1I0R-276		ATGAATCAATATCATTCTAATGCACAACAACCAAGTGCATGGCGTTTTTTTGTCTATAGTTTAGTGGGCATACTATGTTTCTTTATTCCTTTTACGATTAATGGTAACAACACTATTTTCGTCGATCATGTTCATCTAGCCATTCGCTCAATCATAGGTCCACTTATGCCCTATGTTGCACTGATTATGATTTTAATTGGTACAGCGTTACCAATAGTGAGACGTACTTTTATGACTTCAATCACAAACTTGGTCATTACATTATTTAAAGTTGCAGGTGCAATGATCGGTATAATGTATGTATTTAAAATCGGTCCATCAATACTATTTAAAGCTAACTATGGTCCGTTTTTGTTTGAAAAATTAATGATGCCATTAAGTATCTTAATTCCAGTAGGT…	hypothetical protein	437	9.47963	48281.6	0.881693		Cellular processes	Cellular processes	Sporulation and germination	sporulation integral membrane protein YlbJ	TIGR02871	28.4	Predicted histidine uptake transporter	PF07670	Gate	Nucleoside recognition	no clan defined	no clan defined	37.1			Cytoplasmic Membrane	Multi-transmembrane	no predicted signal peptide	12	88194100
SAOUHSC_00300	CDS	SAUPAN001245000	gehB	SAOUHSC_00300	lipase	triacylglycerol esterase/lipase EstA, alpha/beta hydrolase fold	no	no	no	no	no		chromosome	plus	314326	316398	2073	3919527	YP_498890	1288784	G1I0R-277		ATGTTAAGAGGACAAGAAGAAAGAAAGTATAGTATTAGAAAGTATTCAATAGGCGTGGTGTCAGTGTTAGCGGCTACAATGTTTGTTGTGTCATCACATGAAGCACAAGCCTCGGAAAAAACATCAACTAATGCAGCGGCACAAAAAGAAACACTAAATCAACCGGGAGAACAAGGGAATGCGATAACGTCACATCAAATGCAGTCAGGAAAGCAATTAGACGATATGCATAAAGAGAATGGTAAAAGTGGAACAGTGACAGAAGGTAAAGATACGCTTCAATCATCGAAGCATCAATCAACACAAAATAGTAAAACAATCAGAACGCAAAATGATAATCAAGTAAAGCAAGATTCTGAACGACAAGGTTCTAAACAGTCACACCAAAATAATGCGACT…	lipase	690	9.55352	76387.1	-0.873333	3.1.1.3				gram-positive signal peptide, YSIRK family	TIGR01168	48.5	Fatty Acids, Lipids, and Isoprenoids / "Triacylglycerols" / "Triacylglycerol metabolism" / "Triacylglycerol lipase (EC 3.1.1.3)"	PF04650	YSIRK_signal	YSIRK type signal peptide	no clan defined	no clan defined	38.6			Extracellular	N-terminally anchored (with CS)	signal peptide predicted	0	88194101
SAOUHSC_00301	CDS	SAUPAN001851000		SAOUHSC_00301	hypothetical protein	acetyl esterase/lipase	no	no	no	no	no		chromosome	minus	316640	317467	828	3919528	YP_498891	1288785	G1I0R-278		GTGACTGAAATTAAAGATAAAGTAATTACTAAAGATGCATTTGCATTACCTTACACAATTATTAAAGCAAAAAATCAACCAACAAAAGGCGCTATTGTCTACATCCACGGTGGTGGATTAATGTTCGGTAAAGCTAACGATTTATCCCCACAGTATATCGATATCCTTACGGAACATTACGATTTAATTCAACTAAGTTATCGTTTATTACCAGAAGTAAGTCTCGATTGCATTATTGAGGATGTCTACGCATCATTCGATGCGATTCAATCACAATATTCTAATTGCCCTATTTTTACCTTTGGCAGATCATCAGGTGCATATTTAAGTCTATTAATTGCACGAGACAGAGATATTGATGGTGTTATTGATTTTTATGGTTATAGTCGCATCAACACT…	hypothetical protein	275	5.13322	31322.4	-0.210909								FIG01108623: hypothetical protein	PF07859	Abhydrolase_3	alpha/beta hydrolase fold	CL0028	AB_hydrolase	38			Cytoplasmic	Intracellular	no predicted signal peptide	0	88194102
SAOUHSC_00302	CDS	SAUPAN001852000		SAOUHSC_00302	hypothetical protein	2,4-dienoyl-CoA reductase or related NADH-dependent reductase, Old Yellow Enzyme (OYE) family	no	no	no	no	no		chromosome	minus	317540	318739	1200	3919529	YP_498892	1288786	G1I0R-279		ATGTACCGATACAAACCACTTTTACAATCAATCCACTTACCTAATGGCATCAAAATTTCGAATCGCTTTGTATTATCACCAATGACCGTAAACACATCAACAAAAGAAGGCTATATTACAAAAGAAGACTTGGCTTATGCTGCACGTCGCTCTAATTCAGCTGGAATGCAAGTCACCGGCGCTGCTTACATTGAACCTTATGGTCAATTGTTTGAATATGGCTTTAATATTGATCATGATGCTTGTATCCCTGGATTAACTAACATGGCATCTACGATGAAACAACATGGTAGCCTCGCTATTATCCAGCTAGCGCATGCTGGTCGTTTTTCAAATCAAGCCATTTTAAATTTTGGAAAGGTGTATGGACCAAGCCCTATGACATTGCATTCACCGATT…	hypothetical protein	399	6.56025	44691.3	-0.302506					mycofactocin system FadH/OYE family oxidoreductase 2	TIGR03997	148.2	Probable NADH-dependent flavin oxidoreductase in cluster with COG2110	PF00724	Oxidored_FMN	NADH:flavin oxidoreductase / NADH oxidase family	CL0036	TIM_barrel	188.5			Cytoplasmic	Intracellular	no predicted signal peptide	0	88194103
SAOUHSC_00303	CDS	SAUPAN001854000		SAOUHSC_00303	hypothetical protein	hypothetical protein	no	no	no	no	no		chromosome	plus	318835	318927	93	3919530	YP_498893	1288787	G1I0R-280		ATGGAAAGTATTTTTAAAATTAAACTAATGAATGGCATTTGTAGGTCTGAAAATATGAATATGAAAAAGAAAAATAAAGGCGAAAAGATATAA	hypothetical protein	30	10.6751	3544.33	-0.8								hypothetical protein									Extracellular	Intracellular	no predicted signal peptide	0	88194104
SAOUHSC_00304	CDS	SAUPAN001855000		SAOUHSC_00304	hypothetical protein	flavin-dependent oxidoreductase, luciferase family (includes alkanesulfonate monooxygenase SsuD and methylene tetrahydromethanopterin reductase)	no	no	no	no	no		chromosome	plus	319041	320042	1002	3919531	YP_498894	1288788	G1I0R-281		TTGGTTAAATTAAGCGTATTAGACTATGCCTTAATAGATGAAGGTAAGGATGCACAAAAGGCATTGCAAGATTCAGTGACACTTGCAAAATTAGCAGATCGACTTGGCTTTAAGCGAATTTGGTTTACGGAACATCATAATGTACCAGCGTTTGCGTGTAGTAGTCCAGAACTTTTGATGATGCATACATTGGCGCAGACAAATCACATACGAGTTGGCTCTGGTGGTGTGATGCTGCCGCACTATCGACCTTATAAAATTGCTGAGCATTTTAGAATGATGGCAGCGTTATATCCAAATCGTATTGATTTAGGTATTGGTAATAATCCAGGTACTACTATGGTAAAGCAAGCTTTAGATGGAATAAATCCTACATATGATAGTTACGATGAATCGATT…	hypothetical protein	333	6.18693	37099.6	-0.0393393			Unknown function	Enzymes of unknown specificity	luciferase family oxidoreductase, group 1	TIGR03558	349.6	Luciferase-like monooxygenase (EC 1.14.-.-)	PF00296	Bac_luciferase	Luciferase-like monooxygenase	no clan defined	no clan defined	105.5			Cytoplasmic	Intracellular	no predicted signal peptide	0	88194105
SAOUHSC_00305	CDS	SAUPAN001856000	gcvH-L	SAOUHSC_00305	hypothetical protein	glycine cleavage system H protein (lipoate-binding)	no	no	no	no	no		chromosome	plus	320076	320408	333	3919532	YP_498895	1288789	G1I0R-282		ATGAAAAAGTTAGCCAATTATTTATGGGTAGAAAAAGTAGGAGATTTGTATGTGTTTAGTATGACACCTGAATTGCAAGATGATATTGGGACAGTAGGTTATGTTGAATTCGTAAGTCCAGATGAAGTTAAAGTGGATGATGAAATTGTGAGTATCGAAGCATCGAAAACGGTCATTGATGTGCAAACGCCATTGTCAGGAACGATTATTGAGCGAAATACAAAAGCGGAAGAAGAACCGACAATTTTAAACTCTGAAAAACCAGAAGAAAATTGGTTGTTCAAATTGGATGATGTCGATAAAGAAGCATTCCTAGCATTACCGGAGGCTTAA	hypothetical protein	110	3.86736	12421.9	-0.263636		Metabolism	Energy metabolism	Amino acids and amines	glycine cleavage system H protein	TIGR00527	57.2	Biotinyl-lipoyl attachment domain protein, GcvH-like	PF01597	GCV_H	Glycine cleavage H-protein	CL0105	Hybrid	61.4			no significant prediction	Intracellular	no predicted signal peptide	0	161353536
SAOUHSC_00306	CDS	SAUPAN001857000		SAOUHSC_00306	hypothetical protein	o-acetyl-ADP-ribose deacetylase (regulator of RNase III), contains Macro domain	no	no	no	no	no		chromosome	plus	320409	321209	801	3919533	YP_498896	1288790	G1I0R-283		ATGGAAACGTTAAAATCAAATAAAGCGAGACTTGAATATTTAATCAATGATATGCATCGAGAGAGAAATGACAATGACGTATTGGTAATGCCATCTTCATTTGAAGATTTGTGGGAATTATATCGAGGCTTAGCAAATGTCAGACCGGCATTACCTGTAAGTGATGAATATTTAGCTGTACAAGATGCTATGTTAAGTGATTTGAATCGTCAACATGTTACGGATTTGAAGGATTTGAAGCCGATAAAAGGTGACAATATCTTTGTTTGGCAAGGTGATATCACGACGTTAAAAATCGATGCTATTGTTAATGCTGCAAATAGTCGTTTTCTAGGATGTATGCAAGCTAATCATGACTGCATTGATAATATTATTCATACAAAAGCGGGTGTTCAAGTT…	hypothetical protein	266	6.61936	30128.3	-0.265038								COG2110, Macro domain, possibly ADP-ribose binding module	PF01661	Macro	Macro domain	CL0223	MACRO	121.6			Cytoplasmic	Intracellular	no predicted signal peptide	0	88194107
SAOUHSC_00307	CDS	SAUPAN001858000	sirTM	SAOUHSC_00307	hypothetical protein	NAD-dependent protein deacetylase, SIR2 family	no	no	no	no	no		chromosome	plus	321199	322143	945	3919534	YP_498897	1288791	G1I0R-284		ATGCAGAGTAGTAAGTGGAATGCAATGTCTCTGTTAATGGATGACAAGACAAAGCAGGCTGAAGTATTGCGTACTGCGATTGATGAAGCAGATGCGATAGTGATTGGAATTGGTGCAGGCATGTCTGCATCTGACGGATTTACATATGTAGGAGAGCGTTTTACGGAAAATTTCCCAGATTTTATTGAAAAATATCGCTTCTTTGATATGTTGCAAGCGAGTTTACATCCTTATGGCAGTTGGCAAGAGTATTGGGCATTTGAGAGTCGTTTTATTACATTAAACTATTTAGATCAACCTGTAGGTCAGTCTTACCTCGCTTTAAAATCCTTGGTGGAAGGTAAACAGTACCACATTATAACTACGAATGCAGATAATGCTTTCGATGTAGCTGATTAT…	hypothetical protein	314	5.2205	36396.9	-0.505414					molybdenum cofactor synthesis domain	TIGR00177	15.8	Carbohydrates / "Central carbohydrate metabolism" / "Pyruvate metabolism II: acetyl-CoA, acetogenesis from pyruvate" / "NAD-dependent protein deacetylase of SIR2 family"; "Stress Response" / "Oxidative stress" / "Redox-dependent regulation of nucleus processes" / "NAD-dependent protein deacetylase of SIR2 family"									Cytoplasmic	Intracellular	no predicted signal peptide	0	88194108
SAOUHSC_00308	CDS	SAUPAN001861000	lplA2	SAOUHSC_00308	hypothetical protein	lipoate-protein ligase A	no	no	no	no	no		chromosome	plus	322121	323143	1023	3919535	YP_498898	1288792	G1I0R-285		ATGTACTTAATAGAACCGATTAGAAATGGAGAATATATTACTGATGGTGCGATTGCACTCGCTATGCAAGTTTATGTTAACCAGCATATCTTTTTAGATGAAGATATTTTATTCCCTTATTATTGTGATCCAAAAGTGGAAATTGGACGTTTTCAAAATACTGCTATAGAAGTGAATCAAGATTATATAGATAAACACAGTATTCAAGTAGTTCGCCGAGATACTGGTGGTGGCGCTGTGTATGTTGATAAAGGTGCCGTTAATATGTGTTGTATTTTAGAACAAGACACTTCAATTTATGGTGATTTTCAACGATTTTATCAACCAGCTATAAAGGCGTTGCATACATTAGGTGCAACAGATGTGGTACAAAGCGGTAGAAATGATTTAACATTGAAT…	hypothetical protein	340	4.88005	38846.8	-0.393529	6.3.1.20	Genetic information processing	Protein fate	Protein modification and repair	lipoyltransferase and lipoate-protein ligase	TIGR00545	243.2	Amino Acids and Derivatives / "Alanine, serine, and glycine" / "Glycine cleavage system" / "Lipoate-protein ligase A"; "Carbohydrates" / "Central carbohydrate metabolism" / "Dehydrogenase complexes" / "Lipoate-protein ligase A"; "Cofactors, Vitamins, Prosthetic Groups, Pigments" / "Lipoic acid" / "BEY LIP" / "Lipoate-protein ligase A"; "Cofactors, Vitamins, Prosthetic Groups, Pigments" / "Lipoic …	PF10437	Lip_prot_lig_C	Bacterial lipoate protein ligase C-terminus	CL0233	SufE_NifU	93.5			Cytoplasmic	Intracellular	no predicted signal peptide	0	88194109
SAOUHSC_00309	CDS	SAUPAN001862000		SAOUHSC_00309	hypothetical protein	nucleoside-diphosphate-sugar epimerase	no	no	no	no	no		chromosome	plus	323458	324483	1026	3919536	YP_498899	1288793	G1I0R-286		ATGAATAATAAAGTATTAGTAACCGGTGGTACAGGGTTTGTTGGCATGCGAATTATTTCACGATTATTAGAACAAGGTTATGACGTACAAACGACGATACGTGATTTAAGTAAAGCTGATAAAGTAATTAAAACAATGCAAGACAATGGCATTTCCACAGAGCGATTAATGTTTGTCGAAGCGGATTTATCACAAGATGAACATTGGGATGAAGCAATGAAAGATTGCAAGTATGTCTTGAGTGTAGCATCTCCGGTGTTTTTCGGTAAAACAGACGATGCAGAAGTGATGGCGAAGCCTGCAATTGAAGGTATACAACGTATTTTAAGAGCTGCAGAACATGCGGGTGTTAAACGTGTGGTAATGACTGCAAACTTTGGTGCAGTTGGTTTTAGTAAT…	hypothetical protein	341	5.90297	37776	-0.214956					hopanoid-associated sugar epimerase	TIGR03466	119.8	FIG01108282: hypothetical protein	PF01073	3Beta_HSD	3-beta hydroxysteroid dehydrogenase/isomerase family	CL0063	NADP_Rossmann	89.7			Cytoplasmic	Intracellular	no predicted signal peptide	0	88194110
SAOUHSC_00310	CDS	SAUPAN001863000	ulaA	ulaA	PTS system ascorbate-specific transporter subunit IIC	ascorbate-specific PTS system EIIC-type component UlaA	no	no	no	no	no		chromosome	minus	324576	325922	1347	3919537	YP_498900	1288794	G1I0R-287		ATGCAAGCAATCCTTAATTTTATAGTCGATATTTTAAGTCAACCAGCCATTCTTGTTGCACTGATTGCCTTTATAGGTTTAATCGTTCAGAAAAAACCTGCCGCAACGATCACTTCAGGAACCATTAAAACGATATTAGGCTTCTTAATTTTAAGTGCAGGTGCTGATGTCGTCGTTCGATCTCTTGAACCATTCGGCAAAATATTCCAACACGCATTTGGTGTGCAAGGTATCGTACCTAACAACGAAGCTATCGTCTCACTAGCCTTAAAAGATTTTGGAACAACAGCTGCACTCATCATGGTCTGTGGCATGATTGTTAATATTTTAATTGCCCGCTTCACTAATTTAAAATATATCTTTTTAACAGGTCATCATACATTTTACATGGCTGCGTTT…	PTS system ascorbate-specific transporter subunit IIC	448	9.92282	47412.5	1.05647								Putative integral membrane protein	PF03611	EIIC-GAT	PTS system sugar-specific permease component	no clan defined	no clan defined	482.6			Cytoplasmic Membrane	Multi-transmembrane	no predicted signal peptide	10	88194111
SAOUHSC_00311	CDS	SAUPAN001864000		SAOUHSC_00311	hypothetical protein	phosphotransferase system, galactitol-specific IIB component	no	no	no	no	no		chromosome	minus	325937	326221	285	3919538	YP_498901	1288795	G1I0R-288		ATGAAAATTTTAGTAGTATGTGGCCACGGTTTAGGAAGTAGTTTTATGGTAGAAATGAACGCACAAGAAGCACTTAGGCAACTTAATGCACCATCTGATATCGAAGTTGAACATAGTGACATTATGACAGCAAGTCCAGAGATGGCTGACTTGTTTATTTGTGGTAGAGATTTAGCTGAAAATGCCGAACGTCTAGGGGATGTCTTAGTTCTTGATAATATTTTAGATAAAGCTGAATTACAACAAAAGCTCTCAGAAAAATTACAACAACTTAACATGATTTAA	hypothetical protein	94	4.14695	10398	0.0117021								FIG01108524: hypothetical protein	PF02302	PTS_IIB	PTS system, Lactose/Cellobiose specific IIB subunit	CL0031	Phosphatase	51.4			Cytoplasmic	Intracellular	no predicted signal peptide	0	88194112
SAOUHSC_00312	CDS	SAUPAN001865000		SAOUHSC_00312	hypothetical protein	phosphotransferase system mannitol/fructose-specific IIA domain (Ntr-type)	no	no	no	no	no		chromosome	minus	326223	326666	444	3919539	YP_498902	1288796	G1I0R-289		GTGTCATTAGACATTTTGTCAACAACACGCATCATTGTAAAAGAACAAGTAAATGATTGGACTGAAGCTATAACTATAGCTTCTCAGCCATTACTACAAGAACAAATTATTGAACAAGGCTATGTTCAAGCAATGATTGATAGCGTTAATGAACTTGGACCTTATATCGTTATCGCACCTGAAATTGCAATTGCACATGCAAGACCGAACAATGACGTACATCAAGTTGGTTTAAGTCTATTAAAGTTGAATCAACATGTGGCATTTTGTGATGAAGATCACTACGCATCTCTCATTTTTGTATTGAGTGCCATCGACAATCATTCACACTTATCTGTATTACAAAATTTAGCAACCGTACTGGGCGATAACCAAACAGTCCAGCAACTATTAACTGCA…	hypothetical protein	147	4.41796	16299.4	0.0680272		Metabolism; Signal transduction	Transport and binding proteins; Signal transduction	Carbohydrates, organic alcohols, and acids; PTS	PTS system, fructose subfamily, IIA component	TIGR00848	32.7	PTS system, IIA component	PF00359	PTS_EIIA_2	Phosphoenolpyruvate-dependent sugar phosphotransferase system, EIIA 2	CL0340	PTase-anion_tr	107.1			Cytoplasmic	Intracellular	no predicted signal peptide	0	88194113
SAOUHSC_00313	CDS	SAUPAN001866000		SAOUHSC_00313	hypothetical protein	transcriptional antiterminator	no	no	no	no	no		chromosome	minus	326671	328626	1956	3919540	YP_498903	1288797	G1I0R-290		TTGTTAAGTTATAGACAAATCGAAATTTTGTATCTTTTAATTCATGAGCAAACGTTTATTCCAATCAATACCATTGCTAATCAACTTGGTGTATCACCTCGTACCATTCAATATGATATAGCATATATTGAGCAATATGCTGAAACTTATCATTACCAAGTCAGCCGTAATAAAGCTGCAGGCATCAAAGTAACAACAGCTCACGCGACACTATTAAATGAATTAGAGCACAATCTAACAAATCAAATTCATTTTTCAAAAGATGAACGACTCACACATATCGCTTTAAAGTTATTCGAAACAACCGATCCTGTTTCAACAAAGCAACTTGCGCAAGATGTTAATGTTTCGCGTCGGACAATTGCAGATGATATTAAAATGATTCAAGCCCAACTAGAT…	hypothetical protein	651	6.60796	74472.7	-0.156221		Metabolism; Signal transduction	Transport and binding proteins; Signal transduction	Carbohydrates, organic alcohols, and acids; PTS	PTS system, fructose subfamily, IIA component	TIGR00848	27.5	PTS system, mannitol/fructose-specific IIA component (EC 2.7.1.69); "Putative transcriptional antiterminator, BglG family"	PF00874	PRD	PRD domain	CL0166	PRD	119.5			Cytoplasmic	Intracellular	no predicted signal peptide	0	88194114
SAOUHSC_00314	CDS	SAUPAN001868000	mepR	SAOUHSC_00314	hypothetical protein	DNA-binding transcriptional regulator, MarR family	no	no	no	no	no		chromosome	plus	328838	329257	420	3919541	YP_498904	1288798	G1I0R-291		ATGGAATTCACTTATTCGTATTTATTTAGAATGATTAGTCATGAGATGAAACAAAAGGCTGATCAAAAGTTAGAGCAATTTGATATTACAAATGAGCAAGGTCATACGTTAGGTTATCTTTATGCACATCAACAAGATGGACTGACACAAAATGATATTGCTAAAGCATTACAACGAACAGGTCCAACTGTCAGTAATTTATTAAGGAACCTTGAACGTAAAAAGCTGATCTATCGCTATGTCGATGCACAAGATACGAGAAGAAAGAATATAGGGCTGACTACCTCTGGGATTAAACTCGTAGAAGCATTCACTTCGATATTTGATGAAATGGAACAAACACTCGTATCGCAGTTATCTGAAGAAGAAAATGAACAAATGAAAGCAAACTTAACTAAA…	hypothetical protein	139	6.26722	16172.2	-0.669784					homoprotocatechuate degradation operon regulator, HpaR	TIGR02337	40.9	Transcriptional regulator, MarR family	PF12802	MarR_2	MarR family	CL0123	HTH	38.6	Bis-indoles; Distamycin		no significant prediction	Intracellular	no predicted signal peptide	0	88194115
SAOUHSC_00315	CDS	SAUPAN001869000	mepA	SAOUHSC_00315	hypothetical protein	Na+-driven multidrug efflux pump	no	no	no	no	no		chromosome	plus	329364	330719	1356	3919542	YP_498905	1288799	G1I0R-292		ATGAAAGACGAACAATTATATTATTTTGAGAAATCGCCAGTATTTAAAGCGATGATGCATTTCTCATTGCCAATGATGATAGGGACTTTATTAAGCGTTATTTATGGCATATTAAATATTTACTTTATAGGATTTTTAGAAGATAGCCACATGATTTCTGCTATCTCTCTAACACTGCCAGTATTTGCTATCTTAATGGGGTTAGGTAATTTATTTGGCGTTGGTGCAGGAACTTATATTTCACGTTTATTAGGTGCGAAAGACTATAGTAAGAGTAAATTTGTAAGTAGTTTCTCTATTTATGGTGGTATTGCACTAGGACTTATCGTGATTTTAGTTACTTTACCATTCAGTGATCAAATCGCAGCAATTTTAGGGGCGAGAGGTGAAACGTTAGCT…	hypothetical protein	451	7.54225	48775.6	1.08825		Metabolism	Transport and binding proteins	Other	MATE efflux family protein	TIGR00797	193	Cofactors, Vitamins, Prosthetic Groups, Pigments / "Riboflavin, FMN, FAD" / "Riboflavin, FMN and FAD metabolism Extended" / "Multi antimicrobial extrusion protein (Na(+)/drug antiporter), MATE family of MDR efflux pumps"; "Virulence, Disease and Defense" / "Resistance to antibiotics and toxic compounds" / "Multidrug Resistance Efflux Pumps" / "Multi antimicrobial extrusion protein (Na(+)/drug ant…	PF01554	MatE	MatE	CL0222	MviN_MATE	124.4			Cytoplasmic Membrane	Multi-transmembrane	no predicted signal peptide	12	88194116
SAOUHSC_00316	CDS	SAUPAN001870000	mepB	SAOUHSC_00316	hypothetical protein	hypothetical protein	no	no	no	no	no		chromosome	plus	330823	331263	441	3919543	YP_498906	1288800	G1I0R-293		ATGTGTAAATCTAAAATACTGTTGAAAAATATTTTTAGTGAAGAATCAGAAGTTAAAGATTTAACTGAAGAAAAATATAATCAAGATTACGAAGCATTAACATTTAGCTTTAAAGAGGAAACATATCAAAGTAGGTTAGCTAAGAAAACACCGACTAAATCGGGATATTTCGTGACATGTTGGACAAAAGACGAAGATAATTATAATCGGCCATACAAAATTGAAGAGTTTGCTGATTACCTGATTGTTGCTGTTATCGATGATGAATTAAATGGCTACTTTCTATTTCCTAGGGAATTATTGGTAGAAAAAGGTATCTTAGCTTCATCTAAGTATCAAGGGAAAATGGCTTTTAGAGTTTATCCTAAGTGGTGTAATCAATTGAATAAAACAGCAGGG…	hypothetical protein	146	6.59189	17460.7	-0.694521								FIG01108359: hypothetical protein	PF08877	MepB	MepB protein	CL0236	PDDEXK	166.1			no significant prediction	Intracellular	no predicted signal peptide	0	88194117
SAOUHSC_00317	CDS	SAUPAN001872000	glpT	SAOUHSC_00317	glycerol-3-phosphate transporter	glycerol-3-phosphate transporter, permease	no	no	no	no	no		chromosome	minus	331346	332704	1359	3919544	YP_498907	1288801	G1I0R-294		ATGAATTTTCTTAAACCTGCAAAGCATATTAAGCCTTTGCCAGAAAATCAGATAGATGATACCTATAAACGATTACGTCTCCAAGTATTTCTTGGTATTTTCATCGGTTACGCTGGGTACTATTTATTACGTAAAAACTTTTCGTTAGCGATGCCGGCATTGCAAGAGCAAGGTTTTACAAAAGCGGAACTAGGTTTTGCACTTTCTGCTGTTTCCATCGCATATGGATTTAGTAAGTTCTTTATGGGTACTGTAAGTGATCGGAGCAATGCTCGGATATTCTTAGTTCTTGGATTAGCACTCACTGCTATCGTCAATTTGTTAATGGGATTTGTACCGTTCTTTACATCAGGTATCGGTATTATGTTTGTCCTATTATTCTTAAATGGATGGTTTCAA…	glycerol-3-phosphate transporter	452	9.59874	50167.7	0.568363		Metabolism	Transport and binding proteins	Other	glycerol-3-phosphate transporter	TIGR00712	666.5	Carbohydrates / "Sugar alcohols" / "Glycerol and Glycerol-3-phosphate Uptake and Utilization" / "Glycerol-3-phosphate transporter"	PF07690	MFS_1	Major Facilitator Superfamily	CL0015	MFS	162.4			Cytoplasmic Membrane	Multi-transmembrane	no predicted signal peptide	12	88194118
SAOUHSC_00318	CDS	SAUPAN001874000		SAOUHSC_00318	hypothetical protein	catechol 2,3-dioxygenase or other lactoylglutathione lyase family enzyme	no	no	no	no	no		chromosome	plus	333012	333938	927	3919584	YP_498908	1288802	G1I0R-295		ATGAATATAGTAGGGCATCATCACATATCCATGTATACAAAAGATGCAAAACGTAATAAGGATTTTTACACAAATGTCCTTGGATTACGATTAGTTGAAAAGTCGGTTAATCAAGACAATCCTTCAATGTATCATTTGTTTTATGGGGACGAAGTAGGTACAGCCGGAACAATTTTAAGCTTTTTTGAAATTCCCAATGCGGGTCATAAGCAGCCAGGTACTGAAACGATTTATCGATTTTCATTATTAGTACCAAATCAAGCGGCACTTCATTATTTTGAAAAACGTCTTGAGAATAATGGTATTAAGTCTGAACGTTTGTACTATCTTGGACAAGAAGGTGTTGTCTTTAAAGATGAAGACGACTTAGAAATCATATTGCTTGTTAATGATAGTTTT…	hypothetical protein	308	5.74304	35578.8	-0.494805		Metabolism	Energy metabolism	Other	catechol 2,3 dioxygenase	TIGR03211	28.6	Carbohydrates / "One-carbon Metabolism" / "Serine-glyoxylate cycle" / "Glyoxalase family protein"	PF00903	Glyoxalase	Glyoxalase/Bleomycin resistance protein/Dioxygenase superfamily	CL0104	Glyoxalase	73.7			no significant prediction	Intracellular	no predicted signal peptide	0	88194119
SAOUHSC_00319	CDS	SAUPAN001875000		SAOUHSC_00319	hypothetical protein	flavin-dependent oxidoreductase, luciferase family (includes alkanesulfonate monooxygenase SsuD and methylene tetrahydromethanopterin reductase)	no	no	no	no	no		chromosome	plus	333952	335013	1062	3919585	YP_498909	1288803	G1I0R-296		ATGGCCAAATTAGAAATGAATAAAAATACGCCTCTTGAGTTTGGTTTGTATTCCTTAGGTGATCATTTATTGAATCCATTGAAAGGTGAAAAAGTTAGTTATGAGCAACGTATTAATGAAATTATTGAAGCAAGTAAATTAGCAGATGAAGCAGGTATTGATGTTTTTGCAGTTGGTGAAAGTCATCAGGAGCATTTTACAACACAGGCACATACGGTTGTGTTAGGTGCAATTGCCCAAGCGACAAAGCATATTAAAGTTTCAAGTTCTTCAACGATTATTAGTGCAACAGATCCTGTAAGAGTATTTGAAGACTTCGCGACATTAGATTTGATTTCTCATGGTAGAGCCGAAATTGTAGCTGGCAGAGCATCAAGAACAGGTATTTTTGACTTGTTT…	hypothetical protein	353	6.52142	39171.5	-0.220397					probable oxidoreductase, LLM family	TIGR03858	348.7	Bacterial luciferase family protein	PF00296	Bac_luciferase	Luciferase-like monooxygenase	no clan defined	no clan defined	142.2			Cytoplasmic	Intracellular	no predicted signal peptide	0	88194120
SAOUHSC_00320	CDS	SAUPAN001876000		SAOUHSC_00320	NADPH-dependent FMN reductase	NADPH-dependent FMN reductase	no	no	no	no	no		chromosome	plus	335027	335593	567	3919586	YP_498910	1288804	G1I0R-297		ATGAATATTGTATTATTGTCAGGTTCCACAGTAGGTTCTAAAACGAGAATTGCTATGGATGATTTAAAAAATGAACTAGAAGTCATCAATGAGGGACATCAAATAGAGTTGATGGATTTACGAGAACTTGAATTAGAATTTAGCGTTGGAAAGAATTATCTAGATACTACAGGAGATGTATATAAATTAACGACGTCGTTAATGCAGGCTGATGTGATTTTTATTGGTTTTCCAATTTTTCAAGCTTCCATCCCTGGTGCTTTGAAAAATGTGTTTGATCTACTTCCAGTCAATGCGTTTCGTGACAAGGTAATAGGACTTGTAGCGACAGCAGGTTCTAGTAAACATTATTTAATTCCTGAAATGCATTTAAAACCAATATTGAGTTACATGAAAGCA…	NADPH-dependent FMN reductase	188	4.73212	21314.4	-0.0611702					FMN reductase	TIGR03566	96	Sulfur Metabolism / "Organic sulfur assimilation" / "Alkanesulfonates Utilization" / "FMN reductase (EC 1.5.1.29)"	PF03358	FMN_red	NADPH-dependent FMN reductase	CL0042	Flavoprotein	91.9			Cytoplasmic	Intracellular	no predicted signal peptide	0	88194121
SAOUHSC_00322	CDS	SAUPAN001878000		SAOUHSC_00322	hypothetical protein	uncharacterized membrane protein YadS	no	no	no	no	no		chromosome	minus	335653	336648	996	3919587	YP_498911	1288805	G1I0R-298		ATGGCATCATTGAAAAATAAGCATTTTATGATTGGGCTATCACTAACATTTATAGTCGCATTATTTAGCTTTTTAGCAGCTAAATTGCCAATCCTAGATAAGGTTGGCGCATTAACTATCGCGATATTAATCGCTATTCTATATCGTCACTTTAGAGGATATCCTGAACAATATAGCTCAGGTATTACGTTTTCATCTAAATATTTATTAAGATTTGCAATCATCCTATATGGACTTAAACTCAATATATTCGATATTATCGGTCAAGGTAGTAAACTATTAGCCATCGATGTAGGTGTCGTTATTTTCAGTATTGTAATGATGCTCTTTGTCAACAAACTGTTGCATGGTGACAAAAACATCGCATTATTACTAGGTGTCGGCACAGGCGTTTGTGGT…	hypothetical protein	331	10.3135	35726.1	1.0994			Hypothetical proteins	Conserved	conserved hypothetical protein	TIGR00698	155.4	Putative membrane protein YeiH	PF03601	Cons_hypoth698	Conserved hypothetical protein 698	CL0064	CPA_AT	328.2			Cytoplasmic Membrane	Multi-transmembrane	no predicted signal peptide	11	88194122
SAOUHSC_00323	CDS	SAUPAN001880000		SAOUHSC_00323	hypothetical protein	hypothetical protein	no	no	no	no	no		chromosome	plus	336647	337054	408	3919588	YP_498912	1288806	G1I0R-299		ATGAGCAGTGCCTCCTTTAATAGCATTTTAGCACTGTTTTGTCGTATTTTTAAATATAAATTTGGAATGAATAATAAAGTAGTGATTAAATTAAGTTGTGTGATAGGAAACTTGGACATCAATCAAAGTAATAGGCACTACAACGCTTATTGGCGGGGCCCCAACAAAGAAGCTGACGAAAAGTCAGCTTGCAATAATGTGCAAGTTGGGGATGGGCCCCAACATAGAGAAATTGGGTCCGTAATTTCTACAGACAATGCAAGTTGGCGGGGCCCCAACATAGAGAATTTCGAAAAGAAATTCTACAAGCAATGCAAGTTGGGGAAGGACAACAAATTTAAGATACAATGCGTAACATTAATATGTTATTATAATGATAATTTACAGAATTATATGAAA…	hypothetical protein	135	9.2159	15577.6	-0.634815								FIG01107884: hypothetical protein									Extracellular	Intracellular	no predicted signal peptide	0	88194123
SAOUHSC_00324	CDS	SAUPAN001881000		SAOUHSC_00324	50S ribosomal protein L7 serine acetyltransferase	50S ribosomal protein L7 serine acetyltransferase	no	no	no	no	no		chromosome	plus	337067	337612	546	3919589	YP_498913	1288807	G1I0R-300		ATGTTTGGAATGAAAGTGAATGAACAAATAACATTAAAAATTTTAGAAGCTCATGACACAGAAGCGCTTTTCAATTTAGTCAATCGTTCAAGAAATTCACTTAGGGAATGGTTACCTTGGGTAGATGCAACTGAGCAACCATCAGATACGCGTGCATTTATTAAAAGAGGACTTTTGCAATTTGCTGATGGTAATGGATTTCAGTGTGGCATTTGGTATGAAGGAACGCTAGTTGGTGTCATCGGTTTACATGAAATTAATCACATGCACAGAAAAACTTCATTAGGGTACTATTTAGATAAAGAATTTGAGGGTCATGGGATTATGACACAAGCAGTTGAGGCATTGATAAAGTATTGTTTCGAAGAGCTTGACTTAAACCGAATTGAGATTAGTGCC…	50S ribosomal protein L7 serine acetyltransferase	181	5.32637	20856.5	-0.366851					UDP-4-amino-4,6-dideoxy-N-acetyl-beta-L-altrosamine N-acetyltransferase	TIGR03585	43.3	Protein Metabolism / "Protein biosynthesis" / "Ribosome biogenesis bacterial" / "Ribosomal-protein-L7p-serine acetyltransferase"; "Protein Metabolism" / "Protein processing and modification" / "Ribosomal protein S5p acylation" / "Ribosomal-protein-L7p-serine acetyltransferase"	PF13302	Acetyltransf_3	Acetyltransferase (GNAT) domain	CL0257	Acetyltrans	88.9			Cytoplasmic	Intracellular	no predicted signal peptide	0	88194124
SAOUHSC_00325	CDS	SAUPAN001882000	fepA	SAOUHSC_00325	hypothetical protein	iron uptake system EfeUOB, periplasmic (or lipoprotein) component EfeO/EfeM	no	no	no	no	no		chromosome	plus	337880	338734	855	3919590	YP_498914	1288808	G1I0R-301		ATGAAAAAGTTAACAACGCTATTATTAGCATCAACGTTATTAATTGCTGCATGTGGGAACGACGATAGTAAGAAGGATGATTCAAAGACATCGAAAAAAGATGATGGTGTTAAAGCAGAATTAAAACAAGCAACAAAAGCATATGATAAATATACTGATGAACAGTTAAATGAATTTTTAAAAGGTACAGAAAAATTTGTTAAAGCGATTGAAAATAATGATATGGCCCAAGCAAAAGCGTTATATCCAAAAGTTCGTATGTATTATGAACGCTCTGAACCAGTTGCAGAAGCATTTGGAGATTTAGATCCTAAAATTGATGCACGTCTTGCAGATATGAAAGAAGAGAAAAAGGAAAAAGAATGGTCAGGATATCATAAGATTGAAAAAGCATTATAC…	hypothetical protein	284	5.23329	32246.4	-0.808803					XXXCH domain	TIGR04358	16.9	Iron acquisition and metabolism / "Iron acquisition and metabolism - no subcategory" / "Ferrous iron transporter EfeUOB, low-pH-induced" / "Ferrous iron transport periplasmic protein EfeO, contains peptidase-M75 domain and (frequently) cupredoxin-like domain"	PF09375	Peptidase_M75	Imelysin	no clan defined	no clan defined	126.8			Cytoplasmic Membrane	Lipid anchored	signal peptide predicted	0	88194125
SAOUHSC_00326	CDS	SAUPAN001883000	fepB	SAOUHSC_00326	hypothetical protein	periplasmic deferrochelatase/peroxidase EfeB	no	no	no	no	no		chromosome	plus	338731	339960	1230	3919591	YP_498915	1288809	G1I0R-302		ATGACAAATTATGAACAAGTTAACGATAGTACGCAATTTTCAAGACGTACATTTTTGAAAATGTTAGGTATTGGCGGTGCCGGTGTTGCAATTGGCGCAAGTGGTGTTGGTAGCATGTGGTCTTTCAAATCAATGTTCAATACACCAGAAGATCCGGAAAAAGATGCGTATGAATTTTATGGTAAAGTGCAACCAGGCATTACCACACCCACGCAAAAAACATGCAATTTCGTTGCGTTAGATTTGAAGTCAAAAGATAGAGATGCAATTAAGGCAATGTTTAAAAAGTGGACGGTTATGGCTGATCGTATGATGGATGGTGATACAGTTGGCAAGCCGAGTAACAATCCTTTAATGCCACCAGTAGATACCGGTGAATCGATAGGATTAGGTGCAAGC…	hypothetical protein	409	8.08612	45558.3	-0.480685					Tat-translocated enzyme	TIGR01412	598.6	Iron acquisition and metabolism / "Iron acquisition and metabolism - no subcategory" / "Ferrous iron transporter EfeUOB, low-pH-induced" / "Ferrous iron transport peroxidase EfeB"	PF04261	Dyp_perox	Dyp-type peroxidase family	CL0032	Dim_A_B_barrel	390.6			Extracellular	N-terminally anchored (No CS)	no predicted signal peptide	1	88194126
SAOUHSC_00327	CDS	SAUPAN001884000	fepC	SAOUHSC_00327	hypothetical protein	high-affinity Fe2+/Pb2+ permease	no	no	no	no	no		chromosome	plus	339971	341653	1683	3919592	YP_498916	1288810	G1I0R-303		ATGCTAATAACTGCTGCTATGGTGTGTAGCTTTGGGTTACTGAAAAGTCAGGCAGCAGAACAACAAAGTATTAGTGATGTATATAGTGTGATAACGGATGCGAAATCTGCACTTTCTAATAATTCGATATCGAATGACAATAAGCAGAAAGCAATTGAGCAAGTGGTAAGTGCAGTTAAGAAATTATCGCTTGAAGATAATAGTGAAAGTAATGCTGTCAAATCAGATGTGAGAAAGCTTGAAGATGCAAAAGCGAATGATAATCAAAAAGATACACTTTCGCAATTAACGAAGTCATTAATTGCTTATGAAGAGAAATTGGCTAGTAAAGATGCGGGTTCTAAAATTAAACTATTGCAACAGCAAGTCGATGCTAAAGATGCTGCGATGACAAAAGCG…	hypothetical protein	560	7.82963	62087.9	0.1775			Unknown function	General	FTR1 family protein	TIGR00145	89.8	Iron acquisition and metabolism / "Iron acquisition and metabolism - no subcategory" / "Ferrous iron transporter EfeUOB, low-pH-induced" / "Ferrous iron transport permease EfeU"	PF03239	FTR1	Iron permease FTR1 family	CL0015	MFS	71.1			Cytoplasmic Membrane	Multi-transmembrane	signal peptide predicted	6	88194127
SAOUHSC_00328	CDS	SAUPAN001888000	tatC	SAOUHSC_00328	hypothetical protein	sec-independent protein secretion pathway component TatC	no	no	no	no	no		chromosome	minus	341746	342402	657	3919593	YP_498917	1288811	G1I0R-304		TTGTCGTTCGTCATTACGGTCATCGTCGTATATGTTTCATCATTTTGGTGGATGACACCATTCATAACGTATATTACCCGTGCACATGTGTCCTTACATGCATTTTCATTCACAGAAATGATACAAATATACGTGATGATTATATTTTTCATCGCGTTTTGTTTCATTTCACCAGTCATGTTTTATCAATTGTGGGCATTCATTGCACCTGGATTACATAATAATGAACGTCAATTTATTTATAAATATAGTTTTTTCAGCGTGTTATTATTCTGTGCTGGCGTCGCTTTTGCATTTTATGTTGGCTTTCCAATGATCATTCAATTCGCGTTAAAATTATCATTAACTTTAAACATTTCGCCTGTCATTGGCTTTAAAGCATATTTGATTGAACTCATA…	hypothetical protein	218	9.48042	25382.6	1.09633		Genetic information processing	Protein fate	Protein and peptide secretion and trafficking	twin arginine-targeting protein translocase TatC	TIGR00945	148.9	Clustering-based subsystems / "proteosome related" / "Cluster-based Subsystem Grouping Hypotheticals - perhaps Proteosome Related" / "Twin-arginine translocation protein TatC"; "Membrane Transport" / "Protein translocation across cytoplasmic membrane" / "Twin-arginine translocation system" / "Twin-arginine translocation protein TatC"	PF00902	TatC	Sec-independent protein translocase protein (TatC)	no clan defined	no clan defined	138			Cytoplasmic Membrane	Multi-transmembrane	no predicted signal peptide	6	88194128
SAOUHSC_00329	CDS	SAUPAN001890000	tatA	SAOUHSC_00329	mttA/Hcf106 family protein-like protein	sec-independent protein translocase protein TatA	no	no	no	no	no		chromosome	minus	342464	342688	225	3919594	YP_498918	1288812	G1I0R-305		TTGATTATCATGATAACTAACACTTTTATTTTAGGCATCACAGGCCCAACAAGTCTTGTCGTCATTAGCATTATCGCTTTAATTATTTTTGGTCCGAAAAAATTACCACAATTTGGCCGTGCCATCGGTTCTACTTTAAAAGAATTTAAATCTGCAACAGAAGATTTAGATAAAGAGTCTCACGATACACCCAGTAAGGAATCGAAACAACAGCGAGAGCAATAG	mttA/Hcf106 family protein-like protein	74	9.23936	8159.47	-0.0378378		Genetic information processing	Protein fate	Protein and peptide secretion and trafficking	twin arginine-targeting protein translocase, TatA/E family	TIGR01411	67.9	Clustering-based subsystems / "proteosome related" / "Cluster-based Subsystem Grouping Hypotheticals - perhaps Proteosome Related" / "Twin-arginine translocation protein TatA"; "Membrane Transport" / "Protein translocation across cytoplasmic membrane" / "Twin-arginine translocation system" / "Twin-arginine translocation protein TatA"	PF02416	MttA_Hcf106	mttA/Hcf106 family	no clan defined	no clan defined	68.6			Cytoplasmic Membrane	N-terminally anchored (No CS)	no predicted signal peptide	1	88194129
SAOUHSC_00330	CDS	SAUPAN001891000		SAOUHSC_00330	hypothetical protein	uncharacterized conserved protein YbcV, DUF1398 family	no	no	no	no	no		chromosome	minus	342788	343177	390	3919595	YP_498919	1288813	G1I0R-306		ATGGCATTTACATTATCTGCAATTCAACAAGCACATCAACAATTTACTGGTGTTGACTTTCCAAAACTATTCAAAGCTTTTAAAGATATGGGGATGACTTACAATATCGTCAACATTCAAGATGGCACTGCAACATACGTACATCAATCAGAAGATGATATCGTTACGTCATCTGTAAAAAGTAATCATCCTGTTGCTCAAAAATCAAACAAAACAATAGTTCAAGACGTCTTAACTAGACATCAACAAGGGCAAACAGATTTTGAAACATTTTGTGATGAAATGGCTGAAGCTGGCATTTATAAATGGCATATCGATATTCAAGCGGGCACTTGTACTTATATCGACTTGCAAGACCAAGCTGTTATTTCAGAATTAATCCCTCAATAA	hypothetical protein	129	4.61003	14517.2	-0.318605								FIG01108269: hypothetical protein	PF07166	DUF1398	Protein of unknown function (DUF1398)	no clan defined	no clan defined	94.3			no significant prediction	Intracellular	no predicted signal peptide	0	88194130
SAOUHSC_00331	CDS	SAUPAN001892000		SAOUHSC_00331	hypothetical protein	DNA-binding transcriptional regulator, XRE-family HTH domain	no	no	no	no	no		chromosome	plus	343418	343621	204	3919596	YP_498920	1288814	G1I0R-307		GTGCGTAATCGATTGAAAGAATTACGAGCACGAGATGGCTTAAACCAAACGCAACTTGCTAAACAAGCGGGCGTTTCAAGACAAACCATATCGCTAATTGAGCGAAACAATTTTATGCCATCAGTATTAACGGCAATAAAAATTGCTCGCATTTTCAATGAAACGGTGGAAACTGTTTTTATTATTGAGGAGGATGAGGCATGA	hypothetical protein	67	9.43033	7688.8	-0.304478		Signal transduction	Regulatory functions	DNA interactions	transcriptional regulator, y4mF family	TIGR03070	33.5	Transcriptional regulator, Cro/CI family	PF01381	HTH_3	Helix-turn-helix	CL0123	HTH	56.5			Cytoplasmic	Intracellular	no predicted signal peptide	0	88194131
SAOUHSC_00332	CDS	SAUPAN001893000		SAOUHSC_00332	hypothetical protein	proteobacterial sortase system peptidoglycan-associated protein	no	no	no	no	no		chromosome	plus	343618	344331	714	3919597	YP_498921	1288815	G1I0R-308		ATGAAAATACTAAGATATATCGGATATCTTTTACTGGGTGGACTTGTAGGGGGTATCATAGGTGGAATTTTAGGTAATTTTGATGGATTTGGTATTGAGAACTTGACGTTTGCGACATATAACAATGTCGTTGTAATATCGATTGTTGCGACGATTATTATCATATTGGTAGAAGCCATTGTTTTGATGAATCAAAGACGTGCATTGAAGTATAAGCAACTTGTAGATAAAGAGGTAGATATCGATGCAACAGATCAATATGAGTTGCTTGCGAATCGTTATGTTTTAAATGGAAGTATATTAAGTATTCTGCAGACAGTTATTGCTTTTTTAGTATTGCTTATTTTTGTGGTAGGGCACGCTGCAGCAAATGCAATACTATTCTTTTTAATACCATTT…	hypothetical protein	237	9.3555	26783.6	0.788608		Genetic information processing	Protein fate	Protein and peptide secretion and trafficking	proteobacterial sortase system peptidoglycan-associated protein	TIGR03789	11.5	FIG01108133: hypothetical protein	PF11368	DUF3169	Protein of unknown function (DUF3169)	no clan defined	no clan defined	169.7			Cytoplasmic Membrane	Multi-transmembrane	no predicted signal peptide	6	88194132
SAOUHSC_00333	CDS	SAUPAN001894000		SAOUHSC_00333	ABC transporter ATP-binding protein	ABC-type multidrug transport system, lantibiotic protection ABC transporter, ATPase component	no	no	no	no	no		chromosome	plus	344356	345198	843	3919598	YP_498922	1288816	G1I0R-309		ATGACAACATTGTTAAACGTAGATAGTGTGAACAAACAATACAAAGATTCGGATTTTAAATTGCAAGATGCATCTTTAACGATTTCTACTAATGAGACAGTTGGATTAATTGGGAAAAATGGCTCAGGTAAATCGACATTAATTAATATTCTAGTAGGCAATCGACATAAAGATAACGGTAGTATCACATTTTTTGGAGAAGAACATACCGTGGATGATGTCGAATATAAAGAACACATAGGTGTAGTGTTTGATGATTTGAGAGTGCCTAATAAATTGACTATTAAAGATATTGATAAAGTATTTCAATCTATTTATATGACTTGGAATAGTCAAAAATTCTTTGATTTAATCAAATATTTCGAGTTACCACTACAAACTAAAATTAAAACTTTTTCA…	ABC transporter ATP-binding protein	280	5.10331	31594.1	-0.164643					lantibiotic protection ABC transporter, ATP-binding subunit	TIGR03740	120.5	ABC-type multidrug transport system, ATPase component	PF00005	ABC_tran	ABC transporter	CL0023	P-loop_NTPase	92.6			Cytoplasmic Membrane	Intracellular	no predicted signal peptide	0	88194133
SAOUHSC_00334	CDS	SAUPAN001895000		SAOUHSC_00334	hypothetical protein	hypothetical protein	no	no	no	no	no		chromosome	plus	345198	345827	630	3919599	YP_498923	1288817	G1I0R-310		ATGAAAGGTATGTTCCTAAGTAGTTTTTATGCAACGAGAAAGCAAACATATATTTATTTTATAGTCGCTATTATAGCTGCAGGATACTTTGCAGTATTTAATCCGTTGATGAGTTCGGCAATGGCTGGGGTTATGTTAATCACACCTATTACTGATAATATTAAACATGAAAAAGACTCAAGATGGATGTATTATGTATCTACTTTACCGGTTAAACGTAGTGATTATATTAAGTCATACTTTGCCTTTTATTTAATCTTATTCGGTGCAAGTTTAATGATTGGATTAGTTGTGACTACGATTGTGACCCAAAGTGTGATGATTGGTATTATGTCAGGTTTAATGAGTTTTGGTATCATAGGGGCATACTCTATCATTTTCCCATTGACATTTAAATTT…	hypothetical protein	209	9.34389	23273.8	0.985167								FIG01107878: hypothetical protein	PF13346	ABC2_membrane_5	ABC-2 family transporter protein	CL0181	ABC-2	115.8			Cytoplasmic Membrane	Multi-transmembrane	no predicted signal peptide	5	88194134
SAOUHSC_00335	CDS	SAUPAN001896000		SAOUHSC_00335	hypothetical protein	low temperature requirement protein LtrA (function unknown)	no	no	no	no	no		chromosome	minus	346194	347327	1134	3919600	YP_498924	1288818	G1I0R-311		ATGGTTAATGCATTAACACCAAAACATTTAGCTGAAAAGCGTGCAGGATTCCATGAGTTGTTCTTTGATTTAATTTTCGTCTATGCCATTCAAAAAATTGCACATGTGATTTTAACAACACAAAACGGTTCCATTTCAGCTGATTTATTTTTCAAATACATCGTCATGAGTTTGTTCTTATGGTTAATGTGGTCTCATCAAACATTTTTTACAAATCGATTTGGTCAAGTTACATTCAAAGACGTCTCGTTTATGATGTTTAATATGTTCATCATGGTCTTCCTATCTAACAGCCTATATCCGGACTTTGAAAAGACATTCTTCCCATTCTTCTTATGCGTGGCAATTATGTATTTAAGTATCGGATTACAGTATTTATTACATATACGTACAGGGTTA…	hypothetical protein	377	8.876	43659.6	0.771883								Low temperature requirement protein A	PF06772	LtrA	Bacterial low temperature requirement A protein (LtrA)	no clan defined	no clan defined	180.1			Cytoplasmic Membrane	Multi-transmembrane	no predicted signal peptide	12	88194135
SAOUHSC_A00332	CDS	SAUPAN001897000		SAOUHSC_A00332	hypothetical protein	hypothetical protein	no	no	no	no	no		chromosome	minus	347735	347893	159	3921676	YP_498925	1288819	G1I0R-3539		ATGCTGCTGCTAATACGACTCTCGTCATGTCATATTCATCTCCTTATGATATATACAATTTTATTACTAATACGTCTAATGAACCAATACGCCACTAACATCCAATTTATGAAACCAATTGCTACGTATGTTACATTTTCATTCTTGTTATGCATTTAA	hypothetical protein	52	9.3004	6146.65	1.27692								hypothetical protein									Cytoplasmic Membrane	N-terminally anchored (No CS)	no predicted signal peptide	1	88196674
SAOUHSC_00336	CDS	SAUPAN001898000		SAOUHSC_00336	acetyl-CoA acyltransferase	acetyl-CoA C-acyltransferase	yes	yes	no	no	no		chromosome	plus	347866	349047	1182	3919601	YP_498926	1288820	G1I0R-312		ATGACGAGAGTCGTATTAGCAGCAGCATACAGGACACCTATTGGCGTTTTTGGAGGTGCGTTTAAAGACGTGCCAGCCTATGATTTAGGTGCGACTTTAATAGAACATATTATTAAAGAGACGGGTTTGAATCCAAGTGAGATTGATGAAGTTATCATCGGTAACGTACTACAAGCAGGACAAGGACAAAATCCAGCACGAATTGCTGCTATGAAAGGTGGCTTGCCAGAAACAGTACCTGCATTTACGGTGAATAAAGTATGTGGTTCTGGGTTAAAGTCGATTCAATTAGCATATCAATCTATTGTGACTGGTGAAAATGACATCGTGCTAGCTGGCGGTATGGAGAATATGTCTCAATCACCAATGCTTGTCAACAACAGTCGCTTTGGTTTTAAA…	acetyl-CoA acyltransferase	393	4.94056	41703.4	-0.0389313	2.3.1.9	Metabolism	Fatty acid and phospholipid metabolism	Other	acetyl-CoA C-acyltransferase	TIGR01930	501.1	Amino Acids and Derivatives / "Branched-chain amino acids" / "Isoleucine degradation" / "3-ketoacyl-CoA thiolase (EC 2.3.1.16)"; "Amino Acids and Derivatives" / "Lysine, threonine, methionine, and cysteine" / "Lysine fermentation" / "Acetyl-CoA acetyltransferase (EC 2.3.1.9)"; "Amino Acids and Derivatives" / "Lysine, threonine, methionine, and cysteine" / "Lysine fermentation MCB 432" / "Acetyl-C…	PF00108	Thiolase_N	Thiolase, N-terminal domain	CL0046	Thiolase	363.3			Cytoplasmic	Intracellular	no predicted signal peptide	0	88194136
SAOUHSC_00337	CDS	SAUPAN001899000	mdh	SAOUHSC_00337	hypothetical protein	kynurenine formamidase	no	no	no	no	no		chromosome	minus	349130	349882	753	3919602	YP_498927	1288821	G1I0R-313		ATGACACAATATCCTTTATGGCAACAATTAAATACTTTAAAACAAGCAACTTGGGTTGATTTAACGCATACATTTGATCCGGAAATACCACGTTTTAGTGAGTTTGAAAAAGGCGAAGTTTCAACTTTATTCACGGTTAAAGATCATGGTTTCTATGTGCAACGTTGGAATATTGTAACGCAATATGGTACTCACATTGATGCACCAATTCACTTTGTCGAGAATAAACGTTATTTAGAAGACATTGATTTAAAAGAATTGGTATTGCCGTTAATTGTATTAGACTTTTCAACAGAAGTAGCGAACAACAATGATTTCATCGTAACACGTGCGCATATAGAAGCATGGGAAAAAGAGCATGGTACTATTGAACCTGGCACTTTTGTTGCACTTCGTACC…	hypothetical protein	250	4.8323	28752.1	-0.4592		Metabolism	Energy metabolism	Amino acids and amines	arylformamidase	TIGR03035	23.7	Metal-dependent hydrolase/cyclase	PF04199	Cyclase	Putative cyclase	CL0364	Leu-IlvD	121.2			Cytoplasmic	Intracellular	no predicted signal peptide	0	88194137
SAOUHSC_00338	CDS	SAUPAN001900000	metE	SAOUHSC_00338	5-methyltetrahydropteroyltriglutamate-- homocysteine S-methyltransferase	5-methyltetrahydropteroyltriglutamate--homocysteine S-methyltransferase, Methionine synthase II (cobalamin-independent)	no	no	no	no	no		chromosome	minus	349925	352153	2229	3921812	YP_498928	1288822	G1I0R-314		ATGACAACAATTAAAACATCAAACTTAGGATTCCCAAGATTAGGTAGAAAAAGAGAATGGAAAAAAGCCATCGAAAGTTATTGGGCAAAGAAGATTTCTAAAGAAGAATTAGATCAAACATTAACTGATCTACATAAAGAAAATTTATTATTACAAAAGTACTATCACTTAGATAGCATCCCAGTTGGTGATTTCTCTTTATATGACCATATATTAGATACGTCATTATTATTCAACATCATCCCTGAACGTTTCCAAGGAAGAACTATTGATGATGATTTATTATTTGATATTGCTCGCGGTAATAAAGACCATGTTGCAAGTGCACTTATAAAATGGTTTAACACTAACTATCATTACATCGTACCTGAATGGGACAATGTTGAGCCTAAAGTGAGT…	5-methyltetrahydropteroyltriglutamate-- homocysteine S-methyltransferase	742	5.40741	85074.8	-0.39434	2.1.1.14	Metabolism	Amino acid biosynthesis	Aspartate family	5-methyltetrahydropteroyltriglutamate--homocysteine S-methyltransferase	TIGR01371	1093.7	Amino Acids and Derivatives / "Lysine, threonine, methionine, and cysteine" / "Methionine Biosynthesis" / "5-methyltetrahydropteroyltriglutamate--homocysteine methyltransferase (EC 2.1.1.14)"; "Test - DHFR" / "5-methyltetrahydropteroyltriglutamate--homocysteine methyltransferase (EC 2.1.1.14)"	PF01717	Meth_synt_2	Cobalamin-independent synthase, Catalytic domain	CL0160	Methionine_synt	473.3			Cytoplasmic	Intracellular	no predicted signal peptide	0	88194138
SAOUHSC_00339	CDS	SAUPAN001901000	metF	SAOUHSC_00339	bifunctional homocysteine S-methyltransferase/5,10-methylenetetrahydrofolate reductase	bifunctional homocysteine S-methyltransferase/5,10-methylenetetrahydrofolate reductase, Methionine synthase I (cobalamin-dependent)	no	no	no	no	no		chromosome	minus	352150	353991	1842	3921813	YP_498929	1288823	G1I0R-315		ATGAGTCAATTCCTCACACAATTGAAAGATAATGTTTTAGTAGCTGATGGCGCTATAGGAACCATTTTATACTCTGAAGGATTAGACACCTGTCCAGAAGCATATAATCTTAGCCATCCAGATAAAGTTGAACGCATCCATCGTTCATATATTGAAGCCGGTGCTGATGTCATTCAAACCAATACTTATGGTGCAAATTTTGAAAAGTTAAAACGATTCGGTCTTGAAGATAAAGTTAAAGCAATACATCAAGCCGCCGTTCGCATCGCAAAAAAAGCAGCAAATAAAGATACGTATATATTAGGCACAGTTGGTGGGTTTAGAGGTATCAAACAAGAGGATATCAGCTTACAAACTATTCTTTATCATACTGAAATTCAAATAGACACCTTAATTGAA…	bifunctional homocysteine S-methyltransferase/5,10-methylenetetrahydrofolate reductase	613	6.98505	68477.8	-0.216803	2.1.1.10	Metabolism	Amino acid biosynthesis	Aspartate family	methionine synthase	TIGR02082	154.8	Amino Acids and Derivatives / "Lysine, threonine, methionine, and cysteine" / "Methionine Biosynthesis" / "5,10-methylenetetrahydrofolate reductase (EC 1.5.1.20)"; "Carbohydrates" / "One-carbon Metabolism" / "One-carbon metabolism by tetrahydropterines" / "5,10-methylenetetrahydrofolate reductase (EC 1.5.1.20)"; "Carbohydrates" / "One-carbon Metabolism" / "Serine-glyoxylate cycle" / "5,10-methyle…	PF02574	S-methyl_trans	Homocysteine S-methyltransferase	no clan defined	no clan defined	183.2			Cytoplasmic	Intracellular	no predicted signal peptide	0	88194139
SAOUHSC_00340	CDS	SAUPAN001902000	metC	SAOUHSC_00340	trans-sulfuration enzyme family protein	cystathionine beta-lyase	no	no	no	no	no		chromosome	minus	353960	355120	1161	3921814	YP_498930	1288824	G1I0R-316		ATGACACTTTCAAAAGAGACAGAAGTGATATTCGATTGGCGTAGAGGTGTGGAATATCATTCAGCTAACCCACCACTCTATGATTCTTCAACATTCCATCAAACAAGTCTTGGTGGCGATGTTAAATATGATTATGCACGAAGTGGCAACCCTAACCGTGAACTTTTAGAAGAGAAGTTAGCACGATTAGAACAGGGAAAATTCGCTTTTGCTTTTGCATCAGGTATTGCTGCTATTTCAGCAGTACTTTTGACTTTCAAATCTGGTGATCATGTCATCTTACCCGATGATGTATATGGCGGTACTTTTCGCCTCACTGAGCAAATTTTGAATCGATTTAATATTGAATTTACAACCGTAGATACTACAAAGCTCGAACAAATCGAGGGTGCCATTCAA…	trans-sulfuration enzyme family protein	386	5.04033	42487.9	-0.0761658					cystathionine beta-lyase	TIGR01329	356	Amino Acids and Derivatives / "Lysine, threonine, methionine, and cysteine" / "Methionine Biosynthesis" / "Cystathionine beta-lyase (EC 4.4.1.8)"; "Sulfur Metabolism" / "Organic sulfur assimilation" / "L-Cystine Uptake and Metabolism" / "Cystathionine beta-lyase (EC 4.4.1.8)"	PF01053	Cys_Met_Meta_PP	Cys/Met metabolism PLP-dependent enzyme	CL0061	PLP_aminotran	417.5		SAOUHSC_00187; SAOUHSC_00520; SAOUHSC_00530; SAOUHSC_00679; SAOUHSC_01040; SAOUHSC_01042; SAOUHSC_01043; SAOUHSC_01757	Cytoplasmic	Intracellular	no predicted signal peptide	0	88194140
SAOUHSC_00341	CDS	SAUPAN001903000	metI	SAOUHSC_00341	hypothetical protein	o-succinylhomoserine (thiol)-lyase	no	no	no	no	no		chromosome	minus	355117	356220	1104	3921815	YP_498931	1288825	G1I0R-317		ATGAAGGATACACAGTTAGCCCAAATCACATTAACCGATGATTCAACCGGTGCTATAGCGAATCCAATCCATTTATCTACTGCCTACAAGCATCCAAAACTAGGACAATCGACAGGTTTTGATTATACACGTACTAAAAATCCTACACGCTCAACATTTGAAACCTGTTTTGCCAAACTTGAGCATGGTATTGCATCATTCGCTACATCAAGTGGAATGTCAGCCATTCAATTAATATGTAATCTATTTAAACCTCATGATGAAATTTTAGTTTCATTCGATTTATATGGTGGCACATTTAGATTATTTGAATTTTACGAGCAACAATACGATATCAAATTTAAGTACGTTGATTTTACAGATTATGAACAAGTTGAAAAAGAAATCACTGATAAAACA…	hypothetical protein	367	5.01375	41071.6	-0.134332		Metabolism	Amino acid biosynthesis	Aspartate family	O-succinylhomoserine (thiol)-lyase	TIGR02080	312.8	Amino Acids and Derivatives / "Lysine, threonine, methionine, and cysteine" / "Methionine Biosynthesis" / "Cystathionine gamma-synthase (EC 2.5.1.48)"; "Sulfur Metabolism" / "Organic sulfur assimilation" / "L-Cystine Uptake and Metabolism" / "Cystathionine gamma-synthase (EC 2.5.1.48)"	PF01053	Cys_Met_Meta_PP	Cys/Met metabolism PLP-dependent enzyme	CL0061	PLP_aminotran	371.1		SAOUHSC_00187; SAOUHSC_00521; SAOUHSC_00530; SAOUHSC_00799; SAOUHSC_01040; SAOUHSC_01041; SAOUHSC_01042; SAOUHSC_01234; SAOUHSC_01683; SAOUHSC_01757; SAOUHSC_01784; SAOUHSC_01806; SAOUHSC_02477; SAOUHSC_02496	Cytoplasmic	Intracellular	no predicted signal peptide	0	88194141
SAOUHSC_00342	CDS	SAUPAN001906000	parB	SAOUHSC_00342	ParB family chromosome partioning protein	chromosome segregation protein Spo0J, contains ParB-like nuclease domain	no	no	no	no	no		chromosome	plus	356884	357729	846	3921816	YP_498932	1288826	G1I0R-318		GTGAGTGAATTGTCAAAAAGTGAAGATCAACGTATTACTAAAACAAAAGATGAACAAATTAAGCAAATAGATATATCGGATATCAAACCGAATCCGTATCAGCCCCGAAAAACTTTCGATGAAAATCATTTAAATGATTTGGCAGATTCAATTAAGCAATATGGAATTTTGCAACCAATTGTGCTTAGAAAAACAGTTCAAGGTTATTACATTGTAGTTGGTGAAAGAAGGTTTAGAGCTTCGAAAATTGCTGGTCTAAAATACGTATCAGCGATTATCAAAGATTTAACAGATGAAGATATGATGGAACTGGCGGTCATCGAAAATTTACAACGAGAAGACTTAAATGCGATTGAAGAAGCTGAAAGTTATCAACGTTTGATGACAGATTTGAAAATT…	ParB family chromosome partioning protein	281	10.0114	32855.6	-0.712456					nucleoid occlusion protein	TIGR04285	248.1	Cell Division and Cell Cycle / "Cell Division and Cell Cycle - no subcategory" / "Bacterial Cytoskeleton" / "Chromosome (plasmid) partitioning protein ParB"; "Cell Division and Cell Cycle" / "Cell Division and Cell Cycle - no subcategory" / "Two cell division clusters relating to chromosome partitioning" / "Chromosome (plasmid) partitioning protein ParB"; "Clustering-based subsystems" / "Cell Div…	PF02195	ParBc	ParB-like nuclease domain	CL0248	ParBc	94.5			Cytoplasmic	Intracellular	no predicted signal peptide	0	88194142
SAOUHSC_00344	CDS	SAUPAN001907000		SAOUHSC_00344	hypothetical protein	small-conductance mechanosensitive channel	no	no	no	no	no		chromosome	plus	357886	358767	882	3921817	YP_498933	1288827	G1I0R-319		ATGAATCAAGTCATGAATATTATTTCATCTCTATTTGAGCCATTAACAAAAATAGAAACATATGAAAACATTGCAACTAAAATCGCTATGATTGTTATTTATATTATCGTAGCCCTCATAGTTATTAAAATACTGAATAAAATGATTGAACAGGGATTTAAGATTCAAAATAAAAGTAAAAAGAGTAACAAAAAGCGCTCTAAAACTTTAATATCTCTTGTTCAAAATGTAGTGAAGTATATCGTTTGGTTTATAGTTATTACGACGATTTTAAGTAAATTTGGCATTAGTGTTGAAGGGGTAATTGCCAGTGCTGGTGTCGTAGGCTTAGCAGTAGGTTTTGGTGCTCAAACTATAGTTAAAGACGTAATTACAGGATTCTTTATTATATTTGAAAGC…	hypothetical protein	293	9.92456	32186.5	0.303413								Potassium metabolism / "Potassium metabolism - no subcategory" / "Potassium homeostasis" / "Potassium efflux system KefA protein"	PF00924	MS_channel	Mechanosensitive ion channel	no clan defined	no clan defined	134.6			Cytoplasmic Membrane	Multi-transmembrane	no predicted signal peptide	3	88194143
SAOUHSC_00345	CDS	SAUPAN001908000		SAOUHSC_00345	hypothetical protein	hypothetical protein	yes	no	yes	no	no		chromosome	plus	358797	359000	204	3921818	YP_498934	1288828	G1I0R-320		ATGGCGTCAAAATATGGAATAAATGATATAGTAGAAATGAAAAAACAACATGCGTGTGGAACAAACCGTTTTAAGATTATTAGAATGGGTGCAGACATAAGAATTAAATGTGAAAATTGTCAAAGAAGTATTATGATTCCACGTCAAACGTTTGATAAAAAACTTAAAAAAATCATCGAATCTCATGATGATACACAAAGATAG	hypothetical protein	67	10.3542	7882.25	-0.753731								FIG01108061: hypothetical protein	PF06107	DUF951	Bacterial protein of unknown function (DUF951)	no clan defined	no clan defined	99.5			Cytoplasmic	Intracellular	no predicted signal peptide	0	88194144
SAOUHSC_00346	CDS	SAUPAN001909000	ychF	SAOUHSC_00346	GTP-dependent nucleic acid-binding protein EngD	GTP-dependent nucleic acid-binding protein EngD	no	no	no	no	no		chromosome	plus	359012	360109	1098	3921819	YP_498935	1288829	G1I0R-321		ATGGCTTTAACAGCAGGTATCGTTGGATTGCCAAACGTTGGTAAATCAACATTATTTAATGCAATAACAAAAGCAGGTGCTTTAGCAGCGAACTATCCATTCGCTACGATTGATCCTAATGTAGGGATAGTAGAAGTGCCAGATGCTAGATTACTTAAATTAGAAGAAATGGTTCAACCTAAAAAGACATTGCCGACTACATTTGAATTTACAGATATCGCTGGTATTGTGAAAGGTGCTTCAAAGGGAGAAGGGTTAGGTAATAAATTCTTATCACATATTAGAGAAGTAGATGCGATTTGTCAGGTCGTTCGTGCATTTGATGATGATAACGTAACTCATGTTGCTGGTCGAGTAGACCCTATTGATGATATTGAAGTTATTAATATGGAATTAGTA…	GTP-dependent nucleic acid-binding protein EngD	365	4.33991	40594.7	-0.288767			Unknown function	General	GTP-binding protein YchF	TIGR00092	516.4	Protein Metabolism / "Protein biosynthesis" / "Universal GTPases" / "GTP-binding and nucleic acid-binding protein YchF"	PF06071	YchF-GTPase_C	Protein of unknown function (DUF933)	CL0072	Ubiquitin	136.6		SAOUHSC_00002; SAOUHSC_00009; SAOUHSC_00069; SAOUHSC_00187; SAOUHSC_00225; SAOUHSC_00284; SAOUHSC_00350; SAOUHSC_00365; SAOUHSC_00374; SAOUHSC_00472; SAOUHSC_00485; SAOUHSC_00488; SAOUHSC_00493; SAOUHSC_00499; SAOUHSC_00518; SAOUHSC_00519; SAOUHSC_00520; SAOUHSC_00529; SAOUHSC_00530; SAOUHSC_00562; SAOUHSC_00574; SAOUHSC_00634; SAOUHSC_00690; SAOUHSC_00767; SAOUHSC_00795; SAOUHSC_00797; SAOUHSC_0…	Cytoplasmic	Intracellular	no predicted signal peptide	0	88194145
SAOUHSC_00347	CDS	SAUPAN001910000		SAOUHSC_00347	hypothetical protein	hypothetical protein	no	no	no	no	no		chromosome	minus	360195	360386	192	3921820	YP_498936	1288830	G1I0R-322		ATGAATTTAAATATTGATTGGTCTAAAGATTTTCAAGAATTCCAAGAGATACTTAATAGTGGTATTCATCCTGAATGGCTTTATTGTGCAAAGGCTAATCTTGTTTTAGAGCCTGCTTATACTGGCGAAGGCAAACAATTTTTCAGCACTCAAGATATTATTAACGCGAGTAAAATTATTCCATTCTTTTAA	hypothetical protein	63	4.28853	7312.24	-0.161905								FIG01107835: hypothetical protein	PF12552	DUF3741	Protein of unknown function (DUF3741)	no clan defined	no clan defined	13.3			no significant prediction	Intracellular	no predicted signal peptide	0	88194146
SAOUHSC_00348	CDS	SAUPAN001914000	rpsF	rpsF	30S ribosomal protein S6	30S ribosomal protein S6	yes	yes	yes	no	no		chromosome	plus	360630	360926	297	3921821	YP_498937	1288831	G1I0R-323		ATGAGAACATATGAAGTTATGTACATCGTACGCCCAAACATTGAGGAAGATGCTAAAAAAGCGTTAGTTGAACGTTTCAACGGTATCTTAGCTACTGAAGGTGCAGAAGTTTTAGAAGCAAAAGACTGGGGTAAACGTCGCCTAGCTTATGAAATCAATGATTTCAAAGATGGCTTCTACAACATCGTACGTGTTAAATCTGATAACAACAAAGCTACTGACGAATTCCAACGTCTAGCTAAAATCAGTGACGATATCATTCGTTACATGGTTATTCGTGAAGACGAAGACAAGTAA	30S ribosomal protein S6	98	4.80116	11595.1	-0.690816		Genetic information processing	Protein synthesis	Ribosomal proteins: synthesis and modification	ribosomal protein bS6	TIGR00166	102.9	Protein Metabolism / "Protein biosynthesis" / "Ribosome SSU bacterial" / "SSU ribosomal protein S6p"; "Protein Metabolism" / "Protein biosynthesis" / "Single-copy ribosomal proteins" / "SSU ribosomal protein S6p"	PF01250	Ribosomal_S6	Ribosomal protein S6	no clan defined	no clan defined	89.8		SAOUHSC_00284; SAOUHSC_00518; SAOUHSC_00519; SAOUHSC_00520; SAOUHSC_00521; SAOUHSC_00528; SAOUHSC_01035; SAOUHSC_01150; SAOUHSC_01211; SAOUHSC_01490; SAOUHSC_01757; SAOUHSC_01784; SAOUHSC_01814; SAOUHSC_01829; SAOUHSC_02178; SAOUHSC_02361; SAOUHSC_02477; SAOUHSC_02486; SAOUHSC_02487; SAOUHSC_02492; SAOUHSC_02494; SAOUHSC_02495; SAOUHSC_02496; SAOUHSC_02500; SAOUHSC_02503; SAOUHSC_02505; SAOUHSC_0…	Cytoplasmic	Intracellular	no predicted signal peptide	0	88194147
SAOUHSC_00349	CDS	SAUPAN001915000	ssb	SAOUHSC_00349	bacteriophage L54a single-stranded DNA binding protein	bacteriophage L54a single-stranded DNA binding protein	yes	yes	yes	yes	no		chromosome	plus	360947	361450	504	3921822	YP_498938	1288832	G1I0R-324		ATGCTAAATAGAGTTGTATTAGTAGGTCGTTTAACGAAAGATCCGGAATACAGAACCACTCCCTCAGGTGTGAGTGTAGCGACATTCACTCTTGCAGTAAATCGTACGTTCACGAATGCTCAAGGGGAGCGCGAAGCAGATTTTATTAACTGTGTTGTTTTTAGAAGACAAGCAGATAATGTAAATAACTATTTATCTAAAGGTAGTTTAGCTGGTGTAGATGGTCGCTTACAATCCCGTAATTATGAAAATCAAGAAGGTCGTCGTGTGTTTGTTACTGAAGTTGTGTGTGATAGCGTTCAATTCCTTGAACCTAAAAATGCGCAACAAAATGGTGGCCAACGTCAACAAAATGAATTCCAAGATTACGGTCAAGGATTCGGTGGTCAACAATCAGGA…	bacteriophage L54a single-stranded DNA binding protein	167	4.73083	18539	-0.828144		Genetic information processing	DNA metabolism	DNA replication, recombination, and repair	single-stranded DNA-binding protein	TIGR00621	163	DNA Metabolism / "DNA repair" / "DNA repair, bacterial" / "Single-stranded DNA-binding protein"; "DNA Metabolism" / "DNA repair" / "DNA repair, bacterial RecFOR pathway" / "Single-stranded DNA-binding protein"; "DNA Metabolism" / "DNA repair" / "DNA repair, bacterial UmuCD system" / "Single-stranded DNA-binding protein"	PF00436	SSB	Single-strand binding protein family	CL0021	OB	124.7			Cytoplasmic	Intracellular	no predicted signal peptide	0	88194148
SAOUHSC_00350	CDS	SAUPAN001916000	rpsR	rpsR	30S ribosomal protein S18	30S ribosomal protein S18	yes	no	yes	no	yes		chromosome	plus	361502	361744	243	3921823	YP_498939	1288833	G1I0R-325		ATGGCAGGTGGACCAAGAAGAGGCGGACGTCGTCGTAAAAAAGTATGCTATTTCACAGCAAATGGTATTACACATATCGACTACAAAGACACTGAATTATTAAAACGTTTTATCTCAGAACGCGGTAAAATTTTACCACGTCGTGTAACTGGTACTTCAGCTAAATATCAACGTATGTTGACTACAGCTATCAAACGTTCTCGTCATATGGCATTATTACCATATGTTAAAGAAGAACAATAA	30S ribosomal protein S18	80	11.5763	9309.89	-0.78125		Genetic information processing	Protein synthesis	Ribosomal proteins: synthesis and modification	ribosomal protein bS18	TIGR00165	126.6	Phages, Prophages, Transposable elements, Plasmids / "Pathogenicity islands" / "Staphylococcal pathogenicity islands SaPI" / "SSU ribosomal protein S18p"; "Protein Metabolism" / "Protein biosynthesis" / "Ribosome SSU bacterial" / "SSU ribosomal protein S18p"	PF01084	Ribosomal_S18	Ribosomal protein S18	no clan defined	no clan defined	98.9		SAOUHSC_00017; SAOUHSC_00284; SAOUHSC_00348; SAOUHSC_00483; SAOUHSC_00518; SAOUHSC_00519; SAOUHSC_00520; SAOUHSC_00521; SAOUHSC_00527; SAOUHSC_00528; SAOUHSC_00679; SAOUHSC_00690; SAOUHSC_00799; SAOUHSC_01040; SAOUHSC_01041; SAOUHSC_01042; SAOUHSC_01149; SAOUHSC_01211; SAOUHSC_01250; SAOUHSC_01252; SAOUHSC_01490; SAOUHSC_01689; SAOUHSC_01698; SAOUHSC_01755; SAOUHSC_01757; SAOUHSC_01784; SAOUHSC_0…	Cytoplasmic	Intracellular	no predicted signal peptide	0	88194149
SAOUHSC_00351	CDS	SAUPAN001957000		SAOUHSC_00351	hypothetical protein	abortive infection bacteriophage resistance protein	no	no	no	no	no		chromosome	minus	362010	362948	939	3921824	YP_498940	1288834	G1I0R-326		ATGCTCAATTTTGATGAGCAAATAGCAAAATTAAAACAGATGAATATATTTTTTAATATTATTGACACCGAAAAAGCAAATGAAATTCTTAGAAAAAATAATTACTTCTTCAAACTAGCTTATTTCCGAAAAAATTTCGAAAAAAAGAATGGCGGCTATTTCATAGAATTTGCTTATTTATCAGATTTAGCAACTATAGATATGAAATTAAGATACACAATGTTGCATTTAACTTTAGATATTGAACATAGTTTAAAGTATCTAGTCTTAAAACTAATAACAGAAAATAACCAAGAAGATGGTTATAAAATAATAGATGAGTTCTTATGTATTGATAAATCATATAGCAATTCAAATTTTGACACAAATTCAAGAACACCAGAAGAAGTTATGGAAACC…	hypothetical protein	312	9.5074	37297.7	-0.515705								FIG01108853: hypothetical protein	PF07751	Abi_2	Abi-like protein	no clan defined	no clan defined	82.1			Cytoplasmic	Intracellular	no predicted signal peptide	0	88194150
SAOUHSC_00352	CDS	SAUPAN001960000		SAOUHSC_00352	integrase-like protein	site-specific recombinase XerD	no	no	no	no	no		chromosome	minus	362987	363298	312	3921825	YP_498941	1288835	G1I0R-327		ATGCTTGGAATGATAAGTTTATTGATAGAGAGTACATATTCACAAATACGTCTGGTAGCCCTATCGACTCGAACAAAATTAGCCACATTATTAAAGGGGGGCGCTGATATTAGTTCTATTAAGAAACCTATAACGACGCATACATTACATCATTCGCATATATCTACACTTGCTCAATTAGGAATTAACTTAAAAGCAATGCAAGAGCATGTAGGTCATTCAGATTATAAAAAAAATCTAGAGATATACACACATGTTACTAATCAGATGGCGAAAGATATGATGAATAAATTTGAACGATTGGGGAGTTAA	integrase-like protein	103	10.3	11502.4	-0.146602		Genetic information processing	DNA metabolism; Mobile and extrachromosomal element functions	DNA replication, recombination, and repair; Other	integron integrase	TIGR02249	50.7	Phages, Prophages, Transposable elements, Plasmids / "Pathogenicity islands" / "Staphylococcal pathogenicity islands SaPI" / "Integrase, superantigen-encoding pathogenicity islands SaPI"	PF00589	Phage_integrase	Phage integrase family	CL0382	DNA-mend	36.3			no significant prediction	Intracellular	no predicted signal peptide	0	88194151
SAOUHSC_00353	CDS	SAUPAN001965000		SAOUHSC_00353	hypothetical protein	hypothetical protein	no	no	no	no	no		chromosome	minus	363376	363534	159	3921826	YP_498942	1288836	G1I0R-328		ATGGTAAAAGCTATGGTACAGTTTCAAATTGCTAATGACATGCGTATCGGTGAGCTACTTGCAATAAAGAGAGTAAATATAAACTATGAAGATAAAACGCTAGATATCGACGGTAAAGTTAATTGGATAACTGAAAAAAGACGGGAGCATTCGGAGTAA	hypothetical protein	52	7.5421	6161.09	-0.563462								Phages, Prophages, Transposable elements, Plasmids / "Pathogenicity islands" / "Staphylococcal pathogenicity islands SaPI" / "Integrase, superantigen-encoding pathogenicity islands SaPI"	PF00589	Phage_integrase	Phage integrase family	CL0382	DNA-mend	16.9			no significant prediction	Intracellular	no predicted signal peptide	0	88194152
SAOUHSC_00354	CDS	SAUPAN001967000	selX	SAOUHSC_00354	hypothetical protein	hypothetical protein	no	no	no	no	no		chromosome	plus	363894	364505	612	3921827	YP_498943	1288837	G1I0R-329		ATGTTCAAAAAATATGACTCAAAAAATTCAATCGTATTAAAATCTATTCTATCGCTAGGTATCATCTATGGGGGAACATTTGGAATATATCCAAAAGCAGACGCGTCAACACAAAATTCCTCAAGTGTACAAGATAAACAATTACAAAAAGTTGAAGAAGTACCAAATAATTCAGAAAAAGCTTTGGTTAAAAAACTTTACGATAGATACAGCAAGGATACAATAAATGGAAAATCTAATAAATCTAGGAATTGGGTTTATTCAGAGAGACCTTTAAATGAAAACCAAGTTCGTATACATTTAGAAGGAACATACACAGTTGCTGGCAGAGTGTATACACCTAAGAGGAATATTACTCTTAATAAAGAAGTTGTCACTTTAAAAGAATTGGATCATATC…	hypothetical protein	203	10.0535	23165.2	-0.656158								FIG01107981: hypothetical protein	PF02876	Stap_Strp_tox_C	Staphylococcal/Streptococcal toxin, beta-grasp domain	CL0386	Ant-toxin_C	21.4			no significant prediction	N-terminally anchored (No CS)	no predicted signal peptide	0	88194153
SAOUHSC_00355	CDS	SAUPAN001970000		SAOUHSC_00355	hypothetical protein	uncharacterized protein YxeA	no	no	no	no	no		chromosome	plus	364874	365242	369	3921828	YP_498944	1288838	G1I0R-330		TTGAAAACGATTTTAAAAACAATAACATATCTTGTACTTACTATCATTGGCGCTTATGCTGCTTTATTCATTTTAAAAACAATAGACTCCCATGGTATAACAGATCAATTTAACCCATTAGTAAAGAAGGATGATTCTTATGTTAAAACGACAGAGGTGTCTACTAGAATGGATGATCAACTCCGAAGTTATAGTCAAAGTGTTTTTAATAAAGAAGGGAAAGAGACGCAATTAATGTATACTGCTACATTTGATGTTAAACCGCATAGATACTTGAAAATTACACATAAAGGTCATCATGTAGAAACTTTTGAAGAAGTTGAAAAGGAAGAAGTACCAAAGAAAGCATTAGACAAACTGAGTCGATAA	hypothetical protein	122	9.26271	14125.2	-0.477869			Hypothetical proteins	Conserved	conserved hypothetical protein	TIGR01655	59.8	FIG01108566: hypothetical protein	PF06486	DUF1093	Protein of unknown function (DUF1093)	no clan defined	no clan defined	53.4			no significant prediction	N-terminally anchored (No CS)	no predicted signal peptide	1	88194154
SAOUHSC_00356	CDS	SAUPAN001971000		SAOUHSC_00356	hypothetical protein	uncharacterized membrane protein YkoI	no	no	no	no	no		chromosome	plus	365423	365995	573	3921829	YP_498945	1288839	G1I0R-331		ATGAAATTAAAATCATTAGCAGTGTTATCAATGTCAGCGGTGGTGCTTACTGCATGTGGCAATGATACTCCAAAAGATGAAACAAAATCAACAGAGTCAAATACTAATCAAGACACTAATACAACAAAAGATGTTATTGCTTTAAAAGATGTTAAAACAAGCCCAGAAGATGCTGTGAAAAAAGCTGAAGAAACTTACAAAGGCCAAAAGTTGAAAGGAATTTCATTTGAAAATTCTAATGGTGAATGGGCTTATAAAGTGACGCAACAAAAATCTGGTGAAGAGTCAGAAGTACTTGTTGCTGATAAAAATAAAAAAGTGATTAACAAAAAGACTGAAAAAGAAGATACAATGAATGAAAATGATAACTTTAAATATAGCGATGCTATAGATTACAAA…	hypothetical protein	190	5.53203	21305.6	-1.10474								FIG01108790: hypothetical protein	PF03413	PepSY	Peptidase propeptide and YPEB domain	CL0320	PepSY	58			no significant prediction	Lipid anchored	signal peptide predicted	0	88194155
SAOUHSC_00357	CDS	SAUPAN001972000		SAOUHSC_00357	hypothetical protein	23S rRNA (adenine(2503)-C(2))-methyltransferase	no	no	no	no	no		chromosome	minus	366133	366396	264	3921830	YP_498946	1288840	G1I0R-332		ATGAATATGCATATTTTATATAACTTACGAACTAAACATAATTTAGAAATTGACGAATTAGCACAGCAATTAAATGAGAAATATGGTACTAAATATGAAGCACATCAAATTTGGGAATGGGAGAATCATCACCATGAACCTAAATTTAAAGATGCCATGCATTTAGCTGACTTCTTTGATGCACCATATGAAATGTTTTTAGAAAGTAAGGTTAAAGAATATCAGAAACATTTAGAAGAAGTCGATATTCGCATGGATAAATAG	hypothetical protein	87	5.79476	10789.1	-1.05517		Genetic information processing	Protein synthesis	tRNA and rRNA base modification	23S rRNA (adenine(2503)-C(2))-methyltransferase	TIGR00048	12.4	FIG01107864: hypothetical protein	PF13560	HTH_31	Helix-turn-helix domain	CL0123	HTH	11.8			Cytoplasmic	Intracellular	no predicted signal peptide	0	88194156
SAOUHSC_00358	CDS	SAUPAN001973000		SAOUHSC_00358	hypothetical protein	uncharacterized membrane protein YeaQ/YmgE, transglycosylase-associated protein family	no	no	no	no	no		chromosome	plus	366696	366947	252	3921831	YP_498947	1288841	G1I0R-333		ATGTTTGGATTTATTGGAATGTTAATTGTCGGTGGCTTAATTGGATGGGCTGCTGGTGCTATTATGGGTAAAGATATCCCAGGTGGTATTTTAGGCAATATTATCGCAGGTATTATTGGATCATGGGTAGGTGGCAAACTATTCGGACAATGGGGTCCTGAATTAGGAAGTATTTACATCTTGCCAGCATTAATTGGTTCAATTATCTTAATTGCAATCGTAACGTTAATTTTAAGAGCTATGCGTAAATAA	hypothetical protein	83	10.6301	8533.45	1.28193		Genetic information processing	Protein fate	Protein and peptide secretion and trafficking	proteobacterial sortase system peptidoglycan-associated protein	TIGR03789	8.5	FIG01108348: hypothetical protein	PF04226	Transgly_assoc	Transglycosylase associated protein	no clan defined	no clan defined	49.2			Cytoplasmic Membrane	Secreted via minor pathways (bacteriocin) (no CS)	no predicted signal peptide	3	88194157
SAOUHSC_A00354	CDS	SAUPAN001974000		SAOUHSC_A00354	hypothetical protein	hypothetical protein	no	no	no	no	no		chromosome	minus	366986	367195	210	3921677	YP_498948	1288842	G1I0R-334		ATGACTACACAGTCTTTTATATTCATGAACATAATACTCCTGGATGGCGCAACCCAACGTCATCCTTTTTTTATTTGTCAAATACTCGCTTTTTTATTTCCAAAATTTCCTCATATTAATTTATTACTTTTTAATCCTATCTTATCTACATTTTCAAATATTATAATACATATTGACCATTTTCACGCAAATAAAAAAGATGACAACTGA	hypothetical protein	69	7.74062	8085.47	0.433333								FIG01108287: hypothetical protein									no significant prediction	Intracellular	no predicted signal peptide	0	88196675
SAOUHSC_00359	CDS	SAUPAN001975000		SAOUHSC_00359	phosphoglycerate mutase family protein	alpha-ribazole phosphatase	no	no	no	no	no		chromosome	plus	367373	367954	582	3919779	YP_498949	1288843	G1I0R-335		ATGACGATTTATTTAGTTAGACATGGCGAATCAAAATCGAATTATGATAATAAACATTTTCGATCTTATTTTTGTGGACAATTAGATGTGCCGTTAACGGATACTGGCACAAAAAGTGCAGACGATTTATGTGATTATTTTAAAGAGAAACAGATTAAACATGTATATGTTTCAGACTTATTAAGAACACAGCAAACGTTTGAACATATTTTTCCATATGACATTGCATCAACGACTACCCCTCTATTAAGAGAACGTTCACTTGGCGTATTTGAGGGTGAATATAAAGATGAAATCAGTGCGAATCCGAAATATGAAAAATATTTCAATGATCCAAACTTTAAAGACTTTCGTCATAGTTTTTCACAAAAAGCGCCTGAAGGAGAAAGTTATGAAGAT…	phosphoglycerate mutase family protein	193	5.57611	22733.3	-0.637824		Metabolism	Biosynthesis of cofactors, prosthetic groups, and carriers	Heme, porphyrin, and cobalamin	alpha-ribazole phosphatase	TIGR03162	115	phosphoglycerate mutase family protein	PF00300	His_Phos_1	Histidine phosphatase superfamily (branch 1)	CL0071	His_phosphatase	139.2			Cytoplasmic	Intracellular	no predicted signal peptide	0	88194158
SAOUHSC_00360	CDS	SAUPAN001976000		SAOUHSC_00360	hypothetical protein	caa(3)-type oxidase, subunit IV	no	no	no	no	no		chromosome	minus	368020	368403	384	3919780	YP_498950	1288844	G1I0R-336		ATGAAAGTTCGAATTACTTTTATTATTTTAGCAATTTTATCGACGATTGTTTGCTTGTTCTTAGCAGCAATGCATCCAACAGGACCAAACACAGTAACTTTTGAACAGCCATATTTATTCACCCTCAACATCATTATAATGGTATTAGTCGCATTACCTTCACTTGTTTTAGCTATATATGATTATATGAGTTTTAGAATTTCTTCTGCTATTTTACAATTTCTAGGGGCTATCTCTTGGTTCTTTTTATCATTGATATTATCGCTCACACAATTTACACCTTTTACATTAGCGTCATTTATAACTTCAATTATTTTGTTCACAAGCACAATTATCACATTAGCCATTGGTGGTAAGTCTGTTGAAAAGAATGATTCCCCTTAA	hypothetical protein	127	8.48433	14027.8	1.20157		Metabolism	Energy metabolism	Electron transport	caa(3)-type oxidase, subunit IV	TIGR02229	7.7	FIG01108271: hypothetical protein	PF05297	Herpes_LMP1	Herpesvirus latent membrane protein 1 (LMP1)	no clan defined	no clan defined	6.9			Cytoplasmic Membrane	Multi-transmembrane	signal peptide predicted	4	88194159
SAOUHSC_00362	CDS	SAUPAN001978000		SAOUHSC_00362	hypothetical protein	extracellular lipase, Pla-1/cef family	no	no	no	no	no		chromosome	minus	368658	369284	627	3919781	YP_498951	1288845	G1I0R-337		ATGAAAAAGAGATTACTACTAAGTACATTTTTAGCATCGACATTAATTCTTACAGGTTGCGCGTCCGATCAATCTGATAACGAAGATCATCATACAAGTACTGGCATCCATGCACCTAAAAGCGCTAAAAAATTAGAAACAAAAGATATCTTTAACTCAGATAAGAAAAATAGTGATATTAGTGATGCAGAGATGAAGCAAGCTATAGAAAAGTATTTGTCTGTAAATAGCGATATACTTGATAACAAATATATTATGCAACATAAACTAGATAAACAAATTGACAGTCAAACAAAAGTGACTGAAAAACAAGCAGAAACACTTAGCCACTTATCTAACTTAGCTGTTAAAAACGATTTGCATTTCAAGAAATTTGTCACTGAAAACAATATTCCTAAA…	hypothetical protein	208	9.1737	23663.8	-0.759135					extracellular lipase, Pla-1/cef family	TIGR03502	18.9	FIG01108125: hypothetical protein	PF08520	DUF1748	Fungal protein of unknown function (DUF1748)	no clan defined	no clan defined	13.8			no significant prediction	Lipid anchored	signal peptide predicted	0	88194160
SAOUHSC_00363	CDS	SAUPAN001979000		SAOUHSC_00363	hypothetical protein	hypothetical protein	no	no	no	no	no		chromosome	minus	369357	369650	294	3919782	YP_498952	1288846	G1I0R-338		ATGATAAACTTAATATATACAACGAGATGTGCGATAATGCTTAAAGTATGTACCTCTCGCAAACAAATCAATATGAAAAATGATATTGAGAAAGAAAAGTATGTGAACGAAATTATTATGCTTTTACGTACGATACCTACGTCTAAATTAGTACAACCAATTATGCAGTTATTTATAGATAAAGCTATCCTTAACAACGTCCAAAATGATGCATTATTGATAGAAAAAGCAACTCATGCACGTAATCATTTACGTCTATGGTCATTGCAAGGTCATCGTGACATTCCAAACTAA	hypothetical protein	97	10.2708	11355.5	-0.13299								FIG01108218: hypothetical protein									no significant prediction	Intracellular	no predicted signal peptide	0	88194161
SAOUHSC_00364	CDS	SAUPAN001981000	ahpF	SAOUHSC_00364	alkyl hydroperoxide reductase subunit F	alkyl hydroperoxide reductase subunit AhpF	no	no	no	no	no		chromosome	minus	369729	371252	1524	3919783	YP_498953	1288847	G1I0R-339		ATGCTTAATGCTGATTTAAAACAACAACTTAAACAACTATTAGAACTAATGGAGGGCAACGTTGAATTCGTTGCCAGCCTTGGTTCAGATGATAAATCCAAAGAACTTAAAGATTTGTTGACAGAAATTACTGATATGTCACCTAGACTATCTCTTTCTGAAAAATCTTTAAAACGTACACCAAGTTTCTCAGTCAATCGTCCTGGCGAAGAAACAGGTGTAACATTTGCAGGTATTCCATTAGGTCACGAGTTTAACTCACTTGTTTTAGCAATTTTACAGGTTAGTGGTCGTGCACCTAAAGAAAAACAGTCAATCATTGACCAAATTAAAAAATTAGAAGGTTCATTCCATTTTGAAACATTCATTAGTTTAACGTGTCAAAAATGTCCTGATGTC…	alkyl hydroperoxide reductase subunit F	507	4.41296	54720.4	-0.126627	1.6.99.3; 1.8.1.-	Cellular processes	Cellular processes	Detoxification; Adaptations to atypical conditions	alkyl hydroperoxide reductase subunit F	TIGR03140	811.1	Sulfur Metabolism / "Sulfur Metabolism - no subcategory" / "Thioredoxin-disulfide reductase" / "Alkyl hydroperoxide reductase protein F (EC 1.6.4.-)"	PF07992	Pyr_redox_2	Pyridine nucleotide-disulphide oxidoreductase	CL0063	NADP_Rossmann	156			Cytoplasmic Membrane	Intracellular	no predicted signal peptide	0	88194162
SAOUHSC_00365	CDS	SAUPAN001982000	ahpC	SAOUHSC_00365	alkyl hydroperoxide reductase subunit C	alkyl hydroperoxide reductase subunit AhpC (peroxiredoxin)	no	no	no	no	no		chromosome	minus	371268	371837	570	3919784	YP_498954	1288848	G1I0R-340		ATGTCATTAATTAACAAAGAAATCTTACCATTTACAGCGCAAGCTTTCGATCCAAAAAAAGATCAATTTAAAGAAGTTACACAAGAAGATTTAAAAGGTTCTTGGAGCGTAGTATGCTTCTATCCTGCTGACTTCTCATTCGTTTGTCCAACTGAATTAGAAGACTTACAAAACCAATATGAAGAATTACAAAAATTAGGCGTAAATGTATTCTCAGTATCAACTGATACTCACTTCGTACACAAAGCATGGCATGACCATTCAGATGCAATTAGCAAAATCACTTACACTATGATTGGTGACCCATCACAAACAATCACTCGTAATTTTGATGTATTAGATGAAGCTACTGGTTTAGCTCAACGTGGTACATTCATTATCGACCCAGACGGTGTTGTA…	alkyl hydroperoxide reductase subunit C	189	4.6567	20976.5	-0.331217	1.11.1.15	Cellular processes	Cellular processes	Detoxification; Adaptations to atypical conditions	peroxiredoxin	TIGR03137	321.6	Sulfur Metabolism / "Sulfur Metabolism - no subcategory" / "Thioredoxin-disulfide reductase" / "Alkyl hydroperoxide reductase protein C (EC 1.6.4.-)"	PF00578	AhpC-TSA	AhpC/TSA family	CL0172	Thioredoxin	119.2		SAOUHSC_00187; SAOUHSC_00519; SAOUHSC_00520; SAOUHSC_00521; SAOUHSC_00529; SAOUHSC_00530; SAOUHSC_00679; SAOUHSC_00799; SAOUHSC_00878; SAOUHSC_00947; SAOUHSC_01040; SAOUHSC_01150; SAOUHSC_01170; SAOUHSC_01211; SAOUHSC_01232; SAOUHSC_01418; SAOUHSC_01490; SAOUHSC_01683; SAOUHSC_01757; SAOUHSC_01784; SAOUHSC_01801; SAOUHSC_01806; SAOUHSC_01819; SAOUHSC_01829; SAOUHSC_02117; SAOUHSC_02254; SAOUHSC_0…	Cytoplasmic	Intracellular	no predicted signal peptide	0	88194163
SAOUHSC_00366	CDS	SAUPAN001984000	nfrA	SAOUHSC_00366	NAD(P)H-flavin oxidoreductase	nitroreductase	no	no	no	no	no		chromosome	plus	372329	373084	756	3919785	YP_498955	1288849	G1I0R-341		GTGTCAGAACATGTATATAATCTTGTGAAAAAGCATCATTCTGTTAGAAAATTTAAGAATAAACCTTTAAGTGAAGACGTTGTTAAGAAATTGGTAGAAGCTGGACAAAGCGCTTCGACGTCAAGTTTCCTGCAAGCATACTCAATTATTGGTATCGACGATGAGAAGATTAAAGAAAATTTACGAGAAGTTTCTGGACAACCTTATGTTGTAGAAAATGGCTATTTATTCGTCTTTGTTATTGATTATTATCGTCATCATTTAGTTGATCAACATGCTGAAACTGATATGGAAAATGCATATGGTTCAACGGAAGGTTTGCTAGTAGGTGCAATCGATGCAGCATTAGTTGCCGAAAATATTGCGGTAACTGCTGAAGATATGGGGTATGGCATTGTC…	NAD(P)H-flavin oxidoreductase	251	4.9416	28596.8	-0.490438	1.6.-.-	Metabolism	Biosynthesis of cofactors, prosthetic groups, and carriers	Heme, porphyrin, and cobalamin	5,6-dimethylbenzimidazole synthase	TIGR02476	32.7	Oxygen-insensitive NADPH nitroreductase (EC 1.-.-.-)	PF00881	Nitroreductase	Nitroreductase family	CL0529	FMN-dep-NRtase	66.2			Cytoplasmic	Intracellular	no predicted signal peptide	0	88194164
SAOUHSC_00367	CDS	SAUPAN001985000	tcyP	SAOUHSC_00367	hypothetical protein	L-cystine uptake protein TcyP, sodium:dicarboxylate symporter family	no	no	no	no	no		chromosome	minus	373165	374553	1389	3919786	YP_498956	1288850	G1I0R-342		ATGAATGCTTTTCTTACACTGATTAATATTATTGTATTGGTGATTTTCATCGTAATATTGCACATGATGGCTCGCAAACATATATCTTTTGCGAAACGTGTGTTTACAGCTTTAGGGATTGGTATAGTATTCGGTGTGTTATTGCATCTTATTTATGGCACACATTCGAATGTTATTACATCAACAAGTGACTGGTTCAACATTGTCGGACAAGGTTACGTTGCATTGTTGCAAATGATTGTTATGCCTTTAATTTTCATTTCTATTGTAGCTGCATTCACTAAAATTCAAATCGGAGAAAAGTTTGCTAAAATTGGTAGTCTCATTTTTATCTTTTTAATTGGCACTGTCACCATTGCTGCGATTGTTGGTGTTGTGTATGCCTTGGTGTTTGGTTTA…	hypothetical protein	462	9.71226	49412.3	0.87316								Sulfur Metabolism / "Organic sulfur assimilation" / "L-Cystine Uptake and Metabolism" / "L-cystine uptake protein TcyP"	PF00375	SDF	Sodium:dicarboxylate symporter family	no clan defined	no clan defined	323.2			Cytoplasmic Membrane	Multi-transmembrane	no predicted signal peptide	9	88194165
SAOUHSC_00368	CDS	SAUPAN001986000		SAOUHSC_00368	hypothetical protein	hypothetical protein	no	no	no	no	no		chromosome	plus	374638	374739	102	3919787	YP_498957	1288851	G1I0R-343		TTGCAATTAAATGTAAACATGATGAAATTCGACCGTTGGCATAAGGGGATTTGTAAACAAATCGTTTTGAATTCAGTAGTGATAGGTGGAAAGGGTAAATAG	hypothetical protein	33	10.9685	3773.59	-0.0787879								hypothetical protein									Extracellular	Intracellular	no predicted signal peptide	0	88194166
SAOUHSC_00369	CDS	SAUPAN001990000	saoC	SAOUHSC_00369	hypothetical protein	saoC	no	no	no	no	no		chromosome	minus	375530	376486	957	3919788	YP_498958	1288852	G1I0R-344		ATGTTAACTAAAGAATTTGCACAACGCGTAGAACTAAGTGAGAAGCAAGTACGTAAAATTGTTCAACATTTAGAAGAACGTGGTTACCAACTAAGCAAGACTGAATATCGTGGTCGTGAAGCAACTGATTTCAAAGAAGAAGATATCGAGCTTTTCAAAGACATTGCCGACAAAGTAAAACAAACAAATAGTTATGATCTAGCGTTTGATGAATTAGAAAAAGAAAAAGACTTCCTGCAAGTCATTGTCAAAAACGATGACAAAAACTTACCTACTAATCAAAATGTCGCTCAACTAGTAGAAGATTTACGCCTAGAAATCCAGAAAATGCGCGAAGAACGTCACCTACTTGGTCAAATGATGAATCAAGTACATCAGCAACAACAAGAATTAAAAGAA…	hypothetical protein	318	4.46066	35611.7	-1.05126		Cellular processes; Genetic information processing	Cellular processes; DNA metabolism	Cell division; Chromosome-associated proteins	chromosome segregation protein SMC	TIGR02168	3.8	FIG01108085: hypothetical protein	PF07544	Med9	RNA polymerase II transcription mediator complex subunit 9	no clan defined	no clan defined	16.9			Cytoplasmic	Intracellular	no predicted signal peptide	0	88194167
SAOUHSC_00370	CDS	SAUPAN001991000	saoB	SAOUHSC_00370	hypothetical protein	saoB	no	no	no	no	no		chromosome	minus	376604	377266	663	3919789	YP_498959	1288853	G1I0R-345		ATGGAATTTAAAACCATTCAATCTGTCAAAGATCCACATTACAACGAAGCACTTAAACTTTACGATACTAAGTTAAATTTATCTTTAACTGAAGATAAACGTATCATCAAACGCTCATTAGAAAACAACAAAACCGAAAACGATTATGTCTTTATCGTAGGCTTAGAAAACGATGTTGTTGTCAGTCTAGCAACTGCACATTATGAAGCCACAACCAATTCAGCATTTTTAATTTATTTATTCGCAAAAGACCTACCCAACCATGATGAGTTAATGACGCAAACATTACATCAAATTGAACATGAACTAAACTTATTATCAAACCTTGTTCATTCTAGAAGTATTAACTTTTTAATGATGGAAGTCCCTAAAGAACCTGCAGATTTAACACAAGATAAC…	hypothetical protein	220	6.17815	25804.3	-0.427273								FIG01108046: hypothetical protein									Cytoplasmic	Intracellular	no predicted signal peptide	0	88194168
SAOUHSC_00371	CDS	SAUPAN001992000	saoA	SAOUHSC_00371	hypothetical protein	saoA	no	no	no	no	no		chromosome	minus	377409	377816	408	3919790	YP_498960	1288854	G1I0R-346		ATGGCAGATATTACTGTAGTAAATGACACTGGCGAATTATACAACGTAATCAATCAAAAGAAATCTGAAGGTTATTTAGAATCAGAGCTAACAATTATTAGTAAAAGTAAATTACACCTAAATGACTTACACGACTCTGAAATCTCCCTTATCTCAACAAGTGGAACATTTAGTGATAGAATGACTAAACTGTTAACAGGAGAAGATGGTGAACATGCAGTTTTATCACGCTACAACTTAGCGCCTGATGAATTAGAAAAATATAAACAACTTATTTTAGACGATAAAATGTTAGTTGTAGCGGTTCGTGACAAATCATCACATCAAGAAGTGCATGAAAATAATTCAGCTTATGAAGAGATTGATATTACACATTTTGCTGAAGCATCTAAAGGTCCC…	hypothetical protein	135	4.62173	15121.7	-0.52								FIG01108201: hypothetical protein	PF11181	YflT	Heat induced stress protein YflT	no clan defined	no clan defined	52			Cytoplasmic	Intracellular	no predicted signal peptide	0	88194169
SAOUHSC_00372	CDS	SAUPAN001994000	xpt	SAOUHSC_00372	xanthine phosphoribosyltransferase	xanthine phosphoribosyltransferase	no	no	no	no	no		chromosome	plus	378329	378907	579	3919791	YP_498961	1288855	G1I0R-347		GTGGAGTTACTAGGACAAAAAGTAAAGGAAGACGGCGTTGTCATTGATGAGAAGATTTTAAAAGTCGATGGATTTTTAAATCATCAAATTGATGCAAAGTTAATGAATGAAGTTGGTCGCACTTTTTACGAGCAATTTAAAGATAAAGGGATTACTAAAATCTTAACCATTGAAGCTTCCGGTATCGCACCTGCAATCATGGCTGCACTGCATTTTGATGTGCCATGTTTATTTGCGAAAAAAGCAAAACCTAGCACTTTGACGGATGGTTATTATGAAACATCTATTCATTCATTTACTAAAAATAAAACAAGTACGGTCATTGTTTCAAAAGAGTTTTTATCAGAAGAAGATACTGTACTTATCATCGATGACTTTTTAGCAAATGGTGATGCTTCA…	xanthine phosphoribosyltransferase	192	4.79798	20883.7	-0.0328125	2.4.2.22	Metabolism	Purines, pyrimidines, nucleosides, and nucleotides	Salvage of nucleosides and nucleotides	xanthine phosphoribosyltransferase	TIGR01744	331	Nucleosides and Nucleotides / "Purines" / "Purine conversions" / "Xanthine phosphoribosyltransferase (EC 2.4.2.22)"; "Nucleosides and Nucleotides" / "Purines" / "Xanthine Metabolism in Bacteria" / "Xanthine phosphoribosyltransferase (EC 2.4.2.22)"	PF00156	Pribosyltran	Phosphoribosyl transferase domain	CL0533	PRTase-like	27.8			Cytoplasmic	Intracellular	no predicted signal peptide	0	88194170
SAOUHSC_00373	CDS	SAUPAN001995000	pbuX	SAOUHSC_00373	xanthine permease	xanthine permease	no	no	no	no	no		chromosome	plus	378907	380175	1269	3919792	YP_498962	1288856	G1I0R-348		ATGAAAAATTTAATCCTAAGTGTTCAACATCTTTTAGCTATGTACGCAGGTGCTATCTTAGTTCCAATCATTGTTGGTACAAGTTTGAAGTTTACACCTGAACAAATCGCTTACTTAGTTACAGTAGATATATTTATGTGTGGGGTTGCCACATTTTTACAAGCCAATAAAGTAACAGGAACAGGATTACCAATCGTTCTTGGATGTACATTCACGGCTGTTGCGCCCATGATTTTAATTGGTCAAACGAAAGGAATAGATGTACTTTATGGTTCGCTATTTTTATCAGGGATATTAGTTATTATCATCGCGCCTTTCTTTTCACATCTTGTAAAATTCTTCCCACCAGTAGTAACGGGTAGTGTTGTTACTATCATTGGTATCAATTTAATGCCAGTA…	xanthine permease	422	9.51484	44803.4	0.935782					xanthine permease	TIGR03173	508.8	Nucleosides and Nucleotides / "Purines" / "Xanthine Metabolism in Bacteria" / "Xanthine permease"	PF00860	Xan_ur_permease	Permease family	CL0062	APC	352			Cytoplasmic Membrane	Multi-transmembrane	no predicted signal peptide	13	88194171
SAOUHSC_00374	CDS	SAUPAN001996000	guaB	SAOUHSC_00374	inosine-5'-monophosphate dehydrogenase	inosine-5'-monophosphate dehydrogenase	no	no	no	yes	no		chromosome	plus	380213	381679	1467	3919793	YP_498963	1288857	G1I0R-349		ATGTGGGAAAGTAAATTTGCAAAAGAATCATTAACGTTTGATGATGTGTTATTAATTCCAGCACAATCTGATATTTTACCGAAAGACGTTGATTTAAGCGTACAATTATCAGACAAAGTTAAATTAAATATTCCAGTTATTTCTGCTGGTATGGATACTGTAACTGAATCTAAAATGGCGATTGCTATGGCTCGTCAAGGTGGTTTAGGTGTTATTCATAAAAATATGGGCGTTGAAGAACAAGCGGACGAAGTTCAAAAAGTAAAACGCTCAGAAAATGGTGTCATTTCAAACCCATTTTTCTTAACGCCAGAAGAAAGCGTTTATGAAGCAGAAGCATTAATGGGTAAATACCGTATTTCAGGTGTACCAATTGTTGATAATAAAGAAGATCGCAAC…	inosine-5'-monophosphate dehydrogenase	488	5.6874	52850.2	-0.172541	1.1.1.205	Metabolism	Purines, pyrimidines, nucleosides, and nucleotides	Purine ribonucleotide biosynthesis	inosine-5'-monophosphate dehydrogenase	TIGR01302	660.9	Nucleosides and Nucleotides / "Purines" / "Purine conversions" / "Inosine-5'-monophosphate dehydrogenase (EC 1.1.1.205)"	PF00478	IMPDH	IMP dehydrogenase / GMP reductase domain	CL0036	TIM_barrel	543.2		SAOUHSC_00196; SAOUHSC_00943; SAOUHSC_02494; SAOUHSC_02496	Cytoplasmic	Intracellular	no predicted signal peptide	0	88194172
SAOUHSC_00375	CDS	SAUPAN001997000	guaA	guaA	GMP synthase	gMP synthase (glutamine-hydrolyzing), C-terminal domain	yes	yes	no	yes	no		chromosome	plus	381704	383245	1542	3919794	YP_498964	1288858	G1I0R-350		ATGGAAATGGCAAAAGAACAAGAGTTAATCCTTGTCTTAGACTTTGGTAGCCAATACAACCAATTAATTACACGCCGAATTCGTGAAATGGGCGTTTATAGTGAATTACACGATCATGAAATTTCAATTGAAGAAATTAAGAAAATGAATCCAAAAGGTATTATCTTATCAGGTGGTCCAAATTCAGTTTATGAAGAAGGTTCATTTACAATTGATCCGGAAATATATAATTTAGGAATTCCAGTACTTGGTATTTGTTACGGCATGCAATTAACTACTAAATTATTAGGTGGTAAAGTTGAACGTGCCAATGAACGTGAATACGGTAAAGCAATCATTAATGCGAAGTCAGATGAGTTATTCGCTGGCTTACCAGCAGAACAAACTGTTTGGATGAGT…	GMP synthase	513	4.76247	58230	-0.289279	6.3.5.2	Metabolism	Purines, pyrimidines, nucleosides, and nucleotides	Purine ribonucleotide biosynthesis	GMP synthase (glutamine-hydrolyzing), C-terminal domain	TIGR00884	508	Nucleosides and Nucleotides / "Purines" / "Purine conversions" / "GMP synthase [glutamine-hydrolyzing] (EC 6.3.5.2)"; "Phages, Prophages, Transposable elements, Plasmids" / "Pathogenicity islands" / "Staphylococcal pathogenicity islands SaPI" / "GMP synthase [glutamine-hydrolyzing] (EC 6.3.5.2)"	PF00117	GATase	Glutamine amidotransferase class-I	CL0014	Glutaminase_I	153.3		SAOUHSC_00519; SAOUHSC_00529; SAOUHSC_00530; SAOUHSC_00795; SAOUHSC_00878; SAOUHSC_01040; SAOUHSC_01041; SAOUHSC_01042; SAOUHSC_01043; SAOUHSC_01150; SAOUHSC_01416; SAOUHSC_01757; SAOUHSC_01801; SAOUHSC_01806; SAOUHSC_02399; SAOUHSC_02492; SAOUHSC_02506	Cytoplasmic	Intracellular	no predicted signal peptide	0	88194173
SAOUHSC_00376	CDS	SAUPAN002055000		SAOUHSC_00376	hypothetical protein	hypothetical protein	no	no	no	no	no		chromosome	minus	383358	383894	537	3919795	YP_498965	1288859	G1I0R-351		ATGCACAACAATAATGAATTCAACAAAAAACTGAAAGATTTTATAGGTAGCGATAAACGGATGGCTTTAGTAAAGGGTTATGTTAACGAGTATAAATTAACAACTGTTTTAAGAGCTTTAAATAATTCCGATTACACAAAAGGGACGATACACACTCGTTCAATAGGCAACCTAAAACAAATAGTAGATAATCGAATTATTCCTAAAAATATAACTCAAAACACAATCTTCAAATTGAGTAATTTAACCTTAGAGGTTAACCTCTATGAAAGAAACACAATTTATCACGGAGACTTTGCTATTTACTATCCTGTAGAATCTGCTCTAATAATAGAAACAGATACTCCTAGGCTAATTAATCATATAAATAACAACCCAGTCCAAAAAATATTTATAATA…	hypothetical protein	178	9.07462	20895.7	-0.538202								FIG01108005: hypothetical protein									no significant prediction	Intracellular	no predicted signal peptide	0	88194174
SAOUHSC_00377	CDS	SAUPAN002056000		SAOUHSC_00377	hypothetical protein	gamma-glutamylcysteine synthetase	no	no	no	no	no		chromosome	minus	384287	384991	705	3919796	YP_498966	1288860	G1I0R-352		ATGTCTAAAAATATCAATCAAGCAAATAGTAAATTAAATACGTCAAACAAAAAACTAAAACAAGCTTATTCAAAATCCGACAGTAAAAACATGAAAGTTATATACATGCCTCATTGGCTAGAGTTTTATTCAATTGCTATACATAGCGATGTTACAAGCAATAAAAAAAGATATTATAAATCATATAGTAGAGGAACAGTGGTATATGTAAAACTAGGGAGTAATATTGGAAGTGAGTTTTCTGGTAATCATTTTTGTGTAATATTAGATAACAAAGACAATAAAGGAAAAGAAACAGTTACAATAGTTCCACTTTCTTCCAAAGGTAATAAAAATTATTTGAAGTTAAACGAATCGGTGCTAAATCTAACAGCAACAGATTTAAAAAAACAGATTATC…	hypothetical protein	234	10.2746	26618.3	-0.623077								Pathogenicity island SaPIn2	PF02452	PemK_toxin	PemK-like, MazF-like toxin of type II toxin-antitoxin system	CL0624	CcdB_PemK	52.4			no significant prediction	Intracellular	no predicted signal peptide	0	88194175
SAOUHSC_00378	CDS	SAUPAN002057000		SAOUHSC_00378	hypothetical protein	putative transposase	no	no	no	no	no		chromosome	minus	385390	385662	273	3919797	YP_498967	1288861	G1I0R-353		ATGACAAAAGAAAGAAGAACATTTAGTTCAGAGTTTAAGTTACAAATGGTTAGATTATATAAAAATGGTAAGCTTAAGAATGAAATTATACGAAAGTATGATTTAAAACCCTCAATTATCTCAAATTCGATAAAACAACACCAAAATACTGGACCCTTCAATCATCAAGATAATTTAAAAAGTGATGAAAAAGAGTTAATAAAATTACGCAAAGAAGTTCAACATTTAAAAATGGAACATGATGTTTTAAAGCAAATTTTAAAGTTGATTTAG	hypothetical protein	90	10.6672	10830.6	-0.925556								Mobile element protein	PF01527	HTH_Tnp_1	Transposase	CL0123	HTH	37.9			Cytoplasmic	Intracellular	no predicted signal peptide	0	88194176
SAOUHSC_00381a	CDS			SAOUHSC_00381a	hypothetical protein	hypothetical protein	no	no	no	no	no		chromosome	minus	385923	386075	153	16830698	YP_008530238		G1I0R-354		ATGGTACCAGAAGAAAAAGGTTCTATTACTTTGTCAAAAGAAGCAGCTATCATATTTGCAATCGCAAAATTCAAACCATTTAAGAACAGAATTAAAAATAACCCACAAAAAACAAATCCATTTCTTAAATTACATGAAAACAAAAAATCTTAA	hypothetical protein	50	10.9716	5725.74	-0.678								FIG01108259: hypothetical protein									no significant prediction		no predicted signal peptide	0	542123271
SAOUHSC_00381	CDS	SAUPAN002101000		SAOUHSC_00381	hypothetical protein	hypothetical protein	no	no	no	no	no		chromosome	minus	386599	386958	360	3919118	YP_498969	1288863	G1I0R-355		GTGAATATCATCTCAACAATTTTAATCATATTTGTGGCATTAGAGTTTTTCTATATTATGTACCTTGAAACGATTGCTACAACTTCCAAAAAGACTAGCGAGACATTTAATATAAGCGTCGATAAATTGAAAGACAAAAATATTAACCTACTTTTGAAGAACCAAGGCGTATATAACGGTTTAATCGGAGTTTTGCTAATATACGGTTTGTTTATCAGCAGTAATCCAAAAGAAATATGCGCAGCTATTTTAGTGTATATCATTGGCGTTGCTATTTATGGTGGCCTTTCAAGCAATATTAGTATCTTTTTCAAACAAGGCACATTGCCAGTATTGGCACTCATATCAATGCTTTGGTAA	hypothetical protein	119	8.98034	13187.7	0.902521								FIG01107866: hypothetical protein	PF06993	DUF1304	Protein of unknown function (DUF1304)	CL0447	Hypoth_1	104.2			Cytoplasmic Membrane	Multi-transmembrane	no predicted signal peptide	3	88194178
SAOUHSC_00382	CDS	SAUPAN002102000		SAOUHSC_00382	hypothetical protein	uncharacterized conserved protein YbjT, contains NAD(P)-binding and DUF2867 domains	no	no	no	no	no		chromosome	minus	386977	387822	846	3919119	YP_498970	1288864	G1I0R-356		ATGAATATTATGTTAACAGGTGCTACAGGTCATTTAGGCACACATATTACAAATCAAGCCATTGCAAATCACATAGATCATTTTCACATTGGTGTTAGAAATGTTGAGAAAGTTCCAGAAGATTGGCGCGGAAAAGTTCCTGTTCGACAATTAGATTATTTTAATCAAGAAAGCATGGTAGAAGCATTTAAAGGAATGGATACCGTTGTGTTTATTCCAAGTATTATCCATCCATCATTCAAACGTATTCCTGAAGTGGAAAATTTAGTATATGCGGCAAAGCAGAGCGGCGTTGCTCATATCATTTTCATAGGTTATTACGCAGATCAGCATAATAATCCATTCCATATGAGTCCTTATTTTGGTTATGCAGCACGTCTATTGGCAACAAGTGGCATT…	hypothetical protein	281	5.7659	31827.1	-0.219929					ergot alkaloid biosynthesis protein, AFUA_2G17970 family	TIGR03649	49.7	FIG01108224: hypothetical protein	PF13460	NAD_binding_10	NAD(P)H-binding	CL0063	NADP_Rossmann	80.3			Cytoplasmic	Intracellular	no predicted signal peptide	0	88194179
SAOUHSC_00383	CDS	SAUPAN002104000	ssl1	SAOUHSC_00383	superantigen-like protein	superantigen-like protein, exotoxin	no	no	no	no	no		chromosome	plus	388294	388974	681	3919120	YP_498971	1288865	G1I0R-357		ATGAAATTTAAAGCGATAGCAAAAGCAAGTTTAGCATTGGGAATGTTAGCAACAGGTGTAATTACATCGAATGTACAATCAGTACAAGCGAAAGCAGAAGTTAAACAACAAAGTGAATCAGAGTTAAAACACTATTATAATAAACCAATTTTAGAGCGTAAAAATGTGACTGGATTTAAATATACTGATGAGGGTAAACACTATTTAGAAGTCACAGTAGGGCAACAGCATTCTCGAATCACTTTACTTGGATCTGATAAAGATAAATTTAAAGACGGAGAAAACTCAAATATAGATGTGTTTATCCTTAGAGAAGGTGACAGTAGACAAGCAACAAATTACTCAATTGGTGGCGTTACAAAATCAAATAGTGTGCAGTATATTGATTATATCAATACG…	superantigen-like protein	226	9.02582	25646.9	-0.642035								MRSA analysis Oli / "Exotoxin 6"	PF09199	SSL_OB	Staphylococcal superantigen-like OB-fold domain	CL0658	OB_enterotoxin	110.1			Extracellular	N-terminally anchored (with CS)	signal peptide predicted	0	88194180
SAOUHSC_00384	CDS	SAUPAN002106000	ssl2	SAOUHSC_00384	superantigen-like protein	superantigen-like protein, exotoxin 7	no	no	no	no	no		chromosome	plus	389260	389955	696	3919121	YP_498972	1288866	G1I0R-358		ATGAAAATGAAAAATATTGCAAAAATAAGTTTGTTATTAGGAATATTAGCAACAGGTGTAAACACTACAACGGAAAAACCAGTTCATGCCGAAAAGAAACCTATTGTAATAAGTGAAAATAGCAAAAAATTAAAAGCTTATTATAATCAACCTAGTATTGAATATAAAAATGTGACAGGTTATATCAGTTTCATTCAACCAAGTATTAAATTTATGAATATCATAGATGGTAATTCTGTTAATAATATTGCTTTAATTGGCAAAGATAAGCAACATTATCATACGGGTGTACATCGTAATCTTAATATATTTTACGTTAATGAGGATAAGAGATTTGAAGGTGCAAAGTACTCTATTGGGGGTATCACGAGTGCAAACGATAAAGCTGTCGACCTAATA…	superantigen-like protein	231	9.56517	26499.4	-0.443723								MRSA analysis Oli / "Exotoxin 7"	PF09199	SSL_OB	Staphylococcal superantigen-like OB-fold domain	CL0658	OB_enterotoxin	107.1			Extracellular	N-terminally anchored (No CS)	signal peptide predicted	0	88194181
SAOUHSC_00386	CDS	SAUPAN002108000	ssl3	SAOUHSC_00386	superantigen-like protein	superantigen-like protein	no	no	no	no	no		chromosome	plus	390246	391316	1071	3919122	YP_498973	1288867	G1I0R-359		ATGAAAATGAGAACAATTGCTAAAACCAGTTTAGCACTAGGGCTTTTAACAACAGGCGCAATTACAGTAACGACGCAATCGGTCAAAGCAGAAAAAATACAATCAACTAAAGTTGACAAAGTACCAACGCTTAAAGCAGAGCGATTAGCAATGATAAACATAACAGCAGGTGCAAATTCAGCGACAACACAAGCAGCTAACACAAGACAAGAACGCACGCCTAAACTCGAAAAGGCACCAAATACTAATGAGGAAAAAACCTCAGCTTCCAAAATAGAAAAAATATCACAACCTAAACAAGAAGAGCAGAAAACGCTTAATATATCAGCAACGCCAGCGCCTAAACAAGAACAATCACAAACGACAACCGAATCCACAACGCCGAAAACTAAAGTGACA…	superantigen-like protein	356	10.2489	40180.9	-0.764888		Metabolism	Biosynthesis of cofactors, prosthetic groups, and carriers	Heme, porphyrin, and cobalamin	hydroxymethylbilane synthase	TIGR00212	11.8	Exotoxin 8	PF09199	SSL_OB	Staphylococcal superantigen-like OB-fold domain	CL0658	OB_enterotoxin	111.9			Extracellular	N-terminally anchored (No CS)	signal peptide predicted	0	88194182
SAOUHSC_00387	CDS	SAUPAN002109000		SAOUHSC_00387	hypothetical protein	hypothetical protein	no	no	no	no	no		chromosome	plus	391435	391572	138	3919123	YP_498974	1288868	G1I0R-360		TTGTTTGTAAAAGTGGCATTTCTATGTCTTAAAAGTGACGAAACTTCAAATGTGCCAAGTGTTGAATCACATCAAAATCATTTTTATTTAACGAACATTATGGATTTCTTAATTTACTTAACGATGATTCAAATATAG	hypothetical protein	45	5.43404	5282.17	0.44								FIG01109088: hypothetical protein									no significant prediction	Intracellular	no predicted signal peptide	0	88194183
SAOUHSC_00389	CDS	SAUPAN002107000	ssl4	SAOUHSC_00389	superantigen-like protein	superantigen-like protein, cell division protein DedD (periplasmic protein involved in septation)	no	no	no	no	no		chromosome	plus	391681	392607	927	3919124	YP_498975	1288869	G1I0R-361		ATGAAAATAACAACGATTGCTAAAACAAGTTTAGCACTAGGCCTTTTAACAACAGGTGTAATCACAACGACAACGCAAGCAGCAAACGCGACAACACTATCTTCCACTAAAGTGGAAGCACCACAATCAACACCGCCCTCAACTAAAATAGAAGCACCGCAATCAAAACCAAACGCGACAACACCGCCCTCAACTAAAGTAGAAGCACCGCAACAAACAGCAAATGCGACAACACCGCCTTCAACTAAAGTGACAACACCTCCATCAACAAACACGCCACAACCAATGCAATCTACTAAATCAGACACACCACAATCGCCAACCACAAAACAAGTACCAACAGAAATAAATCCTAAATTTAAAGATTTAAGAGCGTATTATACGAAACCAAGTTTAGAA…	superantigen-like protein	308	10.2076	34071.7	-0.620779								Exotoxin 8	PF09199	SSL_OB	Staphylococcal superantigen-like OB-fold domain	CL0658	OB_enterotoxin	113.4			Extracellular	N-terminally anchored (with CS)	signal peptide predicted	0	88194184
SAOUHSC_00390	CDS	SAUPAN002110000	ssl5	SAOUHSC_00390	superantigen-like protein 5	superantigen-like protein 5, staphylococcal exotoxin	no	no	no	no	no		chromosome	plus	392971	393675	705	3919125	YP_498976	1288870	G1I0R-362		ATGAAAATGACAGCAATTGCGAAAGCAAGTTTAGCATTAGGTATTTTAGCAACAGGAACAATAACGTCATTGCATCAAACTGTAAATGCGAGTGAACATAAAGCAAAATATGAAAATGTGACAAAAGATATCTTTGACTTAAGAGATTACTATAGTGGCGCAAGTAAGGAACTTAAAAATGTTACTGGTTATCGTTATAGCAAAGGTGGCAAGCATTACCTTATCTTTGATAAAAATAGAAAATTCACAAGAGTACAGATATTTGGTAAAGATATTGAAAGATTTAAAGCACGTAAAAATCCGGGATTAGACATATTTGTTGTTAAAGAAGCGGAAAACCGTAATGGCACAGTGTTTTCATATGGTGGTGTCACTAAGAAAAATCAAGACGCTTATTAT…	superantigen-like protein 5	234	10.1246	27169.9	-0.679487								Exotoxin 10	PF09199	SSL_OB	Staphylococcal superantigen-like OB-fold domain	CL0658	OB_enterotoxin	106.3			Extracellular	N-terminally anchored (No CS)	signal peptide predicted	0	88194185
SAOUHSC_A00379	CDS	SAUPAN002111000		SAOUHSC_A00379	hypothetical protein	hypothetical protein	no	no	no	no	no		chromosome	minus	393579	393878	300	3921678	YP_498977	1288871	G1I0R-3540		ATGTTTTCCACATTGTTTCATGTCACGAAAAGGACAACGCGCGACTATAAGTATCAACTATTTCCACAAGTTTTATTGGTGTTTTTATTATTCATCGATACGCTTCATTTTCATCTCTCCAACACAAAAAAGAAGCTAAGCAACTTATGTTGCCTAACTCCTCTATACTATCCATATTTTACTATTATCCATATTTCATTGAATTATCTAATGTTGGCTTCTATTTTTTCAATATTTCTACCGTCAATGACGTCACTCATGCGATTTGTTTGTAATTTTTTATTAAGTTCAAACGTATAA	hypothetical protein	99	9.74092	11730	0.627273								hypothetical protein	PF03579	SHP	Small hydrophobic protein	no clan defined	no clan defined	10.9			Cytoplasmic Membrane	Multi-transmembrane	no predicted signal peptide	2	88196676
SAOUHSC_00391	CDS	SAUPAN002112000	ssl6	SAOUHSC_00391	superantigen-like protein	superantigen-like protein, exotoxin	no	no	no	no	no		chromosome	plus	394121	394816	696	3919126	YP_498978	1288872	G1I0R-363		ATGAAATTAAAAACGTTAGCTAAAGCAACATTAGTATTGGGATTGTTAGCTACTGGTGTAATAACAACAGAAAGTCAAACAGTAAAAGCGGCAGAATCAACTCAAGGTCAACACAATTATAAATCGTTAAAATACTACTATAGCAAGCCAAGTATAGAGTTAAAAAATCTTGATGGTTTGTATAGACAGAAAGTGACAGATAAAGGAGTATATGTTTGGAAGGATCGAAAAGATTATTTTGTTGGCTTGCTTGGTAAAGATATTGAAAAATACCCTCAAGGTGAGCATGATAAGCAAGATGCATTTTTAGTCATCGAGGAGGAAACTGTTAATGGAAGACAATATTCAATTGGTGGTTTAAGTAAGACAAATAGTAAAGAATTTAGTAAAGAAGTCGAT…	superantigen-like protein	231	9.76225	26655.4	-0.795671								exotoxin homolog [Genomic island nu Sa alpha2]	PF09199	SSL_OB	Staphylococcal superantigen-like OB-fold domain	CL0658	OB_enterotoxin	103.6			Extracellular	Secretory(released) (with CS)	signal peptide predicted	0	88194186
SAOUHSC_00392	CDS	SAUPAN002113000	ssl7	SAOUHSC_00392	superantigen-like protein 7	superantigen-like protein 7, exotoxin	no	no	no	no	no		chromosome	plus	395237	395932	696	3919127	YP_498979	1288873	G1I0R-364		GTGAAATTAAAAACGTTAGCTAAAGCAACATTGGCATTAGGCTTATTAACTACTGGTGTGATTACATCAGAAGGCCAAGCAGTTCAAGCAAAAGAAAAGCAAGAGAGAGTACAACATTTATATGATATTAAAGACTTACATCGATACTACTCATCAGAAAGTTTTGAATTCAGTAATATTAGTGGTAAGGTTGAAAATTATAACGGTTCTAACGTTGTACGCTTTAACCAAGAAAATCAAAATCACCAATTATTCTTATTAGGTAAAGATAAAGAGAAATATAAAGAAGGCATTGAAGGCAAAGATGTCTTTGTGGTAAAAGAATTAATTGATCCAAACGGTAGATTATCTACTGTTGGTGGTGTGACTAAGAAAAATAACAAATCTTCTGAAACTAAT…	superantigen-like protein 7	231	9.48067	26167.5	-0.649784								Exotoxin 1	PF09199	SSL_OB	Staphylococcal superantigen-like OB-fold domain	CL0658	OB_enterotoxin	107.9			Extracellular	N-terminally anchored (with CS)	signal peptide predicted	0	88194187
SAOUHSC_00393	CDS	SAUPAN002114000	ssl8	SAOUHSC_00393	superantigen-like protein	superantigen-like protein, exotoxin	no	no	no	no	no		chromosome	plus	396276	396974	699	3919128	YP_498980	1288874	G1I0R-365		ATGAAATTTACAGTGATAGCTAAAGCGATATTTATATTAGGAATATTAACAACAAGTGTAATGATAACAGAAAATCAATCGGTTAATGCAAAAGGAAAGTATGAAAAAATGAACCGTTTATATGATACAAACAAGTTACATCAATACTATTCAGGACCTAGTTATGAGTTAACAAATGTTAGTGGCCAAAGTCAAGGTTATTATGACTCTAACGTTTTGCTTTTTAACCAACAAAATCAAAAGTTCCAAGTGTTTTTATTGGGAAAAGATGAAAATAAATACAAAGAAAAAACACATGGTTTAGATGTCTTTGCGGTACCAGAATTAGTAGATTTAGATGGAAGAATATTTAGTGTTAGTGGTGTAACAAAGAAAAACGTAAAATCAATATTTGAGTCT…	superantigen-like protein	232	9.0036	26874.7	-0.448707								Exotoxin 8	PF09199	SSL_OB	Staphylococcal superantigen-like OB-fold domain	CL0658	OB_enterotoxin	109.3			Extracellular	N-terminally anchored (No CS)	signal peptide predicted	0	88194188
SAOUHSC_00394	CDS	SAUPAN002118000	ssl9	SAOUHSC_00394	superantigen-like protein	superantigen-like protein, exotoxin 5, putative	no	no	no	no	no		chromosome	plus	397354	398052	699	3919129	YP_498981	1288875	G1I0R-366		ATGAAATTAACAACGATAGCTAAAGCAACATTAGCATTAGGAATATTAACTACAGGTGTGTTTACAGCAGAAAGTCAAACTGGTCACGCGAAAGTAGAACTTGATGAGACACAACGCAAATATTATATCAATATGCTACATCAATACTATTCTGAAGAAAGTTTTGAACCAACAAACATTAGTGTTAAAAGTGAAGATTACTATGGCTCTAACGTTTTAAACTTTAAACAACGAAATAAAGCTTTTAAAGTATTTTTACTTGGTGACGATAAAAATAAATATAAAGAAAAAACACATGGCCTTGATGTCTTTGCAGTACCTGAATTAATAGATATAAAAGGTGGCATATATAGCGTTGGCGGTATAACAAAGAAAAATGTGAGATCAGTGTTTGGATTT…	superantigen-like protein	232	9.69341	26675.5	-0.450431								Exotoxin 13	PF09199	SSL_OB	Staphylococcal superantigen-like OB-fold domain	CL0658	OB_enterotoxin	109.3			Extracellular	N-terminally anchored (No CS)	signal peptide predicted	0	88194189
SAOUHSC_00395	CDS	SAUPAN002119000	ssl10	SAOUHSC_00395	superantigen-like protein	superantigen-like protein, exotoxin	no	no	no	no	no		chromosome	plus	398418	399101	684	3919130	YP_498982	1288876	G1I0R-367		ATGAAATTTACAGCATTAGCAAAAGCGACATTAGCTTTAGGAATTTTAACAACAGGAACTTTAACAACAGAAGTTCATTCAGGTCATGCAAAACAAAATCAAAAGTCAGTAAATAAACATGACAAGGAAGCATTATACCGATACTACACTGGAAAGACTATGGAAATGAAAAATATTAGTGCTTTGAAACATGGTAAAAACAACTTACGTTTTAAGTTTAGAGGTATTAAGATTCAAGTTTTACTGCCTGGAAATGATAAAAGTAAATTTCAACAGCGTAGTTATGAGGGGTTAGATGTTTTCTTTGTTCAAGAAAAAAGAGATAAGCACGATATATTTTATACTGTTGGTGGTGTAATACAGAATAATAAAACATCTGGAGTTGTCAGTGCACCAATA…	superantigen-like protein	227	10.4311	26111.2	-0.599119								Phage exotoxin	PF09199	SSL_OB	Staphylococcal superantigen-like OB-fold domain	CL0658	OB_enterotoxin	94.5			Extracellular	N-terminally anchored (No CS)	signal peptide predicted	0	88194190
SAOUHSC_00396	CDS	SAUPAN002125000		SAOUHSC_00396	hypothetical protein	hypothetical protein	no	no	no	no	no		chromosome	minus	399186	399287	102	3919131	YP_498983	1288877	G1I0R-368		GTGGAGAATTTTGATGTTGGTGGTGGAAATTTTACCTTTATGGAGATTGGGATAGGATTCATGACACACAAACCAAAACGGCTTAACGACGATATCGATTGA	hypothetical protein	33	4.3222	3747.22	-0.412121								hypothetical protein									no significant prediction	Intracellular	no predicted signal peptide	0	88194191
SAOUHSC_00397	CDS	SAUPAN002121000	hsdM1	SAOUHSC_00397	type I restriction-modification system subunit M	type I restriction-modification system, DNA methylase subunit	no	no	no	no	no		chromosome	plus	399449	400921	1473	3919132	YP_498984	1288878	G1I0R-369		ATGGATGCGAGTGAATTCCGTAATTACATTTTAGGCTTGATTTTCTATCGCTTCTTATCTGAAAAAGCGGAACAAGAATATGCAGATGCCTTGTCAGGTGAAGACATCACGTATCAAGAAGCATGGGCAGACGAAGAATACCGTGAAGACTTAAAAGCAGAATTAATTGACCAAGTCGGTTACTTCATTGAGCCAGAAGATTTATTCAGTGCGATGATTCGTGAAATTGAAACGCAAGATTTCGATATCGAACACCTGGCGACGGCAATTCGTAAAGTTGAAACATCAACATTAGGTGAAGAAAGTGAAAATGACTTTATCGGTCTGTTCAGCGATATGGATTTGAGTTCAACGCGACTAGGTAACAATGTCAAAGAACGTACTGCTTTAATCTCTAAA…	type I restriction-modification system subunit M	490	4.28129	56138.4	-0.452041	2.1.1.-	Genetic information processing	DNA metabolism	Restriction/modification	type I restriction-modification system, M subunit	TIGR00497	434.9	DNA Metabolism / "DNA Metabolism - no subcategory" / "Restriction-Modification System" / "Type I restriction-modification system, DNA-methyltransferase subunit M (EC 2.1.1.72)"; "DNA Metabolism" / "DNA Metabolism - no subcategory" / "Type I Restriction-Modification" / "Type I restriction-modification system, DNA-methyltransferase subunit M (EC 2.1.1.72)"	PF02384	N6_Mtase	N-6 DNA Methylase	CL0063	NADP_Rossmann	372.5			Cytoplasmic	Intracellular	no predicted signal peptide	0	88194192
SAOUHSC_00398	CDS	SAUPAN002122000	hsdS1	SAOUHSC_00398	restriction modification system specificity subunit	restriction endonuclease S subunit	no	no	no	no	no		chromosome	plus	400914	402125	1212	3919133	YP_498985	1288879	G1I0R-370		ATGAGTAATACACAAAAGAAAAATGTGCCAGAATTGAGGTTCCCAGGGTTTGAAGGCGAATGGGAAGAGAAGCAGTTAGGGGATCTTACAGATAGAGTAATTAGGAAAAATAAAAACTTAGAATCGAAAAAGCCTTTAACAATATCCGGACAGTTAGGTTTAATTGATCAAACAGAATATTTTAGTAAATCAGTTTCGTCGAAAAATCTAGAAAATTATACACTAATAAAGAATGGAGAATTCGCGTATAACAAAAGTTATTCTAATGGATACCCATTAGGGGCTATTAAAAGATTAACTAGATATGATAGTGGTGTATTGTCCTCTTTGTATATTTGTTTTTCTATTAAAAGTGAAATGTCTAAAGACTTCATGGAAGCATATTTTGATTCGACACAC…	restriction modification system specificity subunit	403	9.74077	47135.4	-0.74665		Cellular processes	Cellular processes	Cell division	septum site-determining protein MinD	TIGR01968	12.2	DNA Metabolism / "DNA Metabolism - no subcategory" / "Restriction-Modification System" / "Type I restriction-modification system, specificity subunit S (EC 3.1.21.3)"; "DNA Metabolism" / "DNA Metabolism - no subcategory" / "Type I Restriction-Modification" / "Type I restriction-modification system, specificity subunit S (EC 3.1.21.3)"; "MRSA analysis Oli" / "Type I restriction-modification system…	PF01420	Methylase_S	Type I restriction modification DNA specificity domain	CL0477	TRD	55.2			Cytoplasmic	Intracellular	no predicted signal peptide	0	88194193
SAOUHSC_00399	CDS	SAUPAN002129000	ssl11	SAOUHSC_00399	superantigen-like protein	superantigen-like protein, exotoxin	no	no	no	no	no		chromosome	plus	402508	403185	678	3919134	YP_498986	1288880	G1I0R-371		ATGAAATTAAAAAATATTGCTAAAGCAAGTTTAGCACTAGGGATTTTAACAACAGGGATGATTACAACTACTGCTCAGCCAGTAAAAGCAAGTACATTAGAGGTTAGATCACAAGCTACTCAAGACTTGAGTGAATATTATAATAGACCGTTCTTTGAGTATACAAATCAGTCAGGATATAAAGAGGAAGGAAAAGTGACGTTTACTCCTAATTATCAACTTATAGATGTAACTTTAACTGGGAATGAAAAGCAAAATTTTGGTGAAGATATTTCTAATGTAGATATATTTGTTGTAAGAGAAAATTCTGATAGATCTGGTAATACAGCTTCAATTGGTGGTATTACTAAAACAAACGGTTCAAATTATATTGATAAAGTAAAAGATGTAAATTTAATA…	superantigen-like protein	225	9.09262	25365.5	-0.584444					phospholamban	TIGR01294	11.3	Exotoxin 8	PF09199	SSL_OB	Staphylococcal superantigen-like OB-fold domain	CL0658	OB_enterotoxin	93.4			Extracellular	N-terminally anchored (No CS)	signal peptide predicted	0	88194194
SAOUHSC_00400	CDS	SAUPAN002130000		SAOUHSC_00400	hypothetical protein	gram-positive signal peptide, YSIRK family	no	no	no	no	no		chromosome	plus	403207	404715	1509	3919135	YP_498987	1288881	G1I0R-372		ATGAGGGAAAATTTTAAGTTACGTAAAATGAAAGTCGGTTTAGTATCTGTTGCAATTACAATGTTATATATTATGACAAACGGACAAGCAGAAGCATCTGAAAATCAAAACGCTTTAATCTCTAATATAAATGTAGACAATCAGGAAAAACAGAATAATGTAAATCAAGCTGTTCAGCCTCAAAATAATACTAATGAAACATCAAAAGTACCGGCTAATTTTGTCAAATTGAATGATATTAAACCAGGTGATACTTCTATACAAGGAACAACTTTACCAAATCAATTTATACTATTAACTATTGATAAAAAAGATGTGAGCTCAGTTGAAGATTCTGACAGCAGCTTTGTTATGTCTGATAAAGATGGGAATTTTAAGTATGACTTAAATGGTCGCAAA…	hypothetical protein	502	4.51591	56546.4	-0.79243					gram-positive signal peptide, YSIRK family	TIGR01168	18.6	Hypothetical protein within Pathogenicity island SaPIn2	PF04650	YSIRK_signal	YSIRK type signal peptide	no clan defined	no clan defined	15.4			no significant prediction	N-terminally anchored (with CS)	signal peptide predicted	0	88194195
SAOUHSC_00401	CDS	SAUPAN002132000		SAOUHSC_00401	hypothetical protein	hypothetical protein	no	no	no	no	no		chromosome	minus	404819	405127	309	3919136	YP_498988	1288882	G1I0R-373		ATGAAATTTAAAAAGGTTTTAGTAGCTACGGCAATGGTAGGTGTTTTAGCAACTGGCGTTGTTGGATATGGTAATCAAGCAGATGCGAAAGTTTATTCTCAAAATGGACTCGTACTACATGATGATGCAAACTTCTTAGAACATGAATTAAGTTATATTGATGTGTTATTAGATAAGAATGCTGACCAAGCTACAAAAGACAACTTAAGATCATACTTCGCCGATAAAGGACTACATTCAATCAAAGACATTATCAACAAAGCTAAACAAGACGGCTTTGATGTTTCAAAATATGAACACGTAAAATAA	hypothetical protein	102	6.96878	11301.8	-0.277451								FIG01108371: hypothetical protein	PF11546	CompInhib_SCIN	Staphylococcal complement inhibitor SCIN	no clan defined	no clan defined	13.1			no significant prediction	N-terminally anchored (with CS)	signal peptide predicted	1	88194196
SAOUHSC_00402	CDS	SAUPAN002142000	lpl3	SAOUHSC_00402	hypothetical protein	staphylococcus tandem lipoproteins	no	no	no	no	no		chromosome	plus	405465	406283	819	3920561	YP_498989	1288883	G1I0R-374		ATGAAGTATAAAACAGAGAGACGTGAAGCGATGGGATATTTAAAAAGGTTTGCATTGTACATAAGCGTTATGATTTTAATATTTGCGATAGCAGGTTGTGGCAAAGGTAATGAAACAAAAGAAGATTCAAAGGAAGAACAAATCAAAAAGAGCTTTGCGAAAACATTAGATATGTATCCAATTAAGAATCTCGAGGACTTATACGACAAAGAAGGATACCGAGATGGCGAATTTAAAAAGGGTGATAAAGGGATGTGGACGATATATACAGATTTCGCCAAAAGTAATAAACAAGGTGGATTGAGTAATGAAGGTATGGTCTTATACTTAGATAGAAATACACGGACTGCAAAGGGACATTATTTTGTTAAGACATTCTATAATAAGGGCAAATTCCCA…	hypothetical protein	272	9.79562	31487.7	-0.878676					Staphylococcus tandem lipoproteins	TIGR01742	418	Tandem lipoprotein within Pathogenicity island	PF04507	DUF576	Csa1 family	CL0048	LolA_LolB	382.9			no significant prediction	Lipid anchored	no predicted signal peptide	1	88194197
SAOUHSC_00404	CDS	SAUPAN002145000	lpl8	SAOUHSC_00404	hypothetical protein	staphylococcus tandem lipoproteins	no	no	no	no	no		chromosome	plus	406302	407087	786	3920562	YP_498990	1288884	G1I0R-375		ATGAAGTCTATAAAAAGGATTGGATTGTGCATTAGTTTGTTGATTTTAATCATCTTTGTTACATCTTGTGATGGTGATAATAAGATCATTGGAGATTCAAAAGAAGAACAAATCAAAAAGAGCTTTGCGAAAACGTTAGATATCTACCCTATTAAGAATCTCGAGGATTTATACGACAAAGAAGGATATCGAGATGGCGAATTTAAAAAAGATGATAAAGGTACTTGGCTAATTAGATCTGAAATGAAAATCCAATTAAAAGGAGAAAATCTGGAATCTAGAGGAGCAGTTTTAGAAATTAACAGAAATACTAGAACGGCTAAAGGGCATTATATTGTTAGAGAAGTTGTTGAAGATAGCGATGGAATGACACACAATCATACAAAAAGATATCCTGTG…	hypothetical protein	261	7.48244	30502.5	-0.796552					Staphylococcus tandem lipoproteins	TIGR01742	361.6	FIG01107840: hypothetical protein	PF04507	DUF576	Csa1 family	CL0048	LolA_LolB	430.5			Cytoplasmic Membrane	Lipid anchored	no predicted signal peptide	0	88194198
SAOUHSC_00405	CDS	SAUPAN002135000	lpl9	SAOUHSC_00405	hypothetical protein	staphylococcus tandem lipoproteins	no	no	no	no	no		chromosome	plus	407345	408082	738	3920563	YP_498991	1288885	G1I0R-376		ATGAAAGATGAACAGAAAAAAGAGGAACAAACGAATAAAACAGATTCAAAAGAAGAACAAATCAAAAAGAGTTTTGCGAAAACGTTAGATATGTATCCAATTAAGAATCTCGAGGATTTATACGACAAAGAAGGATATCGAGATGGTGAGTTTAAAAAAGGCGATAAAGGTACGTGGACTATACTTACAGGTTTTTCAAAAAGTAACAAACCAGGAGTATTAGATGATGAAGGCATGGTGTTATATCTTAATAGAAATACCAAAAAGGCAACAGGTTATTATTTTGTAAATAAAGTTTATGATGATATTAGCAAAAATCATAATGAGAAAAAATATCGTGTTGAACTAAAAAATAATAAGATTGTTCTTTTGGATAATGTAGAAGACAAAAAACTTAAA…	hypothetical protein	245	9.24352	28681.9	-1.20735					Staphylococcus tandem lipoproteins	TIGR01742	320.2	Tandem lipoprotein within Pathogenicity island	PF04507	DUF576	Csa1 family	CL0048	LolA_LolB	351.2			no significant prediction	Intracellular	no predicted signal peptide	0	88194199
SAOUHSC_00406	CDS	SAUPAN002146000		SAOUHSC_00406	hypothetical protein	esterase, PHB depolymerase family	no	no	no	no	no		chromosome	plus	408072	409400	1329	3920564	YP_498992	1288886	G1I0R-377		ATGTTGAGTAGGAAGTATAAAATAGATTTAAAAGCAATTAATCAAAATACTGAGTCTACAAGTGCTATTTCGAAAGCGTCATACGAAGTTGAGAATGCTAATAATAATGGTCTATCAAAAAGAGACGTGATTAATCAATTTAATGATTTGAAAAAAATGAAAAAATTCCCTTCTAATCTTGAATATGTTGATAGTTACACTGATTCTCTTACTGGAGTAACAACTTCTGCTTTTTTAAATAAAGATACAGGCAAAGTAACTCTCGGGATGACTGGGACTAATTTACAAGACGAAGCCTTTAAAAAGTTAAAAGAAGGTGAATTTTCAAGACAAAATGTTACCAATGCTTTGGAAACAGTTAAAGATGGATATGCAGATCTTAAAATATTATATTCTCCT…	hypothetical protein	442	9.34275	49261.3	-0.592534		Metabolism	Fatty acid and phospholipid metabolism	Degradation	esterase, PHB depolymerase family	TIGR01840	11.3	FIG01107856: hypothetical protein	PF01764	Lipase_3	Lipase (class 3)	CL0028	AB_hydrolase	15.9			no significant prediction	Intracellular	no predicted signal peptide	0	88194200
SAOUHSC_00407	CDS	SAUPAN002149000		SAOUHSC_00407	hypothetical protein	chromosome segregation protein SMC	no	no	no	no	no		chromosome	plus	409397	409720	324	3920565	YP_498993	1288887	G1I0R-378		ATGATGTTTAATCAAATTAATAATAAAAATGAATTAGAAGAATCATATGAATCTGAGAAAAAACGTATAGAGAATGAACTGCAAAATTTAAATGAACTTAGGCATAGAACTCGAAAAGAAAATGAACGTAGTTATGATGTTTTTCAATATTTGAAGCACGAAATGAATTATAGTGAAGATGCCCAAAGGAAAATGACGAGAAATATAGAAGCGTATGAGCAAGAAATCAATGAGATAATTAGAAAGCAAGAATGGAAATTAGAAGAATATAAAGAAGACTTAAAAAAGTCTTATGAAAAGCAGTTAGATAAGCTAAGTGACTGA	hypothetical protein	107	4.94933	13457.8	-1.69252		Cellular processes; Genetic information processing	Cellular processes; DNA metabolism	Cell division; Chromosome-associated proteins	chromosome segregation protein SMC	TIGR02169	9	FIG01107979: hypothetical protein	PF06501	Herpes_U55	Human herpesvirus U55 protein	CL0153	dUTPase	14			Cytoplasmic	Intracellular	no predicted signal peptide	0	88194201
SAOUHSC_00408	CDS	SAUPAN002150000		SAOUHSC_00408	hypothetical protein	hypothetical protein	no	no	no	no	no		chromosome	plus	409739	410053	315	3920566	YP_498994	1288888	G1I0R-379		ATGACTCTAATAGAACCAGATATGACCTTAAGAATGCCAGATATAAGTACTACAGTAGAAACACTTAATCTCATATCTAAAATGGAAGCGCAAAAAGAAAATATTCGCACAGTTATTGCACCTGAACATAAGCATAAATACAAAGATATTGAAAACGGATTAAAAGGTGAAGAAAAAGTATTAATTGAACAAATGGCGCAACATTGCGAAGCTTTTAAAGCTAATTTTAAAGGTGCAGCTCAAGGAGATTGGGTTAAAAGTGCCATGTCTGAGATAGACAGCATTAAGGATGACCTGAAAAAAATTAATAGCTAA	hypothetical protein	104	5.68422	11788.5	-0.568269								FIG01108405: hypothetical protein	PF03037	KMP11	Kinetoplastid membrane protein 11	no clan defined	no clan defined	17			Cytoplasmic	Intracellular	no predicted signal peptide	0	88194202
SAOUHSC_00409	CDS	SAUPAN002154000		SAOUHSC_00409	hypothetical protein	hypothetical protein	no	no	no	no	no		chromosome	minus	410343	410603	261	3920567	YP_498995	1288889	G1I0R-380		TTGAGCGCTTTACTTTATAATGGAGACAAAGATATATCTCACGAAAGAGAATCGAGGTGTATAAACATGTTATTTGTCATTTTAGTTTTATATGTTACTGGTATTGCATTTATTCTACTCAGTGTTTTTGGTTCAAAGACTGAAGGATTATCTACGAAACATACTTTATATACCATTGGCAGTGCTATTATAACGATTGCTATTTTCATTTCAATTGGCTATGCCATTCAATACTTAACTGCAGCGCTTTATGGTTTGTAA	hypothetical protein	86	7.50332	9423.07	0.860465								FIG01108079: hypothetical protein	PF06072	Herpes_US9	Alphaherpesvirus tegument protein US9	no clan defined	no clan defined	17.6			Cytoplasmic Membrane	Multi-transmembrane	no predicted signal peptide	2	88194203
SAOUHSC_00410	CDS	SAUPAN002155000		SAOUHSC_00410	hypothetical protein	cobalamin biosynthesis protein CobW	no	no	no	no	no		chromosome	plus	410722	411924	1203	3920568	YP_498996	1288890	G1I0R-381		ATGGCTAAAATTCCAGTTACGGTATTAAGTGGTTATTTAGGCTCGGGGAAGACAACGTTGTTAAATCATATTTTACAAAATCGAGAAGGTCGACGTATCGCGGTAATTGTAAATGATATGAGTGAAGTAAATATCGATAAAGATCTTGTCGCAGATGGTGGGGGACTATCGCGTACAGATGAAAAATTAGTCGAACTTTCTAATGGTTGTATCTGTTGTACACTTAGAGACGATTTATTAAAAGAAGTTGAGCGTTTAGTGAAAAAAGGTGGCATCGATCAAATTGTTATTGAGTCAACAGGGATTTCAGAGCCAGTACCTGTTGCACAAACTTTCTCATATATTGATGATGAACTTGGCATTGATCTTACAGCGATTTGCCGTTTAGATACAATGGTT…	hypothetical protein	400	4.30301	45047.5	-0.2835		Metabolism	Biosynthesis of cofactors, prosthetic groups, and carriers	Heme, porphyrin, and cobalamin	cobalamin biosynthesis protein CobW	TIGR02475	158	Miscellaneous / "Plant-Prokaryote comparative genomics" / "COG0523-Histidine" / "Putative metal chaperone, involved in Zn homeostasis, GTPase of COG0523 family"	PF02492	cobW	CobW/HypB/UreG, nucleotide-binding domain	CL0023	P-loop_NTPase	201.2		SAOUHSC_00187; SAOUHSC_00365; SAOUHSC_00371; SAOUHSC_00426; SAOUHSC_00472; SAOUHSC_00519; SAOUHSC_00520; SAOUHSC_00521; SAOUHSC_00527; SAOUHSC_00528; SAOUHSC_00529; SAOUHSC_00530; SAOUHSC_00769; SAOUHSC_00799; SAOUHSC_00878; SAOUHSC_00906; SAOUHSC_00921; SAOUHSC_01040; SAOUHSC_01042; SAOUHSC_01043; SAOUHSC_01150; SAOUHSC_01232; SAOUHSC_01416; SAOUHSC_01493; SAOUHSC_01646; SAOUHSC_01757; SAOUHSC_0…	Cytoplasmic	Intracellular	no predicted signal peptide	0	88194204
SAOUHSC_00411	CDS	SAUPAN002157000		SAOUHSC_00411	hypothetical protein	hypothetical protein	no	no	no	no	no		chromosome	plus	412193	412321	129	3920569	YP_498997	1288891	G1I0R-382		ATGAGTGAAGTAAATGCAGCTATCAATGTACTATTAACACTTACGGTCACACGAGTGTTTCAGTCTAAACGTGCAACGCAATTCCGCACGTGGCCAATATATCTTGCGCTAGATCATGAAAATCATTAA	hypothetical protein	42	9.30021	4885.58	-0.0285714								FIG01108100: hypothetical protein									Cytoplasmic Membrane	Intracellular	no predicted signal peptide	0	88194205
SAOUHSC_00411.1	CDS	SAUPAN002159000	psmΞ±4	psmΞ±4	Phenol-soluble modulin alpha 4 peptide	phenol-soluble modulin alpha 4 peptide	no	no	no	no	no		chromosome	minus	412583	412645	63				G1I0R-3541		ATGGCTATTGTAGGTACTATCATTAAAATCATCAAAGCAATTATCGACATTTTCGCAAAATAA	Phenol-soluble modulin alpha 4 peptide	20	10.5069	2171.78	1.7									PF17063	Psm4	Phenol-soluble modulin alpha 4 peptide	no clan defined	no clan defined	42.1			no significant prediction		no predicted signal peptide	0	206557899
SAOUHSC_00411.2	CDS	SAUPAN002160000	psmΞ±3	psmΞ±3	Phenol-soluble modulin alpha 3 peptide	phenol-soluble modulin alpha 3 peptide	no	no	no	no	no		chromosome	minus	412709	412777	69				G1I0R-3542		ATGGAATTCGTAGCAAAATTATTCAAATTCTTTAAAGATTTACTTGGTAAATTTTTAGGTAACAACTAA	Phenol-soluble modulin alpha 3 peptide	22	10.3333	2607.13	0.304545																	no significant prediction		no predicted signal peptide	0	206557887
SAOUHSC_00411.3	CDS	SAUPAN002161000	psmΞ±2	psmΞ±2	Phenol-soluble modulin alpha 2 peptide	phenol-soluble modulin alpha 2 peptide	no	no	no	no	no		chromosome	minus	412829	412894	66				G1I0R-3543		ATGGGTATCATTGCAGGAATCATTAAATTCATTAAAGGATTAATTGAGAAATTCACTGGTAAGTAA	Phenol-soluble modulin alpha 2 peptide	21	10.8027	2277.87	0.890476																	no significant prediction		no predicted signal peptide	0	206557875
SAOUHSC_00411.4	CDS	SAUPAN002162000	psmΞ±1	psmΞ±1	Phenol-soluble modulin alpha 1 peptide	phenol-soluble modulin alpha 1 peptide	no	no	no	no	no		chromosome	minus	412926	412991	66				G1I0R-3544		ATGGGTATCATCGCTGGCATCATTAAAGTTATCAAAAGCTTAATCGAACAATTCACTGGTAAATAA	Phenol-soluble modulin alpha 1 peptide	21	10.5069	2259.81	0.957143									PF17063	Psm4	Phenol-soluble modulin alpha 4 peptide	no clan defined	no clan defined	17.4			no significant prediction		no predicted signal peptide	0	206557863
SAOUHSC_00412	CDS	SAUPAN002163000	mpsA	SAOUHSC_00412	NADH dehydrogenase subunit 5	NADH:ubiquinone oxidoreductase subunit 5 (chain L)/Multisubunit Na+/H+ antiporter, MnhA subunit	no	no	no	no	no		chromosome	plus	413512	414996	1485	3920570	YP_498998	1288892	G1I0R-383		GTGTTAAGTTTTCAATTGCTATTTTCACTGTTTGTTATTGCGCTTATCATTGCATTGATAAGTGGCTTGTTGTTTTTAGCACCAGTTATGCCAATGAGATATATTAAATTACATTTATACATACTAGTCATGCCAGTATTATTTGCAGTCATTGGCTTTTTCGGTATTCATGGTCAACATGTCTTAGGTCCATTTAAAATAGATCGTTTATCTTGGTTATTAGCTGGCTTTGTAATGGCGCTTGGCTTTATTATTCAAAAGTTTTCAATGCGATATTTACTAGGTGATCATCATTATAGACATTACTTTCCATTGTTCACTGCGATTACGTCGTTTGCATCTTTAGCATGGATGTCTGAAGACTTAAGACTGATGGCACTCTGCTGGGGTATTACATTA…	NADH dehydrogenase subunit 5	494	10.3582	55256.2	0.917409	1.6.5.3	Metabolism	Energy metabolism	Electron transport	proton-translocating NADH-quinone oxidoreductase, chain L	TIGR01974	128.8	NADH dehydrogenase, subunit 5	PF00361	Proton_antipo_M	Proton-conducting membrane transporter	CL0425	ComplexI-N	175.7			Cytoplasmic Membrane	Multi-transmembrane	no predicted signal peptide	14	88194206
SAOUHSC_00413	CDS	SAUPAN002164000	mpsB	SAOUHSC_00413	hypothetical protein	3-isopropylmalate dehydratase, small subunit	no	no	no	no	no		chromosome	plus	415009	417714	2706	3920571	YP_498999	1288893	G1I0R-384		ATGACAACACAGTTAAATATCAATTCAGTCATTGAAAATGCGAAACGTGTTATTACACCATTATCACCAATTTCGATTTTTGCAGCACGAAATCCATGGGAAGGATTAGAAGCGGATACGTTTGAAGATGTCGCAAAATGGTTACGTGATGTTCGAGATGTGGATATTTTCCCAAATAAAGCATTAATAGAAAGCGCTGTGGCACGTGGTGAATTAGATGAAAGTGTCTTTAATCAACTTGTTACTGATATGTTACTTGAACATCACTACAATATCCCGCAACACTACATCAATCTTTATATTGATAACATTAAAACATTAAAAGACGTACCTGCATCATATATGAATCATTCAAATGTTGATGTTGTTGCTGATCTACTATTAGAAAAATCAAAACGT…	hypothetical protein	901	6.1473	102617	-0.332186		Metabolism	Amino acid biosynthesis	Pyruvate family	3-isopropylmalate dehydratase, small subunit	TIGR02084	11.6	Hypothetical transmembrane protein coupled to NADH-ubiquinone oxidoreductase chain 5 homolog	PF10070	DUF2309	Uncharacterized protein conserved in bacteria (DUF2309)	no clan defined	no clan defined	849.6			Cytoplasmic	Intracellular	no predicted signal peptide	0	88194207
SAOUHSC_00414	CDS	SAUPAN002166000	mpsC	SAOUHSC_00414	hypothetical protein	uncharacterized protein YbcI	no	no	no	no	no		chromosome	plus	417876	418238	363	3920572	YP_499000	1288894	G1I0R-385		ATGAAAAGAACGAAAGGTGAAATCGAAGCTGAAATCAGTAAAGCCATTACGCAATGGGAAAAAGATTTCCTTGGCAGAGGTTCCTTGTCAGTTAAATCAGACATTTTAAGAGATATGGTGATTATTAGTTTACAAGGTATCTTAACGCCAGCTGAATATCGTGTATGTAGTACGAATGAAGGATTATTAAATATTAAACGAACACGTTCTGAATTAGTTGAATCCGGTGAGCAAGATTTGAATGATATCATTTTTAAAATTACAGGTATCAAAGTGATGAGCTTCCATAGTGATTTAAGTACAGTTACAGGTGAACGTATTATCGTATTCAAACTTGAGGATAATTTGGAAAAGCATATTTAA	hypothetical protein	120	5.79397	13580.6	-0.183333								Uncharacterized protein YbcI	PF10057	DUF2294	Uncharacterized conserved protein (DUF2294)	no clan defined	no clan defined	129.7			Cytoplasmic	Intracellular	no predicted signal peptide	0	88194208
[truncated: 3,069 more rows]
[truncated: 16 more columns]
