# Supplementary material for: Staphylococcal saoABC Operon Codes for a DNA-Binding Protein SaoC Implicated in the Response to Nutrient Deficit
Source: Int J Mol Sci. 2022 Jun 9;23(12):6443. doi: 10.3390/ijms23126443 (PMC9223772; doi:10.3390/ijms23126443)
Supplement: Supplementary file 1 [file ijms-23-06443-s001.zip › saoABC.gb]

LOCUS       Staphylococcus_agnetis      2544 bp    DNA     linear   BCT 26-MAR-2020
DEFINITION  Staphylococcus_agnetis
FEATURES             Location/Qualifiers
     CDS             301..711
                     /locus_tag="saoA"
                     /codon_start=1
                     /transl_table=11
                     /product="SaoA"
     CDS             855..1529
                     /locus_tag="saoB"
                     /codon_start=1
                     /transl_table=11
                     /product="SaoB"
     CDS             1642..2244
                     /locus_tag="saoC"
                     /codon_start=1
                     /transl_table=11
                     /product="SaoC"
ORIGIN
        1 GTAGAAACTT CCAAAGCCAT ATTCTTCAGA TTATATGAGT GCGTATAAAT TATTTAATGA
       61 TAATAGCAAA TTTGAAGTTA ATACGCAATA CCGTCGCGTC AAATCAATTA TTTTCAGAAA
      121 TTTATGTAAA TTAATTTCAG AATCCCCTTC CTTAAGGGCA TCATAATAAT GGAAGCGCAA
      181 TCATAAATTT GTTAATTAAA TGCCGTAAAT TTGTTATGAT TGTCTTATAG GTATCAAACG
      241 GTTATTTGCG ATGTAACATG GGTAAAACTA ATATGAATAT TAAAAACGGA GGCGTCGATT
      301 ATGGCAGATT TTAAAGTAGC ACGCACAGAA GAAGATGCAA TTGAAGTCGT AGATTCTTTT
      361 TTACGAAACG GATATAAAGA ATCTGAAATT GTAGTAATTA GTAAAGAGAA ACTCAAAACT
      421 GATCGTTTCA ACGATTGTCA AATTCAGCAT AAGTCTACAA ATGGTACAGT CAGCGACAAA
      481 TTTATGCGTA TGTTTATTGG GGAGGATGCT GAAGGTGCCG CTTTAAGTCG TTATAACTTC
      541 GGTGAAGAAC AAACTGAAGA TTTAAAACAA GACTTAAACA ACAATAAAAT TGTAGTCGTT
      601 GTTCAAAAAG ATACAACGAA ACACGGTGAA GTAACACAAA ATAACGCAGC CTATATTGAA
      661 CCTTCAACGG ATACACATAA GCCGTCTGAA CATAAAGGCG ATATCGAGTG AAATTCAAAT
      721 CATTCATAAT GATGAATTTT TGGGGCTAGG ACATTGTAAA ATGTTCTAGT CCTTTTTACA
      781 TGAAAGCGCC AGTCTACCAC GCCTGTTTTT AACTATCTGT GCTATACTGT TATCAATCAA
      841 GAGAGGTGAA CGCAATGAAA TTTGTACAAA TAAAATCTAC CCAAGATCAA TGGTATGAAC
      901 CCGCACTCGA TTTTTATATG GATAAATTAG ATCCCCTCGT AACAGAAGAC GAATCTGTCT
      961 TTGTGCAATC TTTAAAAACT GAAAAAACAC ACAATGATTA CGTTTTTTTA GTCGGCATTG
     1021 AAGACAATCG TGTGGTGAGT TTTGCGACAG CACATTATGA AGCAACAACA AACACAGGCT
     1081 TCATTGTCTA TTTAATCGCA GAACCTGGTG CACAACAGGA AACGTATTTA GCTATGATGC
     1141 TAGAAGAAGT GGAAAAAGGC ATTAATCGAT TATCTAATCA ATTGCACGGG AGAGATGTGA
     1201 ACTTCTTTAT GTTTGAATCA ACGCTTGAAA ATCCAGATGT TGATGCTGAA ACAGCAGAAG
     1261 ACATCGCGTT TCGACGTCAT TTCTTAACAC ATCATGGTTA TGAAAAACAA ACGCAAATCC
     1321 CTTATATTCA GCCTTCATTA GACCGTAAAG GAAAACCTGT ACCTCTTGAT TTATATATCA
     1381 AAGCAAACAT TCCTTTAACG AAAGATATCT ACGGTACAAG TGTAAAATCA TGCTATATTT
     1441 TGAAATACGT CTTTGCTAAT CGCATTCCAA GACGTGTGAT TTATCCACTA TTAATAAAAA
     1501 TGAATTTGAG TAAAGATATG AATGCTTAAG CCCTTGAAAT CCAGTCGTAA AGCCGTTACA
     1561 ATAAGGTAGA GGTAAGACTG ACGGGTCACT GAACTCAGGC TACCGTAAGT CTAAAATGAC
     1621 TGACAGAAAG GATTTATGAA CATGCTAACA AAAGAGTTTG CACAGAAATC AGAGCTTAGT
     1681 GAAAAGCAAG TGCGCAAAAT TGTACAGCAC CTAGAAGAAC GTGGCTACCA GTTGAAAAAA
     1741 ACGGAATACC GTGGACGTGA AGCAACGGAT TTCCAGGAAG AAGACATTGA ATTATTCCAA
     1801 GAAATTGCAG AACGTGTTGG ACGCACGAAC AGTTATGAAC TTGCATTTGA AGAATTAGAA
     1861 CAAGAAAAAG ACTTTTTACA AGTCATCGTC AAAGATAATG GTCAAAACTT ACCATCAGAC
     1921 CAACAGTTCC CTCAAATGAT GCAAGAACTA AAAGCAGAAA TCGATAAAAT GCGCGAAGAA
     1981 CGCCAACTTT TGGGACAAAT GATTTCTCAA GTTCACCAAC AACAAGAAGA ATTGAAATCA
     2041 TTACATACAC AGTTAAACAA CCAACTTGAA ACAAACGCAA AATCTTTAAA TGCCATTACC
     2101 GAAAGTCAAA AACAACAAGC GGATCAATTA TCTAAAACAC AAGAAAGCAT CGAAACACAA
     2161 ACTAAAGAAC AACAAGAACT TGTGACAACG ATTAAAAACA ACCAAGAACA AAAAGGTTTT
     2221 TGGGCACGCT TATTCGGCGG CTAAGATTCA CTAAAATTAA TACGCAATAC AAGTGCTAGG
     2281 GGTGCTCTTA AGTGAGCTGA GAAAGACGTC ATCTTAACTC TTTGAACCTG AAGTGGTTAG
     2341 TACCAACGAA GGGAAGCCGT ATGTGAACAC AATTTATGTA TCTGGAAAAG TCCTTTTTTC
     2401 AGATTGTTTC AATACAGGTG ACACCTCTTG CACAAGATTG CAGGAGGTTT TTTATGCAAA
     2461 AATTAATCAT TATCGGTGGC GGCGTAATGG GGCTTTCTAT CGCTCGCCAA TTATCTAACG
     2521 CTCCCTATAA TATCTCTATT ATTG
//
LOCUS       Staphylococcus_argensis      2683 bp    DNA     linear   BCT 26-MAR-2020
DEFINITION  Staphylococcus_argensis
FEATURES             Location/Qualifiers
     CDS             301..726
                     /locus_tag="saoA"
                     /codon_start=1
                     /transl_table=11
                     /product="SaoA"
     CDS             964..1641
                     /locus_tag="saoB"
                     /codon_start=1
                     /transl_table=11
                     /product="SaoB"
     CDS             1775..2383
                     /locus_tag="saoC"
                     /codon_start=1
                     /transl_table=11
                     /product="SaoC"
ORIGIN
        1 CAACATGGTA GAAACTTCTA AAGCCCTATT CTTTAGATTA TATGAGTTAA ATAAAATTAT
       61 TTACTGATGA TAGCAAATTT AGACGGATTT TTCAATATGT TCAGAGTGTT AAATATAGAT
      121 TCTCTCCTAC AATTTGGAAT GATTATGTAA AATGTGTGGA TATTCTATAA AGACGATGAC
      181 TGAGCGTGTT TGTCAGAAAT TTGTAAAAGT AATATAATTA AATTGAATCG TTTCTAAACT
      241 CTTTACATAG GGTATAGGAA TAATAATATA CGTCGCTCAA AAAGATGGAG GGAAAACACA
      301 ATGACACAAT TTACAATCGT TAATAACACA GATGAATTAT TTAATGAAAT CGACAAAAAA
      361 CGTTCTGAAG GCTACGAGAA TTACGAATTG ACAGTGTTAA GCCGTACAAA GTTAAAAGAT
      421 GAGCGCATTC ATGATTCTGA AATCAGCTTA ATCGTCACAA GCGGTACGTT CAGTGACGCT
      481 ATGGCTAAAA TGTTAACTGG TGAAGACTCT GAAGGTGCAG TGCTTGCGAA TTACGACTTA
      541 AGTGAAGAAG AACAAGAACG CTATAAAAAA GAAATCCTTA ATGACAAATT AATCTTAGTT
      601 GCTTCTAAAG ATGAATCTAA TCACAAAGAA GTAGAAGATA ACAATGCAGC TTACACTGAC
      661 GAAGAAGTGA ATGATCAAAA CAGAGATGAA CATTACGCTG AAGAATCAGA AGGCCCTAAG
      721 TCTTAATTGA ACTCAACACA CATCCATATT GATACATGCT CAGCAAGATA ATCAATATGG
      781 GATACTGAGT CTACTTTAAA GTTTGTCCCA ACACCTCTTA CATACGATGA TGAGTGTGTT
      841 GGGACTTTTT TTACAAAAAA TCTGGTTGGC GAGCGAGTTA AAATAGATTA TCATTTATTT
      901 TAAGTATCAC TATTGAATTT ACGGATTATT GAATGCCGCA CTGTTAATAC TAGGGGGAAT
      961 ATTATGGAAT TTACGATTGT GAAATCGAGC CAGGAGCCAT TATATCAAGA AGCTTTATCT
     1021 TTATATGATG AGAAGTTGGA TATCTCACTT TATGAAGATG AACAAATCTT TAGACAATCG
     1081 TTGGAGAATC AATATACGAA GGATGACTAT ATCTTTCTTG TAGGACTTGA AGAAGGTGAA
     1141 GTAGTTAGCT TAGCGACTGC ACATTATGAA GCGACGACAA ACTCTTCATT TCTCATCTAC
     1201 TTGATTGCTC GTAACACGGA AGAGCATGAT ACGTTGATGG ATCTCACTTT AGAAGAAGTG
     1261 AAGTCAGAAA TTAATAAATT AGCCAATCGC GTACATGAAC GTGATGTAAA CTTTATTATG
     1321 TTCGAAGTGC CGAAAGAGCC AGAAGAACTA GATGAAGAAA CGGATCAGAT TATTCGCGAT
     1381 CGTCAAACTT TCTTAAACCG TCATGGTTTT GAAAAGCAAC ATGAGATCCC TTATCTTCGA
     1441 CCTGACTTCG ATGGCACATC ACCAGGTATC CCTAAAGACC TATATATCAA ACCAAATCTT
     1501 GAACTCACGA AGGATATTTA TGGGACGAGC GTGAAGTCTA ACTATATTCT TAAATATGTC
     1561 TTTGCGAACA AGTTATCTCG CTCATATATT TATTCATTAT TAGAAACAAT GAACTTACGC
     1621 AAAGCACCCC ACTCCTCTTA AGTTGCCTAA CACACTTGAA ATACGGCGCT AAACGGTTTA
     1681 AACTAACATA GAGGTTAGAC TGACGTATCA CTGACCGCAG ACAGACGCCA GTCTTAATAA
     1741 TTCATCATCT TATCTAATGA AAGGAATTGT ATCTATGTTA ACGAAAGAAT TCGCTCAACG
     1801 CGTCGATCTC AGTGAAAAAC AAGTCCGTAA AATTGTACAA CATTTAGAAG AACGTGGTTA
     1861 CCATCTTAAT AAAACGGAAT ATCGTGGTAG AGAAGCTACT GATTTTACCG AAGAAGATAT
     1921 TGAATTATTC AATGAAATTG CTGAGAAAGT AAAGCAAACG AATAGCTACG AGCTCGCATT
     1981 TGATGAATTA GAACAGGAGA AAGACTTCCT CCAAGTCCTC GTTAAAGATG AAGACGAACA
     2041 GTTACCGGCT GACCCTAACG TTTCTAATTT AATGAGCGAA CTCCGTACTG AAATCCAACA
     2101 AATGCGTGAG GAACGTCACA TGCTTGGGCA AATGATTAAC CAAGTCCATC AACAACAGAA
     2161 CGAATTGAAA AAGCTCCAAG ATCAAATGAC GTCTAAGTTG GATGATAATA CGAAATCATT
     2221 AAAAGAATTA CAAACATCTG CATCAGATAT TCAATCTACA CAATCTGACA TGCAGAAACT
     2281 TCAAAAAGAA CAAGGCGAAT TAGCTAAAAA TACATCTAAA TTGCTTGAAG AGCAGCCTAA
     2341 ACAGGAGAAT AAAGGATTCT TCGCTCGTTT ATTCGGTTTA TAATCCTAAC TTCGAAATAG
     2401 TAACGAGTCT CGGACATTCA TTGGTATTCG GGGCTCGTTT TATTTTTATC TTTAACTCAA
     2461 ACACGCTTCT CTGACTACAC CGCCTCCGTC ACCTAAAATG CACTTTTACC CTTACTCATT
     2521 TGTATAAAAA CAGCATTAAC TATCAACTGT TAAGGTCATT CCCTCACTAT AATTATGGTT
     2581 TTCCCTAATA TTGATAATCA TTCTCATGTA ATATACTTAA GTTATAGAAA GAACCCATAA
     2641 TCTAGTGAGG AGGACATAAC ATGATTCAAC AAACACAGCA CGT
//
LOCUS       Staphylococcus_argenteus      2868 bp    DNA     linear   BCT 26-MAR-2020
DEFINITION  Staphylococcus_argenteus
FEATURES             Location/Qualifiers
     CDS             301..708
                     /locus_tag="saoA"
                     /codon_start=1
                     /transl_table=11
                     /product="SaoA"
     CDS             853..1515
                     /locus_tag="saoB"
                     /codon_start=1
                     /transl_table=11
                     /product="SaoB"
     CDS             1633..2568
                     /locus_tag="saoC"
                     /codon_start=1
                     /transl_table=11
                     /product="SaoC"
ORIGIN
        1 AATGGCTGAA GCTACTCCTT ATATTGTGTT GTTACTCATA GTCATGTCGT TCAAGGCAAC
       61 ATGGTAGAAA CTTCTAAAGC CATATTCTTT AGATTATATG AGTTTATGTA AATTATTTAA
      121 CGATAATAGC AAATTTTCGG CATTTTTTCA ATAACTGCTT AAGTAATCTT TTAATAGATT
      181 TATAAACATG CAAATGCATA TGGTGAAAAT GAGAGCTTAT AATTTAATAA TGAAAGGGTT
      241 TTACTTTATA ATAAGAAGGG TAAAAGATTA AATAAACAAA TTTTTAAAGG GGCGACAATT
      301 ATGGCAGATA TAACTGTAGT AAATGACACT GGCGAATTAT ACAATGTAAT CAATCAAAAA
      361 AAGTCTGAAG GTTATTTAGA AACAGAATTA GCAATTATTA GCAAAAGTAA ATTACATTTA
      421 AATGACTTAC ACGATTCTGA AATCTCCCTT ATCTCAACAA GCGGCACATT TAGCGATAGA
      481 ATGACTAAAT TGTTAACAGG TGAAGATGGT GAACACGCAG TTTTATCACG CTACAATTTA
      541 GCACCTGATG AACTAGAAAA ATATAAACAA CCTATTTTAG ACAATAAAAT GTTAGTTGTA
      601 GCTGTACGCG ACCATTCATC ACATAAAGAA GTACAAGAAC ATAATTCAGC TTATGAAGAA
      661 GTTGATATTA CACATTTTGC TGAAGCGTCT AAAGGTCCTA AAGCTTAATT AATCAAACTA
      721 TAATTCATGA AAGCATTACT GTACTGTCAG ATGATTGATA GTACAGTTTT TTTATCATTT
      781 TAAAAGTAAA TGAACCGTCT ATTACAACAG TCAATTATGC TATAATATTA AATAAATTGG
      841 GGAGGTGTTC TTATGGAATT TAAAACCATT CAATCTGTCA AAGATCCACA TTATAATGAA
      901 GCGCTTCAAC TTTATGATAC TAAGTTGAAT CTATCGTTAA CTGAAGATAA ACGTATGATT
      961 AAGCACTCAT TAGAAAACAA CAAAACTGAA AACGATTATG TCTTTATCGT AGGCTTAGAA
     1021 AATGATGCTG TAGTTAGTTT AGCAACCGCA CATTATGAAG CTACAACCAA TGCAGCATTT
     1081 TTAATTTATT TATTTGCAAA AGACCTACCC AACCACGACG AGTTAATGAC ACAAACACTC
     1141 CATCAAATTG AGCATGAACT AAATGTATTA TCAAATATTG TTCACTCAAG AGATATTAAT
     1201 TTTTTAATGA TGGAAGTTCC GAAAGAACCA GCAGACTTAA CAAAAGAAAA TGGTCTCATC
     1261 ATCGAACATC GCAGACAATT CTTGTATGAA CACCAGTTCG AAAGACAAAC TGAAATTGAC
     1321 TACATTCACC CAAGCAATGA TGGTCATGCT AAAAAAGTTG ATTTGTTTTT AAAGAAAAAC
     1381 ATTAAATTAA CTAAAGATAT ATATGGTACA AGTGTGAAAT CAAACTATAT TTTAAAGTAT
     1441 GTGTTTGCTA ATGGTATTTC ACGCGATATT ATTTATGCAT TATTAGAGGA AATGGATTTA
     1501 CGCAAGCCAT TTTAAACAAA CTTGAAATCA CTAACAATAA CGTTTAAACT ATGTATGAAG
     1561 CAAGACTGAC GTTTCACTGC CCGTAGACAA ACGTCAGTAT ACATAAAGTA TATGCAGAAA
     1621 GGACTTTAAA GTATGTTAAC AAAAGAATTT GCACAACGCG TTGAACTAAG TGAGAAACAG
     1681 GTTCGTAAAA TCGTCCAACA TTTAGAAGAA CGTGGTTACC AATTAAGCAA GACTGAATAC
     1741 CGCGGTCGTG AAGCAACAGA CTTCAAAGAA GAAGATATCG AGCTTTTCAA AGACATCGCT
     1801 GACAAAGTAA AACAAACAAA TAGTTATGAT TTGGCGTTTG ATGAATTGGA AAAAGAGAAG
     1861 GACTTCCTGC AAGTCATTGT TAAAAACGAT GATAAACATT TACCTACCAA TCAAAATGTT
     1921 GCACAACTGG TAGAAGATTT ACGTCTAGAA ATTCAAAAAA TGCGAGAAGA GCGTCATTTA
     1981 CTAGGTCAAA TGATGAATCA AGTACATCAA CAACAACAAG AATTAAAAGA ACTTCAAAAT
     2041 CAACTTACTA CTAAAATTGA TTCTAATAGC GAATCATTAA AAGCGATTCA AACATCACAA
     2101 GAAGCCATTC AAGAAGCTCA AGCTTCTCAA GCTAAGGTTT TAGCAGAATC AACAGCTAAA
     2161 GCTGAAACAA ATGTGGCAAC TGATGAAAAA GTTGAAAGTA AAGATCCAGC AACTTCTGAA
     2221 GCAAGTGTTG CAACGGATGC TAAAGCTGAC AAGGCAAATG ATGATACTGC TACCAAAGTA
     2281 GATAAACACG ATCAAATTTC TGCAACAGAA GCCATTGAAA AAGCAAATGT TGAACAGTCT
     2341 AAAAATGAAA AGGCAGCTGA AGCTTCAGAC AATGGCGCTG CAGTTGAGGC ACAACATGAT
     2401 GCCGAACAAC AAGTAGCTGA AGCACACGCC GATGCGTCTG AACAAGCAGC ATCAAATGAT
     2461 TCAGCAGAAT CGAAATCAGA AAAAGATAAT GGTTCAGAAT CTGAAACTAC AGAATCTAAA
     2521 CCGCAAGAAG AGAAAAAAGG ATTCTTCGCA CGTTTATTCA ATTTATAATG TTGTAATAAC
     2581 GACAAGCAGT TTGAGCGCAA ATGCAATATT CAATCCTTAA AGCTGATATT TAACCATAAA
     2641 TTTAATAATC AATTCATTGA ACCTGGAACA AGTTAATTTG TTTCAGGTTT TTAATTATTC
     2701 ATTATGATTA AAATTTAATT TTGAATAAAT TTTTGTAGTA TGTTACTTTT GAGTGGGATG
     2761 GCTTAATTGA ACTTATTTAT AAATTCAATC TTTATAAGCC TATTAAATTT AGATGTTTGG
     2821 CTGCGATAGT TATTTAGCAA TCACGCACGC TCATATTCAC ATTCACAA
//
LOCUS       Staphylococcus_arlettae      3344 bp    DNA     linear   BCT 26-MAR-2020
DEFINITION  Staphylococcus_arlettae
FEATURES             Location/Qualifiers
     CDS             301..711
                     /locus_tag="saoA"
                     /codon_start=1
                     /transl_table=11
                     /product="SaoA"
     CDS             1232..1906
                     /locus_tag="saoB"
                     /codon_start=1
                     /transl_table=11
                     /product="SaoB"
     CDS             2034..3044
                     /locus_tag="saoC"
                     /codon_start=1
                     /transl_table=11
                     /product="SaoC"
ORIGIN
        1 CTCATAGTCA TATCGTTAAT GGCGACATGG TAGAAACTTC TAAAGCCGTA TTCTTCAGAT
       61 TATATGAGTT AGATAAATTA TTATACGATA ATACCAAATT CCACCTTTTT TTTCAATATA
      121 TACATTGTCC ACAATATTTT TGTGAGCGCG GTTACACTGC ACGTTGCAAT CGTTTTCTAT
      181 AGTGTTTTCA TGGTGTTTGT CAAGATAAGA GAAACATTAT ATAATTTAAT AAATTCGTTT
      241 TATTTTCATG CTTCAAGGGT AAACATGCAA TAAGTGAAAA CAACAAGTGG AGGGGTAACC
      301 ATGACAGAAT TTACTGTAGT CGATAATGCA GAGGCTTTAT ATCAAGCAAT TGATGGCAAA
      361 AGAGCAGAGG GGTATAAAGA TTATGAACTA ACTGTGTTAA GTAAATCTAA ATTACATTTA
      421 GATGAATTAC ATGATTCAGA AATCAATCTA ACATCTACTG GTGGCACATT TAGTGATAAA
      481 GTGGCTAAAA TCATGACTGG CGAAGATACT GAAAGTGTAG TACTTGCAAA CTACAACCTT
      541 TCTGATGAAG CGTCTGAACG TTATAAAAAA GAACTTATGG ACAATAAATT TATTTTAGTT
      601 GCTGCTAAAG ATACAAGTTC CCATGAAGAA GTGAATCACT TAAATGCCGC ATATGATGAA
      661 AAGATTCTCG GTAAACATTT TTCTGAAGAA ACACGTGGAC CAAAATCTTA AAGCTACAAA
      721 CAGTAAAAGA CTGGACTATT ATTAATAATA GTCCAGTCTT TTTATATTGT CTGTAGTTAC
      781 ACTTTAGGTA TCAGTTCTGC TACTACTTTT CATAAATATG GGTATGGGCA AAATCCTGCG
      841 AAATAACTCT CAGCGAAGAC TACAAGCTGA GGCAAAGCCC GCGGAAAGCG TGCACAAAAA
      901 CTGTCAACAA AGTCATAGAT TATGTCGATA AGCTATGGTG GTATGAGACG ATTCAATAAT
      961 ATTCCATTCT TACTTTAGAT CATAGACTAC TTCAGGTAAT AGTTCGTCTA AATCTGGCAT
     1021 GAAATATGGG CAGTTTTGGG CCGACTCCTG TGGGAATAGC ACTGGCCGAA GACTACAGGC
     1081 TGAGGCAGTG CCCGCGGAAA GCGTGCACAA AAACTGCCAA CATAGCAGGA AGCTATGCTG
     1141 CATTCCTTTT CATAATAAAA AAATATTTCA TCCATACATA GAAAAAGCCA TATGCTATAA
     1201 TGGGCAAAAC AACAAACGTG GAGGTTTAAG TATGGAATTT AAAGTAGTGA AATCCGTCAA
     1261 TGATCCATTA TTTAAAGAAG CAATCCAGCT TTATGATGCT AAATTAGACG TATCTTTAGC
     1321 TGAAGGAGAA AAAATATTTC GCCAATCTTT AGAAAATAAA TATACTAAAG ATGATTATAT
     1381 CTTCCTAGTA GGTCTTGAAA ATGGCGTTGC AGTTAGTTTA GCAACTGCAC ATTACGAAGC
     1441 TACGACCAAC TCATCATTTT TAATTTATCT CATCGCTAAA GACAACCCGA ACCACGACGA
     1501 AGTTATCGCT TTAACATTAG AAGAAATTCA AAAAGAGATT AACCATTTAT CCAATCAATT
     1561 ACATTCACGA GATGTTAACT TTATTATGCT AGAAGTGAAA CAAGAGCCTG AAGACACAGA
     1621 ACAACTTGAA GACCAATCAA CTATTTTAAG TAATCGTCGC CGCTTTCTGT TTGAACATGG
     1681 CTTTGAAAAA CAAAACGACA TTGACTATAT CGCACCGCAA CGTAAAGGGG AAAGTCTAGA
     1741 GTCACCTATG GATTTATTTA TTAAACCAAA TATCGAATTA ACAAAAGATA TTTATGGCGC
     1801 TAGTATCAAA TCAAATTATA TCTTAAAATA CGTTTTCGCT AACAAAATAC CTCGCAGTGA
     1861 AATCTATCCC CTTTTAGAGG AAATGGACCT ACGTAAGCAG TCTTAATTTT GCAAGGAACA
     1921 CTTGAAATGA AGTCTTAAAG GGGTTAAACT AACATAGAAG TAAGACTGAC GTTTCACTAA
     1981 CCGAAGACAA ACGTCCGTAT ACATAATCAC ATATTAAGAA AGGGATTATC TCTATGTTAA
     2041 CGAAAGAATT TGCTCAACGT GTTGAACTAA GTGAAAAACA AGTACGTAAA ATAGTACAAC
     2101 ATTTAGAAGA ACGTGGTTAT CAACTTAGTA AAACTGAATA CCGTGGCCGT GAAGCTACTG
     2161 ATTTCCATGA AGAAGATATT GAATTATTCC AAGATATCGC AGAAAAAGTC AAACAAACAA
     2221 ATAGTTACGA TTTAGCCTTT GACGAACTAG AAAAAGAAAA AGACTTCTTA CAAGTATTAG
     2281 TCAAAGACAC AGACGAACAA TTACCAGCTG ACCAAAATGT TGCTAATGTC ATTGAAGACT
     2341 TACGTACAGA ATTGGAAAAA ATGCGTGAAG AGCGCCACAT GCTTGGTCAA ATGATTAGCC
     2401 AAGTACATAA TCAACAAAAC GAATTACGTG AGTTACAAAA TCAAATCACT ACAAAAATAG
     2461 ACGCAAATAC GGAATCACTG ACTGCATTAC AAACATCTAC TGAAGAAATT AAAACAACTC
     2521 AGTCTGATAT TCAAAGTGCG CAAAAAGAAC AATCTGAATT AGTAAAATCC AGTGTGGCAA
     2581 ATGATACAAT TGCAGCTAAA CCTAAGCAGG AAGGTCAGAC GGCAACATCT GAAGCTAATA
     2641 CTGAATCAGC TAGTACTGAA ACTGCTACGT TAACGAACGA CAGTCAACCA GAAACAGCGT
     2701 CAGCTAAATT AACTGAAGAC GAGATTACAT CTACTTCAAC TAATTCTGAA AACCATGCAG
     2761 CAGAAACACC ACAAACTGCA AGTACGACTG AAGCAACTTC AGCTAAAACA ACTACAGATG
     2821 AAATTACTGA ATCAACTGCG GAAAGTACTT CATCAACAAA TGTTACTGAA TCTGAATCAT
     2881 CATCTGAAGA ATCATCGACA AAATCTGAAG ATCACAATGA GACAACTAAT ACATTCAGCA
     2941 TAAATGACTC AGCTCAATCC GAACCAGCAA GTCAATCTGC ACAATACAAT TCACAACCAC
     3001 AAGGTGAGAA AAAAGGCTTC TTTGCACGTC TGTTTAATTT ATAATATAAA GCTATTCTTA
     3061 TAGTCTAGAC TCCGGTCTAG ACTTTTTTTA ATGCTCTAAA GATTGTAATA ATATTCTGAC
     3121 TATAATTTTT ATAGTAATAT TTGAGTTTTT CCTCTTGAAT AAATATTGTT TTGCTACTAT
     3181 CCTTATTAAG TATGTCGGAT TAAATTATAT TAAAAGAAAG TGTAGGTCTT TACTATGTTA
     3241 TTTACTATTA TTAACATAAT TGTATTTGTG GCCTTCATCA TCGGATTATA TATTATGGCT
     3301 AAAAGACACG TATCTTTCCC TAAACGTGTA TTCACTGCAT TAGG
//
LOCUS       Staphylococcus_aureus      2887 bp    DNA     linear   BCT 26-MAR-2020
DEFINITION  Staphylococcus_aureus
FEATURES             Location/Qualifiers
     CDS             301..708
                     /locus_tag="saoA"
                     /codon_start=1
                     /transl_table=11
                     /product="SaoA"
     CDS             851..1513
                     /locus_tag="saoB"
                     /codon_start=1
                     /transl_table=11
                     /product="SaoB"
     CDS             1631..2587
                     /locus_tag="saoC"
                     /codon_start=1
                     /transl_table=11
                     /product="SaoC"
ORIGIN
        1 AGTGGCTGAA GCTACTCCTA GTATTGTGTT GTTACTCATA GTCATGTCGT TCAAGGCAAC
       61 ATGGTAGAAA CTTCTAAAGC CATATTCTTT AGATTATATG AGTTTATGTA AATTATTTAA
      121 CGATAATAGC AAATTTTTGG CATTTTTTCA ATAACTGCTT AGGTAAACTT TTAATAGTTT
      181 TATAAATGTA CAGAGACGTT TAATGCGAAT GAAGACTTAT AACTTAATAA TGTAAGGGTT
      241 TTACTTTATA ATAAGAAGGG TAAAAGATTG AATAAACAAA TTTTTAAAGG GGCGACAACT
      301 ATGGCAGATA TTACTGTAGT AAATGACACT GGCGAATTAT ACAACGTAAT CAATCAAAAG
      361 AAATCTGAAG GTTATTTAGA ATCAGAGCTA ACAATTATTA GTAAAAGTAA ATTACACCTA
      421 AATGACTTAC ACGACTCTGA AATCTCCCTT ATCTCAACAA GTGGAACATT TAGTGATAAA
      481 ATGACTAAAC TGTTAACAGG AGAAGATGGT GAACATGCAG TTTTATCACG CTACAACTTA
      541 GCGCCTGATG AATTAGAAAA ATATAAACAA CTTATTTTAG ACGATAAAAT GTTAGTTGTT
      601 GGCGTTCGCG ATCATTCATC TCACCAAGAA GTACTAGAAA ATAATTCAGC TTATGAAGAA
      661 GTTGATATTA CACATTTTGC TGAAGCATCT AAAGGTCCCA AAGCTTAGTT ATCACACTGA
      721 ATTCAAAATG AGATTACTGT ACTGTCTAAT TTAAGATAGT ACAGTTTTTT ATACCATTTA
      781 AAAGTTTATG AACAGTCTTT TACAACAGGC GATTATGCTA CAATATTATT TAAATTGGGG
      841 AGGTGTTCTT ATGGAATTTA AAACCATTCA ATCTGTCAAA GATCCACATT ACAACGAAGC
      901 ACTTAAACTT TACGATACTA AGTTAAATTT ATCTTTAACT GAAGATAAAC GTATCATCAA
      961 ACGCTCATTA GAAAACAACA AAACTGAAAA CGATTATGTC TTTATCGTAG GCTTAGAAAA
     1021 CGATGTTGTT GTCAGTCTAG CAACTGCACA TTATGAAGCC ACAACCAATT CTGCATTTTT
     1081 AATTTATTTA TTTGCAAAAG ACCTACCCAA CCATGATGAG TTAATGACAC AAACATTACA
     1141 TCAAATTGAA CATGAATTAA ACTTATTATC AAACCTTGTT CATTCTAGAA GTATTAACTT
     1201 TTTAATGATG GAAGTCCCTA AAGAACCTGC AGATTTAACA CAAGATAATG GGCTCATTAT
     1261 TGAACACCGT AGACAGTTTT TATACGAACA TCAATTTGAA AGACAAACTG AAATTGATTA
     1321 CATTCATCCA ACTAATGATG GTCACACTAA AAAAGTGGAC TTATTTTTAA AGAAAAATAT
     1381 TAAACTGACA AAGGATATCT ACGGTACAAG TGTTAAATCA AATTATATTT TGAAGTATGT
     1441 ATTTGCAAAT GGTATCGCAC GTGAAATTAT TTATGATTTA TTAGAAGAAA TGGATTTACG
     1501 TAAACCATTT TAAACAAACT TGAAATCACT AACAATAACG TTTAAACTAT GTATGAAGCA
     1561 AGACTGACGT TTCACTGCCC GTAGACAAAC GTCAGTATAC ATAAGGTATA TGCAGAAAGG
     1621 ACTTTAAAGT ATGTTAACTA AAGAATTTGC ACAACGCGTA GAACTAAGTG AGAAGCAAGT
     1681 CCGTAAAATT GTTCAACATT TAGAAGAACG TGGTTACCAA CTAAGCAAGA CTGAATATCG
     1741 TGGTCGTGAA GCAACTGATT TCAAAGAAGA AGATATCGAG CTTTTCAAAG ACATTGCCGA
     1801 CAAAGTAAAA CAAACAAATA GTTATGATCT AGCGTTTGAT GAGTTAGAAA AAGAAAAAGA
     1861 CTTCCTGCAA GTCATTGTCA AAAACGATGA CAAAAACTTA CCTACTAATC AAAATGTCGC
     1921 TCAACTAGTA GAAGATTTAC GTCTAGAAAT CCAGAAAATG CGCGAAGAAC GTCACCTACT
     1981 TGGTCAAATG ATGAATCAAG TACATCAGCA ACAACAAGAA TTAAAAGAAC TTCAAAATCA
     2041 ACTTACAACT AAAATCGATT CAAATAGTGA ATCATTAAAA GCAATCCAAA CATCACAAGA
     2101 GGCTATCCAA GAAGCACAAG CATCTCAAGC TAAAGTATTG GCTGAATCAA CAAATAAAGT
     2161 TGAAAGTAAT GCTGTTACTG AAGATAAAGC TGACAGCAAA GATTCGAAGG TTGCTGGAGT
     2221 GAATACATCA ACAGACGCCA AGACGGATAC TAAAGCAGAA AATGCAGGCG ATGGCAATGC
     2281 TACTAAAGTA GATAAAGAGG ATCAAATTTC TGCAACTGAA GCAATTGAAA AAGCCAGCGT
     2341 TGAGCAGTCT AAAAATGACA AAGCAGTTGA GACTTCAAAT AAAGAAGCTA CAGTAGATGC
     2401 AGAAGCGCAA CATGATGCTG TACAACAAGT AGCAGAAGCC CATGCAGAAG CTTCTAAACA
     2461 AGCTACTTCG AACGATTCAT CGGAAGCGAA AGCAGAAAAT GATAGCACAG CTTCACAGTC
     2521 TGAAATGGCA GAACCTAAAC CTCAAGAAGA GAAAAAAGGT TTCTTCGCAC GTTTATTCAA
     2581 CCTGTAAACT TATGATTTGA ACACAAGTTT AAGACTCAGT AATGTATAGC TATGATTTAA
     2641 AAACTGATTT TTTATAAACC TATAGAACTG TAATTTATTT TCAAATTTAA TACTCAATCA
     2701 TAAAACCTGA AACAAGCTGA TATACTCCTT TCAATGTCTA CTTTGAAGAG AGCATATCAA
     2761 ACTAATTTGT TTCAGGTTTT TTAATTATTC ATTATGATTA ATATTGAATT TTGAATAAAT
     2821 TTTTGTAGTA TGTTACTTTT AAATGGGATG GCTTCTGTGT ATTCCTAAAC AGATTCATCT
     2881 TATGAGC
//
LOCUS       Staphylococcus_capitis      2787 bp    DNA     linear   BCT 26-MAR-2020
DEFINITION  Staphylococcus_capitis
FEATURES             Location/Qualifiers
     CDS             301..708
                     /locus_tag="saoA"
                     /codon_start=1
                     /transl_table=11
                     /product="SaoA"
     CDS             869..1537
                     /locus_tag="saoB"
                     /codon_start=1
                     /transl_table=11
                     /product="SaoB"
     CDS             1654..2487
                     /locus_tag="saoC"
                     /codon_start=1
                     /transl_table=11
                     /product="SaoC"
ORIGIN
        1 ATAGTCATGT CGTTTGAGGC GACACGGTAG AAACTTCTAA AGCCATATTC TCTAGATTAT
       61 ATGAGTCATA TAAATTATTT AATGATAATA GCAAACTTTT TGTGTATTTT CAATATGGTT
      121 AGAGGTAAGT TAATGATTGC AATATCAACA ATTTATTGTG AAATCGCTTT AATTTTCAAC
      181 TATTAATTCA TATTGGAAAA ACCTAAATCA AAATTATATA ATTATATATG TAAAAGTTTT
      241 ATATAAAAGG GCAAGGGTAT AACTTTGTAA AGCAAGTTTT AAGATGAAGG GGCGATAACC
      301 ATGGCAGAAA TTACTGTAGT AAATGACAAA AGTGAATTAT ATAATGTCAT TAACCAAAAG
      361 AAATCTGAAG GCTATTTAGA AACTGAATTA GCAGTTATTA GTAAAAGTAA ATTACACTTA
      421 GATGACCTAC ACAATTCTCA AATCTCTATG ATTGCCACAA GTGGTTCATT TAGTGATCGC
      481 ATGTCTCGTT TATTAACTGG CGAAGATGGT GAAGAGGCTG TTCTTTCTCG TTACAATTTA
      541 ACTGAAGATG AATTAGAATC ACATAAAAAC GATATTCTAA ATGACAAATT ATTACTTGTA
      601 GCAAATCGTG ATCGTTCTTC TCACGATGAA GTTGAAGAGA ATAATTCAGC TTATGAAGAG
      661 ATAGATATTA CGCATTATGC TGCTGAATCA AAAGGTCCTA AATCATAAGT TCTTATAATT
      721 AGAACGTTTC AATTTACGTC ACCACAATGT TTACGTTAAA AATCGTAGAC CTTGTGGTGC
      781 TTTTTTATAA ATAAATCACT CACAGGCAGT GAATAGAGCT TATAATTATC CTATAATAGA
      841 ATAAATAAAA TTTGATGGGG GCAGTGTTAT GGAGTTTAAA ACGATTCAAA CCGCTAAAGA
      901 TCCTTTATTT GAAAAAGCAC TCCAATTATA TGATGCAAAA TTAGATATAA GTTTAAGTGA
      961 AGATAGTTCT ATATTTAAAC GTTCACTTGA AAATAACAAA ACTGAAAATG ACTATGCATT
     1021 CGTTGTAGGT ATAGAACATG ACCAAGTGGT TAGCCTTGCT ACAGCTCACT ATGAAGCGAC
     1081 AACCAATGCC GCGTTTCTAA TCTATTTAAT CGCCCAAGAT GGACCTAATC ATGACGAGCT
     1141 CATTACTTTA ACGTTAGAGG AAGTCGAAAA ACAACTTAAT CTTTTATCCA ACGAAGTTCA
     1201 TGATAGAGAC ATTAATTTTA TTATGCTCGA AGTTCCAAAA GAACCAAAGT CTGTTGATGA
     1261 TAAAACTGAT AAAATTCTTG AACATCGAAG ACAATTTCTT TATGAACATG AATTTGAAAA
     1321 GCAAGAAGAA ATTGACTACA TTCACCCAAA TTACGCCTTA AATGAAGAAT CTAAAAAAGT
     1381 TGACTTATTT ATTAAAGCCA ATATTAAACT CACGAAAGAC ATATACGGTA CGAGTGTTAA
     1441 ATCCAATTAC ATTCTTAAAT ATGTCTTCGC TAATGGAATT TCACGCGATA TTATTTATCC
     1501 CCTTTTAGAA GAAATGAATT TAAGAACCCC TCTATAGAAC AACTTGAAAT CACAAGCGAG
     1561 AAAGAGTAAA CTATCATATG AGGTAAGACT AACGTTTCAC TGACCGAAGA CAAACGTCAC
     1621 TATACATAAA CCAAATATGA AGGGACTTTT TCAATGTTAA CCAAAGAATT TGCACAACGT
     1681 GTCGAACTAA GTGAAAAACA AGTCCGTAAA ATCGTACAAC ACTTAGAAGA ACGTGGATAT
     1741 CAACTTAGTA AAACTGAATA TCGTGGACGT GAAGCTACAG ATTTTAAAGA AGAAGATATT
     1801 GAATTATTTA GAGATATCGC TGATAAAGTA AAGCAAACTA ATAGCTATGA TTTAGCATTT
     1861 GATGAACTTG AAAAAGAAAA AGATTTCTTA CAAGTAATTG TAAAAGATGA AGATAGCCAA
     1921 TTACCTACTG ACCAAAATGT TGCGCAGTTA GTTGAAGATT TACGTAGCGA AATTCAAAAA
     1981 ATGCGCGAAG AACGCCAAAT GCTTGGCCAA ATGATCAATC AAGTTCATCA ACAACAACAA
     2041 GAACTTAAAG ATTTACAAAC TGAAATCACA AACAAAATTG ATGCGAACAC TGAATCTTTA
     2101 AAAACTATTC AATCTTCTCA AGAGAAACAA GCAAAAGAAA TCAAGAAGGC GAATACGCAA
     2161 TCTAGTGAAA CTGTATCCTC ACCATCATCA AGTGAGAATA AGGAGAAAGT TATTTCTGAA
     2221 AGTGCATCAT CTACTAAAAG TGAAAGCGCA AGCACATCTG ACTCTCTCTC TACATCTCAA
     2281 TCAGAAAGTA GTAATTCATC AAACGGTAGT GCATCAAATT CTCAATCACC AAGTACCACT
     2341 GTAAGTACTT CAGAACAACC AGAGTCAACT CATAGTGAAT CTACTATTAA CTCTAACTCA
     2401 ACAACATCGT CTCATTCACC TAACGAAATG AACACTCAAC CTAGAGAAGA GAAAAAAGGA
     2461 TTCTTTGCGC GTTTATTTAA TTTATAAATG AGCATACAAC TTCTAAACAC TTATCTGAGT
     2521 ATGTTTTAAA TACACATATT TAGGTAAGTG TTTTTTAAAT CACCGTGTTT CATCGCAACT
     2581 ACCCACACCC TACTCTACAC ATTCTCTTTT ATTTAATTAT TCAGAAAATT ATTTCTATAT
     2641 TATTTTCATA AAAAATGAAT TCAACTACCT TGAATTCTAT AATCGCGAGT AATATCCTTA
     2701 TTATATATGT CGGAATACTA TATTTTAGAA CAAAGGAGTA TATACATTAT GGAAGCATTC
     2761 TTCACTATTA TTAACGTAGT AGTGTTA
//
LOCUS       Staphylococcus_caprae      2797 bp    DNA     linear   BCT 26-MAR-2020
DEFINITION  Staphylococcus_caprae
FEATURES             Location/Qualifiers
     CDS             301..708
                     /locus_tag="saoA"
                     /codon_start=1
                     /transl_table=11
                     /product="SaoA"
     CDS             857..1525
                     /locus_tag="saoB"
                     /codon_start=1
                     /transl_table=11
                     /product="SaoB"
     CDS             1643..2497
                     /locus_tag="saoC"
                     /codon_start=1
                     /transl_table=11
                     /product="SaoC"
ORIGIN
        1 CCCATAGTCA TGTCGTTAAT GGCGACATGG TAGAAACTTC TAAAGCCATA TTCTCTAGAT
       61 TATATGAGTT TAATAAATTA TTTAATGATG ATAGCAAACT TTTCATGTAT TTTCAATATC
      121 ATTTAAAATA GTTCAAAGCT GAGAAATCAA CAATTTATTA TGTAATCGTT TTAATTTCAA
      181 ATATAGATTC TTATTGGAAA ATCAACATCA AAATTATATA ATTATATATG TAAAAGTTTT
      241 ATAAAAACGG ACTAGGGTAT AACTTTATAA AGCAAGTTTA ATCATGAAGG GGCGATAATT
      301 ATGGCAGATA TTATTGTAGT TAACGACAAA AGTGAACTAT ACAATGTAAT CAACCAAAAG
      361 AAAACAGAAG GCTATTTAGA AACTGAATTA GCTGTTATCA GTAAAAGTAA ATTACATTTA
      421 GACGACCTAC ACAACTCTCA AATTTCAATG ATAGCTACAA GCGGTTCATT TAGTGATCGC
      481 ATGTCTCGTC TATTAACTGG TGAAGATGGT GAAGAAGCTG TTCTTTCACG TTACAACTTA
      541 ACTGAAGAAC AACTTGAAGA ACACAAACAA GATATATTAG ATAATAAATT ATTACTAGTA
      601 GCAAATCGTG ATAATTCTTC CCATGACGAA GTTGAAGATC ACAATGCAGC ATACAAAGAA
      661 ATCGACATTA CACATTATGC TGCTGAATCA AAGGGTCCTA AATCTTAATT GATTTTAAAG
      721 TTTCAATGAT AGACACCATC ATGTTTACGT AATGAAGCGT ATGCATCGTG GTGTTTTTTT
      781 ATTTATGTGA CACATGAGAA GTGATTATAT AGTAGGATTA TCCTATAATA TAGTAAATAT
      841 TAACGGGGGT AATGCTATGG AGTTTAAAGC AATTCAATCA GCCAATGATC CTTTATTTGA
      901 AAAAGCACTT GAACTATACG ACGCGAAATT AGATATTGGT TTAGATGAAG ATCGCAAAAT
      961 CTTTAAACGT TCTTTAGAAA ACAACAAAAC GGAGAAAGAT TACGCATTCG TAGTAGGCGT
     1021 CGAAAATAAT CAAGTTGTCA GCTTAGCGAC TGCACATTAT GAAGCAACCA CGAATGCAGC
     1081 ATTCCTTATC TATTTAATAG CCAAAGACGG TCCTAATCAC GATGAATTAA TGACTTTAAC
     1141 TTTAAACGAA GTGGAACATC AATTAAATCA TTTATCTCAT GAAATACATG ATAGAAATAT
     1201 CAATTTTATT ATGTTAGAAG TTCCTAAAGA ACCACATTAT GTTGATGAAC AAACTAACAA
     1261 AATACTTGAA CACCGTCGCC AATTTCTTTA CGAAAATAAC TTTGAGAAAC AAGAAGAAAT
     1321 TGATTATATT CATCCGAATT ACACATTTGA TGAATCTCCT TTTAAAGTAG ACCTATTTAT
     1381 AAAAGCAAAT ATTGAATTAA CCAAAGATAT TTACGGGACA AGTGTAAAAT CTAATTATAT
     1441 TCTTAAGTAT GTCTTCGCAA ATGGCATTTC TCGAGATATT ATCTACCCAC TTTTAGAAGA
     1501 AATGAATTTA AGAAAGCCTT TATAACAACA CTTGAAATCA CTATTAATTA GGGGTAAACT
     1561 ATCATATGAA GTAAGACTGA CGTTTCACTG ACCGTAGACA AACGTCGGTA TACATAAACC
     1621 AAATGATGAA GGGGCTTTTT CAATGTTAAC CAAAGAATTT GCACAACGTG TCGAACTAAG
     1681 TGAAAAACAA GTCCGTAAAA TTGTACAACA TTTAGAAGAA CGTGGATATC AACTTAGTAA
     1741 AACTGAATAT CGCGGACGTG AGGCTACTGA TTTTAAAGAA GAAGATATTG AACTATTTAG
     1801 AGACATTGCT GATAAAGTAA AACAAACAAA TAGTTACGAC TTAGCATTTG ATGAATTAGA
     1861 AAAAGAGAAA GATTTCTTAC AAGTGATCGT TAAAGATGAG GACAGTCAAT TACCAACTGA
     1921 CCAAAACGTC GCTCAATTAG TTGAAGATTT ACGTAGCGAA ATCCAAAAAA TGCGTGAAGA
     1981 ACGTCAAATG CTCGGTCAAA TGATTAATCA AGTTCATCAA CAACAGCAGG AGCTTAAAGA
     2041 ATTACAAACA GAAATTACTA GTAAAATTGA TGCCAATACA GAATCTTTAA AATCAATCCA
     2101 AACTTCTCAA GAAGCTATAC AGTCATCACA AGAGAAACAA GCGAATGAAA TTGCGAAGAC
     2161 AAATCATAAA TCAAATGAAT CAACACAATC GCTAAATAAT AACAAATCAA GCGAAAGTAA
     2221 CTCAAACTCT CAGAGTGAAC AAGAAAGTAC TTCAGAAGCA CCTAGCACTT CTGATTCAGA
     2281 TTCTCATTCC GAAAGTGCAG TAGCATCAAC TAGCGAAACT ACTTCAACTT CACAATCAAG
     2341 TAGCCTTTCA ACTCGTACAT CGGAAATATC AAACTCAACT TCTAATGATT CAACTTCTAA
     2401 CTCAGACATG ACAACAACAG AAGATCATTC TCAATCATCA AACAATCAAC CTAAAGAAGA
     2461 GAAAAAAGGG TTCTTCGCTC GTTTATTTAA CTTATAATCA AGAAACAAAC TTCTCAACAC
     2521 TTAATTGAGT ATGTGTAAAA TGCAACTACT CATTTAAGTG TTTTTTTATT TCTATTTTCC
     2581 CTCCCTATAT TTCATATACC CACGTGTACA AGCATGCCTT CCATTAATTT TACCGAGATA
     2641 ATATTTTGTT ATTTCATTTC ATAAAATCAC TATAACTACC TTGAATTTGT TATTTTCTAG
     2701 TAATATCCTT ATTACATATG TCGGAATACT ATATTTTATA CAACAAAGGA GCGTTTACGA
     2761 TATGGAGGCA CTTTTCACTA TGATTAACGT AGTAGTG
//
LOCUS       Staphylococcus_carnosus      2593 bp    DNA     linear   BCT 26-MAR-2020
DEFINITION  Staphylococcus_carnosus
FEATURES             Location/Qualifiers
     CDS             301..708
                     /locus_tag="saoA"
                     /codon_start=1
                     /transl_table=11
                     /product="SaoA"
     CDS             870..1535
                     /locus_tag="saoB"
                     /codon_start=1
                     /transl_table=11
                     /product="SaoB"
     CDS             1664..2293
                     /locus_tag="saoC"
                     /codon_start=1
                     /transl_table=11
                     /product="SaoC"
ORIGIN
        1 ACTCATAGTC ATGTCGTTTG TGGCAACATG GTAGATACTC CTAAAGCCAT ATTCTTTAGA
       61 TTATATGAGT AATATAAATT ATTATTGATA ATAGCAAATT TTTACATTCT TTTCAATATT
      121 TGAAAATGAG ATAAAGCCTT ATATGATAGC ATTTATAGAT GTAAGCGTTT CATTAAATGA
      181 TATCTACCTA TATTTGTAAA CTATTCTCAT TTAATTATAT AATTATTATA GATTAGTTTT
      241 ATAAACATTC ATTAGGGTAT ATTTTTATTA AAAGTAGGAC GAAATTGGAG GGCGAGAAAT
      301 ATGCCAGATA TTACAGTAGT AGATAATCAA GATGAAATTT ATAACGTTAT TGACAAGAAA
      361 AAAGCGGAAG GTTATTCAGA AAATGAATTG ACTATTGTAA GTAAAAGTAA ATTGCATTTA
      421 GACGACTTAC ATGATTCTCA AATTTCATTA GTAGCTACAA GTGGTTCATT CAGCGACCGT
      481 ATGTCTAGAT TACTTACAGG CGAAGACGGA GAAGAAGCAG TGTTGACTCG CTATAAATTA
      541 TCTGAGGATC AATTAGATAA GTATAAAAAA GAAGTACTTA ACGATAGAAT TTTAGTTGTT
      601 GCTAATAAAG ATAATAGTTC TCATGATGAA GTAGAAGAAA ATAATTCTGC TTATGAAGAA
      661 GTTGATATCA CACATTATGC AAATGAATCT AAAGGTCCAA AATCATAAAG CAATTTAAAA
      721 ATTTAATTAT TCATCACCGT AAAATAAACT TATATTTAAG TCTATTTTAC GGTGTTTTTT
      781 AATTATCATT ACTATTTTAT GTTTTTCTTA ATGATAGCCT ACTTTACAAA TGTGCTATAC
      841 TAAAACAAAA AAATTGTGGG GGTGACATTA TGAAATTTCA TACTATCCAA TCTTTTAACG
      901 ATGACTATTT TAATAAGGCA GTAGATTTCT ACAACAAACA GCTCGATATC GATTTTTATG
      961 AAGACAGCTC GATAGTTAAA AAATCTTTGC AAAATAACAA AACTGAAAAT GACTATGCCG
     1021 TCATTGTAGG TCTCGAAAAA GAAGAAGTAG TTAGCGTAGC GACTGCCCAT TATGAAGCGA
     1081 CAACAAACTC GGCATTCCTA ATTCATTTAC TAGCTATCAA TAATGCTAAC CACGATGAAA
     1141 TGATATCGGA AACGCTTCAA GAAATTGAAA TCCAATTAAA CGAACTTTCT AATAAAGTTC
     1201 ATTCTAGAGA TATTAATTTT ATAATGGTCG AAGTCCCTAA AGAACCAAAT AGTAATGGTC
     1261 ATGATAAAGA GTTATTAGAG AAACGTGTCA ATTCGCTTCT AACTAATGGT TTTAAAAAGC
     1321 AAAGTGAAAT CGAATACTTA CATCCAAACT ATTCGAATGA AACTTCTCCA TTTGAAGTTG
     1381 ATCTATTTAT TAAATCAAAT ATTGAACTAA CTAAGGATAT TTACCCAGCA AGTGTTAAAT
     1441 CAAATTATAT TCTTAAGTAT GTCTTTGCAA ATGGCATTTC TAGAGATATT ATTTATCCAC
     1501 TCTTAGAACG TATGAATTTA CGCCTTCCTT TATAAGAACA CTTGAAATGA GCGATATAAA
     1561 GGGTTAAACT GAATAGCGAG GTTAGACTGA CGTGTTACTG GCCGAAGACA GACGTCAGTG
     1621 TAAATAAGTA TAGATAAATA TAGAAACGAA AGGACTTTCA GCTATGTTAA CTAAAGAATT
     1681 CGCTCAACGT GTCAACCTAA GTGAAAAACA AGTCCGTAAA ATTGTACAGC ATTTAGAAGA
     1741 ACGTGGTTAT CAACTTAGCA AGACAGAATA TCGTGGTCGT GAAGCCACTG ATTTTAAAGA
     1801 AGAAGATATC GAATTATTCC AAGATATCGC GGAGAAAGTT AAACAAACTA GTAGTTATGA
     1861 TTTAGCGTTT GAAGAATTAG AGAAAGAGAA AGATTTTTTA CAAGTCATTG TTAAAGAAGA
     1921 CAAAGAACAA TTACCTACTG ATAACAACGT GGCTCAATTA GTAGGCGATT TACGTAATGA
     1981 AATTCAAAAA ATGCGTGAAG AACGTCAAAT GCTTGCGCAA ATGATTAATC AAGTTAATCA
     2041 ACAGCAAAAT GAATTGAAAG AACTTCAAAG TCAAATTACT AATAAACTTG AGGCTAACAA
     2101 TCAATCTTTA CAAGCGATTC AAACATCTCA AGAAGCAATT CAAAATGCTC AAAAAGAGCA
     2161 ATCTGAATAC ACTAAAAATG ATTTAGTTAA GGAAATTAAC GATAATAACC AACAAGCGAT
     2221 AAAAAATACA GCTTCAATGA GTAGACCTTC AACAGAGAAA AAAGGATTTT TAGCTAGATT
     2281 ATTCAACCTT TAATATATAG TTTAAATTCA AACCATAGTC TATAAGGACT GTGGTTTTTT
     2341 CTTTTTTAAA ATTAAAATTT TAGTTATTTA AATTTATTCA AACTACATTT TTAATAGATA
     2401 TAATTTTATT TTTTATTATA AAGTATTGAA ATAATATCAA AACAATACTA TCCTTATTAA
     2461 GTAAATCGGA ATTAAATTTC ATCAAAGGAG ATTCGCTTTA TGGGGACTTT TTTTACAGTT
     2521 ATTAACATTG TCATAATGCT CGCCTTTCTT ATTGGCTTAT TTATTATGGC GAAAAAACAT
     2581 GTTTCCTTCC CTA
//
LOCUS       Staphylococcus_chromogenes      2647 bp    DNA     linear   BCT 26-MAR-2020
DEFINITION  Staphylococcus_chromogenes
FEATURES             Location/Qualifiers
     CDS             301..711
                     /locus_tag="saoA"
                     /codon_start=1
                     /transl_table=11
                     /product="SaoA"
     CDS             958..1632
                     /locus_tag="saoB"
                     /codon_start=1
                     /transl_table=11
                     /product="SaoB"
     CDS             1745..2347
                     /locus_tag="saoC"
                     /codon_start=1
                     /transl_table=11
                     /product="SaoC"
ORIGIN
        1 TAGAAACTTC TAAAGCCATA TTCTTCAGAT TATATGAGTG TGATAAATTA TTTAATGATG
       61 ATAGCAAATT TGAACATAAT TCGCAATAGC ATCGCGTCAA ACTCATTATT TTCAGAAATT
      121 TATGTGAATT CATTGCGGAA ACGTTTCAAA TATGGGCATA ATATGATTGA ATACATCTAC
      181 TCAATCCTTG TTTAATGTGG ATAAAGTTGA ACATATTTTC AAACAACCTG TGCCAACGAT
      241 TAATGAACAT TAAACATGGG TAATACAAAT GATGAATAAC AAAAAACGGA GGCGTCGATT
      301 ATGGCAGAAT TTGAAGTAGC GCGTACAGAA GAAGATGCGA TTAAAGCAGT AGAAGCTTAT
      361 TTAAGAAATG GTTATGATGA ATCTGAACTT ACGGTTATTA GTAAAGAAAA ATTAGAAACG
      421 AAACGTTTTA ACGACAGTCA AATTCAGCAT AAATCAACAA ATGGCACAGT AAGTGATAAA
      481 TTTATGCGCA TGTTTATTGG TGAAGATGCT GAAGGTGCAG CACTCAGTCG CTATGATTTC
      541 GGTGAAGACC AAACTGAAGA TTTAAAGCAA GATCTTAACA ATAATAAAAT TGTTGTCATT
      601 GCCCAAAAAG ATAAAGTGAA CCATGGTGAA GTTGCGAAAA ATAATGCTGC TTATATGAAT
      661 GAATCTACAG ATAATCATAA ACCTTCTGAA CATAAAGGCG ATATTGAATA AAATTCAACT
      721 AACGTCCACG TTCAATGGTA GAATCGATAG GGTTAGGACA TAGTGCCCCC TATAAATAGA
      781 TAGCCATCAA AATTTACGCT TAGATAAATT TTGATGGCTA TTTTAATCCG ACTTAAACAA
      841 TTGAATAGTC AAGCATCATC AAATATATGA AATGATTTAT GTTATAGTCC CCTTCAACAT
      901 TACTATCGTT CTTTCACATC TATGCTATAC TGTTATCAAT CAAGAGAGGT GAACGACATG
      961 AAATTTGTAC AAATAAAATC GACCAAAGAT CAATGGTTCG AACCGGCCAT CGACTTTTAT
     1021 ATGGATAAAC TTGATCCTCT TGTCACCGAG GACGAATCGG TCTTTGTGCA ATCTTTAAAA
     1081 ACTGAAAAGA CACAAAACGA TTACGTCTTT TTAGTGGGCA TTGACAATGA TAAAGTGGTT
     1141 AGTTTTTCAA CTGCACACTA TGAAGCAACA ACAAATACAG GTTTTATCGT TTATTTAATT
     1201 GCTGAGCCTG GCGATCACTG TGAAACGTAT TTAGCTGAAA CATTAAACGA GGTAGAAAAA
     1261 GGCGTGAACC GTTTATCACA TCAACTCCAT GGTCGTGATG TGAATTTCTT TATGTTTGAA
     1321 TCTACTCTCG AAAGTGAAGA TGTCGATGAA CAAACTGCTA AGGATATTGC TTTTCGTCGC
     1381 CGTTTCTTAA CAGAACATGG ATTTGAAAAA CAAACACAAA TCGACTACGT ACAACCTTCC
     1441 CTCGACCGTA ATGGGAAACC TGTACCGCTA GACCTTTACA ATAAGGCAAA TATTCCTTTG
     1501 ACAAAGGATA TTTACGGCAC AAGCGTTAAG TCTTGCTATA TTTTAAAATA TGTCTTTGCC
     1561 AATCGTATTC CACGTCGAGT GATTTATCCG TTATTGATTA AAATGAATTT AAGTAAAGAT
     1621 ATGAATGCAT AAGTCCTTGA AATCCCTTCT TAAAGCCGTT ACAATAATGT AGAGGTAAGG
     1681 CTGACGGGTC ACTGAACTCA GACTACCGTG GGTCTAAATA GACTGACAGA AAGGATTCAT
     1741 TCATATGCTA ACAAAAGAGT TTGCACTTAA ATCAGAGCTT AGCGAAAAAC AAGTGCGTAA
     1801 AATTGTACAG CACCTAGAAG AACGTGGCTA CCAGTTGAAA AAAACCGAAT ATAGAGGCCG
     1861 TGAAGCGACC GACTTTCAAG AAGAGGATAT CGAATTATTC CAAGAAATTG CTGAACGTGT
     1921 CGGCCGTACG AACAGTTATG AACTCGCATT CGAAGAGCTC GAAAAAGAAA AAGACTTTTT
     1981 ACAAGTCATC GTAAAAGAAA ATCCTGATAA CTTACCATCA GATCAACAAT TTCCACAAGT
     2041 GATGCAAGAG TTAAAAGCTG AAATCAACAA AATGCGCGAA GAACGTCAAT TATTAGGACA
     2101 AATGATTTCA CAAGTTCATC AACAACAAGA AGAATTAAAA ACATTACATA ATCAACTCAA
     2161 TAATCAACTC GAAACAAATA CAAAATCATT AAACGCAATG ACAGAACATC AAAAACTTCA
     2221 AGCTGAACAG TTAACAAAAA CACAAGAAAG CATTGAAACA CAAACAAAAG AACAAAAAGA
     2281 ATTGGCGACT ACAATTAAAA ACAGTCACCA ACAAAAAGGA TTTTGGGCAC GCCTATTCGG
     2341 AGGCTAAGCC TTTATCATAA AATTAAATAC GATGTGCTAG GGGTGCTCTA ATTGAGCTGA
     2401 GAAAGATGTC ATCTTAACTC TTTGAACCTG AAGTGGTTAG TACCAACGAA GGGAAGCTAT
     2461 TTTAACTTAT GAATTGAATG TATACACTTT ACTGAACTTA TAGAAAATAG GCCTACATTC
     2521 TTTCTCACCA TGAATCTAGG GCGCGACCTC TTGCACATTG TGTAGGAGGT TTTTTTATGG
     2581 AACAAATTGT GATTATTGGT GGAGGTGTAA TAGGACTCTC TATTGCACGT CATCTTGCCG
     2641 ACGCTCA
//
LOCUS       Staphylococcus_cohnii      3088 bp    DNA     linear   BCT 26-MAR-2020
DEFINITION  Staphylococcus_cohnii
FEATURES             Location/Qualifiers
     CDS             301..714
                     /locus_tag="saoA"
                     /codon_start=1
                     /transl_table=11
                     /product="SaoA"
     CDS             973..1638
                     /locus_tag="saoB"
                     /codon_start=1
                     /transl_table=11
                     /product="SaoB"
     CDS             1760..2788
                     /locus_tag="saoC"
                     /codon_start=1
                     /transl_table=11
                     /product="SaoC"
ORIGIN
        1 CGTTAATGGC AACATGGTAG AAACTTCTAG AGCCATATTC TCTAGATTAT ATGAGTTAGA
       61 TAAATTATTA ACTGATGATA GCAAATTTCG GCATGATTTT CAACACGAAT ATTATAAGTA
      121 AGCGCTTTAA AGAAGGAGAT TTATTAATAA TCAATTATGT TAGTAACCGC TTTCTTTACT
      181 TTTAAATCAA GATTGTCAGA TACGCCACTT CATTATATAA TAAATATATA TTCGTTTTAC
      241 CTAGTAGTTA ATAGGGAAAG TATTAGATAA ACAATAGAAA AGTGGACGGA GGGACAGTTA
      301 ATGGCTGATT TTACAATCGT ACAAAGTAAA GACGAAATAC TACCAACTAT CCAGCAAAAA
      361 TTGTCAGAAG GATATGTTGA ATCTGAAATT TCAGTAATTA GTAAGACAAA ACTTCATTTT
      421 GACGAATTAC ATGATTCTGA AGTAAACCTA ACAGCAACGA GTGGCTCATT CAGTGATAAA
      481 ATGGCTAAAA TTTTAACTGG CGAAGACGGT GAAGAAACTG TTTTAGCTTA TTATGATATT
      541 AGCGATGATG ATAAAGAGCG TTATAAAAAA GAGATCCTTG ATAATAACTA TCTCGTGATT
      601 GCAACTAAAG ATAACTCTTC TCATGAAGAA GTACAAGAAG CAAATGCTGC ATATACAAAT
      661 AGTGCTATTA AAGATAAGCA TTACGCAGAA GAAACAGAAG GACCAAAATC CTAATCTACG
      721 CTCAAGTAAA GTGTGATTTA TACTATTATT TTAATAAGAT CACAAAATAC TTTCATATAG
      781 CTACTTAACA TTATAGACTA CCTTTATAAG GAGCGAACGC AGGAAATCAC TTTGTATTTT
      841 GTGGTTTCTG TCTCGCTCCT ATTTTATTCC TTTTATAAAT GACCCATAGA ATATTTTTAT
      901 AAATTATTTC CACTGATTTC CATTTATTTA CTATGTTATA ATAAACGCAT TATTATTGGG
      961 GGGCATCTAT TCATGGATTT TAAGACTATC AAATCAATTG ATGATCCATT ATTTAAAGCA
     1021 GCATTAAAAC TTTATGATGG ACAATTCGAC ATTGATTTAT CTGAAGATGA ACAAATATTT
     1081 AAACAATCTT TAAAAAATGA ACATACCAAA GATGACTATA TCTTTTTAGT AGGCATACAG
     1141 TCAGATAAAG TTGTTAGCTT AGCAACTGCA CATTATGAAG CGACAACAAA TTCTGCCTTT
     1201 TTAATCTATT TAATTGCAAA TGACCAACCG GACCACGATG AATTAATTAC AAATACTTTG
     1261 GCACGTATAG AAAAGGAAAT TAATTATTTA TCCAATCAAT TACATGAACA CGATGTAAAC
     1321 TTTATTATGC TAGAAGTACC TAAAGAACCA GAACTTGTTT CAGAAGATGA GCAACAAGTG
     1381 CTCAGTAACA GACGCGAGTT TTTATTTAGC CATGGTTTTG AAAGACAATA TGATTTAGAT
     1441 TATCTAGCCC CAAATTTAGA CGGATATTCA GAAGGATTGC CTAAAGATTT GTTTATCAAA
     1501 TCTAATATAG AACTGACAAA AGACATATAT GGGCCAAGTA TTAAATCAAA CTATATATTA
     1561 AAGTATGTAT TTGCGAACAG AATTTCTAGA AGTATTATTT ACCCATTATT AGAAGAAATG
     1621 GATTTACGTA AATCATAGTG TACACCACTT GAAATCACTG TTAAAACAGT TTAGACTAAC
     1681 ATAGAGGTAA GACTGACGTT TCACTAACCG AAGACAAACG TCCGTATACA TAAAATCACT
     1741 TATGAAAGGA CTCATTTCTA TGTTAACTAA AGAATTTGCA CAACGTGTTG AACTAAGTGA
     1801 AAAGCAAGTC CGTAAAATCG TTCAACATTT AGAAGAACGC GGTTATCAAC TTAGTAAAAC
     1861 CGAATACCGT GGCCGCGAAG CCACAGATTT CCAAGAAGAG GATATTGAAC TCTTCCAAGA
     1921 TATTGCTGAA AAAGTGAAGC AGACAAATAG CTATGATTTA GCCTTCGAAG AACTTGAAAA
     1981 GGAAAAAGAT TTTCTACAGG TATTAGTCAA AGAGGATGAC AACAACCTAC CTTCAGATCA
     2041 AAATGTGTCT TTACTCGTAG AAGATTTACG TACCGAAATT CAAAATATGC GTGACGAACG
     2101 CCAAATGCTC GGACAAATGA TTAATCAAGT GCACCAACAA CAGCAAGAAT TGCATAAAAT
     2161 GCAAGATCAA ATTACATCTA AACTAGAAGA AAATACAGAA TCACTGAAAG CAATTCAATC
     2221 ATCTACAGAT GAAATTAAAT CTACACAAAG TGTCATTCAG GATTCCCAAA AAGAACAAAC
     2281 AGAACTTGTG AAGTCTAATG TCGAATCTGA ACGCGTGCAT ACAAATCAAA GTTCAATTAA
     2341 TAATGAAGCG AATGCATTCA CTGAAAATAC AACTGAGCAA GCAAATACGA AAGCAACACC
     2401 TGAAAAAGCG ACTGACACAG CAGATGCTCA TACAAATACA GTTTCTGAAA ATGTATCAAC
     2461 ACAAACTGCC GATGAAGAAA TCACACAAAT TAGCGAACAA CCTTCGACAC AATCAGCAAA
     2521 TTCAGAAACT AAAAAGCAAG CTGCCGAAGT AAATTCAGCC GATAAAACAG ATGACCAAAT
     2581 TGAACAAGAT ACACATAAAG AAACGTCTGA AGCTGAACAA CAAACAGATC ATAACAAAGA
     2641 AACCGCATCA GCTTCGTCTA CTACAAATGA GTCAGACGCA CAACAAGCAA ACACGTCTCA
     2701 AGAAACAACG TCATACGCTT CACCACTTGC TAAAGAAGAG CGCAAAGAAG AACGTAAAGG
     2761 ATTTTTCGCA CGCCTCTTTA ATTTATAAGT TAAAGATGAT ACCAAAGCCA AAAAGTCTTT
     2821 GGTTAAAAAA ACGTCAATTT CTATTGAAAT CGTATAGAAA TTGACGTTTT TTGTTTTGCA
     2881 TAAAATTTCA CAGTTTGTGA TATAGCTATT ATTCAAAAAT TACAGCGCTA TTTTGACTTT
     2941 ACTAAGGTCA CTTTAAACTA TAATATTACT CGAATCGAAA TTCGTATTAA AATATCTACC
     3001 AGCTTTTCTA AATCAAAAAT TTTCCTTAAT TTCATCCTAA TTGAATTTCT ATCTGATTTA
     3061 GCCACAAACG CCTTGACACC ATATTCTA
//
LOCUS       Staphylococcus_condimenti      2846 bp    DNA     linear   BCT 26-MAR-2020
DEFINITION  Staphylococcus_condimenti
FEATURES             Location/Qualifiers
     CDS             301..681
                     /locus_tag="saoA"
                     /codon_start=1
                     /transl_table=11
                     /product="SaoA"
     CDS             789..1454
                     /locus_tag="saoB"
                     /codon_start=1
                     /transl_table=11
                     /product="SaoB"
     CDS             1572..2546
                     /locus_tag="saoC"
                     /codon_start=1
                     /transl_table=11
                     /product="SaoC"
ORIGIN
        1 ATGGTAGAAA CTTCTAAAGC CTAATTCTCT AGATTATATG AGTTAGTTAA ATTATTTACT
       61 GATAATACCA CAATTTGAGG CTATTTTTCA ATATTCAACA AATAGTTATT ATTATTTTCT
      121 AAGAATTCTA TTTTCATCAA AAATAAAGCG TTCTGTTTTA AAACTTTTCT GAATTTTCGC
      181 TACTATTTTT CTTGAAAACA CCCTCTCTTA GACGTAACAT AATAAATGAA CCGTTTACAT
      241 TACTAAAGTG TAGGGTATAT TGTTTTATAT TAGTATTAAT TACGGAGGGG GAGCTTTACT
      301 ATGGCAGATA TTCTTATTCT TACATCACAA GATGAGATTT TCGACGCATT AAAACGCAAG
      361 TTAGATGAGG GTTATACAAA AGACGAGCTA TCGGTTATCA GCAAAAACAA ATTGCACATT
      421 GACAGCGTTG AAAGTACAGA TATGAAAGTA CAATCAACAA GCGGTACATT TAGTGACCGA
      481 GTAGCCCGCC TCCTTACCGG AGAAGATGGA GAAGAAGCAG TACTTGCACA CTATGACTTA
      541 ACTGATACAG AGAAAAAAGT GTGCAAACGT GAAATCTTAA ATGGCAACAT CATTATTTTA
      601 GCTGGTAAAC ATCCTCACAG CAGAAAAGAA TTTAAAAATG AATATGATGA AAAAAAGCCT
      661 GAAAAAGAGT ATGAAATTTA ATCTATAATG AGGGTACGAA GTCGGCAGTC TAACTGCCGA
      721 TTTTTTTGTT TCTAAAGTAC TTTTTGCACT ATGCTATAAT GATAAGAAAA GTATGGGAGG
      781 GCAAGCCTGT GGAATTTAAA CTAATCAAAC AAACTTCTGA TCCGTTATAC GAAGCTGCCT
      841 TGAATTTATA TGATAATTAT CAGTTCGGTA ATGTGAGGCA GCAACACCAT GTATTCAAAC
      901 AATCCCTTGA AAACAAGCGC ACTAAAAATG ATTATGTCTT CATTGTTGGA TTAGACAACG
      961 ATGAAGTTGT AAGCTTAGCA ACTGCACATT ATGAAGCCAC AACAAATTCA GCATTCATTA
     1021 TTTATCTTGT AGCAATTGAT ACTCCTGAGC GTGAGCAATA TTTAACTGAT ACTTTAGCGC
     1081 AAGTACAAAA CGAATTAGAT CATTTAGCCG AGCGAGTACA TAATCGCGAA GTGAATTTCT
     1141 TTATGATGGA AGCCTTACCG TTACCAGAAT CGACTGAAGA AAAAGATGCT GACCTACTCT
     1201 TCAAAAGACA CCGCTTTTTA AATGATCATG GTTTTGAAGA ACAAACAGAA ATCGATTATA
     1261 AACGTCCTGG TCTAGATAAA GAAATGCCGC CTATTGCGTT AAATTTATTT TTGCATACAC
     1321 GTATTCCTCT CACTAAAGAT ATTTACGCAA CAAGTGTCAA ATCTTGTTAT ATCTTAAAAT
     1381 ACGTTTTTGC TAACCATCTT TCACGAAAAA GAGTCTACCC TTTACTAGAG GAAATGGATC
     1441 TGCGAAAATC ATAAGTCCGC TTGAAATATT GTAATAATCA CGGTAAACTA ACATAGAGGT
     1501 TAGACTGACG TTTGTGTGAC GGAAGACAGA CGTCTTACTA AAACAATATA GAGCGAAAGG
     1561 ATACAGATCA GATGCTAACA AAAGAATTTG CCCAACGCGT CGATTTGAGC GAAAAACAAG
     1621 TACGTAAAAT TGTTCAACAC TTAGAGGAAC GTGGATATCA TTTAAATAAA ACAGAATATC
     1681 GCGGCCGTGA AGCGACTGAC TTCCAAGAAG AAGATATTGA ACTGTTTAAA GAAATTGCTG
     1741 ATAAAGTTAA AAAAACAAAT AGCTATGAAT TAGCTTTTGA AGAACTGGAA AAAGAAAATG
     1801 ACTTCTTACA AATCGTAGTT AAAGAAGACA ATGAAAAACT TCCAAGCGAT CAAAACTTCG
     1861 CAAAAATTTT AAATGACTTG CATAATGACA TTTCAAAAAT GCGCGAAGAA CGTCAAATGC
     1921 TTGGTCAAAT GATTTCTCAA GTTCATCAGC AACAAAAAGA CTTACAAACA TTGCAGCAGC
     1981 AAATGACTGA TAAATTAGAT CAACATGCTG AAACATTAAA AGCAATTGAA ACTGCTCAAC
     2041 AAGAACATGC AAAAGCAGTT GCTGACAACA CGAAAGCTGT AGAATCTAAT ACAGCTAAAG
     2101 TGCTTGCTCA ACCAAAAGAG ACTAAAAAAG AAGAACAGAA AACACCTTCT GCTGAATCTG
     2161 CGAAAAACGA ACCAGCTAAA ACAACAAGTT CAAACGACAA ACAAAATTCA ACAGCTGACT
     2221 TCAAAGGAGC TGCTGTTTCA GCTCAACCTG AGAAAAAAGA AGAGAACAAA TCGGCTTCTG
     2281 CTGTTCAATC AGAAGCTAAA CCAGAAGCAT CAGCAACAAC TGCTTCTAAT AAAGAAGATT
     2341 CAGCAAGTAC TGAAAATAAA ACTGCATCTG ATAAATCAGA TCAAAAAGAA CAAAAAAGCG
     2401 TTTCTGCAGC TGAAATGCAA GAAACACCAG AGACAACTAC GCCGGAACCA GAAATTCCTG
     2461 TGGATGCACC AAGAAACGAA CACCAACCAA CAGCTCAACA TAAACAAGAG AAAAAAGGTT
     2521 TCTTCGCTCG TTTATTCGGG ATGTAAATAA AAAACTATCA AGGGGCTGGG ACATTAATGT
     2581 TCTAGAATCC CGAAAAAAGG ACGATTTTCA CAATTGAAAA TGAAATCGTC CTTTTTTTAT
     2641 ATAATTTAAA GAAAAAATCA GCTCGTAGAG CTGTTAATTT CTTTAAGTTT GTTGCCATAC
     2701 AAGCAATACT AACTTCGGTT TCAACTTTTT CAATGCCCCT TACAGACATT CGAGTGAAAC
     2761 CCAAATTAGC CTTCAAATTA CCGAAAAATG TTTCAACATC AATTTTTCTT TTGCTGTAAA
     2821 TTGATGATGT TTTCGGATCT GAAAGC
//
LOCUS       Staphylococcus_cornubiensis      2624 bp    DNA     linear   BCT 26-MAR-2020
DEFINITION  Staphylococcus_cornubiensis
FEATURES             Location/Qualifiers
     CDS             301..723
                     /locus_tag="saoA"
                     /codon_start=1
                     /transl_table=11
                     /product="SaoA"
     CDS             937..1611
                     /locus_tag="saoB"
                     /codon_start=1
                     /transl_table=11
                     /product="SaoB"
     CDS             1725..2324
                     /locus_tag="saoC"
                     /codon_start=1
                     /transl_table=11
                     /product="SaoC"
ORIGIN
        1 GATACAGCGC GTTACATATT ACATAGATGT CCCATTACTC ATAGTCATGT CGTTTAAGGC
       61 AACATGGTAG AAACTTCTAA AGCCATATTC TTCAGATTAT ATGAGCGTGA TAAATTATTA
      121 CATGATGATA GCAAATTTAA AGTACTTACG CAATACTATC GTACTAAATC AAGTGTTTTC
      181 AGAAATTTAT GTAAATTCTT GCTTATTCGT GGAGTAAAGG CCATAATAAT GATGTAACCG
      241 TTTAACGCGT TTAAAATACG GGTAAATAAA TATAAAACAT GATCGGGAGG GTTTCATAGC
      301 ATGACACTTT ATAAAATCTC AAAATGCGAA GTCAAACGAA CTGAAGACGA AGCAGTTCAA
      361 TATGTAGATC AATTATTAAA AGAAGGCGTT GAAGAAAATC AAATCGTCGT CTTAAGTAAA
      421 GACAAGCTGA ACACAGATCG TTTCCATGAT TCTCAAATTC GACACAAAAC AACAACAGGT
      481 ACGATTAGTG AAAAGTTCAT GCGCTTTTTC ATTGGTGAAG ATGGTGAAGA AGCTGCATTA
      541 GCAAAATTTG GTTTCTCTGA AGAACAAAAA GAAGATCTGA AACAAGACAT TTTAAACAAC
      601 AAAATTGTAA TTATGGTTCA AGAATTGAAA TATGGTCAAG ATGAATATGA AAAACATAAC
      661 GTTGCGAACC AAAAGTTACA AGATAAACAT GCACCATCTG AACATCATGG TGAGATTGAG
      721 TAATTCACAC CTCGTGCATG TATCTCTTCC TTCTTCACCC AAGATTTAAC CCGACTTTCG
      781 ACTTTCGTAC GTAGAGGTCT CTCTATTGTA TAGAAAGTGT TAAATCTTGG GTGAAGTATT
      841 GATGTCTAGA GATCAACCTT CCTATGTTCC CCGTTAATTG TGCTATTTCT TTCTCCATAT
      901 ATGCTATACT ATAGCCATTA AGAGAGGTGA AGTGACATGC ATTTTGTACA TATTCAATCA
      961 ACCCAAGATC CATGGTATGT CCCAGCAATC GCGTTTTATA TGGATAAACT AGACCCCCTC
     1021 GTAACAGAAG ACGAGTCTGT ATTTGAACAA TCCTTGAAAA CAGAAAAAAC ACAATATGAT
     1081 TTCGTATTTA TCGTTGGCAT AGAAGATAAT GAAGTCGTCA GTTTTGCGAC AGCCCATTAT
     1141 GAAGCAACGA CGAATGTTGG CTTTTTAGTC TATCTGATTA GTCAACCCGG CGAAAATTGT
     1201 GAACATTACC TTAAAGTAAC ACTCGAACAA ATCGAACGAG ATGTGAATCA AATTTCTAAT
     1261 CAGCTCCACG GTCGTGATGT GAATTTCTTC ATGTTCGAGT CGACATTTGA ATCACCTGAC
     1321 GTGGACACTG AGACAGCAGA TAAAATTGCT TTTCGTCGTC GCTTTTTAGT ACAAAACGGC
     1381 TATGAAAAAC AGAGTGATAT TACCTATTTA CAACCTTCAT TAGATCGTAA TGGTAAACCC
     1441 GTACCGATGG AGTTGTACAT TAAAGCGAAT ATTCCTCTAA CGAAGGATAT TTTCGGTACA
     1501 AGTATTAAAT CTGCGTACAT TATCAAATAT GTTTTTGCAA ACCGGATTCC AAGACATGTA
     1561 ATTTATCCGT TGCTTGTTAA AATGGATTTA CGTAAAGAAC CCTATGCCTA AGCCCTTGAA
     1621 ATCAGCCGTT AAAGCCGTTA CAATGATATA GAGGTAAGAC TGACGGGTCA CTGAACGCAC
     1681 ACTACCGACA GTCTAAAAAC ATGAGAGAAA GGACCTAATG GCATATGCTT ACAAAAGAAT
     1741 TCGCTCAAAA ATCTGAGCTT AGTGAAAAAC AAGTCCGTAA AATTGTCCAA CATCTTGAAG
     1801 AACGCGGCTA TCATTTAAAC AAGACTGAAT ATCGTGGACG TGAAGCGACA GACTTTAAAG
     1861 AAGAAGATAT CGAACTCTTC CAAGAAATTG CTGAACGTGT CGCACAAACG AATAGCTACG
     1921 ATCTTGCTTT CGAAGCGCTC GAAAAAGAAA AAGACTTTTT ACAAGTCATC GTTAAAGAAA
     1981 ACGATCATCA ATTACCAACT GACCAACAAG TCCCACAATT GATTCAAGAA TTGCGTCATG
     2041 AAATCAATCA AATGCGTGAA GAACGTCAAA TGTTAGGTCA AATGGTCTCA CAAGTGCATC
     2101 AACAACAAGA AGAGCTTAAA GCTTTACAAC AGAAGTTACA TACAGAGTTG GAAACGAGCA
     2161 ACAAGTCTCT TGAAGCGCTC ACGACTGCAC AGCAACAACA AACAGAGCAA CTGACAAAAA
     2221 CGCAAGAAAC GATTGAAACA CAAACGAAAG AACATCAAGA GCTTGCTGAA ACAATCCACC
     2281 GCAACGAGAA AAAAGGGTTC TTTCAACGCT TATTTGGTGG TTAAAAAAAT CTATGGTAGG
     2341 CTAAACCATG AAGATGTCAC GTTTCAATTT GACATACGTT TAAGTTGTAT CATGAATCAT
     2401 TATTAAAAAA TCATAAGCTA GGGGTGCTCG AGGTGAGCTG AGAAAGATGG TATCTTAACT
     2461 CTTTGAACCT GACGTGGTTA GAACCAACGA AGGGAAGCGT AATATGACGA CGAAATGGTC
     2521 TCAAGTTTAA TTATGAGCGA TCACTTTATT TCAATCATAT ATGCATTCCT CTTGCATCCT
     2581 TTTATGCAGG AGGTCTTTTT TTATGAAACA AACGATAATT ATTG
//
LOCUS       Staphylococcus_delphini      2606 bp    DNA     linear   BCT 26-MAR-2020
DEFINITION  Staphylococcus_delphini
FEATURES             Location/Qualifiers
     CDS             301..723
                     /locus_tag="saoA"
                     /codon_start=1
                     /transl_table=11
                     /product="SaoA"
     CDS             919..1593
                     /locus_tag="saoB"
                     /codon_start=1
                     /transl_table=11
                     /product="SaoB"
     CDS             1707..2306
                     /locus_tag="saoC"
                     /codon_start=1
                     /transl_table=11
                     /product="SaoC"
ORIGIN
        1 TTGATACAGC GCGTTACATA TTACATAGAT GTCCCATTAC TCATAGTCAT GTCGTTTAAG
       61 GCAACATGGT AGAAACTTCT AAAGCCATAT TCTTCAGATT ATATGAGCGT GATAAATTAT
      121 TACATGATGA TAGCAAATTT AAAGTACTTA CGCAATACTA TCGTACTAAA TCAAGTGTTT
      181 TCAGAAATTT ATGTAAATTC TTGCTTATTC GTGCTGTAAA CGCCATAATA AGAATGTAAC
      241 CGTTTAACAC GCAAAGAATA CGGGTAGATA AATATAAAAC ATGAGCGGGA GGTTCATAGC
      301 ATGACACTTT ATAACATCTC AAAATGTGAA GTGAAACGAA CTGAAGATGA AGCAGTTCAA
      361 TATGTAGATC AATTATTAAA AGAAGGCGTT AAAGAAAATC AAATCGTTGT ATTAAGCAAA
      421 GATAAACTTA ACACAGATCG CTTTCATGAT TCTCAAATTC AACACAAAAC AACAACTGGT
      481 ACAATTAGTG AGAAATTCAT GCGCTTTTTC ATTGGCGAAG ATGGTGAAGA AGCTGCGTTA
      541 ACAAAATTTG GTTTCTCTGA CGAACAAAAA GAAGATTTGA AACAAGACAT TTTAAATGAC
      601 AAAATTGTGG TGATGGTTCA AGAACTGAAA TATGGGCAAG ATGAATATGA GAAACATAAT
      661 GCTGCGAACC AAAAACTGCA AGATAAACAT GCCCCATCTG AACATCACGG CGAGATTGAG
      721 TAATCATTCA CGCGTATCGA TAGTCCTTAC AACTTCACCC AAGATTTAAT TTAACTTTCG
      781 TACACCTCAT TGTATTGAAA GGATTAAGTC TTGGGTGAAG TATTTATTTC TGGAGATTGA
      841 GCATCGTATC TCCCATTAAT TGTGCTATTT CTCACTCTAT ATATGCTATA CTAAAGTCAT
      901 TAAGAGAGGT GAAGTGACAT GCATTTTGTA CATATTCAAT CAACCCAAGA TCCATGGTAT
      961 GTCCCAGCAT TAGAGTTTTA TATGGATAAA CTAGACCCCC TCGTAACAGA AGACGAGTCC
     1021 GTATTTGAAC AATCCTTAAA AACAGAAAAA ACACAATATG ATTTCGTCTT TCTCGTAGGT
     1081 ATCGAAAACG ATGAAGTTGT CAGTTTTGCG ACAGCGCATT ACGAAGCGAC CACCAATGTG
     1141 GGCTTTTTAG TCTATCTCTT GAGTGAGCCC GGTGACAATT GTGAACAGTA CCTTAAAGCG
     1201 ACACTTGAAC AAATCGAAAA AGATGTGAAT CAAATTTCTA ATCAACTCCA CGGCCGAGAT
     1261 GTGAATTTCT TCATGTTTGA GTCGACATTT GAATCACCCG ACGTGGATAC TGAGACAGCT
     1321 GATAAAATTG CTTTCCGTCG TCGCTTTTTA GTGCAAAACG GTTATGAAAA GCAAAGTGAT
     1381 ATGACTTATT TACAGCCTTC ATTAGATCGC AATGGTAAAC CGGTCCCGAT GGAGTTGTAT
     1441 ATTAAAGCGA ATATTCCGCT AACGAAGGAT ATTTACGGCA CGAGTATTAA ATCTGCCTAT
     1501 ATCATCAAAT ATGTTTTTGC GAACCGTATT CCAAGACACG TGATTTATCC ATTACTCGTT
     1561 AAAATGGATT TGCGCAAAGA ACCTTATGCC TAAGCCCTTG AAATCAACCG TTAAAGCCGT
     1621 TACAATGGTA GAGAGGTAAG ACTAACGGGT CACTGAACGC ACACTACCGA CAGTCTAAAA
     1681 ACATGAGAGA AAGGACCTAA TGGCATATGC TAACAAAAGA ATTTGCTCAA CGATCTGAGC
     1741 TTAGTGAAAA ACAAGTCCGT AAAATTGTCC AACATCTTGA AGAACGCGGC TATCATTTAA
     1801 ACAAGACTGA ATATCGTGGA CGTGAAGCGA CAGACTTTAA AGAGGAAGAT ATCGAACTCT
     1861 TCCAAGAAAT TGCTGAACGT GTCGCACAAA CGAATAGTTA CGACCTTGCT TTCGAAGCAC
     1921 TCGAAAAAGA AAAAGACTTT TTACAGGTCA TCGTTAAAGA AAACGAGCAA CAATTACCTG
     1981 CTGACCAACA AGTGCCACAA TTGATTCAAG AGTTGCGCCA CGAAATTAAT CAAATGCGTG
     2041 AAGAACGTCA AATGTTAGGT CAAATGGTCT CACAAGTGCA TCAACAACAA GAAGAACTTA
     2101 AAGCATTACA TCAACAATTA CATACACAGT TGGAGACGAG CAACAAGTCT CTTGAAGCTT
     2161 TGACTACTGC GCAACAACAA CAAACAGAGC AATTGTCAAA AACGCAAGAA ACCATTGAAA
     2221 CCCAAACGAA AGAACATCAA GAGCTTGCGG AAACGATTCA CCGCAACGAG AAAAAAGGTT
     2281 TCTTCCAACG TTTATTTGGT AGTTAAACAA CATTGATGAT AAGCTAAAAA TGTAAAAGTT
     2341 TGGATTTAAC GTCCGTTTGA GTAATACTCA TGAATAATCA ATAAAAAACA TAAGCTAGGG
     2401 GTGCTCGAGG TGAGCTGAGA AAGATGATAT CTTAACTCTT TGAACCTGAC GTGGTTAGAA
     2461 CCAACGAAGG GAAGCGCAAT ATGACGACGA AATAGTCTCA AGATGAATGG TGAGTAGTCA
     2521 CATTATTCTA ATCATATATG CTTTCCTCTT GCATCCTTTT ATGCAGGAGG TCTTTTTTTA
     2581 TGAAACAAAC GCTGATTATT GGTGCA
//
LOCUS       Staphylococcus_devriesei      2603 bp    DNA     linear   BCT 26-MAR-2020
DEFINITION  Staphylococcus_devriesei
FEATURES             Location/Qualifiers
     CDS             301..708
                     /locus_tag="saoA"
                     /codon_start=1
                     /transl_table=11
                     /product="SaoA"
     CDS             854..1522
                     /locus_tag="saoB"
                     /codon_start=1
                     /transl_table=11
                     /product="SaoB"
     CDS             1641..2303
                     /locus_tag="saoC"
                     /codon_start=1
                     /transl_table=11
                     /product="SaoC"
ORIGIN
        1 CTCATAGTCA TGTCGTTTGC GGCAACATGG TAGAAACTTC TAAAGCCATA TTCTTTAGAT
       61 TATATGAGCG ATATAAATTA TTTACTGATG ATAGCAAATT TTCGCCTTAT TTTCAATATG
      121 ATAAAGAGAG TTGGAGCCCG ATATTACAAT ATTTATAAAT GTAAGCGTAT AACAAGACGA
      181 GATAAAGCGT TATTTGTAAA CTCCATTGAT TTAATTATAT AATAAGTATA GTTTAGTTTT
      241 ATCAACGCTT ATTAGGGTAT ATTTTAATAA AAGTAGGACG AAAGATGGAG GGCGATTAAT
      301 ATGGCAGACT TTACTGTATT AGACAAACAA GATGAAATTT ATAACGTTAT CGAAAAGAAA
      361 AAAGCTGAAG GCTATTCAGA AAACGAATTA GTCGTAGTTA GTAAAAGTAA ATTACACTTA
      421 GATGATTTAC ATAACTCTCA AATTACATTA ATTGCTACAA GTGGTTCATT TAGCGACCGT
      481 ATGTCAAGAT TATTAACTGG CGAAGATGGC GAAGAAGCTG TCTTAACTCG TTTCAACTTA
      541 ACTGAAGATC GTTTAGAAGA GTATAAACAA GAAGTCTTAA AAGGCAAATA TTTAGTAGTT
      601 GCTAATAAAG ACAACACTTC ACACAACGAA GTTGAAGAAA ACAATTCAGC TTATGAAAAA
      661 ATCGATATTA CGCATTATGC TAACGAATCT AAAGGTCCTA AATCATAATT ACTAATTCTA
      721 ATAACCACAA ATTACCGTAA GATGAACTTT CACAATAGTT CATTTTACGG TGTTTTTATT
      781 AACCACGAAT TTATATAAGC TATCCTATTT GGAAATGTGC TATACTATAA CAAAAAATTA
      841 CGGGGGTGAG GTCGTGGAAT TTCATACAAT TCAATCTTTA AAAGATGAAT ATTTTGATAA
      901 AGCGGTCGAA TTCTACAATC AACAATTGGA TATTAACTTT TATGAGAATA GCGCATTAGT
      961 TAAACAATCC TTACAAAACA ACAAAACCGA AAATGATTAT GCTATTGTGA TTGGCATAGA
     1021 AAAGAATGAA GTCGTGAGCC TCGCCTTGGC TCATTATGAA GCCACGACTA ATTCAGCATT
     1081 TCTAGTTCAC TTAATGGTAG CTCCTTCATC AGACTATGAT GAGTTATTTG TGCATACCCT
     1141 TAAAAAAATT GAAGACCAAT TAAATAAACT AGCTCAAAAA GTACATTCTC GCGATATTAA
     1201 CTTTATGATG ATAGAAGTAC CAAAAGAACA TAGCACAGAG GTAGAATTTG ATGAAGAAAA
     1261 GTTAGCACAT CGTCAACAGC TATTATTAGA CAATGGCTTT GAAAAACAAA GTGAAATTAA
     1321 TTATCTTCAT CCTAACTATA CTAAGGATGA AGAGCCTTTT GAGGTAGACT TGTTTATTAA
     1381 ATCTAATATT GAACTTACAA AAGACATTTA TCCAGCTAGT GTGAAATCGA ACTATATACT
     1441 TAAATACGTT TTTGCTAACG GTATTTCAAG AGAAATTATT TATCCACTTT TAGAGAGAAT
     1501 GAATTTACGT CTTCCCTTGT AAGAACACTT GAAATGAGCA ATATAAAGGG TTAAACTAGT
     1561 ATGCGAGGTT AGACTGACGT TTCACTGACC GAAGACAAAC GTCAGTGTAC ATAAATATTT
     1621 ATACGAAAGG ACTTCGAGCT ATGTTAACTA AAGAATTTGC TCAACGCGTC GAACTAAGTG
     1681 AAAAACAAGT CCGTAAAATT GTCCAACATT TAGAAGAACG TGGCTACCAA CTTAGTAAGA
     1741 CCGAATATCG TGGCCGTGAA GCTACTGATT TTAAAGATGA AGATATTGAA CTTTTCCAAG
     1801 ATATTGCTGA AAAAGTTAAA CAAACAAATA GTTATGATTT AGCCTTTGAA GAATTAGAAA
     1861 AGGAAAAAGA CTTTTTACAA GTCATTGTTA AAGATGATAA TGAACAATTA CCTACTGACA
     1921 ATAGCGTTTC TCAATTAGTA GATGATTTAC GCTCTGAAAT TCAAAAAATG CGTGAAGAAC
     1981 GTCAAATGCT TGGTCAAATG ATCAGCCAAG TTCACCAACA ACAAAATGAA TTAAAAGAGC
     2041 TACAAAGTCA AATCACTGAA AAATTAGAAA CTAACAATCA ATCATTACTT GCGATTCAAA
     2101 ATTCTCAAGA AGCTATTCAA ACTGCTCAAA AAGAACAATC AGAATACACT AAAAATAGTT
     2161 TAGTTAAAGA GATTAATGAT AATAATCAAC AATCGATTGA TACATTAAAA GAAGATATTA
     2221 AAACACAACA ATCACAATCT TCACCTCTTG GCAGACCAAC TGAAGAGAAA AAAGGATTTT
     2281 TAGCACGTTT GTTTAATCTT TAATGGGAAT AGAATAAAAC ATAATTTATA TACGATAGTC
     2341 CTGAACTTAG GAGACTAAGC ATTTCCACTG CTTAGTCTCT TTTTTGTACT CAATTTTTAG
     2401 AATATGGAGA TTATATGGTA GTTATGAACT CTAAGATAAT CAAATATATT TATATGAAAT
     2461 TGTATTAATA GGAATATTTA ATACTTGAGT ATTTACTATT TTATTTTGGT TATTTTACAT
     2521 AATAATTGGT ATTTGTATTG ATAGTTAATT TTTGTAAATA ATATACCTTA CTATTCATTA
     2581 TAAAAATTAA AAAATATGAA TAC
//
LOCUS       Staphylococcus_edaphicus      3130 bp    DNA     linear   BCT 26-MAR-2020
DEFINITION  Staphylococcus_edaphicus
FEATURES             Location/Qualifiers
     CDS             301..717
                     /locus_tag="saoA"
                     /codon_start=1
                     /transl_table=11
                     /product="SaoA"
     CDS             1015..1677
                     /locus_tag="saoB"
                     /codon_start=1
                     /transl_table=11
                     /product="SaoB"
     CDS             1802..2830
                     /locus_tag="saoC"
                     /codon_start=1
                     /transl_table=11
                     /product="SaoC"
ORIGIN
        1 GTTAATGGCA ACATGGTAGA AACTTCTAAA GCCGTATCCT TTAGATTATA TGAGTTAGCT
       61 AAATTATTAA CTGATGATAG CAAATTTTGG CAATATTTTC AATAAGCTAA TTGCTTGTAA
      121 GCGCTTTACA GACACTTTTA TTTTATTTTT CTATGTTTTT AGAAAACGTT AACAAATCCA
      181 CTAAATTGTT ATTTGTCAGT CTAGTAAGTT CCCTATATAA TATAATTGTA TCCGTTTTAT
      241 AGTATAGCGC ATGGGGTAAA TATGTAATAA TTCATACAAC AACGAATGGA GGAACATTAA
      301 ATGTCAGAAT TCACTATTGT TCAAAACAAA GAAGGTATCA TTGATGCAAT CAAATCTAAA
      361 CTTTCAGACG GTTATAAAGA ATCTGAAGTC TCAGTCATCA GCAAATCAAA GTTACACATT
      421 GATGCGTTAC ATGACTCTGA AGTAAACTTA ACTGCTACAA GTGGTTCATT CAGCGATAAA
      481 ATGGCTAAAG TATTAACTGG TGAAGATGGT GAAGAAATCG TCTTATCATA CTACAAGTTA
      541 TCTGATGAAG AAATGGCACG CTATAAGAAA GAAATATTGA ATGGTAACTA TCTTGTTGTT
      601 GCCACTAAAG ATAAGTCGTC ACATGAAGAA GTTGAAAATG CTAATGCTGC GTATGAAACT
      661 GAACCCGTGA AAGATGACAG CCATTATTCA GAAGAAACAA ATGGACCAAA ATCATAATCA
      721 CCTACTTCCC TAATATTTAT CTGACAGAGA CCGTAATATA ACTTAATTTA AAAAGATTCG
      781 TTATTTCACT TGAGCTCATG CTCATGCATA AGCCCCACTA ACTCAACAAA TTGAGCAGTG
      841 GGGCTTTAAT TTTCAATTCA ATCAACTAAT AGCATTATCA TACATTAGGG CTGAAACCAT
      901 TCATTTCATT AACCCTTAAT TCCTATACTT TCACAACAAA ATAAATTTAA TTGTACTTTA
      961 ATTACTCAAT TCAATATTAT GTTATAATGA ACGCAATAAT TTGGGGGTGT ACCTATGGAG
     1021 TTTAAGACAA TAACATCAAT CGATGACCCA TTATTTAAGT CAGCGTTGAA GTTATATGAT
     1081 ACTAAATTTG ATATCGGTCT GTCTGAAGAC GAACAAATTT TTAAACAGTC TTTAAAGAAT
     1141 GAAAGAACAA AAGATGATTA CATTTTTTTA GTAGGTATCG AATCCGATGA AGTAGTCAGT
     1201 TTAGCAACAG CGCATTATGA AGCTACTACG AATTCATCAT TTTTAATTTA TTTAATTGCT
     1261 AACGATCAAC CTAATCATGA TGACATCATC ACAAAGACAC TTGAACGTAT TCAAAAAGAA
     1321 ATAAATATCT TGTCTAATCA AGTACACGCA CATGATGTCA ATTTCATTAT GTTAGAAGTA
     1381 CCAAAAGAAC CGGAAGAAGT TTCTGAAGAT GAAGTACATA TTATGGATAA TAGGAGACAA
     1441 TTTTTATACG AACATGGTTT TGAAAAGCAA CATGAAATTG ACTATTTAGC ACCTAGTATT
     1501 CAGGATTATG CGACTGGCAA ACCGATGGAT TTATTTATAA AGTCAAATAT TGAATTGACA
     1561 AAAGATATCT ACGGTCCTAG TGTGAAATCA AACTATATTC TTAAATATGT TTTTGCAAAT
     1621 AGAATTTCTC GTAGTATTAT TTATCCCTTG CTTGAACAAA TGGAATTGCG CAAATGATAA
     1681 TTATCACCAC TTGAAATCAC TGTTAAAACA GTTTAAACTG ACGTAGAGGT AAGACTGACG
     1741 TTTCACTAAC CGAAGACAAA CGTCGGTATA CATAAAACAA TTAATGAAAG GACTTATTTC
     1801 TATGTTAACC AAAGAATTTG CACAACGCGT GGAGCTAAGT GAAAAACAAG TCCGTAAAAT
     1861 CGTTCAGCAT TTAGAGGAAC GCGGTTACCA GCTTAGTAAA ACAGAATACC GTGGCCGTGA
     1921 AGCTACAGAT TTCCATGAAG AGGATATCGA ACTCTTCCAA GATATCGCGG ATAAAGTTAA
     1981 ACAAACAAAT AGTTATGATT TAGCATTTGA AGAATTAGAA AAAGAAAAAG ACTTTTTACA
     2041 AGTGTTAGTC AAAGATGACA GTAACCATTT ACCTACAGAT CAAAATGTTT CTAAACTTGT
     2101 TGAAGATTTG CGTTCAGAAA TCCAAAAAAT GCGTGATGAA CGTCAAATGC TTGGTCAAAT
     2161 GATTAACCAA GTACATCAAC AACAACAAGA ATTACATGAA ATGCAAAATC AAATCACTAC
     2221 CAAATTAGAT GAAAATACAG CATCATTAAA AGCAATTCAA ACGTCAACGG ATGAAATTAA
     2281 AACAACGCAA AATGTTATTC AAGATTCTCA AAAAGAACAA TCTGAGTTAG CTAAATCGAA
     2341 CGTGGAATCT TCACATGTGG GAGTAGCGCG TACTACATCA AGCAACAGCG ATGCCTTAAC
     2401 AGAGCATTCA ACTGAATCTG CAAGTAGCAA CAGTCACAAA TCAGATGATA ACGTCGCAAC
     2461 AACAACGGCT GATACAACAT CTACAAGCAC GACAGACAAA ATGGCTGCAC AAGTAGCAAC
     2521 TGGGGAATCT GAAATCACAC AAATCAGTGA ACAACCTACT GAAACGACAA AAGATAATAC
     2581 ATCCAAGTCT GAGACAAAAC CATCAGACAC AGCAGAAAAA TCGTCTACTG AACAAGTGAA
     2641 ATCAGATGAT GAAACTGCAG AATCGTCTAC TACATCTACA GATAATTCAT CTATTTCTGA
     2701 TGAAATCACA GAACCAAGCT CACAACAGTC TGAAACAACT GAAGCAACAT CACCACAATC
     2761 AACACCAATA GCACACGAAA CACCAAAAGA AGAACGCAAA GGTTTCTTCG CGCGCTTATT
     2821 TAACCTATAG ACTATTTTCA ACTTCGGATT AAACAACACT GCCGTTAAGG TAATATCATC
     2881 CTTAACGGCA GTTTGTTATA TATTTAACTA GATTCACAAC CCTCTCTTAT GTTGCACCCT
     2941 TTAATTATCA GAAAATAAAG TCATTTAAAA TTCATAAATT TATTGAGTTA CATACTTGAA
     3001 TATTATTGAT TTTGCTAATA TCCTTAGTAT ACGTATCGGA TTTCAAAAAT ATTAAATAGG
     3061 AAAGTGTAGG TCTTTTTTTA TGTTATTAAC TATTCTTAAC ATCATTATTT TTGCGGCCTT
     3121 TCTCGTTGGA
//
LOCUS       Staphylococcus_epidermidis      2829 bp    DNA     linear   BCT 26-MAR-2020
DEFINITION  Staphylococcus_epidermidis
FEATURES             Location/Qualifiers
     CDS             301..708
                     /locus_tag="saoA"
                     /codon_start=1
                     /transl_table=11
                     /product="SaoA"
     CDS             836..1501
                     /locus_tag="saoB"
                     /codon_start=1
                     /transl_table=11
                     /product="SaoB"
     CDS             1627..2529
                     /locus_tag="saoC"
                     /codon_start=1
                     /transl_table=11
                     /product="SaoC"
ORIGIN
        1 TACTCATAGT CGTGTCGTTT ATGGCGACAC GGTAGAAACT TCTAAAGCCA TATTCTCTAG
       61 ATTATATGAG TCATATAAAT TATTTAATGA TAATAGCAAA TTTTTGTTGT ATTTTCAATA
      121 TAATTAAAGA GATGTTCACG ATTCAAAAAG CATCAAAATT CAGTGTAAGC GTTATATTAA
      181 AGGATGAATT ATCATTGAAA TGTTTTAACA CAAAATTATA TAATTATCTG TGTAATAGTT
      241 TTATTAAATT AGACTAGGGT ATAACCATGT AAGACAACAT TTTTAAAAGG GGCGATAATC
      301 ATGGCAAAAA TTACTGTAGT GAATAACCAA GACGAATTAT ATAAAGTCAT CAATCAAAAA
      361 AAATCTGAAG GTTATTTAGA GACAGAATTA GCTGTTATCA GTAAAAGTAA GTTGCACTTA
      421 GATGATTTAC ACAACTCTCA AATCTCATTA ATGTCTACAA GTGGCTCATT TAGTGACCGT
      481 ATGTCTCGTT TACTTACAGG TGAAGATGGA GAAGAAGCAG TATTATCTCG TTATGATTTA
      541 ACTGACAATG AACTAGAAGG ATATAAACAA GATATTTTAA ACGATAAAAT GCTCGTTGTT
      601 GCTAACAGTG ATCGTTCTTC TCATGATGAA GTTGAAGATA ATAATGCTGC ATATAAAGAA
      661 GTGGATATTA CTCATTATGC CGCAGAGTCT GAAGGGCCTA AAGCATAATT TTATTTCTAC
      721 ATTATAAAAG CATTGCACCA TAATGTTTGT TTAGTCGAGC AGACATTATG GTTTTTTTTA
      781 TCATTAAATA AAGCTAATTA GCTACGATTG AATAATATTA GGGAGAGGAT ATAACATGGA
      841 ATTTAAAGTA ATAGAATCAG CTAAAGATCC ATTATTTAGC GAGGCACTCA AATTATATGA
      901 TAATAAATTG GATATTGGTT TAGATGAAGA TAGTAAAATT TTTAAACGCT CACTTGAAAA
      961 CAATAAAACA GAAAATGATT ACGCCTTTAT CGTTGGAATT GAAAACCAGA CTGTAGTTAG
     1021 CTTAGCAACT GCGCATTACG AAGCAACAAC CAATTCTGCA TTTTTAATTT ACTTAATCGC
     1081 AAAAGAAAGC CCCAATCATG ATGAAAGAAT GTCCTTAACT TTAGAGGCAA TAGAAAAACA
     1141 ATTAAACCTT TTATCACAAG AAGTTCATAA TAGAGATATT AATTTCATCA TGTTAGAAGT
     1201 TCCAAAAGAA CCCTCGACTG TTGACATCGA TGACAAGCTC AGAAACGCAC TAGAACATCG
     1261 TCGTCAATTC CTCTTTGAAA ATCAATTTGA AAAGCAGGAC GACATCGACT ACATTCATCC
     1321 AAATCAAAAC CAAAAGGAAA CGCCACAAAA AGTAGATTTA TTTATTAAAG CTAACATTGA
     1381 ATTAACAAAG GACATTTATG GCACAAGCGT CAAATCTAAT TATATTCTTA AATATGTTTT
     1441 TGCAAACGGC ATTTCAAGAG AAATTATTTA CCCTCTCCTA AAAGAAATGA ATTTAAGATA
     1501 GTCTGTCTAA AACACCTTGA AATCAATATT AAGAAAAGGT AAACTATCAT ATGAGGTAAG
     1561 ACTGACGTTT CACTGGCCGA AGACAAACGT CACCATACAT AATTAAAATA TGAAGGGACT
     1621 TTTTCAATGT TAACTAAAGA ATTTGCTCAA CGTGTAGAAC TAAGTGAAAA GCAGGTCCGA
     1681 AAAATTGTAC AACATTTAGA GGAACGAGGC TATCACCTTA GTAAAACAGA ATATCGTGGT
     1741 CGTGAAGCCA CAGACTTTAA AGAAGATGAC ATCGAATTAT TTACAGATAT CGCTAACAAA
     1801 GTTAAACAAA CGAATAGTTA TGATTTAGCA TTTGAAGAGC TTGAAAAGGA AAAAGACTTT
     1861 TTACAAGTCA TTGTTAAAGA CGAGGATAGC CAATTACCAA CTGATCAAAA TGTAGCACAA
     1921 CTCGTTGAAG ATTTACGTTC TGAAATTCAA AAAATGCGAG AAGAACGTCA AATGTTAGGG
     1981 CAAATGATTA ACCAAGTACA TCACCAACAA CAGGAACTTA AAGAATTACA GACTGATATT
     2041 ACAACAAAAT TAGAATCGAA TGCCCAGTCT TTAAAATCAA TCCAAAATTC TCAAGAGGCT
     2101 ATTCAGTCAG CACAAGAACA ACAATCTAAA GACATCGCTA AAGCTAACGA ATTAAAAGAT
     2161 AGTGAATTAC GCAGTCATTT TGATTCAATG TCAAATAGCG CTTCAATATC TCAAAGCAAC
     2221 ATCGCAAGTC AAAGCACTAC AGCAAGTTTA AGCCAATCTG AATCAGTAAA TGATTCAATG
     2281 AGTTCATCTC TATCCGAGTC TAACTCGATA ACATCTGAAA GTAATACAAA TAGCAAATCG
     2341 GAAATTGAAT CAAAAAGTAC GTCTACAAGC GAGTTCTTGT CAGAATCAGG AAGTGTATCT
     2401 AACTCAGAAA AATCTGAGTC AATTTCTCAT TCTCAATCAA CATCAGCTAC ACCTTCTTCT
     2461 CAATCGACTT ACCAACAACA ACCTAAAGAA GAGAAGAAAG GTTTCTTTGC ACGTCTATTT
     2521 AACTTATAAA TGATTTGTAT TCATAGCTGA CTCATGCTTA TTCACAATAT TAAATAAAAA
     2581 ACGCGCGCAA TCTTGTCTTC TTATAGCATG ATTGCACGCG TCTTTTTTAT TAATGTAAAT
     2641 CTCTTTATGT CCTCTTTGCT CACTTTTCTA ATAAATGTAA ACTTCCAATT TTTCATTGTT
     2701 CTAGTAATCA CCTTCACACT ATTCAACTTT AAGTGAATCA GAAAACTATA AATCAACAAC
     2761 TTGAATTTCT TCTTAACCCC CTTTATTCTT ATTACATATG TCGGAATACT AAAATTATAA
     2821 AAGGAGCTA
//
LOCUS       Staphylococcus_equorum      2834 bp    DNA     linear   BCT 26-MAR-2020
DEFINITION  Staphylococcus_equorum
FEATURES             Location/Qualifiers
     CDS             301..708
                     /locus_tag="saoA"
                     /codon_start=1
                     /transl_table=11
                     /product="SaoA"
     CDS             846..1520
                     /locus_tag="saoB"
                     /codon_start=1
                     /transl_table=11
                     /product="SaoB"
     CDS             1638..2534
                     /locus_tag="saoC"
                     /codon_start=1
                     /transl_table=11
                     /product="SaoC"
ORIGIN
        1 CATAGTCATG TCGTTTATGG CGACACGGTA GAAACTTCCA AAGCCATATT CTTTAGATTA
       61 TATGAGTCAT ATAAATTATT TAATGATGAT AGCAAATTTT TTATGTATTT TCAATATGAT
      121 TAAAAATATG TTCAAAGTTC AGAAAACAAC TTTTTAATGT AAGCGTTTTA ATTTTCTGAA
      181 TGGATTACCA TTGAAAAAAA TTTAGCTCAA AATTATATAA TTATGTATGT AAAAGTTTTA
      241 TAAAAACAGA CTAGGGTATA ACGTTGGTAA AACAAGTTAA ATTTAAAGGG GCGATAATCT
      301 GTGGCAGAAA TTACTGTAGT TAATGACAAA GATGAATTAT ATAAAGTTAT TAACCAAAAG
      361 AAATCAGAAG GATACTTAGA AACTGAATTA GCCGTAATTA GTAGAAGTAA ATTACATTTA
      421 GATGACTTAC ACAATTCTCA AATTTCATTA ATGGCTACAA GCGGTTCTTT CAGCGACCGT
      481 ATGTCTCGAT TACTAACTGG TGAAGACGGT GAAGAAGCTG TACTTTCTCG TTATAATTTA
      541 TCTGACAAAG AATTAGAAGA ACATAAACAA GATATTTTAA ATGATAAAAT GTTAGTTGTA
      601 GCAAATAGTG ATCATTCTTC TCACGATGAA GTTGAAGATA ATAACGCTGC TTATGAAGAC
      661 GTTGATATTA CCCACTATGC TGCTGAATCT AAAGGACCTA AATCATAATT GATTTGCTAA
      721 GAATGATTGA GACAATGCAC CGTAATGTTT GCGCAATCAT GCACAACATT GTGGTGTTTT
      781 TTATTATAAT TAGAACAGCG ATGAAAAATC AAGATTTAAA AACTTGTAAC CTTGGGAGGA
      841 TTAATATGAA ATTTAAATCA ATTGAATCAG CTAAAGACCC ATTGTTCAGA GAAGCCCTTA
      901 AACTATATGA TGCGAAATTA GACATTGGCT TAAATGAGGA TAGTACAATT TTTAAACGCT
      961 CTATTGAAAA CAATAAAACA AAGAATGATT ATGCCTTTGT AGTAGGTATT GAAAATAATC
     1021 ATGTCATAAG TTTAGCCACT GCACATTATG AAGCTACAAC CAACGTTGCC TTCCTTATCT
     1081 ATTTAATTGC TCAGGACGGT TCAAAGCATG ACGAATTGAT ATCTTTAACT CTAGAAGAGG
     1141 TTGAAAAACA ATTAAACCGT CTATCTCATG AGGTACATCA TCGAGATATT AATTTTATTA
     1201 TGTTGGAAGT CCCAAGGGAA CCATCTCCTG CACATATTGA TGCTAAACAG GAGAATATTT
     1261 TGGAACATCG ACGCCAATTT TTATTTGAGA ATGGATTTAA AAAGCAAGAG GAAATTGACT
     1321 ACATTCATCC AAACTATAAT ATCATGGAAA CATCTCAAAG AGTCGATTTG TTTATAAAAG
     1381 CAAATATTGA TTTAACTAAA GATATTTATG GCACAAGTGT TAAATCCAAT TATATATTGA
     1441 AATACGTATT CGCTAACGGT ATTTCAAGAG ATATTATTTA CCCTCTTTTA GAAGAAATGA
     1501 ATTTAAAAAA GCCTTTATAA GTATACTTGA AATCGTATTA AAGAAAAGGT AAACTATCAT
     1561 ATTAGGTAAG ACTGACGTTT AACTGGCCGA AGACAAACGT CACTATACAT AAACTATATT
     1621 ATGAAGGGAC TTTTTCAATG TTAACAAAAG AATTTGCACA ACGTGTTGAA CTAAGCGAAA
     1681 AACAAGTCCG CAAAATTGTT CAACATTTAG AGGAACGAGG GTACCGTCTT AGTAAGACTG
     1741 AATATCGAGG ACGTGAAGCT ACAGACTTTA AAGAGGAAGA TATCGAATTA TTTAGAGATA
     1801 TCGCTAATAA AGTAAAGCAA ACAAATAGCT ACGATTTAGC ATTCGATGAA TTAGAAAAAG
     1861 AAAAAGATTT TTTACAAGTC ATTGTTAAAG ATGATGATAG TCAACTACCT ACTAATCAAA
     1921 AAGTTGCTCA ACTCGTAAAA GACTTACGTA CTGAAATTCA AAAAATGAGT GAAGAACGTC
     1981 AAATGCTTGG CCAAATGATT AATCAAGTTC ATCAGCAACA ACAAGAACTT AAGGAATTAC
     2041 AGACAGATAT TACAACAAAG ATTGACGCAA ACACTGAATC CTTAAAATTA ATTCAAACAT
     2101 CTCAAGAAGC CATCCAAACA TCTCAAAAAG AGCAAGCTAA AGATATTGCT AAGGCAAATG
     2161 ATTTGAAAGA CAGCCAATTA CAAAGTCATT TCACTTCAAT GTCAAATAGT GGTTCATTAA
     2221 GTAATAGTCA TGCTTCTGCA AGTATGGGAC AGTCTGAACC AGTTAGTAAT TCTCTAAGCA
     2281 CTTCTGATAG CGGATCTAAA TCGATTTCTA ATTCCACTAC AACATCAGAA AGTGATATAG
     2341 GTAGCGATTC TATTTCTGGA AGCACTTCTA CAAGTATAAG TACGTCAGAG TCGACTCATG
     2401 TAACGAGCTC AGAAAAATCT GAATCAGAGG CTGAATCTCA TTCAACTTCA ATGGAGTCTT
     2461 CAAACTCACC TGTTAATCAT CAGCAACCTA AAGAAGAGAA AAAAGGATTC TTCGCTCGTT
     2521 TATTTAACCT ATAAATGCAA CTTAAATTAT TAAGTTAAAT CATTAAAAGT ATTAAAGCTT
     2581 CACTTGTATT ATGCATACTA CTTAACGATC GTTCTGTAGT ATGCATTTTA TTTTTAATAG
     2641 GTAACATTAA TGGCTCTGTT TTCAATTACA CCCCTTTTAT TCAAGCAATC ATTAATCTCC
     2701 TTTTTTAGCT TTTACCTCAT CTAAAATATT AAATTGCTCA CTTCAAAATT TAATTTAGTA
     2761 TTTTAAGAAT GAAGTTCCTT TAAATATTTA TGAATATTAT CAAGATTATA ACTAATATCA
     2821 GATTACTTGA ATTA
//
LOCUS       Staphylococcus_felis      2574 bp    DNA     linear   BCT 26-MAR-2020
DEFINITION  Staphylococcus_felis
FEATURES             Location/Qualifiers
     CDS             301..717
                     /locus_tag="saoA"
                     /codon_start=1
                     /transl_table=11
                     /product="SaoA"
     CDS             891..1565
                     /locus_tag="saoB"
                     /codon_start=1
                     /transl_table=11
                     /product="SaoB"
     CDS             1675..2274
                     /locus_tag="saoC"
                     /codon_start=1
                     /transl_table=11
                     /product="SaoC"
ORIGIN
        1 GCGAGCTCGA ATTCAGAGCT AATTGTAGCG TCTTGTAGCT ATAACAATTA CTCATAGTCA
       61 TATCGTTTAA GGCGACATGG TAGAAACTTC TAAAGCCATA TTCTTCAGAT TATATGAGTG
      121 TATAAATTAT TAACCGATAA TAGCAAATTT ATAAAAAAAT CGCAATACTA TCGCGCTATA
      181 TTGATTATTT TCAGAAATTT ATGTAAATTA TTGGTAGACA TTGTCAGTTT TTGAAATCGT
      241 TTTATTAATT TAAAATGGGG TAGATACATA ATGTATATGC AACCAAGGAG GCGCTAAAAA
      301 ATGACAAAAT ATGAAGTAGC TCGTACTGAA GAAGATGCAA TCAAGGCAGT TGAATCATTT
      361 TTACGTAATG GTTACGACGA AAGTGAAATT ACGGTTATCA GTAAAGGGAA ATTACAAACA
      421 GACCGTTTCA ACGATTCACA AATTCAACAT AAGTCTACTA ACGCTACAAT TAGTGACAAA
      481 TTCATGCGAT TTTTTATTGG TGAAGATGCT GAGGAAGCTG TTTTGACACG ATACAACTTA
      541 GAAGAGAATG CCAAGGATGA CTTAAAGCAA GACATCTCTA ACAATAAAAT TGTCGTAATC
      601 GGTCAAAAAG ACAATGTTAA GAATGGTGAA GTTGCCAACA ACGCAGCGTA TCAAAGTCAA
      661 GATAAGGGTT TGGAACATAA ACATATGCCA TCAGAGCATA CTGGTGATAT TGAATAATAC
      721 GAGCTTAAGA CTACAATGTC CAATGTCGTC CTAAATCCTA TCACATTAAG TCATAAGGAT
      781 TAAGACCGTA TTCGCGTCTT AATCCTTTTA TTGTACCTTC AATCACACCC ACTTTCACTG
      841 AAACATTGAA CCTATGCTAT ACTTAATCCA AATTAAAAGA GGTGAACAAC ATGGAATTTG
      901 TACAGATCAA ATCGACACAA GATCGATGGT ATGGGCCTGC TATGGCATTT TATAAAGATA
      961 AACTAGACCC CCTTGTAACC GAAGATGCGT CCGTCTTCGT GCAATCATTA AAAACTGAAA
     1021 AAACACAAAA CGATTACGTT TTTTTAGTAG GCATTCATGA CCAAAAAGTG GTCAGCTTTG
     1081 CGACTGCACA TTACGAAGCC ACGACGAATG CTGGTTTTAT CATTTACTTA ATCGCTGAAA
     1141 AAGGACCTCA GTGCAAAACA TTTCTTAAAT CAACACTTGA TGCAATAGAA ACAGGTGTGA
     1201 ACGCACTAGC TAATCAATTA CATGGGCGCG ATGTTAACTT CTTTATGTTT GAGTCTACCT
     1261 TTGAATCACC GAATGTCGAC AACGATACAG CAGATGACAT TGCTTTTCGA CGTCGCTTTC
     1321 TCATGCAAAA TGACTTTGAC AAACAAACTG ACATCAACTA TTTACAACCT TCTCTCAATC
     1381 GCAATGGAAA ACCTGTTCCG TTAGAATTGT ATATCAAAAC AAATATTCCA TTGACTAAAG
     1441 ACATTTATGG AACAAGTATC AAATCTTGCT ATATTCTCAA ATATGTATTT GCAAACCGTC
     1501 TTCCTCGCAA GATTATTTAT CCATTACTCA TCAAGATGGG GCTGAGTAAA GAAGTCAGTG
     1561 ACTAACCCCT TGAAATCAGC AAATAAAGCC GTTACAATAA TGAGGAGGTA AGACTTACGG
     1621 GTTACTGAAC GCACTCTGCC GTTTGTCTAA AAAACTAGAA AGGAATCGTG ACTTATGCTA
     1681 ACAAAAGAGT TTGCCGAAAA AACAGGCTTA AGCGAAAAAC AAGTTCGCAA AATTGTGCAG
     1741 CATCTTGAGG AAAGAGGCTA CCACTTAAAA AAGACAGAAT ACCGCGGTCG TGAAGCGACA
     1801 GATTTTCAAG AAGAAGATAT CGAATTATTC CAGGAAATCG CCGAACGTGT GGGTCGAACA
     1861 AATAGCTATG AGCTTGCTTT TGAAGAACTT GAACAGGAAA AAGATTTTTT ACAAGTTATT
     1921 GTTAAAGAAG ATCAAAACCA TCTTCCAAGT GATCAACAAG TCCCACACCT TCTTAATGAA
     1981 TTACGCAATG AAATCAATCA AATGCGCGAA GAACGTCAAA TGTTAGGTCA AATGGTTTCT
     2041 CAAGTCCATC AACAGCAAGA AGAGTTGAAA GCATTACATA CAAAATTAAA TCAACAACTT
     2101 GAATCAAGCA ATCAATCGTT AGCGACACTT ACTGAAGCCC AAAAACAACA AACTGAGCAG
     2161 ATTAATCAAA CACAACAAAG TATTGAATCT CAAGTTCAAC AGCAGAAAGC ATTAGCACAT
     2221 ACGATTGAAC GCAATGAGAA AAAAGGATTT TTACAGCGCT TGTTCGGAGG ATAATCCGTA
     2281 CATTTTGCAA CAATATCTAT CACGGTTTAT AATAAGTGAT GCATGATTAA CTTAATATGA
     2341 CAATGCTAGG GGTGCTCGAG TGAGCTGAGA AAGATGAATC TTAACTCTTT GAACCTGAAG
     2401 TGGTTAGAAC CAACGAAGGG AAGCTTTAAT ACGATATACT GTTGCTGACA TCAGTATTCT
     2461 AGCGTATCCA TTTCAATCTA ATCATCCTCT TGCCCCCTAC TCATTGGCAG GAGGCTTTTT
     2521 TATGGAACAA ACCGTCATTA TTGGTGCTGG TGTCATGGGA TTGTCAATTG CACG
//
LOCUS       Staphylococcus_fleurettii      2719 bp    DNA     linear   BCT 26-MAR-2020
DEFINITION  Staphylococcus_fleurettii
FEATURES             Location/Qualifiers
     CDS             301..726
                     /locus_tag="saoA"
                     /codon_start=1
                     /transl_table=11
                     /product="SaoA"
     CDS             1034..1708
                     /locus_tag="saoB"
                     /codon_start=1
                     /transl_table=11
                     /product="SaoB"
     CDS             1820..2419
                     /locus_tag="saoC"
                     /codon_start=1
                     /transl_table=11
                     /product="SaoC"
ORIGIN
        1 ATACATTAAG CACGCTACAT CGATGTACCA TTACTCATAG TCATGTCGTT TAAGGCAACA
       61 TGGTAGAAAC TTCTAAAGCC GTATTCTTCA GATTATATGA GCTTGATAAA TTATCTACTG
      121 ATAATAGCAA ATTTAACCCT CTTTCGCAAT AGCATCATCT TAAATCCATT GTATTCAGAA
      181 ATTTATGGAA ATTCGTTGCG TAAAGTAATG TTTAGGCGCA TAATAGCATT ATAAAACCGT
      241 TTATAGAACG GAGTATGAGG GTAGTGTAAT TACAAAACAC GATCGGGAGG CGTCACACAT
      301 ATGGCACTAT ATAAAGTAGA AAAATATAAA GTTGCACGTA CAGAAGATGA TGCAATTCAA
      361 TACGTTGATT TACTATTAAA AGAAGGTCTA AAAGAAAACG AAATTGTGGT ATTAAGCAGA
      421 GAAAAATTGA AAACAGATCG ATTCAATGAT TCACAAATTC AACACAAATC GACTAATGGA
      481 ACAGTCAGCG ATAAATTTAT GCGCTTTTTT ATTGGTGAAG ATGCGGAAGA GGCCGCTCTG
      541 TCTAAATATA ATTTCTCTGA ACATGAGCGA GAAGACCTTA AACAAGACAT CGTAAACAAT
      601 AAAATCATAG TGATTGCGCA AAGAGTTGAT CACGAATGCA ATGAGGTTCC AGAAAACAAT
      661 GCTGCATATC AAACACCAGA CGATGACAAA CATGCTCCTT CTGAACATAA AGGGGACATT
      721 GAATAAATCA AACACTGCGT TCTATTAATA CTGAATGACT TCATAATCAT TTGATGGGGA
      781 CGGGAATATG AGATAGATGT GGAAATCTAT AGAAACATGA GATTTCCATA CACACTCTCT
      841 CCTGTTCCCT TATTGTTTAT CTTTTGTTTT GACACCACAG TCAGTCATGA TGAGTCCAGC
      901 TTAGTCATCT GTTTTATCTA ATGATACAGT CACAACTGAC TCCCTCACCT AGCTATTGTA
      961 TTGATACATC ATTGCAATGA CCCTATATAC TTGCAAGAAT AAACGAGAGT TAACTTAAAA
     1021 GAGGTGACGT AACATGAACT TTGTACATAT TAAATCTACG CATGATCGTT GGTATGAGCC
     1081 AGCAATAGCA TTCTATAAAA ATAAATTAGA CCATCTAGTA ACAGAAGATG CGTCTGTTTT
     1141 TGCGCGTTCA CTCAAAACAG ATAAAACCCA ACACGACTTT GTATTTATTG TTGGTATTGA
     1201 GGACGACGCC ATTGTAAGCT TGGCGACAGC CCACTATGAA GCGACGACAA ATGTCGGCTT
     1261 TATTGTTTAT CTTCTTGCAC AACATAGTCA AGATTGTGAG GCCTGCTTGA AAACGACTTT
     1321 AGAACAGATT GAGTATGAGT TGAATCGTAT ATCTAACCAT CTTCACGGTC GAGATGTTAA
     1381 TTTCTTTATG TTTGAATCTA CATTTGAATC TAACGATGTT GATGAAGAAA CAGCAAAAAA
     1441 AATTAACTTC CGTCGTCACT TTTTAGTAGA TAACGGTTAC GAAAAGCAAA CTGAAATTAC
     1501 ATACTTACAA CCTTCATTAG ATCGTAACGG TAAGCCCATC CCTTTAGATT TATATGTGAA
     1561 AGGCAATATT CCTTTAACTA AGGATATTTT TGGTACAAGT GTTAAATCCT GCTACATTTT
     1621 AAAATATGTT TATGCGAATC AAATACCACG AAGTATCATT TATCCATTAC TTGTTAAAAT
     1681 GGGTTTACGC AAAGAACATC GCCCATAAGA CCTTGAAATC AATGCTTAAA GCCGTTAAAA
     1741 TAATGAGAGA GGCAGACTGA CGGGTCACTG AACGCACACT TCCGTACGTC TAAAAAGAAG
     1801 AGAAAGGATC TAATGATATA TGCTGACAAA AGAATTTGCC CAAAGATCAG GCTTAAGTGA
     1861 AAAGCAAGTA CGTAAAATCG TACAGCATCT TGAAGAACGT GGTTACCATT TAAATAAAAC
     1921 CGAATACCGT GGTCGAGAAG CGACTGATTT TAAAGAAGAA GATATTGAAT TATTCCAAGA
     1981 GATAACAGAA CGTGTTGCAC GTACAAATAG TTATGATCTT GCTTTTGAAG AATTAGAACA
     2041 AGAAAAAGAC TTTCTACAAG TTATCGTCAA AGAAGACAAA CAGCACTTAC CGAGCGATCA
     2101 ACAAGTGCCA CAACTTATCA ATGAATTACG CAATGAAATC AACAAAATGC GTGAAGAACG
     2161 TCAAATGTTA GGTCAGATGG TCAGCCAAGT TCATCAACAA CAAGAAGAAT TAAAAGCGTT
     2221 ACATACCCAA TTAAACCAAC AACTTGAATC GAATAGTAAG TCTCTGGAAT CACTGACAGC
     2281 CGCACAAAAA GAACAAAGTG AACAATGGAG TCAAACGCAA CAAAGCATCG AGACTCAAAC
     2341 TAAAGAGCAA CAAGCACTTG CGCAATCGAT TCAAAACAGT GAAAAGAAAG GCTTCTTCCA
     2401 ACGTTTATTC GGTGGTTAAA GCCATCCAAC CTTTGCGTAT CTTGCATATT TCAAATATGA
     2461 AAGTTACAAT AATAAATGAA ATCAAATAAA AATTTATATG CTAGGGGTGC TCGAGGCGAG
     2521 CTGAGAAAGA ATTTATCTTA ACTCTTTGAA CCTGAGGTGG TTAGAACCAA CGAAGGAAAG
     2581 CGTATGATGA CAATGAACTT AGTTCAACTC TTTTTAATGA TGATTCAATC ATCATTTTTC
     2641 AATCATATAC GTGTTCCTCC TGCATCCTTT CATGCAGGAG GCTTTTTTAT GAAACAAACA
     2701 ATTATTATTG GTGCCGGCG
//
LOCUS       Staphylococcus_gallinarum      2981 bp    DNA     linear   BCT 26-MAR-2020
DEFINITION  Staphylococcus_gallinarum
FEATURES             Location/Qualifiers
     CDS             301..717
                     /locus_tag="saoA"
                     /codon_start=1
                     /transl_table=11
                     /product="SaoA"
     CDS             906..1574
                     /locus_tag="saoB"
                     /codon_start=1
                     /transl_table=11
                     /product="SaoB"
     CDS             1698..2681
                     /locus_tag="saoC"
                     /codon_start=1
                     /transl_table=11
                     /product="SaoC"
ORIGIN
        1 ATCGTTCATG GCGATATGGT AGAAACTTCT AAAGCCGTAT CCTTTAGATT ATATGAGTTA
       61 GATAAATTAT TAACTGATAA TAGCAAATTT CACGATTATT TTCAATATGT CATTTCATGT
      121 AACCGTTTTA ATTAAATTTC GCATTAAATT AACAGGAAAT CAGAGTAACC GCTTTCTTTA
      181 CTGTTAAATA GTAATTGTCA GTAGTATTGC GTAGTTATAT AATAATAGTA TATTCGTTTT
      241 ATTAATTTTG TATATGGGTA AATACTACTA ATCACACAAC ATCGGATGGA GGGACTTTAA
      301 ATGTCAGATT TCACAGTTGT ACAAAGTAAA GAAGAAATTT TAAACACAAT TGAACAAAAG
      361 CTAGGAGAGG GGTACAAGGC TTCAGAGCTT TCTGTATTAA GTAAATCTAA ACTTCACATT
      421 GATGAGTTAC ATGATTCAGA AGTGAACCTA ACATCAACAA GCGGTTCATT CAGTGATAAG
      481 ATGGCTAAGC TATTAACTGG TGAAGATGGT GAAGAAATTG TCTTATCTTA CTATCACATT
      541 TCAGATGAAG AAAAGACACG TTATAAAGAT GCAATCTTAG ATGGTAAATA TGTAGTTGTA
      601 GCCAAGAAAG ATACTTCTAC ACATGAAGAA GTGGAGGATT GCAATGCTGC TTACGAGCCA
      661 AATCCTAAGT CTGGCGTAAC ACATTACGCT GAAGAAACAC ATGGTCCTAA GTCGTAATAA
      721 GTTACGCATA TCTTAATTAT TAATTAAATT TAACTTTAAC ACCAACTCAT TTGTTAAACA
      781 TAACGAGTTG GTGTTTTATT TTTACTTTCA TATTACAATT CATCACCTAG TGTCTAACTC
      841 ACCGCGATTT ATTACAAACT GATCATCTAT GTTATAATAA ATGCAATAAT TTTGGAGGTG
      901 TACCCATGGA TTTTAAGACT GTTACATCTA TTGATGATCC TTTATTTGAA GCTGCATTGA
      961 AAATATATGA TGAAAGGTTC GATATTGGCT TATCAGAAGA CAAACAAATC TTCAAGCAAT
     1021 CATTAGAAAA TGTCCATACT AAAGATGACT ATTTATTCAT CGTAGGATTA GAAGACGGTC
     1081 AACCAGCAAG TCTCGCTACA GCACATTATG AAGCAACAAC AAACTCAGCA TTTTTGATTT
     1141 ATCTTATAGC CGTCAATCAG TCTAACCACA GTGACTTAAT TACGCAAACC CTGAATCAGC
     1201 TGGAACATGA AATCAATAAG CTATCAAATC AATTACATGC ACATGATGTT AATTTCATTA
     1261 TGCTCGAAGT TGAAAAGGAA CCTTCAGAAA TTGAAGAAAA AGATATTCAA ATCTTAGAAA
     1321 ATAGACGCGA GTTCCTATTT GAGCATGGTT TCGAAAAACA AACTGACATT GATTATTTAG
     1381 CACCTAGTAT ATATGGGTAC GCTGACGGTG TACCGATGGA TTTGTTCATT AAATCTAATA
     1441 TTGAACTGAC TAAAGATATC TATGGCCCAA GTATAAAATC CAACTATATC CTTAAGTATG
     1501 TATTTGCCAA TAAAATTTCA AGAAGCATTA TTTATTCTTT ATTAGAAGAG ATGGATCTGC
     1561 GTAAGCGATT GTGATAGGCA CTTGAAATCA CTAGTTAAAC AGGTTAAAAT GACATAGAGG
     1621 TAAGACTGAC GTTTCACTAA CCGAAGACAA ACGTCCGTAT ACATAAACTA ATATTCAATA
     1681 TGAAAGGACT TATTTCTATG TTAACCAAAG AATTTGCACA ACGTGTGGAG CTAAGTGAAA
     1741 AACAAGTCCG CAAGATCGTT CAGCATTTAG AAGAACGCGG TTACCAACTT AGTAAAACTG
     1801 AATATCGAGG CCGTGAAGCA ACTGATTTCC AAGAAGAAGA TATCGAACTT TTCCAAGATA
     1861 TTGCAGATAA AGTTAAACAA ACAAATAGCT ATGATTTAGC ATTTGACGAA TTAGAAAAAG
     1921 AGAAAGATTT CTTACAAGTA CTAGTAAAGG ATGAAGGTAG TAACCTTCCA ACAGACCAAA
     1981 ATGTTTCACA TTTAGTTGAA GACTTACGTA ATGAAATTCA AAAAATGCGT GACGAACGAC
     2041 AAATACTAGG TCAAATGATT AATCAAGTAC ACCAGCAACA ACGAGAATTG CATGAAATGC
     2101 AAAATCAAAT CACTTCACAG TTAAATGACA ACACTGAATC GTTGAAAGCA ATCCAAACAT
     2161 CTACAGATGA AATCAAGACA ACTCAAAGCG CGATTCAAGA AGCACAAATC GAGCAACAAA
     2221 CAGCAGCACA AACTAATATC GAATCTCAGC AAATCCCTGC TAACCAAGGT GCAACTACAA
     2281 CTACATCTTC AGAAAGTAAC TATACCGAAA GTTCAACTGA ACAACGCACT GAATCTACAG
     2341 ATAACTCTGC ACAACCAGCA GATGCTAAGA CTGAAAAAGA TGAAATTACT CAAGTTAGTA
     2401 ATCCAGCTAA TACATCTACA GATACAGATA AAGCAAGTGA CAAAGTAGAC TCTAGTAAAG
     2461 AAACTACAAC TGATAATGTA ACTGGTGACA AAGAGCATAC AACAGATGCT AAAGACGTTA
     2521 CAGAGCACGA AGAAAATTCA GAACAATCTA TTGAGTCTGA AGCAGAAACA ACAAACTTAG
     2581 AAGATAATAA AGAAACAACT CAAACATACA CTTCTCAAGC CACTAACAAC GAATCAAAGG
     2641 AAGAACGTAA AGGCTTCTTT GCTAGATTAT TCAATTTATA ATATTTATTG CTAGACAGTA
     2701 ACGACTCTAT TAAGGGTCGT TATTTTTTCC TTTCGCTACC AACACCTTTG TACATATTGT
     2761 GTAACTTACT CGCTACCTTA CCCACTGTTT CGGCATGCCT CTTAATTTAT ATTTTATATA
     2821 GTATAACTTC AACACTATTT CCAATACATT CCAACATTTG TAATTTATAC AATTCAATTA
     2881 TTGTCAGAAA ATAAAATCAT TTCAATTTTA TAAATTATTT TGAGTAATAG ACTTGAATAA
     2941 TATTTCATTA GCTACTATCC TTAGTATGCG TATCGGATTA T
//
LOCUS       Staphylococcus_haemolyticus      2887 bp    DNA     linear   BCT 26-MAR-2020
DEFINITION  Staphylococcus_haemolyticus
FEATURES             Location/Qualifiers
     CDS             301..708
                     /locus_tag="saoA"
                     /codon_start=1
                     /transl_table=11
                     /product="SaoA"
     CDS             851..1513
                     /locus_tag="saoB"
                     /codon_start=1
                     /transl_table=11
                     /product="SaoB"
     CDS             1631..2587
                     /locus_tag="saoC"
                     /codon_start=1
                     /transl_table=11
                     /product="SaoC"
ORIGIN
        1 AATGGCTGAA GCTACTCCTA GTATTGTGTT GTTACTCATA GTCATGTCGT TCAAGGCAAC
       61 ATGGTAGAAA CTTCTAAAGC CATATTCTTT AGATTATATG AGTTTATGTA AATTATTTAA
      121 CGATAATAGC AAATTTTCGG CATTTTTTCA ATAACTGCTT AGGTAATCTT TTAATAGTTT
      181 TATAAATGTA CAGAGACGTT TAATGCGAAT GAAGACTTAT AACTTAATAA TGTAAGGGTT
      241 TTACTTTATA ATAAGAAGGG TAAAAGATTA AATAAACAAA TTTTTAAAGG GGCGACAACT
      301 ATGGCAGATA TTACTGTAGT AAATGACACT GGCGAATTAT ACAACGTAAT CAATCAAAAG
      361 AAATCTGAAG GTTATTTAGA ATCAGAGCTA ACAATTATTA GTAAAAGTAA ATTACACCTA
      421 AATGACTTAC ACGACTCTGA AATCTCCCTT ATCTCAACAA GTGGAACATT TAGTGATAGA
      481 ATGACTAAAC TGTTAACAGG AGAAGATGGT GAACATGCAG TTTTATCACG CTACAACTTA
      541 GCGCCTGATG AATTAGAAAA ATATAAACAA CTTATTTTAG ACGATAAAAT GTTAGTTGTA
      601 GCGGTTCGTG ACAAATCATC ACATCAAGAA GTGCATGAAA ATAATTCAGC TTATGAAGAG
      661 ATTGATATTA CACATTTTGC TGAAGCATCT AAAGGTCCCA AAGCTTAGTT ATCACACTGA
      721 ATTCAAAATG AGATTACTGT ACTGTCTAAT TTAAGATAGT ACAGTTTTTT ATACCATTTA
      781 AAAGTTTATG AACAGTCTTT TACAGCAGGC GATTATGCTA TAATATTATT TAAATTGGGG
      841 AGGTGTTCTT ATGGAATTTA AAACCATTCA ATCTGTCAAA GATCCACATT ACAACGAAGC
      901 ACTTAAACTT TACGATACTA AGTTAAATTT ATCTTTAACT GAAGATAAAC GTATCATCAA
      961 ACGCTCATTA GAAAACAACA AAACCGAAAA CGATTATGTC TTTATCGTAG GCTTAGAAAA
     1021 CGATGTTGTT GTCAGTCTAG CAACTGCACA TTATGAAGCC ACAACCAATT CAGCATTTTT
     1081 AATTTATTTA TTCGCAAAAG ACCTACCCAA CCATGATGAG TTAATGACGC AAACATTACA
     1141 TCAAATTGAA CATGAACTAA ACTTATTATC AAACCTTGTT CATTCTAGAA GTATTAACTT
     1201 TTTAATGATG GAAGTCCCTA AAGAACCTGC AGATTTAACA CAAGATAACG GCCTCATTAT
     1261 TGAACACCGT AGACAGTTTT TATACGAACA TCAATTTGAA AGACAAACTG AAATTGATTA
     1321 CATTCATCCA ACTAATGATG GTCACACTAA AAAAGTGGAC TTATTTTTAA AGAAAAATAT
     1381 TAAACTGACA AAGGATATCT ACGGTACAAG TGTTAAATCA AATTATATTT TGAAGTATGT
     1441 ATTTGCCAAT GGTATCGCAC GTGAAATTAT TTATGCTTTA TTAGAAGAAA TGGATTTACG
     1501 TAAACCATTT TAAACAAACT TGAAATCACT AACAATAACG TTTAAACTAT GTATGAAGCA
     1561 AGACTGACGT TTCACTGCCC GTAGACAAAC GTCAGTATAC ATAAAGTATA TGCAGAAAGG
     1621 ACTTTAAAGT ATGTTAACTA AAGAATTTGC ACAACGCGTA GAACTAAGTG AGAAGCAAGT
     1681 ACGTAAAATT GTTCAACATT TAGAAGAACG TGGTTACCAA CTAAGCAAGA CTGAATATCG
     1741 TGGTCGTGAA GCAACTGATT TCAAAGAAGA AGATATCGAG CTTTTCAAAG ACATTGCCGA
     1801 CAAAGTAAAA CAAACAAATA GTTATGATCT AGCGTTTGAT GAATTAGAAA AAGAAAAAGA
     1861 CTTCCTGCAA GTCATTGTCA AAAACGATGA CAAAAACTTA CCTACTAATC AAAATGTCGC
     1921 TCAACTAGTA GAAGATTTAC GCCTAGAAAT CCAGAAAATG CGCGAAGAAC GTCACCTACT
     1981 TGGTCAAATG ATGAATCAAG TACATCAGCA ACAACAAGAA TTAAAAGAAC TTCAAAATCA
     2041 ACTTACATCT AAAATCGATT CAAATAGCGA ATCCTTAAAA GCCATCCAAA CATCACAAGA
     2101 GGCTATCCAA GAAGCGCAAG CCTCTCAAGC AAAAGCATTA GCTGAATCAA CAAATAAAGT
     2161 TGAAAAGAAT GCTGTTACTG AAGATAAAGC TGACAGTAAA GATTCGAAGG TTGCTGGAGT
     2221 GAATACATCA ACAGACGCTA AGACGGATAC TAAAGCAGAA AATGCAGGCG ATGGCACTGC
     2281 TACTAAAGTA GATAAAGAGG ATCAAATTTC TGCAACTGAA GCAATTGAAA AAGCCAGCGT
     2341 TGAGCAGTCT AAAAATGACA ATGCAGCTGA GACTTCAAAT AAAGAAGCTA CAGTAGATGC
     2401 AGAAGCGCAA CATGATGCTG AACAACAAGT AGCAGAAGCC CATGCAGAAG CTTCTAAACA
     2461 AGCTACTTCG AACGATTCAT TGGAAGCGAA AGCAGAAAAT GACAGCACAG CTTCACAGTC
     2521 AGAAATGTCA GAACCAAAAC CTCAAGAAGA GAAAAAAGGT TTCTTCGCAC GTTTATTCAA
     2581 CCTGTAAACT TGTGATTTGA ACACAAATTT AATACTCAAT TCATATATAG CTTTGATTTA
     2641 AAAACTGATT TTTATAAACC TATAGAACTG TAATTTACTT TCAAATTTAA TACTCAATTC
     2701 ATAAAACCTG AAACAAGCTG ATATACTCCA TTCAATATCT ACTTTGAAGA GAGCATATCA
     2761 AACTAATTTG TTTCAGGTTT TTTAATTATT CATTATGATT AATATTGAAT TTTGAATAAA
     2821 TTTTTATAGT ATGTTACTTT TAAATGGGAT GGCTTCTGTG TACTTCTAAA TAGATTCATC
     2881 TTAATAA
//
LOCUS       Staphylococcus_hominis      2650 bp    DNA     linear   BCT 26-MAR-2020
DEFINITION  Staphylococcus_hominis
FEATURES             Location/Qualifiers
     CDS             301..708
                     /locus_tag="saoA"
                     /codon_start=1
                     /transl_table=11
                     /product="SaoA"
     CDS             924..1583
                     /locus_tag="saoB"
                     /codon_start=1
                     /transl_table=11
                     /product="SaoB"
     CDS             1712..2350
                     /locus_tag="saoC"
                     /codon_start=1
                     /transl_table=11
                     /product="SaoC"
ORIGIN
        1 CTCATAGTCG CGTTGTTTAT GGCAACACGG TAGAAACTTC TAAAGCCATA TTCTTCAGAT
       61 TATATGAGCA ATATAAATTA TTTAATGATA ATAGCAAATT TTAAGCTTAT TTTCAATAAC
      121 TGATGGAGAG TTTATCCTTG TAATCACACT ACTTATAAAT GTAAGCGTTT AATATCATAT
      181 AAAAAAACTG TATTTGTAAA ACACATATGT TTAATTATAT AATTATATAG AAACGTTTTA
      241 TATCTATTCA TTAGGGTATA AATATTTAAA AGTAGCATGA AATGATGGAG GACGATGAAT
      301 ATGCCAGATA TTACAGTTAT AGATAATGAA AATCAAATTT ACAATGTGAT TGAAAAGAAA
      361 AAAGCAGAAG GATATTCAGA AAATGAGATA TTTGTTATCA GTAAATCTAA ATTACATTTA
      421 GATGATTTAC ATAATTCTCA AGTAACACTT ATAGCAACAA GTGGTTCATT CAGTGATCGC
      481 ATGTCACGCT TATTAACCGG TGAAGATGGT GAAGAAGCTG TATTGAATAA TTTCAAACTA
      541 TCTGATAACC AAGCAGAACA ATATAAAAAA GATATGCTTG ATGGCAAATT TTTAGTAATC
      601 GCTAGAAAAG ACGCTTCTTC ACATAATGAA GTTGAAAAAA ACAACGCAGC TTATGAAGAA
      661 GTTGATATCA CTCATTACGC TAATGAGTCT AAGGGTCCAA AATCTTAAAA ATAAGTTTAA
      721 CCATTCATTG TATTTATTCA TGTCGATTGT TAAATGAATA TAATTTCTTA CAAATTAACA
      781 GTCAAAAATT AATATATGCT TCTTTCAAAG TAAAGTGTGA ATCATTTATA ACTTTGAAAG
      841 AAGTTTTTTA ATATATTTTG TATTATGATG TGCTACTTTA CAAATGTGCT ATACTTAAAA
      901 AAATATGATG CGGGGAGATC GCTATGAAAT TTCACACTAT TCATTCTTTA GAAGACGCTT
      961 ATTATCAAAA AGCCGTCGAG TTTTATAATA AACAATTAGA TGTTGATTTT TTTGAAGACA
     1021 GCATTATCAC AAAACGGTCC TTACAGAATA ATAAAACAGA AAATGATTAT GTTTTTATTG
     1081 TTGGTATTGA GAAAGAAAAT ATAATCAGTT TGGCTACAGC GCACTACGAG GCAACAACAA
     1141 ATTCAGCCTT TTTAGTCCAC TTATTAGCTG TAGTTGATTC AAACTATGAT GAAATCATAT
     1201 CTCAAACTTT AAATGAAGTT GAAACTCACC TAAATATATT ATCTAATAAA GTACATGCTA
     1261 GAGATATTAA CTTTTTAATG TTTGAAGTCC CGAAACTTGA TAATAGTATA TTAGATAATC
     1321 AATTAATTAA ACGACGTCAT CACATCTTAT TAGAAAATGA CTTTGAACAA CAATATGACA
     1381 TTGACTATTT GCATCCTAAC TATACGTTTG AAGAAACACC TATACGTACT GACTTATTTA
     1441 TTAAATCTAA CATTGAACTT ACAAAAGACA TCTATCCTAC TAGTGTGAAA TCTAATTATA
     1501 TTCTCAAATA TGTATTTGCG AATGGAATTT CTAGAGATAT TATATACCCC CTTTTAGAAA
     1561 AGATGAATTT ACGTTTAGCT TGATAGAACA CTTGAAAAGC GCGATATAAA AGGTTAAACT
     1621 AATATGCGAG GTTAGACTGA CGTGTCACTA ACCGAAGACA AACGTCAGTG TAAATGAACA
     1681 ATATTCTATA GATACGAAAG GACTTCAAAT TATGTTAACT AAAGAATTCG CTCAACGTGT
     1741 CAAACTAAGT GAAAAACAAG TCCGCAAAAT CGTCCAACAT TTAGAAGAAC GAGGATATCA
     1801 ACTTAGTAAG ACTGAATATC GTGGTCGTGA GGCTACAGAC TTTAAAGAAG AAGATATTGA
     1861 ACTTTTCCAA GATATTGCAG AAAAGGTAAA ACAAACAAAT AGCTATGATT TAGCTTTCGA
     1921 AGAATTAGAA AAAGAAAAAG ATTTTTTACA AGTTATCGTT AAAGAAGACC AACAACAGTT
     1981 ACCAGCTGAT CAAGGCGTCA CACAATTGGT AGAAGACTTA CGTACGGAAA TACAAAAAAT
     2041 GCGTGAAGAA CGTCAAATGT TAGGTCAGAT GATTACTCAA GTTCATCAAC AGCAAAATGA
     2101 ACTTAAAGAA TTACAAAGTC AAATTACTGA AAAATTGAAA GCAAATAATG AGTCATTAGC
     2161 TGCCATCCAA ACATCACAAC AAGCCATTCA AACTGCTCAA AAAGAACAAT CTGATTATAC
     2221 TAAAAATAAT TTAGTTAAAG AAATTAATGA TAACAATCAA CAAGCGATTG ATAATTTAAA
     2281 AGAACATCAA ACTTATGTTT CATCTTCAAA TGAGAAAAAA GGATTCTTAG CTAGACTATT
     2341 TAATCTTTAA TGTAACAATT GTATATAGTG CTATTTACTA AAACAGGATT GAAATTAAAA
     2401 AGATTTCGAT CCTGTTTTTT GTTTTAATAC TCATTTAGTA TCTATTTATA ATTAATTTGT
     2461 AAAAATATTT AGTAATTTAT GTTATTTAAA GTATTGAATT ATTATATATT TAATACTATT
     2521 CTTATGAAAT GTGTCGGATT TAACTAATAA AAGGAGAATC ATTATATGGG AACATTATTT
     2581 TCAATTATTA ATATTGTCAT AATGTTGATT TTCATTATCG GCTTATTCAT TATGGCTAAA
     2641 AAACATGTAT
//
LOCUS       Staphylococcus_hyicus      2887 bp    DNA     linear   BCT 26-MAR-2020
DEFINITION  Staphylococcus_hyicus
FEATURES             Location/Qualifiers
     CDS             301..708
                     /locus_tag="saoA"
                     /codon_start=1
                     /transl_table=11
                     /product="SaoA"
     CDS             851..1513
                     /locus_tag="saoB"
                     /codon_start=1
                     /transl_table=11
                     /product="SaoB"
     CDS             1631..2587
                     /locus_tag="saoC"
                     /codon_start=1
                     /transl_table=11
                     /product="SaoC"
ORIGIN
        1 AATGGCTGAA GCTACTCCTA GTATTGTGTT GTTACTCATA GTCATGTCGT TCAAGGCAAC
       61 ATGGTAGAAA CTTCTAAAGC CATATTCTTT AGATTATATG AGTTTATGTA AATTATTTAA
      121 CGATAATAGC AAATTTTCGG CATTTTTTCA ATAACTGCTT AGGTAATCTT TTAATAGTTT
      181 TATAAATGTA CAGAGACGTT TAATGCGAAT GAAGACTTAT AACTTAATAA TGTAAGGGTT
      241 TTACTTTATA ATAAGAAGGG TAAAAGATTA AATAAACAAA TTTTTAACGG GGCGACAACT
      301 ATGGCAGATA TTACTGTAGT AAATGACACT GGCGAATTAT ACAACGTAAT CAATCAAAAG
      361 AAATCTGAAG GTTATTTAGA ATCAGAGCTA ACAATTATTA GTAAAAGTAA ATTACACCTA
      421 AATGACTTAC ACGACTCTGA AATCTCCCTT ATCTCAACAA GTGGAACATT TAGTGATAGA
      481 ATGACTAAAC TGTTAACAGG AGAAGATGGT GAACATGCAG TTTTATCACG CTACAACTTA
      541 GCGCCTGATG AATTAGAAAA ATATAAACAG CTTATTTTAG ACGATAAAAT GTTAGTTGTA
      601 GCAGTTCGTG ACAAATCATC ACATCAAGAA GTGCAAGAAA ATAATTCAGC TTATGAAGAG
      661 ATTGATATTA CACATTTTGC TGAAGCATCT AAAGGTCCCA AAGCTTAGTT ATCACACTAA
      721 ATTCAAAATG AGATTACTGT ACTGTCTAAT TTAAGATAGT ACGGTTTTTT ATACCATTTA
      781 AAAGTTTATG AACAGTCTTT TACAGCAGGC GATTATGCTA TAATATTATT TAAATTGGGG
      841 AGGTGTTCTT ATGGAATTTA AAACCATTCA ATCTGTCAAA GATCCACATT ACAACGAAGC
      901 ACTTAAACTT TACGATACTA AGTTAAATTT ATCTTTAACT GAAGATAAAC GTATCATCAA
      961 ACGCTCATTA GAAAACAACA AAACTGAAAA CGATTATGTC TTTATAGTAG GCTTAGAAAA
     1021 CGATGTTGTT GTCAGTCTAG CAACTGCACA TTATGAAGCC ACAACCAATT CAGCATTTTT
     1081 AATTTATTTA TTCGCAAAAG ACCTACCCAA CCATGATGAG TTAATGACAC AAACATTACA
     1141 TCAAATTGAA CATGAACTAA ACTTATTATC AAACCTTGTT CATTCTAGAA GTATTAACTT
     1201 TTTAATGATG GAAGTCCCTA AAGAACCTGC AGATTTAACA CAAAATAATG GGCTCATTAT
     1261 TGAACACCGT AGACAGTTTT TATACGAACA TCAATTTGAA AGACAAACTG AAATTGATTA
     1321 CATTCATCCA ACTAATGATG GTCACACTAA AAAAGTCGAC CTATTTTTAA AGAAGAATAT
     1381 TAAACTGACA AAGGATATCT ACGGTACAAG TGTTAAATCT AATTATATTT TGAAGTATGT
     1441 ATTTGCCAAT GGTATCGCAC GTGAAATTAT TTATGCTTTA TTAGAAGAAA TGGATTTACG
     1501 TAAACCATTT TAAACAAACT TGAAATCACT AACAATAACG TTTAAACTAT GTATGAAGCA
     1561 AGACTGACGT TTCACTGCCC GTAGACAAAC GTCAGTATAC ATAAAGTATA TGCAGAAAGG
     1621 ACTTTAAAGT ATGTTAACTA AAGAATTTGC ACAACGCGTA GAACTAAGTG AGAAGCAAGT
     1681 CCGTAAAATT GTTCAACATT TAGAAGAACG TGGTTACCAA CTAAGCAAGA CTGAATATCG
     1741 TGGTCGTGAA GCAACTGATT TCAAAGAAGA AGATATCGAG CTTTTCAAAG ACATTGCCGA
     1801 CAAAGTAAAA CAAACAAATA GTTATGATCT AGCGTTTGAT GAATTAGAAA AAGAAAAAGA
     1861 CTTCCTGCAA GTCATTGTCA AAAACGATGA CAAAAACTTA CCTACTAATC AAAATGTCGC
     1921 TCAACTAGTA GAAGATTTAC GTCTAGAAAT CCAGAAAATG CGCGAAGAAC GTCACCTACT
     1981 TGGTCAAATG ATGAATCAAG TACATCAGCA ACAACAAGAA TTAAAAGAAC TTCAAAATCA
     2041 ACTTACAACT AAAATCGATT CAAATAGTGA ATCCTTAAAA GCCATCCAAA CATCACAAGA
     2101 GGCTATCCAA GAAGCACAAG CATCTCAAGC TAAAGCATTA GCTGAATCAA CAAATAAAGT
     2161 TGAAAATAAT GCTGTTACTG AAGATAAAGC TGACAGTAAA GATTCGAAGG TTGCTGGAGT
     2221 GAATACATCA ACAGACGCTA AGACGGATAC TAAAGCAGAA AATGCAGGCG ATGGCACTGC
     2281 TACTAAAGTA GATAAAGAGG ATCAAATTTC TGCAACTGAA GCAATTGAAA AAGCCAGCGT
     2341 TGAGCAGTCT AAAAATGACA AAGCAGCTGA GACTTCAAAT AAAGAAGCTA CAGTAGATGC
     2401 AGAAGCGCAA CATGATGCTG AACAACAAGT AGCAGAAGCC CATGTAGATG CTTCTAAACA
     2461 AGCTACTTCG AACGATTCAT TGGAAGCGAA AGCAGAAAAT GACAGCACAG CTTCACAGTC
     2521 TGAAATGTCA GAACCTAAAC CTCAAGAAGA GAAAAAAGGT TTCTTCGCAC GTTTATTCAA
     2581 CCTGTAAACT TGTGATTTGA ACACAAGTTT AATACTCAGT AATATATATC TATGATTTAA
     2641 AAACTGATCT TTTATAAACC TATAGAACTG TAATTTACTT TCAAATTTAA TACTCAATTC
     2701 ATAAAACCTG AAACAAGCTG ATATACTCCT TTCAATATCT ACTTTGAAGA GAGCATATCA
     2761 AACTAATTTG TTTCAGGTTT TTTAATTATT CATTATGATT AATATTGAAT TTTGAATAAA
     2821 TTTTTGTAGT ATGTTACTTT TAAATGGGAT GGCTTCTGTG TACTTCTAAA TAGATTCATC
     2881 TTAATAA
//
LOCUS       Staphylococcus_intermedius      2609 bp    DNA     linear   BCT 26-MAR-2020
DEFINITION  Staphylococcus_intermedius
FEATURES             Location/Qualifiers
     CDS             301..723
                     /locus_tag="saoA"
                     /codon_start=1
                     /transl_table=11
                     /product="SaoA"
     CDS             922..1596
                     /locus_tag="saoB"
                     /codon_start=1
                     /transl_table=11
                     /product="SaoB"
     CDS             1710..2309
                     /locus_tag="saoC"
                     /codon_start=1
                     /transl_table=11
                     /product="SaoC"
ORIGIN
        1 TTGATACAGC GCGTTACATA TTACATAGAT GTCCCATTAC TCATAGTCAT GTCGTTTAAG
       61 GCAACATGGT AGAAACTTCT AAAGCCGTAT TCTTCAGATT ATATGAGCGT GATAAATTAT
      121 TACATGATGA TAGCAAATTT AAGGTGGTTG CGCAATACTA TCGTCCTAAA TCAAATGTTT
      181 TCAGAACTTT ATGTAAATTC TTGCTTATTC ACATTGTAAA GGCCATAATA ATAATGTAAC
      241 CGTTTAACAC TTGAATAATA CGGGTAGATA CACATAAAAC ATGAGCGGGA GGTTCCTAGT
      301 ATGACACTTT ATAAAATCTC AAAATGTGAA ATTAAACGCA GTGAAGATGA AGCAGTTCAA
      361 TTTGTAGATC AATTATTAAA AGAAGGTATT GAAGAAAACC AAATCGTCGT ATTAAGCAAA
      421 GACAAACTGA ACACGGATCG CTTTCATGAT TCTCAAATTC AACATAAAAC AACGACTGGC
      481 ACGATTAGTG AGAAATTCAT GCGCTTTTTC ATTGGTGAAG ACGGCGAAGA AGCTGCATTA
      541 GCAAAATTTG ATTTCACTGA AAAACAAAAA GAAGATCTGA AGCAAGACCT TTTAAATAAC
      601 AAAATCGTGG TGATGGTTCA AGACCTAAAA TACAAACAAG ATGAATATGA AAACAACAAT
      661 GTCGCGGACC AACGACAACA AGATAAACAT GCACCATCTG AACATCACGG TGAGATTGAG
      721 TAATCATCTC ACGTATTTCT TATAGTCATG ATGACTTCAT CCAAGATTTC ATTTAACTTT
      781 CATACACGCT GCTGTATTGA AAGGATCAAG TCTTGGGTGA ATTTTTTATT TCTGTAGTTT
      841 GACCTTCCAA TCTACCCGTT AATTGTGCTA TTTCTTTCTC TATATATGCT ATACTAAAGC
      901 CATTAAGAGA GGTGAAGTGA CATGCATTTT GTACATATTC AATCAACTCA AGATCAATGG
      961 TATGTCCCAG CATTAGAATT TTATATGGAT AAACTAGACC CCCTCGTAAC AGAAGACGAA
     1021 TCCGTATTTG AACAATCCTT AAAAACTGAA AAAACACAAC ATGATTTCGT ATTTCTCGTA
     1081 GGTATAGAAA ACGATGAAGT TGTCAGTTTT GCGACAGCGC ATTACGAAGC CACAACCAAT
     1141 GTAGGCTTTT TAGTCTATCT CTTGAGTCAG CCCGGTGATA ATTGTGAACA GTATCTTAAA
     1201 ACCACCCTTG AGCAAATCGA AAAAGATGTG AATCAGCTTT CTAATCAACT CCACGGTCGA
     1261 GATGTGAATT TCTTCATGTT CGAGTCGACA TTTGAATCGC ACGATGTGGA CACGGAAACG
     1321 GCTGATAAAA TTGCATTCCG TCGTCGCTTT TTAATGCAAC ACGGTTATGA AAAACAAAAT
     1381 GAGATTACCT ATTTACAACC CTCATTGAAT CGCAAGGGCA AACCCGTACC GATGGAGTTG
     1441 TATATTAAAG CGAATATTCC TCTAACGAAA GATATTTACG GCACGAGCAT TAAATCTGCC
     1501 TATATTATTA AATACGTTTT TGCGAACCGG ATCCCAAGAC ATGTGATTTA TCCGTTACTC
     1561 GTTAAAATGG ATTTACGCAA AGAACCTTAT GCCTAAGCCC TTGAAATCAA CCGTTAAAGC
     1621 CGTTACAATG ATATAGAGGT AAGACTGAAG GGTCACTGAA CGCACACTAC CGACAGTCTA
     1681 AAAACATGAG AGAAAGGACC TAATGGCATA TGCTAACAAA AGAATTTGCT CAACGCTCTG
     1741 AGCTGAGTGA AAAACAAGTC CGTAAAATTG TACAACATCT TGAAGAACGC GGTTATCATT
     1801 TAAACAAGAC TGAATATCGT GGGCGTGAAG CGACAGACTT TCAAGAAGAA GATATCGAAC
     1861 TCTTCCAAGA AATTGCTGAA CGTGTTGCAC AAACGAACAG TTACGAACTT GCTTTCGAAG
     1921 CGCTCGAAAA AGAAAAAGAC TTTTTACAAG TCATCGTTAA AGACAATGAT CAACAATTAC
     1981 CTGCTGACCA ACAAGTCCCA CAATTAATTC AAGAATTACG TCATGAAATT AATCAAATGC
     2041 GTGAAGAACG TCAAATGTTA GGTCAAATGG TCTCACAAGT GCATCAACAA CAAGAAGAAT
     2101 TAAAAGCATT ACAACAGAAG TTACATACAG AATTGGAAAC GAACAACAAG TCTCTTGAAG
     2161 CGTTGACTAC TGCACAGCAA CAACAAACTG AGCAATTGTC AAAAACACAA GAAACGATTG
     2221 AAACACAAAC GAAAGAACAT CAAGAGCTTG CGGAAACAAT CCAACGCAAT GAGAAAAAAG
     2281 GGTTTTTCCA ACGTCTATTT GGTGGTTAAA TAAAATCTAT GATAGGCTAA GTCATGTAAA
     2341 AGATGTCACG TTTCAATTTG ACATCCGTTC AAGTTGTATC ATGAATCATT ATTAAAAAAT
     2401 CATAAGCTAG GGGTGCTCGA GGTGAGCTGA GAAAGATGAT ATCTTAACTC TTTGAACCTG
     2461 ACGTGGTTAG AACCAACGAA GGGAAGCGCA ATATGACGAC GAAATAGTCT CAAGGTTAAT
     2521 GGTGTATCAT CACATTATTT CAATCATATA TGCATTCCTC TTGCATCCTT TTATGCAGGA
     2581 GGTCTTTTTT TATGAAACAA ACACTGATT
//
LOCUS       Staphylococcus_kloosii      3006 bp    DNA     linear   BCT 26-MAR-2020
DEFINITION  Staphylococcus_kloosii
FEATURES             Location/Qualifiers
     CDS             301..735
                     /locus_tag="saoA"
                     /codon_start=1
                     /transl_table=11
                     /product="SaoA"
     CDS             884..1567
                     /locus_tag="saoB"
                     /codon_start=1
                     /transl_table=11
                     /product="SaoB"
     CDS             1693..2706
                     /locus_tag="saoC"
                     /codon_start=1
                     /transl_table=11
                     /product="SaoC"
ORIGIN
        1 CATAGTCATG TCGTTTGCGG CAACACGGTA GAAACTTCTA AAGCCATATT CTTTAGATTA
       61 TATGAGCTAG TTAAATTATT ATACGATAAT ACCAAATTTT CATATTCCTT TCAATATACA
      121 CTTTATACAA AATGTATGCT AATTGACTAT TTAACCTGCA CTTGTAAGCG GTTAATTATA
      181 GAGTATAATA ACATTTGTAA GTTATAGATA TTCGTTTTAT AATTTAATTA AATCGTTTCA
      241 CATCAAGAGT AACTGGGTAG AGAATGAGTA ATCGAAAGAA GTTAATTGGA GGGTACAACC
      301 ATGGCTGAAT TTAAAGTTGT AAATGGTACA GATGAATTAT ATGAAGCAAT TAAACAAAAA
      361 AGAGCTGAAG GGTATCATGA TTACGAATTG TCTGTAATTA GTAAGAAAAA ATTACATTTA
      421 GATGATTTAC ATGACTCTGA AATCAATTTA ACAGCAACAA CAGGTGGCAT AAGTGATATG
      481 GCAGCTAAAT TACTTACCGG TGAAGATACT GAAGCAGCTG TGCTTGCACA TTACAGCATG
      541 CCTGAAGACC AAGAGGAACA TTATAAAAAT GAACTCCACG ACGGCAAATA TATTTTAGCT
      601 ATATCTAAAG ACGAATCGTC ACATGATGAA GTACAAAACT ATAACGCTGC TTATGCCACT
      661 GAAGGCGAAA ATGATAACCA AAGTAACGTT GTTGGTAATC ATTATTCTGA GCAATCAGAA
      721 GGGCCAAAAT CTTAATGCTA AATAGTTTTT ATAGAGTATT AGTTTAACGA CTAATACTCT
      781 TTTTTTATTC ATTTATATAA CTTTCTACCA CAGTTGATAA TTACGCCAAA TTCATCTGTA
      841 TGCTACAATA AGCACAAATA ATCTACAGTA CGGAGGTTTG AAGATGGAAT TTAAAATAGT
      901 TAAAACCGTG CAAGATCCTT TATTCGAAGA AGCTTTAAAT TTATATGACG GTAAGCTAGA
      961 CGTCTCTCTT AAAGAGGGAG AAAAGATTTT CCGTCAGTCA TTAGAAAATA AATATACTAA
     1021 ACATGATTAC ATTTTCCTTG TGGGTATTGA TAACGACTCA ATCGTCAGTA TTGCTACTGC
     1081 ACACTATGAA GCAACTACAA ACTCAGCTTT TTTAATTTAC TTGTTAGCCG AAAATAATGG
     1141 CAATCGCGAT ATAACAATTA GACTGACACT CGAAGAGATG GAAAAGGAAC TAAATAAATT
     1201 ATCTAACCAA TTGCACGCTC ATGATATTAA TTTCATCATG CTCGAAGTAG ATCAAGAAAT
     1261 AGACGAAGAT GAGTTAGAAG ACAATGAAAA AACAATAGTG CTAAATAAAA GACGTCGTTT
     1321 ATTAATGGAG TATGGATTTG AGCAACAAAA CGATATTGAC TATATAGCAC CTAGACAACC
     1381 TATTAAAAAC AATTTTGAAG AGCAGCCGAT GGACTTGTTT ATTAAATCAA ATATTGAGTT
     1441 AACAAAAGAC ATCTATGGTA CAAGTATCAA ATCAAATTAT ATATTAAAGT ATGTATTTGC
     1501 TAACAAAATT TCACGTCATA TCATTTATCC TATGTTAGAA CAAATGGACC TACGTAAGCA
     1561 GTCTTAAAGT ATAGCAACAC TTGAAATCAT TATTAAAACG GGGTAAAATG GCATAGAAGT
     1621 TAGACTGACG TTTCACTGAC CGAAGACAAA CGTCCCTATA CATAAATTTA TTTTTAGAAA
     1681 GGATTTATTT CTATGTTAAC GAAAGAATTC GCCCAACGTG TAGAACTTAG TGAAAAACAA
     1741 GTGCGTAAAA TAGTTCAGCA TTTAGAAGAA CGTGGATACC AACTCAGCAA GACAGAATAT
     1801 CGAGGTAGAG AAGCTACAGA CTTTAAAGAA GAAGATATTG AGTTATTCCA AGACATCGCT
     1861 GAGAAAGTTA GACAAACAAA TAGTTATGAT TTAGCTTTCG ATGAACTAGA ACAAGAAAAA
     1921 GATTTCCTAC AAGTACTAGT CAAAGATGAC AGTAGTAACT TACCTACTAA CCAAAATGTT
     1981 AGCCAAGTTG TAGAAGAATT ACGTAGTGAG ATTCAACAAA TTCGCGAAGA ACGTCATATG
     2041 TTAGGCCAAA TGATTAGCCA AGTACATAAT CAACAAAACG AATTACGCGA GCTACAAAAT
     2101 CAAATTACTG CTAAACTCGA TACAAATACT GAAGCTTTAA AAACGATCCA ATCTTCTACT
     2161 GATGAAATAA TAACGACACA AGCAGAAATT CACAAAACAC AATCTGAACA AGCTGCCCTA
     2221 ATTCAATCAA GTGTCGCTAA TGATACAGAA AGTTCTAAAC CACAATCTAG TCAAAGTTCC
     2281 GAACAAGCTC AAGCCACTGA AGACAGTACA ACGGCAAGTA ATGTTAAACA AAAAGAAGCT
     2341 CAAGAAAGCA ACGCTTCTGT TGAGACTAAT AAACAGAGCG AAACAAAAGC TACTGAAGAA
     2401 GAATTCACAC AAGTTGATTC ACAATCAACA GAAGCTAAGA CTTCAACTGA TGAAGACGCT
     2461 ACTAAGTCAG ATGCACAAAA AGATGCAACT GACAGCAGTA AAACAAGCGA GCAAGAAATT
     2521 ACACAAACTG CTTCAACTGA TGCTACTTCC CAAACAAATG AAAGTAACGA AAATGACCAT
     2581 TCAGAATCAT CTTCTGATGC AACACATGAC AACGAATATT CAACAGCAGC ACAATCTTCA
     2641 CCACTAACTA AAGAAACACC TTCTTCAGAG AAAAAAGGTT TCTTCGCGCG TTTATTTAAC
     2701 TTATAAGTTT ACACTTAACA GCTACAACAT GATTAATTGT TGTGGCTGTT TTAATTTTGT
     2761 TCTATAACAA TTCCGACAGA TTATTTACAT ATCCTCCCCA CCCCATTTAC GTACTCCAGC
     2821 TTTTTAAATA TCAAACAATT ATAATTGTCA GAATATATAA TCTTTTAATA TTATATATAT
     2881 TTATTAAGCA ACCCTCTTGA ATATATTTAT AAATGCTACT ATCCTTATTA AGTAACTCGG
     2941 CTTATTAAAA ATTATTATAG GAAAGTGTAG GTCCTGACAA TGTTACTTAC TGTTTTAAAC
     3001 ATTATT
//
LOCUS       Staphylococcus_lugdunensis      2953 bp    DNA     linear   BCT 26-MAR-2020
DEFINITION  Staphylococcus_lugdunensis
FEATURES             Location/Qualifiers
     CDS             301..708
                     /locus_tag="saoA"
                     /codon_start=1
                     /transl_table=11
                     /product="SaoA"
     CDS             854..1525
                     /locus_tag="saoB"
                     /codon_start=1
                     /transl_table=11
                     /product="SaoB"
     CDS             1643..2653
                     /locus_tag="saoC"
                     /codon_start=1
                     /transl_table=11
                     /product="SaoC"
ORIGIN
        1 ATAGTCATGT CGTTTGTGGC AACATGGTAG AAACTTCTAA AGCCATATTC TTCAGATTAT
       61 ATGAGTGATA TAAATTATTT AATGATAATA GCAAACTTTG ACACATTTTT CAATATAAGA
      121 CATGTTCTTC AGCAGCATTA TATCAACTTC TTTTAATGTA AGCGCTTCAA AAATTTGCGG
      181 CTATTATTTG TCATAAGATT TGCAATAGTT ATATAATTGA TTTGGTAACG TTTTTATTAA
      241 AAGACTTAAG GGTATATTTT TATTAAAAGT ACAGAACGAA AATATTGGAG GGCGAAATTT
      301 ATGACGAACT TTACTATAGT TAATAACGAT TATGAATTGT ACAAAGTTTT GGAAGACAAA
      361 AAAGCAGAAG GCTATTTAGA AAATGAATTA ATGGTCATCA GTAAAAGTAA ATTACACCTC
      421 GACGATTTGC ACAACTCACA AATTACATTG ATTGCTACAA GTGGTTCATT TAGTGACCAA
      481 ATGTCTAAAT TATTAACTGG TGAAGATGGC GAACATGCTG TATTATCACG TTTCCATCTT
      541 AATGATGAAG AATTAGAAAA GTATAAAAGT GAAATCTTAA ATAATAAAAT GCTTGTTGTT
      601 GCTGAACGCG ATGACTCATC TCATAAAGAA GTAGATGAAC ATAATTCAGC TTATGAAAAT
      661 ATTGATATCA CTCACTATGC TAATGAATCA AAAGGTCCAA AATCATAAGT GTCCTGTGCG
      721 TAGTCCTTAT GTATGAATAC TCAAATAAAG CGGGAGTAAG ATTCAGACTT TAGAGGCGTT
      781 CTGTCTTACC CCGCTATTTT AATACCATCA TTTTGATATG CTATAATGAG AAAAATGATT
      841 ATGGGGTGAA CTTATGAACT TTAAATTGAT TGATAGTGTC AAAGATCCTT ATTATCAACA
      901 AGCATTAACG TTATATGACA GTAAATTAGG TATAAAGCTG CAAGAAGATG CTCACATCTT
      961 TAAGCGTTCA TTGGAAAATA ACAAAACTGA AAATGACTAT TCTTTTATAG TTGGTCTAAA
     1021 TGAGCATCAA CAGGTTGTTA GTATGGCTAC AGCACACTAC GAAGCAACGA CAAATTCTGC
     1081 CTTTCTGATT TATTTATTAG CTCAAGATGG CCCTGAACAC GACAACATTC TTGATGAAAC
     1141 CCTCACACAT ATTGAAGCTC AAATTAACTC ACTTTCTAAT AAAGTGCATA ATAGAAACGT
     1201 TAACTTTATT ATGCTAGAAG TTCCTCAAAC AACACCAAAA GAATTCGATG CCCATAAGGA
     1261 TATTTTACAT AGTAGACGCC AATTTTTATA CGAGCATCAG TTTGAAAAAC AGACAGACAT
     1321 TCGCTACTTA CATCCGAATA ATACTCCAGG TAACTCTGCT AGTGACGTTG ACTTATTCAT
     1381 CAAACCTTAC ATTAAATTAA GTAAAGATGT ATTCCCAGCA AGTGTAAAAT CAAATTACAT
     1441 ATTAAAATAT GTGTTTGCAA ACGGTATTTC AAGAGATATC ATTTATCCTT TGCTCGTTAA
     1501 AATGAATTTA CGCCGTCCTT TCTAACAATA CTTGAAAACG ATACGCTTTA GGGTTAAACT
     1561 ATCATATGAG GTTAGACTGA CGTTTGAGTG ACCGTAGACA AACGTCTCTA TACATAAAAC
     1621 TAATAAAGAA AGGATTTAAC ATATGTTAAC AAAAGAATTC GCCCAACGCG TTGAACTTAG
     1681 TGAAAAACAA GTGCGCAAAA TCGTTCAACA TTTAGAAGAA CGTGGTTATC AATTAAGTAA
     1741 AACTGAGTAC CGAGGTCGTG AAGCCACAGA TTTTAAAGAA GACGACATTG AATTATTCCG
     1801 TGACATTGCA GACAAAGTGA AGCAAACAAA TAGTTATGAC CTTGCATTCG AGGAACTCGA
     1861 ACAGGAAAAA GATTTCTTGC AAGTACTTGT TAAAGAAGAC AATAGCAAGT TGCCGACTAA
     1921 TCAAAATATT CCACAACTTG TAGAAGAGTT GCGCACAGAA ATTCAAAAGA TGCGTGAAGA
     1981 CCGCCAAATG CTTAGCCAAA TGATGACTCA AGTCCATCAG CAACAGCAAG AATTAAAAGC
     2041 CCTACAAACA CAGCTAACAA CTAAAATTGA TGATAATACA GCATCAATTA AAGCGATTCA
     2101 AACATCACAA GAAGATTTAG CAAATGCACA AAAAGCTCAA ACAGCATATA CAAGAAACGA
     2161 ATTAGTTAAC GACATTATTA AAGCTCAACC GTTAGCACCA AATAGTAATC AAGAAGATGC
     2221 AGCAACTAAA GCATCATCAC TAAATGAACC TGACCTTGAA TCTACAAAGG ATAACCAAAC
     2281 TGCGAAACAG AATAATACAA AAACAGTTAC AGCTGACAAT CAAAGTAAGG AACAAAGTCA
     2341 TATTGAGACA CCTTCAACTG ATAGTGACAA TCAATCAACA AAAGCTGAAG AGCAAGGAAC
     2401 AACTAGCAAT GTATCAATTA AGGCCGATGA CTCAATAACT AAACATTCAG ATTCAGAATC
     2461 AGAGTCAACA TCTGAAGACA AATCAAAACA ATTAGATGAA GATATTGCTA ATTCATCTGA
     2521 AACATCAACG CAGTCAACTT CTGAACAACA AAGTCAAACA GCAAATTCCG CTTCTTCTCA
     2581 ATCATCTTCA GTAAAACAAC CGGCACCGAA AGAAGAGAAA AAGGGCTTCT TCGCACGCTT
     2641 ATTCAATTTA TAAATTTTTA TGTAATAAAT AGAAAAACAT GAGACATAAC ACTCAATTAA
     2701 GAGGGAGCGG GACAGAATTC ATAATGAATT CGTAGTCCCG CCCCGGCAAG GTTGACTAGG
     2761 ATTGAAAAAA GCTTAGTATC CAGCGTATTT TCAATCCAGT CAACTACTGC CAATATAGAA
     2821 CTCAGAGCCT AAAATATAAT TATGTCCCAG ACTCCATTTT GTTTAGTCGT CATTATTTCA
     2881 TTTCTTAAGT CAATTTCACC TTAACTAAAT CATGTTTCAT TATATTTCAT TTTGAAATAA
     2941 CTTCTTGTTG ATA
//
LOCUS       Staphylococcus_lutrae      2655 bp    DNA     linear   BCT 26-MAR-2020
DEFINITION  Staphylococcus_lutrae
FEATURES             Location/Qualifiers
     CDS             301..723
                     /locus_tag="saoA"
                     /codon_start=1
                     /transl_table=11
                     /product="SaoA"
     CDS             969..1643
                     /locus_tag="saoB"
                     /codon_start=1
                     /transl_table=11
                     /product="SaoB"
     CDS             1756..2355
                     /locus_tag="saoC"
                     /codon_start=1
                     /transl_table=11
                     /product="SaoC"
ORIGIN
        1 TGCAGCATGT TACATATTAC ATAGATGTCC CATTACTCAT AGTCATGTCG TTTAAGGCAA
       61 CATGGTAGAA ACTTCTAAAG CCATATTCTT CAGATTATAT GAGCGTGATA AATTATTTAA
      121 TGATAATAGC AAATTTACTG TCCTTTCGCA ATACTATCAT ATGAAATCTG TTGTTTTCAG
      181 AAATTTATGG TAATTTGTTG CATGAACAAT CCATACACGT CATAATGATA ATGTAATCGT
      241 TTAACTAACC ATTAATACGG GTATGTGTCA CATAACAAAT AGATTGGAGG CTCACAGATT
      301 ATGGCATTAT ATCAAATCGA AAAATACGAA GTGAAGCGCA CTGAAGAAGA AGCCATTCAA
      361 TACGTTGATC AATTGTTAAA TGAAGGTATT CCTGAAAATG AGATTTTAAT TTTGAGTAAA
      421 GACAAACTCA AAACCGATCG CTTTAACCAT TCACAAATTC AAAGTAAATC TACAACTGGA
      481 ACGGTCAGTG ATAAGTTTTT GCGCTTTTTC ATCGGTGAAG ATGCCGAAGA AGCTGCCTTA
      541 GCGAAATACG AGTTCTCTGA AGAAGAAAAA GAAGACCTCA AACAAGACAT TACTAATAAT
      601 AAAATTGTTG TAATGGTTCA AAAAGTTAAG TATGACAATA AAGAACTCAC TAAATATAAC
      661 AGTGCCGATC AGCAAAAGCA CGACAAGCAT GCACCATCTG AGCATATAGG TGATATTGAA
      721 TAAAGTATCG TATATCTCAC ATGCATGCCC TACACGCATG ATAGTCCTCT CAAACTCTCG
      781 TAACCGAACA CGTTTGCCTA AGGTTTGACC CATTTTGAAC TCGTTTGCTT TAGACTTCTC
      841 ACCCGACTTG TCGAATCTTA GGCAAAGTTT GATATGAAAA ATAAGCGTTA TGCTCCCTCT
      901 ATCTTAATTC CCACCTATTA ACCTCTGATA ATATGCTATA CTATAGCCAT TAAGAGAGGT
      961 GAAAAGACAT GCATTTTGCA CATATCCAAT CCATCCAAGA CCCGTGGTAT CTCCCAGCAC
     1021 TAGCGTTTTA CATGGATAAA CTAGACCCCC TCGTCACAGA AGATGAGTCT GTATTTGAAC
     1081 AATCATTAAA AACCGAAAAG ACACAATATG ACTTTGTTTT TATCGTAGGT ATAGAAAATG
     1141 ATGAAATTGT CACTTTTGCA ACCGCTCATT ATGAAGCAAC AACCAATGTC GGCTTCATTG
     1201 TATACTTACT TGCACAGCCA GACGAACAAT GTGAAAGCCG TCTAAAAAGC ATGCTTGAGC
     1261 AAATAGAAAA AGAAATCAAC AAAATTTCCA ATCAACGCCA TGGTCGTGAT GTTAACTTCT
     1321 TCATGTTCGA ATCAACTTTG GAATCACCAG ATGTTGATAC AGAAACAGCA CATAAAATCG
     1381 CATTTCGTCG CCGTTTCCTA GTTCAAAATG GTTATGAAAG GCAAAACGAC ATCACGTATC
     1441 TACAACCCTC GTTAGATCGT AACGGAAAGC CGGTACCTTT AGATCTGTAT ATTAAAGCAA
     1501 ATATCCCGCT CACAAAAGAC ATTTACGGAA CGAGTATTAA ATCCGCATAC ATTCTAAAAT
     1561 ATGTATTTGC GAATCGAATC CCGCGGCGAA TTATTTATCC TTTACTCGTT AAAATGAATT
     1621 TGCGAAAGGA ACCTCATGTC TAAGCCCTTG AATTCAGTAC TTAAAGTCGT TACAATAGTA
     1681 GAGAGGTAAG ACTGAAGGGG CACTGAGCGC ACACTGGCGA CAGTCTAAAA ATGAGAGAAA
     1741 GGACCTAAAC GACATATGCT AACAAAAGAA TTTGCTCAAA AATCTGAGCT GAGTGAAAAA
     1801 CAAGTCCGTA AAATTGTGCA ACACCTTGAA GAGCGCGGCT ATCATTTAAA TAAAACGGAA
     1861 TACCGTGGAC GCGAAGCAAC TGATTTCAAA GAAGAGGACA TTGAGCTCTT CCAAGAAATT
     1921 GCTGAACGTG TTGCACAAAC CAATAGTTAT GATCTTGCTT TTGAAGCGCT TGAAAAAGAA
     1981 AAAGACTTTT TACAAGTCAT TGTCAAAACG CATGACCAAC AACTCCCTAC TGATCAACAA
     2041 GTTCCGCAAT TGATTACGGA ATTACGTAAC GAAATCAGTC ATATGCGTGA AGAGCGTCAA
     2101 ATGTTAGGTC AAATGGTCTC ACAAGTGAAT CAACAGCAAG AAGCGCTTAA AGCGTTACAA
     2161 CAGCAGTTAC ATACACAACT AGAGACAAAT CGTCAATCTA TGGAGGCACT GACAACGGCA
     2221 CAGCAACAAC AAACCGAACA GCTTCATAAA ACACAAGAAA GTATTGAAAC GCAAACAAAA
     2281 GAACATCAAG ATCTTGCTGA AACGATTCAA CGTAATGAGA AAAAAGGCTT TTTCCAACGC
     2341 CTGTTTGGGG GCTAATTTCA TAATCCATGA CATATCGGTT AAGCGATTGA TTGCCTGCAC
     2401 GACATGTACG GACACTGAGG CGTTTATACC GGTCATCATA AACCGACGTC TCCATGTAAT
     2461 AAAACACACA ATCATTTGAC AAAGCGTGCT AAGATTGATA TGAATAGACA CGATTGATCA
     2521 TCATTAAAAA TTGATAGGCT AGGGGTGCTC GAGGCGAGCT GAGAAAGATG GTATCTTAAC
     2581 TCTTTGAACC TGACGTGGTT AGAACCAACG AAGGGAAGCG CAATATGTTA CTGAATGTGT
     2641 CTCAACGCGA AATCG
//
LOCUS       Staphylococcus_massiliensis      2907 bp    DNA     linear   BCT 26-MAR-2020
DEFINITION  Staphylococcus_massiliensis
FEATURES             Location/Qualifiers
     CDS             301..714
                     /locus_tag="saoA"
                     /codon_start=1
                     /transl_table=11
                     /product="SaoA"
     CDS             808..1473
                     /locus_tag="saoB"
                     /codon_start=1
                     /transl_table=11
                     /product="SaoB"
     CDS             1603..2607
                     /locus_tag="saoC"
                     /codon_start=1
                     /transl_table=11
                     /product="SaoC"
ORIGIN
        1 ACAATTGAGT TCATGATTTA GCACGGTATA TTTTATAGCT ACTCATAGTC ATGTCGTTTA
       61 AGGCAACACG GTAGAAACTT CTAAAGCCAT ATTCTTTAGA TTATATGAGC AAGTAAATTA
      121 TTGTATGATG ATAGCAAATT TTCAGTAGGA TATCAATAGT ATTCACGTGA ATGAATTAAA
      181 TATTTTAGTG AAACAATTGC CTATAGTATA AGAAAGATAT AAGATGAAGA TAAAGCGTTT
      241 CTATAACAAG ATTTATGGGT ATTTAAGAAA CAATAACTAA AACGATTCGG AGGGGTAAAC
      301 ATGATTAAAG CATCTCAACA CGATAATGAA GAAAGTTTAC TTAGAGCCAT CGATAAGGTT
      361 AAAGAAGAAG GTTTTGAAGA TAGTGAAATC ACAGTAATTA CTAAAGAAAC ATTACAATCT
      421 GAAAAACTGA ACAACAGTGA GATCCGCGTT AAAGTATCTA GCGGTACATT TAGTGATAAG
      481 TTCGCAAAGT TCTTAATCGG TGAAGATACA GAAGGCGCTG CATTAAGTGA ATTTAAATTA
      541 ACAGATGAAC AAATTGACGA ATATAAGAAA GCGATTATTG ACGGTAAGAT TTTACTTTTC
      601 ACTAAGAGAG ACGTTGAAGC TCATAACGAA ATTAATAATA ATTCAGCGCA TGAGAGCACT
      661 AAAGAAATCA AAGAAGCATC TTCAATCGGT GAAAAAACTG AATTTAACTC ATAATACTTA
      721 AGCAATACGA GCCGAGCGAC ATGGTCCTCG GCTTTTTTTA GTAGGTAAAC GTTATGGTAT
      781 ACTATTATGA AAATGGAGGT GTCCGAGATG AAATTTAAAT GCATCGATTC AGTGAACGAC
      841 CCGCTCTATG CGCAAGCGCT ATCACTATAT GAAGGTAAGC TCAGTCATGA CGTCTCAGAG
      901 AAGACTGAGA TCTTTGAGCA ATCCCTTGAG AACGATATGA CGAAAGATGA TTATGTATTC
      961 TTAGTCGGTT TAGAAGATAA TAAGGTCGTT AGTTTAGCTA CAGCCCACTA CGAAGCAACA
     1021 ACAAATTCCT CATTCTTAAT TTATCTGATT TCAAAGGAAT CACCTGATTG CGAACGTATT
     1081 TTAAGCCTTA CTTTAGAAGA AGTTGAAGAG GCGATTAACC AATTATCTCA AAAGGTTCAT
     1141 CAAAAAGATG TTAACTTTAT GATGTTTGAG TCCACGCATG AAGGCGACCC TAATCAAGAA
     1201 CAAGTAGACC CTGACATTCA ATTTAGAAAG CAATTCTTAC GTAGCCATGG CTTCATTAAG
     1261 CAAAAGCATT TAGACTACAT CCAGCCTAAC TTGCATGGTA ATGGTCCCCC AATTCCAATG
     1321 GACTTATATA TAAAAGCAAA CATTGAACTA ACTAAAGATA TTTATGGTAC GAGCGTGAAA
     1381 TCGAATTATA TTCTAAAGTA CGTCTTCGCG AATAAAATAC CACGTAGAAA AATCTACCCG
     1441 TTACTCGTCA AAATGGATTT ACGTAAGGCA TAAGGGTAGG GCGCGCATCG GCTTGAAATC
     1501 AATGTTAAAA AAAGGTAAAC TTGTATCAAG GTAAGACTGA CGTTTCAGTG GCCGTAGACT
     1561 AACGTCACTC TAAAGAACAC TTAGAATGAA AGGGTTTATC ATATGTTAAC AAAAGAATTT
     1621 GCTCAAAAAG TTGAGCTTAG CGAAAAACAA GTCCGCAAGA TTGTACAGCA CCTAGAAGAA
     1681 CGCGGTTACC GTCTAAACAA AACAGAATAT CGCGGTAGAG AAGCGACAGA CTTCCAAGAA
     1741 GAAGATATTG AATTATTCCA AGACATCGCG ACTAAAGTTA AGCAAACAAA TAGTTACGAT
     1801 TTAGCTTTTG AAGAGTTAGA AAAAGAAAAA GACTTTTTAC AAGTTATCGT GAAAGACGAT
     1861 GCGTCTAACT TACCTTCAGA GCAAAGCGAA ATTACATACC TTATTGAAGA ATTACGAACT
     1921 GAAATTCGTA ACATGAGAGA AGAACGTAAA GTATTAGGAC AAATGATCCA TCAAATTCAC
     1981 CAACAACAAA ATGAACTTAA AGGTGTTCAA GGTGAAATTA CAAGCAAGTT AGAAGAAAAT
     2041 ACTGAGACAC TAAAAGCGAT CGAGACATCT AGCGCTTCGC ATCAGGAAGC AGTTAAAAAC
     2101 CTTGAATCAA CACAAAATAA TTACTCTGAA ACTATGAACC AAATTATGAC TTCTCAAAAA
     2161 GATTATGCGG ATAGTCTTAA AAACATTGAA TCTTCACAAA AAGAGTACAT GGATGCACTT
     2221 AAGAAAATCG AAAAAGAACA ACAAAACCAA AACGAATCAT TTAAAAACAT CGAATCTAAG
     2281 CAGAAAGCTC AAATCGATTC ATTTAAACGC GTTGAAGATA ACGTTAAAGA AAATCAGAAA
     2341 CCTTCAAACC AAACATCAGA GACAGCTTCA TCATCTAACG TTCAAGCTGC TACAACAACT
     2401 TCTACAGAAT CTAACCCAAC TAAAGTTGAG GTTAAATCTG ACAGCAATAA CCTAACTGAA
     2461 CATGCGACTG AGAAACAAGT TGCTTCTAAC AACAACCAAC AATCAAGTCA GCAAACAAGC
     2521 CAATCACATC AATCTCAATC TTCACCATTA GCCGAAGAAA AACCTCAAGA GAAAAAAGGT
     2581 TTCTTCCAAC GTTTATTTGG TATGTAACAT CTGTATTAAT TAAGCCTCAA AGGAGTTTAT
     2641 CGCTCCTTTG AGGCTTTTTT ATTATAAAGT TCGCTATTTC TTTAAATTTT GATATTTTTG
     2701 AACAAAATTT GAATTTCACC TTGATATTTT AAGTATACCT GTTTATTCTT ATAATATAAG
     2761 TCGGAATTAA AGAAAGAAGG TACGTTATGC AGTTATTTCT CATCATTATT AATATTCTTG
     2821 TTTTTATCGC CCTTCTAGTT GGTCTTCAAG TTATGGCGAA AAAACATGTT AAATTCCCTA
     2881 CTCGTGTCTT CATAGCACTT GGTTTGG
//
LOCUS       Staphylococcus_microti      2531 bp    DNA     linear   BCT 26-MAR-2020
DEFINITION  Staphylococcus_microti
FEATURES             Location/Qualifiers
     CDS             301..708
                     /locus_tag="saoA"
                     /codon_start=1
                     /transl_table=11
                     /product="SaoA"
     CDS             847..1521
                     /locus_tag="saoB"
                     /codon_start=1
                     /transl_table=11
                     /product="SaoB"
     CDS             1632..2231
                     /locus_tag="saoC"
                     /codon_start=1
                     /transl_table=11
                     /product="SaoC"
ORIGIN
        1 ACGAAACAAA CGCCGTGTGT TACAGATGTA GTCATTACTC ATAGTCATAT CGTTTAAGGC
       61 GACATGGTAG AAACTTCTAA AGCCATATTC TTCAGATTAT ATGAGTCTAT ATAAATTATT
      121 AACTGATAAT AGCAAATTTA ACGTTTTTTA GCAATACTAG GGTGCAAAAC GTTGATTTTT
      181 AGAAATCATG CAACCCTTTA CAAAAGTTAC CATATAATCG CATAATAAAA ATGTATGCGT
      241 TTAACTTTTA TTTTAAAGGG TATTTGAAAA ACTAAATAAT GATGAACGGG GGCGTCCAAA
      301 ATGACTCATT TTAAATTAGT AAAAGGTGAA GAAGAAACAA TTCAAGCTGT TGATGCATTA
      361 TTACGTGATG GTTATAAAGA GCACGAAATT ACGATTATCA GCAAGGACCG ACTCAAAACA
      421 GACCGTTTTA ATGACTCAGA GGTAAAGCAA AAACCGACTG CTGGTACGAT TAGTGACAAG
      481 TTTATGCGCT TTTTTATCGG AGAAGACCCT GAAGAAGCTG CGTTTACACG TTACAATCTT
      541 ACAGACAACG ACAAAGAACA ATTAAAACAA GCTGTCATTG ACGGGGAAAT TGCCATTATT
      601 GTAGATCACA TCCCACACGC ACAAGGCGAA GTTGCGCATT CAAACAGCGC CTACGAAACA
      661 CAAGACTTTA AACATCATCC GTCTGAACAC AAAGGTGACA TCGAATAATT ACAGGCAACA
      721 CAATACAAGC ACTTGGGCAA TATATCATAA TGCTCAGGTG CTTTTTATAT GCAACATGCT
      781 GTCATACTTA TATTTCATAC AAAATGATTA TGCTATACTA GAGCCACTAC AAAGAGGTGA
      841 TAGGCTATGA AATTTATTCA AATTAAATCA ACACAAGATC CATGGTACGA ACCAGCACTC
      901 GACTTCTACA CAGGTAAGTT AGACGCCCTT GTCACTGAAG ATGAATCCGT TTTTGTTCAA
      961 TCACTTAAAA CAGAAAAAAC ACAAAATGAT TACGTATTTT TAGTAGGTAT TGAAGAAGAA
     1021 CGTGTGGTCA GTTTTGCAAC GGCACACTAT GAAGCGACGA CAAATGCTGG CTTTATCATT
     1081 TATTTACTTG CAGAACACGG TGACAATCAC GAAACGTATC TTGAAGAAAC ACTGAAACAA
     1141 ACCGAAGCAC AAATTAACGT GCTGTCTAAC CAACTACACG GTAAAGATGT AAACTTCTTT
     1201 ATGTTTGAGT CAACATTTGA ATCGCCTGAC GTTGATTCTA AAACCGCAGA CGACATCGCA
     1261 TTTCGCAGAC GTTTTCTCAC ACAACACGGG TTTGAAAAGC AAACGAAAAT CCCTTATATA
     1321 CAACCATCTC TTGATCGCAA TGGTAAGCCG GTGCCACTTG ATCTTTATAT CAAAGCAAAT
     1381 ATCCCTTTGA CGAAAGACAT TTATGGTACA AGTATTAAGT CGTGCTATAT TCTGAAGTAT
     1441 GTCTTTGCCA ACCGTCTACC ACGAAAAATC ATTTATCCAT TACTCGTTAA GATGGATTTG
     1501 CGTAAAGACC CAAGCGCATA AGCTCTTGAA ATCAAGCAAT AAACTCGCTA CAATTAGGGA
     1561 GAGGTAAGAC TGACGGGTCA CTGAACGAAC ACTGACAGTC GTCTAAATTG TAGGAGAAAG
     1621 GATCCGGTTA TATGCTAACA AAAGAATTTG CCCAAAAATC TGGCTTAAGC GAAAAACAAG
     1681 TTCGCAAAAT CGTTCAGCAC CTTGAAGAAC GTGGTTATCA TTTAGGTAAA ACGGAATATC
     1741 GTGGACGTGA AGCGACTGAT TTTAAAGAAG AAGATATTGA ATTATTCCAA GAGATTGCCG
     1801 AGCGTGTCGG TCAAACGAAT AGTTATGAGC TCGCATTTGA AGAACTCGAA AAAGAAAAAG
     1861 ACTTCTTACA AGTCATCGTT AAAGACGATG CACAACAGTT ACCAGCTGAT CAGCAGCTTT
     1921 CTAACTTATT CAATGAGTTA CACAACGAAA TCAATCAAAT GCGTGAAGAA CGTCAAATGC
     1981 TTGGTCAAAT GGTCACACAA GTGCACAAAC AACAAGAAGC TTTAACTGAG TTACATAACA
     2041 AGTTAGAAGC ACAACTCAAA GCGAACAGTG CGTCTATGGA TGCCTTAACA GAAGCTCAGA
     2101 AGAAGCAAAC AGAACAACTT GGTACTACAC AAAAACATAT CGAATCGCAA ATTGAAGAAC
     2161 AAAAAGCTTT GGCACATACA ATTGAAAACA ACGAGAAAAA AGGCTTTTTC CAACGCTTAT
     2221 TTGGCGGTTA AATAATGTAT TTATATAGCA AGATACGCTA AAAATTCAAT ATCATGCTAG
     2281 GGGTGCTCGA AGTGAGCTGA GAAAGATAGA CTCTTAACTC TTTGAACCTG ATATGGTTAA
     2341 TACCATCGAA GGGAAGCGAC AACATGTTAT TACATGTGTC ATCGTGTGTT TGTGCCGTGT
     2401 TCTACTTGTT ACTGAACATA TTGAAGCACG CATTATGCAT GACTCAATTT CAATCATACA
     2461 TGTCAACTTC CTGCACCCTA ACATGCAGGA GGTTTTTTTA TGTTACAAAC TGTTATTATC
     2521 GGTGCGGGTG T
//
LOCUS       Staphylococcus_muscae      2505 bp    DNA     linear   BCT 26-MAR-2020
DEFINITION  Staphylococcus_muscae
FEATURES             Location/Qualifiers
     CDS             301..711
                     /locus_tag="saoA"
                     /codon_start=1
                     /transl_table=11
                     /product="SaoA"
     CDS             821..1495
                     /locus_tag="saoB"
                     /codon_start=1
                     /transl_table=11
                     /product="SaoB"
     CDS             1606..2205
                     /locus_tag="saoC"
                     /codon_start=1
                     /transl_table=11
                     /product="SaoC"
ORIGIN
        1 TAACAAAAGC TGCGTATTAC AGATGCCGTC ATTACTCATA GTCACATCGT TTAGGGCGAC
       61 GTGGTAGAAA CTTCTAAAGC CATATTCTTC AGATTATATG AGTCTATATA AATTATTAAC
      121 TGATGATAGC AAATTTAACG TTTTTTCGCA ATACTCGTCT GAAAAACAAG CGTTTTTTCA
      181 AATATCAACA CTACTTTACA AAAGTGATAT GTTAATCGCA TAATAATAAT GTATGCGTTT
      241 AACTTTTAAT TTAAAGGGTA AGTGACAAAA TAAGTAACGA TTAATCGGAG GGGATTTACT
      301 ATGACTCATT TTAAAGTAGT AAAAACAGAA GATGACGCAA TCCAAGCGGT AGATGCATTA
      361 TTACGTGATG GCTACAAGGA ACACGAAATT ACAATTATTA GCAAAGATCG ATTGTCAACA
      421 GACCGATTTA ACGATTCAGA AGTTAAACAA ACACCAACAG CTGGTACGAT CAGTGATAAA
      481 TTCATGCGCT TTTTCATTGG GGAAGATCCT GAAGAAGCTG CATTCACACG TTTCAAGCTT
      541 CCAGACAATG AAAAAGAACA GCTTAAGCAA GCCGTACTTG ATGGTGAAAT TGTTATCCTT
      601 GTGAAACACT TTGAATCTGG CAACCACAGC GAAGTAACAC AAACAAATAG TTCATACGAC
      661 ACACAAGACT TCAAACATCA TCCATCTGAA CATAAAGGCA ATATTGAATA ATATAGAAAT
      721 ATCTAACACT CGAGCAGCAC ACCTTGCTTG AGTGTTTTTT ACGTGGAGTA CCGAATTCGC
      781 ATTATGCTAT ACTAAAGCCA TTACAAAGAG GTGATAGACG ATGGATTTTA TTCAAATCAA
      841 ATCAACGCAA GATCAATGGT ATCAACCGGC ACTAGACTTT TACTTAGGGA GATTAGATAC
      901 GCTTGTCACT GAAGATGAGT CGGTTTTCGT CCAATCGCTC AAAACAGAAA AGACGAAAAA
      961 TGATTATGTT TTTTTAGTCG GTGTTGAAGA TGACCGTGTT GTCAGCTTTG CTACTGCGCA
     1021 TTATGAAGCA ACGACAAATG CGGGATTCAT TATCTACTTA CTTGCCGAAC AGGGTACACA
     1081 TCATGAAGCT TATCTAGAAG AGACACTCAA TCAAACTGAA ATCCACATCA ATGCATTGGC
     1141 ACAACAATTA CATGGTCGAG ACGTGAACTT CTTCATGTTC GAGTCGACGT TCGAATCACC
     1201 AGATGTCGAT TCGAAGACGG CAGATGATAT CGCATTTCGC AGACGTTTCT TAACACAAAA
     1261 CGGTTTTGAA AAGCAAACAA AGATTTCATA TATACAGCCT TCGCTTGATC GCAATGGAAA
     1321 ACCTGTACCA TTAGATTTAT ATATCAAAGC AAATATTCCT TTGACGAAAG ACATCTATGG
     1381 TGCCAGCATC AAGTCTTGTT ATATTCTCAA ATATGTCTTT GCAAATAGAC TGCCACGCAG
     1441 AGTCATTTAT CCATTGCTCG TCAAAATGGA TTTACGTAAA GAACCGAATG CATAAGCCCT
     1501 TGAAATCAAT CGGTAAAGTC GCTACAATGA AAGAGAAGTA AGACTGACGG GTCACTGAAC
     1561 GAACACTGAC AACCGTCTAA ATTGTAGGAG AAAGGATCCG GTTATATGCT AACAAAAGAA
     1621 TTCGCACAAA AATCTGGCTT AAGCGAAAAG CAAGTCCGCA AAATTGTTCA GCATCTCGAA
     1681 GAACGTGGTT ACCATTTAGA TAAAACAGAA TATCGCGGGC GTGAAGCGAC AGACTTCAAA
     1741 GAAGAAGATG TTGAACTCTT CCAAGAGATT GCAGAACGCG TTGGGCAAAC TAACAGTTAC
     1801 GAACTTGCAT TTGAAGAACT CGAGAAAGAA AAAGACTTCT TACAAGTTAT TGTGAAGGAA
     1861 GATACACAAC AACTTCCTGC TGATCAACAA CTCTCTAACT TATTCAAAGA GTTGCACAAT
     1921 GAAATCAATC AAATGCGAGA AGAACGTCAA ATACTTGGGC AAATGGTGAC ACAAGTACAC
     1981 AAACAACAAG AGGCACTTAC TGAGTTACAT AACAAGTTAG AAACACAACT AAAGTCAAAC
     2041 AGTGCATCTA TGGAGTCTCT CACTGAAGCA CAAAAACAAC AAACTGAACA ACTCAGTACA
     2101 ACACAAAAGC ACTTAGAGAC ACAAATCGAA GGACAAAAAG CATTAGCACA CACAATTGAA
     2161 CGCAATGAGA AAAAAGGTTT TCTCCAACGA TTATTCGGCG GTTAAAACAC AATTTCTATG
     2221 CAAGTCAACC ACTTGTCTTA CAATTAAATA ACATGCTAGG GGTGCTCGAA GTGAGCTGAG
     2281 AAAGACGGAC TCTTAACTCT TTGAACCTGA TATGGTTAAT GCCATCGAAG GGAAGCAATT
     2341 ACATGTCATG CGTATCATGA TAGTCATGCA ACGTTAAAGC ATGCGTCACA TACGACTCAA
     2401 TTTCAATCAT ACATGTCAAC TTCCTGCACC CTCACATGCA GGAGGTTTTT TTATGTTACA
     2461 AACAGTTATT ATTGGTGGCG GCGTGATGGG ATTGTCCATT GCACG
//
LOCUS       Staphylococcus_nepalensis      3148 bp    DNA     linear   BCT 26-MAR-2020
DEFINITION  Staphylococcus_nepalensis
FEATURES             Location/Qualifiers
     CDS             301..714
                     /locus_tag="saoA"
                     /codon_start=1
                     /transl_table=11
                     /product="SaoA"
     CDS             1012..1677
                     /locus_tag="saoB"
                     /codon_start=1
                     /transl_table=11
                     /product="SaoB"
     CDS             1799..2848
                     /locus_tag="saoC"
                     /codon_start=1
                     /transl_table=11
                     /product="SaoC"
ORIGIN
        1 CGTTAATGGC AACATGGTAG AAACTTCTAG AGCCGTATCC TCTAGATTAT ATGAGTTAGA
       61 TAAATTATTA ACTGATGATA GCAAATTTTC GCGTTGTTTT CAATACAATT ATTATAAGTA
      121 AGCGTTTTAA AAAGATAGAT TTATTATTAA ATATGTACTT TAGTAAACGT TTTCTTTACT
      181 GTAAAATCAA GATTGTCAGA TGCGTAACTT CATTATATAA TAAAATTGTA TTCGTTTTAT
      241 CTAATCATTA ATAGGGAACA CATTATAGAA GTAATAGAAA AACGGACGGA GGGACAAACA
      301 ATGGCTGATT TTACAATCAT ACAAAGTAGA GAAGAAATAC TGCCTACAAT TGAAAAGAAA
      361 CTTTCTGAAG GATATGCTGA ATCCGAAATT TCAGTTATAA GTAAGACTAA ATTGCATTTC
      421 GAAGAATTAC ACGATTCTGA AGTGAACTTA ACAGCTACAA GCGGTTCATT TAGTGACAAA
      481 ATGGCTAAAA TTTTAACTGG CGAAGATGGC GAAGAAGTGG TTTTATCTTA TTATGATATT
      541 AGTGATTATG ATAAAGAGCG TTATAAGAAA GAAATTTTAG ATAATAATTA TCTTATTATC
      601 GCTGCTAAGG ATCGTTCTTC TCATGAAGAA GTTCAAGAAG CCAACGCTGC TTATGCTACT
      661 GATCTTTTTG AAGGCACGCA TTATTCAGAA GAGACCGAAG GACCAAAATC TTAACCTTCT
      721 TAATCATTCA TACTCGTTGA GTGGCTTAAG TAATGGTAGA CCTATGTTTA TATCAATATA
      781 CTAAACTTAT ATGATAAGTG GCTCATTTTT AAAATATACA TATATGATAT TTTAAAATTT
      841 TAGCCACCTT TATTAGGGCC GAGACAGAAA TCAATTTAAT TACTTTGATT TCTGTCTCGG
      901 CCCTCTTTGA CTTCTTCAAC GCATAAAATT ATTTTTAAAA TCTTTAAGCA ACTTATGTCC
      961 ACTGTTTTAC TATGTTATAA TGAACGCATT ATTATTGGGG GGCGTCTTTC TATGGAATTT
     1021 AAAACGATTC AATCAATCGA TGATCCGTTA TTCAAAGCCG CATTGGCGTT ATATGATAAA
     1081 CAATTCGGCA TTGATTTATC TGAAGATGAA CAAATATTTA AGCAATCTTT AAAAAATGAA
     1141 CATACCAAAG ATGATTACAT CTTTTTAGTT GGGATACAAT CAGATGGAGT TGTCAGCTTG
     1201 GCTACAGCAC ATTATGAAGC TACTACAAAT TCTTCTTTTT TAATTTATCT CGTCGCAAAC
     1261 GATCAACCAG ACCATGATGA AATAATCACC AAAACTTTAG GGCGTATAGA AAAGGAAATT
     1321 AGTTATTTAT CGAATCAATT ACATGCGCAT GATGTCAATT TTATTATGCT AGAAGTGCCT
     1381 AAAGAACCTG ACCAAGTTTC AGAAGAAGAA AAAGCAATTT TGAACCATAG ACGTGATTTC
     1441 TTATTTAATC ATGGTTTCGA AAAACAGTAT GACCTTGACT ATTTAGCGCC CAATTCAGAC
     1501 GGTTTCTCGG AAGGGTCACC TAAAGATTTA TATATCAAAT CAAATATCGA GCTCACTAAA
     1561 GATATTTACG GACCAAGCAT CAAATCTAAC TATATCTTAA AATATGTCTT TGCTAATAGA
     1621 ATTTCTAGAA GTATTATTTA TCCGTTATTA GAAGAGATGG ACTTACGTAA ATCATAGAAG
     1681 ACACCACTTG AAATCACTAT AAAAACAGTT TAGACTAGCA TAGAGGTAAG GCTGACGTTT
     1741 CACTAACCGA AGACAAACGT CGGTATACAT AAAAATTATG ATGAAAGGAC TTATTTCTAT
     1801 GTTAACTAAA GAATTTGCAC AACGCGTTGA GCTAAGCGAA AAACAAGTCC GTAAAATCGT
     1861 TCAGCATTTA GAAGAACGCG GTTACCAACT TAGCAAGACT GAATACCGTG GTCGTGAAGC
     1921 CACAGATTTC CAAGAGGAAG ATATCGAATT ATTCCAAGAT ATCGCTGAAA AAGTCAAACA
     1981 AACGAATAGT TATGACTTGG CTTTCGAAGA ACTTGAAAAA GAAAAAGACT TCTTACAAGT
     2041 ATTAGTCAAG GATGATGATA ACAATCTTCC TTCTGACCAA AATGTTTCTT TACTCATTGA
     2101 AGACTTACGC AGTGAAATCC AAAAAATGCG TGACGAGCGT CAAATGCTTG GTCAAATGAT
     2161 TAACCAAGTT CATCATCAAC AACAAGAATT GCACAAAATG CAAAACCAAA TTACATCTCA
     2221 ATTAGAAGAG AATACAGAAT CTCTAAAAGC GATTCAATCA TCAACAGATG AGATTAAATC
     2281 TACTCAGAGT GTTATCCAAG ATTCACAAAA AGAGCAAACT GAACTTGTGA AATCCAATGT
     2341 TGAAACAGAA CAAGTACACA CTAACCAAAC AACTTCGGAT GATCAAACAA CTTCGTTCAC
     2401 AGAAAATACA ACTGAGCAAG TATCAGCAAA ATCAGACGAT AAAGAAACGG ATAAGTCCGT
     2461 TGATGACGCT GCAAACGATA GTGCCAAAAA TGCGTCAATC CAAACTGAAA GCGAAGAAAT
     2521 CACTCAAATT AGCGAACAAC CTTCTGAACA ATCAACAAAT TCAGAAAATG ACCAAGCAAC
     2581 ACCTGAAAGT GGTGCAACTA AGCGTGAAGC CTCCACTGAT GAATCAGAGC AAAGCGCCGA
     2641 TGCGGAGTCT AATAAAGAAA ACGATGCAAG TGTACAACCT ACAGACATCG ATAATAAAGA
     2701 AGAAACCGTA TCAACTACTA ACGAATCAAA TACGCCAGGA CAAGAAACAG ATGCATCTCA
     2761 AGAGACACCT TCTTATTCTT CACCAATAGC TAAAGAAGAA CCTAAAGAAG AACGCAAAGG
     2821 ATTTTTTGCA CGTTTATTCA ATTTATAATA GTGAAAATAG CACGCCATCC TAAAATTAGG
     2881 ATGGCTTTTT TATGTTTACC CCCCTACTCC AATCCCTTTA TGCCTTGTTC CAACCGCATG
     2941 TATATCCTAT ATACAACTAC CACAAATTGG GTGTTATATA AATTTCTTAA AATTTTTTGA
     3001 GTAATTGACT TGAATATTAT TTGTTTTGCT ACTATCCTTA GTATGCGTAT CGGATTTCAA
     3061 AAAATTAATT TAAATTTAGA AAGTGTAGGT CCTGTTTTTA TGTTATTAAC AATTCTTAAT
     3121 ATCGTTATTT TTGTGGCCTT CCTCATCG
//
LOCUS       Staphylococcus_pasteuri      2856 bp    DNA     linear   BCT 26-MAR-2020
DEFINITION  Staphylococcus_pasteuri
FEATURES             Location/Qualifiers
     CDS             301..708
                     /locus_tag="saoA"
                     /codon_start=1
                     /transl_table=11
                     /product="SaoA"
     CDS             871..1539
                     /locus_tag="saoB"
                     /codon_start=1
                     /transl_table=11
                     /product="SaoB"
     CDS             1657..2556
                     /locus_tag="saoC"
                     /codon_start=1
                     /transl_table=11
                     /product="SaoC"
ORIGIN
        1 CCATAGTCAT GTCGTTCAAG GCGACATGGT AGAAACTTCT AAAGCCATAT TCTTTAGATT
       61 ATATGAGTCA TATAAATTAT TTAATGATGA TAGCAAATTT CAGCTACTTT TTCAATATCT
      121 ATCATACACT ATCATCCTTG TCTTATCAGT AGTTCTCACT GAAAGCGCTT TGATTTTTAA
      181 TTTAAAAATA AATTTGGTAA ATAAATCAGT AAAATTATAT AATTATATAA ACAAAAGTTT
      241 TATAATTATA GGGCAAGGGT ATAGAATTTG AACTAAGAGA AAAAATAAGG GGCGATAATC
      301 ATGGCAGAAA TTACAGTAGT AGAAAATCAA TCAGAATTAT ACAACGTGAT TAACCAAAAG
      361 AAATCTGAAG GCTATTTAGA AAGCGAATTA GCAGTTATTA GTCGTTCAAA ATTACATTTA
      421 GATGATTTAC ACGATTCTCA AATTAGTTTA ATTGCTACAA GCGGTTCATT TAGTGACCGT
      481 ATGTCTAGAT TACTTATTGG TGAAGACGGC GAACAAGCTG TGCTTACAAG ATATAATCTA
      541 AGTGATGACG AAATCGAAAG TCATAAACAA GACATTTTGG ACGGTAAATT TTTAGTTATT
      601 GCTAATCGTG ACCGTTCTTC TCATAATGAA GTTGAAGAAC ATAATGCAGC ATATGAAGAA
      661 ATTGACATTA CACATTATGC TTCTGAATCA AAAGGACCAA AATCATAATT TGCTAATGTT
      721 AAAACAATGC TAAGCATGGC ACTATAACTG ATACGCAATG TCGTTACAGT TATAGTGTTT
      781 TTTTATAAAT ATTTTCATAC ACATTCATCT TTCCGTACCA GGTACAAAGT TATGATATAA
      841 TTTACAAAAT ATATTTTCGG GGGTGTCATA ATGGAATTTA AAACAATAAC GTCTGCTAAC
      901 GATCCATATT TCAACGAAGC AATACAAATT TACGATTCAA AATTAGACAT CAGCCTCACA
      961 GAAGACAGTC ATATTTTCAA ACAATCACTT GAAAATAATA AAACTGAAAA AGATTATGCA
     1021 TTTATTGTTG GTGTTGAAAA TGATGAAGTT GTTAGTATGG CTAGTGCACA TTACGAAGCA
     1081 ACAACAAATT CTGCTTTCCT CATTTATCTC ATCACTAAGA ACAAAGATAA TCATGATGAG
     1141 GTAATGTCTA AAACATTAGA AAAAATTGAA GAACAACTAA ATGTTCTATC TAATGAAATT
     1201 CATGATAGAG ACATCAACTT TATAATGATG GAAGTCCCTA AGGAACCTTT GACGACGGAT
     1261 GAAGAAACAA ATAAAGTACT TGAACGTCGC AGACAATTTT TATATGAACA TCAATTCGAA
     1321 AAACAAACCG AAATTGATTA TATTCATCCA AATTATACTA ATGATGAAGA TCCCAAAGAA
     1381 ATTGACTTGT TTATCAAAGC TAACATTCTT TTATCAAAAG ATATTTATGG CACAAGTGTT
     1441 AAGTCTAACT ACATTCTTAA ATATGTCTTC GCCAACCGTA TTTCAAGAGA TATAATATAT
     1501 CCATTACTTG AGCAAATGAA ATTAAGAAGC CCTCTGTAAC AAAACTTGAA ATTAACTATA
     1561 AATAACGGTA AACTATCATA TGAGGTAAGA CTGAGGTTTC ACTAACCGTA GACAACCGTC
     1621 AGTATACATA AACCATAATA TGAAAGGACT TTATTAATGT TAACTAAAGA ATTCGCACAA
     1681 CGCGTCGAGC TAAGTGAAAA ACAAGTCCGT AAAATCGTCC AACATTTAGA AGAACGTGGC
     1741 TATCAACTTA GTAAGACTGA ATATCGTGGA CGTGAAGCAA CTGATTTTAA AGAAGAAGAT
     1801 ATCGAATTAT TTAAAGATAT TGCTGATAAA GTAAAGCAAA CTAATAGCTA TGATTTAGCA
     1861 TTTGAAGAAT TAGAAAAGGA AAAAGATTTC CTTCAAGTCT TAGTAAAAGA AGATAATAGT
     1921 CAATTACCAA CTGATCAAAA TATTTCACAA TTGGTAGAAG ACTTACGTAG TGAAATTCAA
     1981 AAAATGCGTG AAGAACGTCA AATGTTAGGC CAAATGATTA GTCAAGTTCA TCATCAACAA
     2041 CAAGAATTGA AAGAACTGCA AAGCCAAATT ACTTCTAAAA TAGATGCTAA CACTGAATCA
     2101 TTAAAAGCGA TTCAAACTAC ACAAGATGCA ATACAATCAA CACAACAATC TCATACTAAA
     2161 AAGTTAGATG AGCAACAAGC TATTGCTTCT GAATCAAAAC AAAGCAATAA TGATGCTGTG
     2221 AATAGTACTT CAAGCCAAAG TACTTCATCA TCACAATCTA CGTCACTTTC ATCAAGTGAA
     2281 AATAATTCAG ATCAAAATAA AACAATTGCA TCTACATCAG TGTCAACAAC TACTGACAGC
     2341 TTGAGCACTT CTAATAGTGT TGATAATAAA AAAGAAAGTA CATCATTAAG TACTTCAGAA
     2401 CAATCAACTC AAGCAAAATC TACATCTCAT TCAACATCTA CATCTGAAGT ATCTAATACT
     2461 AATAAAGACC ATGTTGAATC TCAATCTTCT CCTCTAGCTC ATCAAGAGCC TAAAGAAGAG
     2521 AAAAAAGGAT TTTTCGCTAG ATTATTTAAC TTATAATAAA AAAGAAAAGT GTTAGGACAA
     2581 AGTTGTAATT GTCCTAACAC TTTTTTAATT TTATTTAAAA ATATTAAGCC ATTGATTCAT
     2641 TATCTTTTCA GGGCTAAATA ATCCTACAAC ATTATTTCTT GCGTTTTCAC CAAGTCGATT
     2701 CGCTAAATCT TTATTATTAA TAATTTCTAA AACTTTTTCA GCCATACTTT CAATATCTTT
     2761 ATTTTCAATC AAATATCCAT TCTCACCGTC TTTTATAAAA TCAGATGGAC CATATTTAAT
     2821 ATCAAAAGCT ACTACCGGTT TTCTTTGTAA CATTGC
//
LOCUS       Staphylococcus_petrasii      3051 bp    DNA     linear   BCT 26-MAR-2020
DEFINITION  Staphylococcus_petrasii
FEATURES             Location/Qualifiers
     CDS             301..717
                     /locus_tag="saoA"
                     /codon_start=1
                     /transl_table=11
                     /product="SaoA"
     CDS             918..1586
                     /locus_tag="saoB"
                     /codon_start=1
                     /transl_table=11
                     /product="SaoB"
     CDS             1711..2751
                     /locus_tag="saoC"
                     /codon_start=1
                     /transl_table=11
                     /product="SaoC"
ORIGIN
        1 TCGTTCATGG CGACATGGTA GAAACTTCTA AAGCCGTATC CTTTAGATTA TATGAGTTAG
       61 ATAAATTATT AACTGATAAT AGCAAATTTC ACGATTATTT TCAATATGTC ATTTTATGTA
      121 ATCGTTTTTA TATAATTATC CTATTAAAAC TACAACAGTA TGTGAAAGCG TTTCATAATT
      181 CACCTAAATA GTAATTGTCA GTACTATCAC GTAGTTATAT AATAATAGTA TATTCGTTTT
      241 ATTAATTTTG TATGTGGGTA AATATTACTA ATCACACAAC ATCGGATGGA GGGACTTTAA
      301 ATGTCAGATT TCACAGTTGT ACAAAGCAAG GAAGAAATTT TAAACGCAAT TGAACAAAAG
      361 CTAAGTGAAG GATATAAAGC TTCAGAACTT TCTGTATTAA GCAAATCCAA ACTTCACATT
      421 GATGAGTTAC ACGATTCAGA GGTGAATCTA ACATCAACGA GCGGTACGTT CAGTGATAAG
      481 ATGGCTAAGC TGTTAACTGG TGAAGACGGT GAAGAAATTG TCTTATCTTA TTATCATATT
      541 TCAGATGAAG AAAAGACACG CTATAAAGAC GCAATCCTAG ATGGTAAGTA TGTAGTAGTA
      601 GCGAAGAAAG ATACTTCTAC ACACGAAGAG GTGGAGGATT ATAATGCCGC TTACGACCCA
      661 AAGCCTAAAC CAGGCGTAAC ACATTACGCC GAAGAAACGC ATGGCCCTAA GTCGTAATTA
      721 CTTACGCACA CCTTAACAAA TTAATATTTC AATGAAAGCA CCAACCCTTG TGATATGTAC
      781 TGTGGGTTGG TGCTTTCATT TCCGCAATAA TTATGGCACC TAAAATGTTC TTTCATTTAT
      841 ATTGGCTATT TATCTACAAT TTATTACAAA CTCATCATCT ATGTTATAAT AAACGCAATA
      901 ATTTTGGAGG TGTACCCATG GAGTTTAAGA CTGTTACATC TATTGATGAC CCTTTATTTG
      961 AAGCCGCATT GAAAATATAT GATGAAAGGT TTGATATTGG TTTATCAGAA GACAAACAAA
     1021 TCTTCAAGCA ATCATTAGAG AATGTCCATA CTAAAGATGA TTATTTATTC ATCGTAGGTT
     1081 TAGAAGACGG TCAACCAGTC AGTCTCGCTA CCGCCCATTA TGAAGCGACA ACTAACTCAG
     1141 CATTTTTAAT CTATCTTATA GCCGTCAATC AGTCTAACCA TAGTGAACTC ATTACACAAA
     1201 CTTTGGATCA AGTCGAACTT GAAATCAATA AACTATCAAA TCAATTACAC GCACATGATG
     1261 TTAATTTCAT TATGCTTGAA GTAGAAAGGG AACCTGCTGA AGTCGAAGAA AAGGATATTC
     1321 AAATTTTAGA AAACAGACGA GAATTCTTAT TTGAACATGG TTTTGAGAAA CAAACTGACA
     1381 TCGATTATTT AGCTCCAAGT ATATATGGTT ATGCCGATGG TGTACCAATG GATTTATTTA
     1441 TTAAATCAAA CATCGAACTT ACCAAAGATA TCTATGGACC CAGTATCAAA TCCAACTATA
     1501 TTCTTAAATA TGTATTTGCC AATAAAATCT CTAGAAGTAT AATTTACCCG TTATTAGAAG
     1561 AGATGGATCT GCGCAAGCGA TTGTGATAGG CACTTGAAAT CACTGGTTAA ACAGGTTAAA
     1621 ATGACGTAGA GGTAAGACTG ACGTTTCACT AACCGGAGAC AAACGTCAGT ATACATATAC
     1681 TAATAATTAA TTATGAAAGG ACTTATTTCT ATGTTAACCA AAGAATTTGC ACAACGTGTG
     1741 GAACTAAGTG AAAAACAAGT CCGCAAGATC GTTCAACATT TAGAAGAACG CGGTTACCAA
     1801 CTTAGTAAAA CTGAATACCG AGGCCGTGAA GCAACTGATT TCCAAGAAGA AGATATCGAA
     1861 CTTTTCCAAG ATATTGCAGA TAAAGTTAAA CAAACAAATA GTTATGATTT AGCATTTGAT
     1921 GAGTTAGAAA AAGAGAAAGA CTTCTTACAA GTACTTGTAA AGGACGAAGG TAGCAATCTA
     1981 CCAACCGATC AAAATGTTTC ACATTTAGTC GAAGATTTGC GTAATGAAAT TCAAAAAATG
     2041 CGTGACGAAC GACAAATGTT AGGTCAAATG ATCAATCAAG TACACCAACA ACAACGTGAA
     2101 TTACATGAAA TGCAAAATCA AATCACTACT CAATTAAACA ATAATACCGA ATCATTAAAG
     2161 GCAATCCAAA CATCTACGGA TGAAATCAAG ACAACACAAA GTGCGATTCA AGAAGCTCAA
     2221 ATCGAACAAC AAACGATTGC TCAGTCTAAC GTTGAATCAA AGCAAATACC CGCTAATCAA
     2281 AGTACAACTA CAAGCGATTC AGAAAGTAAC TATACTGAAA GTTCGACTGA ACAACGTACT
     2341 GAACCTAGTA AACAAACAAC AGAGACTAGC GCACAACAAG ATGATAAAGC TGTCGATAAA
     2401 TTGATTGCTA ATTCGAACAA CTCAGCACAA GCAAAGACTG AGAAAGATGA GATCACTCAA
     2461 GTTAGCAAAC CTGCTGACAC AACAACAACT AAATCTGATG ATAAAGATGA CGCTAACAAA
     2521 GCAGCGACTA CAACTACTTC CGACAGTACT AACGATACTA GCAAACAAGT AACAACTAAC
     2581 GATTCTACTG CTACACGCGA TGAAAAAGTA GAACATTCTG TGGAAACTGA CAAAGAAGCA
     2641 ACTATCTCAG ATGATAATAA AGAGACAACT CAAACATATA CTTCACAAGC AACGCATAGC
     2701 GAACCTAAAG AAGAACGAAA AGGTTTCTTC GCTAGACTAT TCAATTTATA AGATTCAAAG
     2761 ATTAGATTAT AACGGAGCGA CTCTAACAAT TAGAGTCGCT ATTTTTTTGT TAACTCCCTT
     2821 TGATTTATAC CCCATTCATT CCTCGTCCTA TGCTACATTT TAAACTCTTG CATTGTACAT
     2881 TTATCATTAA GTAACACTCA CCTTCCTTAC TCACTCTGCC TCATATCATT ATTTATCATT
     2941 TATACAATTC AATTATTGTC AGAAAATAAA ATCATTTCAA TTTTATAAAT TATTTTGAGT
     3001 AATAGACTTG AATAATATTT CATTAGCTAC TATCCTTAGT ATGCGTATCG G
//
LOCUS       Staphylococcus_pettenkoferi      2682 bp    DNA     linear   BCT 26-MAR-2020
DEFINITION  Staphylococcus_pettenkoferi
FEATURES             Location/Qualifiers
     CDS             301..726
                     /locus_tag="saoA"
                     /codon_start=1
                     /transl_table=11
                     /product="SaoA"
     CDS             963..1640
                     /locus_tag="saoB"
                     /codon_start=1
                     /transl_table=11
                     /product="SaoB"
     CDS             1774..2382
                     /locus_tag="saoC"
                     /codon_start=1
                     /transl_table=11
                     /product="SaoC"
ORIGIN
        1 CAACATGGTA GAAACTTCTA AAGCCCTATT CTTTAGATTA TATGAGTTAA ATAAAATTAT
       61 TTACTGATGA TAGCAAATTT AGACGGATTT TTCAATATGT TCAGAGTGCG AAATATAGAT
      121 TCTCTCCTAC AATTTGGAAT GATTATGTAA AATGTGTGGA TATTCTATAA AGACGATGAC
      181 TGAGCGTGTT TGTCAGAAAT TTGGAAAAGT AATATAATTA AATTGAATCG TTTCTAAACT
      241 CTATACATAG GGTATAGGAA TAATAATATA CGTCGCTCAA AAAGATGGAG GGAAAACACA
      301 ATGACACAAT TTACAATCGT TAATAACACA GATGAATTAT TTAATGAAAT CGACAAAAAA
      361 CGTTCTGAAG GCTACGAGAA TTACGAATTG ACAGTGTTAA GCCGTACAAA GTTAAAAGAT
      421 GAGCGCATTC ACGATTCTGA AATCAGCTTA ATCGTCACAA GTGGTACGTT CAGTGACGCT
      481 ATGGCTAAAA TGTTAACTGG TGAAGACTCT GAAGGTGCAG TGCTTGCGAA TTACGACTTA
      541 AGTGAAGAAG AGCAAGAACG TTATAAAAAA GAAATCCTTA ATGACAAATT AATCTTAGTT
      601 GCTTCTAAAG ATGAATCTAA TCACAAAGAA GTAGAAGATA ACAATGCAGC TTACACTGAC
      661 GAAGAAGTGA ATAATCAAAA CAGAGATGAA CATTACGCTG AAGAATCAGA TGGCCCCAAG
      721 TCTTAATTGA ACTCAACACA CATCCATATT GATACATGCG TAGCAAGATA ATCAATATGA
      781 GATATGAGTC TACTTTAAAG TTTGTCCCAA CACCTCTTAC ATACGATGAT GAGTGTGTTG
      841 GGACTTTTTT TACAAAAAAT CTGGTTGGCG AGCGAGTTAA AATAGATTAT CATTTATTTT
      901 AAGTATCACT ATTGAATTTA CGGATTATTG AATGCCGCAC TGTTAATATT AGGGGGAATA
      961 TTATGGAATT TACGGTTGTG AAATCGAGCC AGGAGCCATT ATATCGAGAA GCTTTATCTT
     1021 TATATGATGA GAAGTTGGAT ATCTCTCTTT ATGAAGATGA ACACATCTTT AGACAATCGT
     1081 TGGAGAATCA ATATACGAAA GATGATTATA TCTTTCTCGT TGGACTAGAG GAAGGCGAAG
     1141 TTGTTAGCTT AGCGACTGCA CATTATGAAG CGACGACGAA CTCTTCATTT CTCATCTACT
     1201 TAATCGCTCG TAACACGGAC AATCATGATA CGTTGATGGA TCTCACTTTA GAAGAAGTGA
     1261 AGTCAGAAAT TAATAAATTA GCCAATCGTG TACATGAACG TGATGTGAAC TTTATTATGT
     1321 TCGAAGTGCC GAAAGAGCCA GAAGAACTAG ATGATGAAAC GGATCAGATT ATTCGCGATC
     1381 GTCAAACTTT CTTAAACCGT CATGGTTTTG AAAAACAACA TGAAATCCCT TATCTTCGAC
     1441 CTGACTTCGA TGGCACGTCA CCAGGTATCC CTAAAGACTT ATATATCAAA CCGAATCTTG
     1501 AACTCACGAA AGATATTTAT GGGACGAGCG TGAAGTCTAA CTATATTCTT AAATATGTCT
     1561 TTGCGAACAA GTTATCACGC TCATATATTT ATTCATTATT AGAAGCAATG AACTTGCGCA
     1621 AAGCTCCCCA CTCCTCTTAA GTTGCCTAAC ACACTTGAAA TACGGCGCTA AACGGTTTAA
     1681 ACTAACATAG AGGTTAGACT GACGTATCAC TGACCGCAGA CAGACGCCAG TCTTAATAAT
     1741 TCATCATCTT ATCTAATGAA AGGAATTGTA TCTATGTTAA CGAAAGAATT CGCTCAACGC
     1801 GTCGATCTCA GTGAAAAACA AGTCCGTAAA ATTGTACAAC ATTTAGAAGA ACGTGGTTAC
     1861 CATCTTAATA AGACGGAATA TCGTGGTAGA GAAGCTACTG ATTTTACCGA AGAAGATATT
     1921 GAATTATTCA ATGAAATTGC TGAGAAAGTA AAGCAAACGA ATAGCTATGA GCTCGCATTT
     1981 GATGAATTAG AACAGGAGAA AGACTTCCTC CAAGTCCTCG TTAAAGATGA AGACGAACAG
     2041 TTACCGGCTG ACCCTAACGT TTCTAATTTA ATGAGCGAAC TCCGTACTGA AATCCAACAA
     2101 ATGCGTGAGG AACGTCACAT GCTTGGACAA ATGATTAATC AAGTCCATCA ACAACAGAAC
     2161 GAATTGAAAG AGCTTCAAGA TCAAATGACG TCTAAGTTGG ATGAAAATAC GAAGTCATTG
     2221 AAAGAGTTAC AAACGTCTGC ATCAGATATC CAATCTACTC AAACTGATAT GCAGAAACTT
     2281 CAAAAAGAAC AAGGCGAATT AGCTAAAAAT ACGTCTAAAT TGCTTGAAGA ACAACCTAAA
     2341 CAAGAGAATA AAGGATTCTT CGCACGCTTA TTCGGTTTAT AATCTAAATC AATAATTAAA
     2401 TTAATGAAGA ACTAAAGTGA ATTTATTTTT CAATGTTTTG ACTCTCGCTT GCTTATGGGA
     2461 CCACACTCAA CTAATTCTTC TCGCTCAAAG AGCTTGAAGA ATGGATTTTC GTTGTGGTCT
     2521 TAGATCCATC AAGCGTCTCG AGTCGACATT GAAAAATGAA CTTATAAATC ATTTAATTAT
     2581 TACTTTCTTC TCATTCACAT GCTTTTTTCT TATTGACCCA AACTCTTCAT TTTTCTATTG
     2641 TAATAAACTT CTCCCTTTCA TTTTCATGCC TTTACCAAGA TT
//
LOCUS       Staphylococcus_piscifermentans      3106 bp    DNA     linear   BCT 26-MAR-2020
DEFINITION  Staphylococcus_piscifermentans
FEATURES             Location/Qualifiers
     CDS             301..714
                     /locus_tag="saoA"
                     /codon_start=1
                     /transl_table=11
                     /product="SaoA"
     CDS             963..1625
                     /locus_tag="saoB"
                     /codon_start=1
                     /transl_table=11
                     /product="SaoB"
     CDS             1751..2806
                     /locus_tag="saoC"
                     /codon_start=1
                     /transl_table=11
                     /product="SaoC"
ORIGIN
        1 GTTAATGGCG ACATGGTAGA AACTTCTAAA GCCTTATCCT TTAGATTATA TGAGTTAGAT
       61 AAATTATTAA CTGATGATAG CAAATTTTAG CTTTATTTTC AATACTCATA TTACAAGTAA
      121 GCGCTTTATG ACGACCTTTT TATTACTTTT TTCTCGAAAA TATAAACGTT TTCTATAGCG
      181 AGAAAATGAT GTTTGTCAGA GTTGTCTTTC CGTTATATAA TAAAGTTGTA TTCGTTTTAT
      241 CTATATGTGA ACTGGGTAAA TACTTAATAA TCATTAAAAC AATGGCTGGA GGGATTTTAC
      301 ATGACAGATT TTACAATTGT ACAAAATGAA GAAGAATTAT TACAAAAAGT TAAAGAAAAA
      361 GTTTCTGAAG GATATGATGA ATCAGAGTTA TCCGTTTTAT CTAGAACAAA ACTCCATATT
      421 GATGAATTAC ATAATTCCGA AGTGAGTTTA ATAGCAACAA GCGGATCATT TAGTGATAAA
      481 ATCGCTAAGA TTATGACTGG TGAAGACGGT GAAGAAGTTG TCTTATCTCA CTACGATATT
      541 ACAGATGATG AAAAAGAACA TTATAAAAAG GAAATACTGA ACGATAAATA CATTATCGTA
      601 GCTGCGAGAG ATACTTCTTC ACATGAAGAA GTAGAAAAAA CAAATGCTGC TTATGAAAGT
      661 GAATCAGTTG TAGGGCATCA TTATGCCGAA GAATCAAATG GGCCAAAATC GTAGAGATAC
      721 ACTTATTACA ATAATTTTGA GTCTGAAACA TAATTGTATT TTTAATTTAG AAACTGCATA
      781 GTAGTTCACT AGATATTTAG TTATCCTAGT GGGGGGCGGG AATACGAAAT CAAAATTTGA
      841 TTTCTGTCCC GCTCTTTTTC TATTACATAA TAATTATTAA CAAGATTTGA ATCATGCGTT
      901 AATAAATTAC AAATATAACT ATTATGTTAT AATGAACGCA ATAATTTTGG GGGGGGGTGT
      961 CTATGGAATT TAAAGCCGTA ACATCAATTG ATGATCCATT GTTCAAATCA GCTTTAAAGA
     1021 TATATGACGA AAAGTTTGAT ATCGGATTAA CAGAGGACGA ACAAATATTT AAACAATCGT
     1081 TAAAAAATGA GCGTACTAAA GATGATTATT TATTTTTAGT AGGCATCGAG TCAGAAAAAC
     1141 CAGTGAGTTT AGCTACTGCT CACTATGAAG CAACGACGAA CTCAGCTTTT TTAATATATT
     1201 TAATAGCCCT TGATCAACCT AACCATGATG AATTAATCAA TTTAACACTG AAGCGTATGG
     1261 AAAAAGAAAT TAATAAATTA TCTAATCAAC TACATGCTCA TGATGTTAAC TTCATCATGT
     1321 TGGAAGTGCC AAAAGAACCT GAAGAAGTGT CTGAAGATGA GATAACTATT ATGGATAACA
     1381 GACGTCAGTT TTTATTCGAA AATGGTTTCG AAAGACAATA TGATATCGAT TATTTAGCAC
     1441 CCAGTCTGAA AAGTTTTTCT GAAGGACGAC CTATGGATTT ATTTATTAAA GCTAATATCG
     1501 AATTAACTAA AGATATTTAT GGTCCAAGTA TTAAATCGAA TTATATATTA AAGTATGTAT
     1561 TTGCTAACAG AATATCTAGA AGTGTTATTT ATCCTTTACT TACAGAAATG GATTTGCGCA
     1621 AATGATAGCA GGCACTACTT GAAATCACTG TTAAAACAGT TTAGACTAAC ATAGAGGTAA
     1681 GACTGACGTT TCACTAACCG AAGACAAACG TCCGTATACA TAAATCACTT ATATGAAAGG
     1741 ACTTATTACT ATGTTAACTA AAGAATTTGC ACTACGTGTA GAGCTAAGTG AAAAACAAGT
     1801 CCGTAAAATC GTTCAACATT TAGAAGAACG CGGGTACCAA CTTAGCAAAA CCGAATACCG
     1861 TGGCCGTGAA GCTACAGATT TCAAAGAAGA GGATATTGAG CTTTTCCAAG AAATTGCCGA
     1921 AAAAGTTAAA CAAACCAATA GTTATGATTT AGCTTTCGAG GAATTAGAAA AAGAAAAAGA
     1981 CTTCCTACAA GTGCTTGTTA AAGACAATGA CAGTAATCTA CCTACTGATC AAAACGTATC
     2041 TAAACTTGTG GATGACTTAC GCTCTGAAAT CCAAAAAATG CGTGACGAAC GTCAAATGCT
     2101 CGGGCAAATG ATTAACCAAG TACACCAACA GCAGCATGAA TTACATGAAA TGCAAAATCA
     2161 AATCACATCA AAATTAGATG CTAACACTGA ATCATTAAAG GCTATCCAAA CATCAACGGA
     2221 TGAAATTAAG ACAACTCAAA GTGTGATTCA AGATTCTCAA AAAGAACAAT CAGAACTTGT
     2281 GAAATCTAAT GTTGAGACAG ACAATATCAC TGCTTCTACC GGTACAACTG CTAGTAAGGG
     2341 AGATAAGTTG ACTGATAATA CTACTGAACA AACTTCAGCT GCTACTACAC ATCCAGCTAA
     2401 AGACAGTAAA GTAAGTACTG AAAACACTTC AAACCCAGCT CAAGTTGAAG ATAGTGAGAT
     2461 TACGCAAGTT GGTGCTCAAC CATCTACTGT AGCTAAACCA ACAACTGATG ATAGCAAAGT
     2521 TGCTTCAGCT ACTGCTGCTT CAACTTCTTC TACAAGCGAG ACAGCTAAAG AAACTGATAC
     2581 AGCGCGTGCT ACAGCTTCAA CAGAAGAAAA AGATACAACT TCCGTTGATA AAGCTAAAGA
     2641 TGACTCAATC CAAAAAACAC CAGACAATGA TCATGCTACT GACATAGCAT CATCTAGTGA
     2701 GCAAGAAACA GCTTCAGAGC AAACACACGC TTATGAATCA CCACTTGCTA AAGAAGAACC
     2761 AAAAGATGAA CGCAAAGGAT TTTTTGCTCG TTTATTCAAC CTATAAAGAA ACGCTAATTT
     2821 ATTTAAACCA TCCCCAACAA TCAAGGGATG GTTTTTTTAT ATAATTATCC AGTATATCAA
     2881 TCTTCTCTCC TCACCCCTTG CTCCACCGAT AAAAACGCCT TCATAGCAGT GCCTCAACGC
     2941 ATTTCACTAT TGTCAGAATA TAAAGTCATT TTTATTTTTA AATTTTCTTG CAAAATAGAC
     3001 TTGAATATTA TCAACTTTTC TAATATCCTT AGTATGCTTA TCGTAATTAA AAATATTAAA
     3061 TTATGAAAGT GTAGGTCCTG CTTTATGTTA TTAACAATTC TTAACA
//
LOCUS       Staphylococcus_pseudintermedius      2606 bp    DNA     linear   BCT 26-MAR-2020
DEFINITION  Staphylococcus_pseudintermedius
FEATURES             Location/Qualifiers
     CDS             301..723
                     /locus_tag="saoA"
                     /codon_start=1
                     /transl_table=11
                     /product="SaoA"
     CDS             919..1593
                     /locus_tag="saoB"
                     /codon_start=1
                     /transl_table=11
                     /product="SaoB"
     CDS             1707..2306
                     /locus_tag="saoC"
                     /codon_start=1
                     /transl_table=11
                     /product="SaoC"
ORIGIN
        1 TTGATACAGC GCGTTACATA TTACATAGAT GTCCCATTAC TCATAGTCAT GTCGTTTAAG
       61 GCAACATGGT AGAAACTTCT AAAGCCATAT TCTTCAGATT ATATGAGCGT GATAAATTAT
      121 TACATGATGA TAGCAAATTT AAAGTACTTA CGCAATACTA TCGTACTAAA TCAAGTGTTT
      181 TCAGAAATTT ATGTAAATTC TTGCTTATTC ATGCTGTAAA CGCCATAATA AGAATGTAAC
      241 CGTTTAACAC GTAAAGAATA CGGGTAGATA AATATAAAAC ATGAGCGGGA GGTTCATAGC
      301 ATGACACTTT ATAACATCTC AAAATGCGAA GTGAAACGAA CTGAAGATGA AGCAGTTCAA
      361 TATGTAGATC AATTATTAAA AGAAGGCGTT AAAGAAAATC AAATCGTTGT ATTAAGCAAG
      421 GATAAACTTA ACACAGATCG CTTTCACGAT TCTCAAATTC AACATAAAAC AACAACGGGT
      481 ACGATTAGTG AGAAATTCAT GCGCTTTTTC ATTGGCGAAG ATGGTGAAGA AGCTGCGTTA
      541 ACAAAATTTG GTTTCTCTGA CGAACAAAAA GAAGATCTGA AACAAGACAT TTTAAATGAC
      601 AAAATTGTGG TGATGGTTCA AGAACTGAAA TATGGTCAAG AGGAATACGA AAACCATAAT
      661 GTTGCGAACC AAAAACTGCA AGATAAACAT GCCCCATCTG AACATCAAGG CGATATTGAG
      721 TAATCATTCA CGCTTATCGA TAGTCCTTAC AACTTCACCC AAGATTTAAT TTAACTTTCG
      781 TACACCTCAT TGTATCGAAA GGATTAAGTC TTGGGTGAAG TATTTATTTC TGGAAATTGA
      841 GTTTTGTCTC CCCCATTAAT TGTGCTATTT CTCGCTCTAT ATATGCTATA CTAAAGCCAT
      901 TAAGAGAGGT GAAGTGACAT GCATTTTGTA CATATTCAAT CAACCCAAGA TCCATGGTAT
      961 GTTCCGGCAT TAGCGTTTTA CATGGATAAA CTAGACCCCC TCGTAACAGA AGACGAGTCT
     1021 GTATTTGAAC AATCCTTAAA AACCGAAAAA ACACAATACG ATTTCGTATT TCTCGTAGGT
     1081 ATCGAAAACG ATGAAGTTGT CAGTTTTGCG ACAGCGCATT ATGAAGCGAC AACAAATGTG
     1141 GGCTTTTTAG TCTATCTCAT GAGTGAGCCC GGTGATAATT GTGAACAGTA CCTTAAAGCG
     1201 ACACTTGAAC AAATCGAAAA AGATGTGAAT CAAATTTCTA ATCAACTCCA CGGCCGAGAT
     1261 GTGAATTTCT TCATGTTTGA GTCGACATTT GAATCACCCG ACGTGGATAC TGAGACAGCT
     1321 GATAAAATTG CATTCCGTCG TCGCTTTTTA GTGCAACACG GTTATGAAAA ACAAAGTGAT
     1381 ATTACTTATT TACAACCTTC ACTAAATCGC AATGGTAAGC CGGTACCGAT GGAGTTGTAT
     1441 ATTAAGGCGA ATATTCCTCT AACGAAAGAT ATTTACGGCA CGAGTATTAA ATCTGCCTAT
     1501 ATCATTAAAT ATGTTTTTGC GAACCGTATT CCAAGACATG TGATTTATCC CTTACTCGTT
     1561 AAAATGGATT TGCGTAAAGA ACCTTATGCC TAGGCCCTTG AAATCAACCG TTAAAGCCGT
     1621 TACAATGATA GAGAGGTAAG ACTGACGGTT CACTGAACGC ACACTACCGA CAGTCTAAAA
     1681 ACATGAGAGA AAGGACCTAA TGGCATATGC TAACAAAAGA ATTTGCTCAA CGATCTGAGC
     1741 TTAGTGAAAA ACAAGTCCGT AAAATTGTCC AACATCTTGA AGAACGCGGC TATCATTTAA
     1801 ACAAGACTGA ATATCGTGGA CGTGAAGCGA CAGACTTTAA AGAAGAAGAT ATCGAACTCT
     1861 TCCAAGAAAT TGCTGAACGT GTCGCACAAA CGAATAGTTA CGATCTTGCT TTCGAAGCGC
     1921 TCGAAAAAGA AAAAGACTTT TTACAGGTCA TCGTTAAGGA AAACGATCAA CAATTACCTG
     1981 CTGACCAACA AGTACCACAA TTGATTCAAG AGTTGCGCCA CGAAATTAAT CAAATGCGTG
     2041 AAGAACGTCA AATGTTAGGT CAAATGGTCT CACAAGTGCA TCAACAACAA GAAGAGCTCA
     2101 AAGCATTACA TCAACAGTTA CATACACAGT TGGAGACGAG CAACAAGTCT CTTGAAGCTT
     2161 TAACTACTGC ACAACAACAA CAAACAGAGC AACTGTCAAA AACGCAAGAA ACCATTGAAA
     2221 CCCAAACGAA AGAACATCAA GAGCTTGCGG AAACGATTCA CCGCAACGAG AAAAAAGGTT
     2281 TCTTCCAACG TTTATTTGGT GGTTAAGCAA CATCGATAAT AAGCTAAAAA TGTAAAATTT
     2341 GGATTTAAGG TCCGTTTGAG TCATACTAAT GAATCATTAA TAAAAAAACA TAAGCTAGGG
     2401 GTGCTCGAGG TGAGCTGAGA AAGATGGTAT CTTAACTCTT TGAACCTGAC GTGGTTAGAA
     2461 CCAACGAAGG GAAGCGCAAT ATGATGACGA AATCGTCTCA AGATAAATGG CGAGTAGTCA
     2521 CATTATTCTA ATCATATAGG CTTTCCTCTT GCATCCTTTT ATGCAGGAGG TCTTTTTTTA
     2581 TGAAACAAAC GCTGATTATT GGGGCA
//
LOCUS       Staphylococcus_rostri      2619 bp    DNA     linear   BCT 26-MAR-2020
DEFINITION  Staphylococcus_rostri
FEATURES             Location/Qualifiers
     CDS             301..708
                     /locus_tag="saoA"
                     /codon_start=1
                     /transl_table=11
                     /product="SaoA"
     CDS             934..1608
                     /locus_tag="saoB"
                     /codon_start=1
                     /transl_table=11
                     /product="SaoB"
     CDS             1720..2319
                     /locus_tag="saoC"
                     /codon_start=1
                     /transl_table=11
                     /product="SaoC"
ORIGIN
        1 GCCGAACGTA TGTCGCATGT TACAGATGTA GTTATTACTC ATAGTCATAT CGTTTAAGGC
       61 GACATGGTAG AAACTTCTAA AGCCATATTC TTCAGATTAT ATGAGTCTAT GTAAATTATT
      121 AACTGATAAT AGCAAATTTA ACGTTTTTTC GCAATACTGG TATGCAAAAC ATCAATTTTT
      181 AGAATTCTTT AGCATCTTTA CAAAAGTTAT CATTAAATAG CATAATAAAA ATGTATGCGT
      241 TTAACTTTTC ATTAAAAGGG TATTTGAAAA ACTAAATAAT AATGAACGGG GGCATCCGAA
      301 ATGACTCATT TTAAATTGGT AAAAAACGAA GAAGATGTGA TTAAAGCAGT TGATGCATTG
      361 TTGCGCGATG GATACAGCGA ACATGAAATT ACAATTGTCA GCAAGGAGCG ACTCAAAACA
      421 GACCGTTTCA ACGACTCAGA AGTCAAACAG AAACCAACTG CAGGTACAAT TAGCGATAAG
      481 TTTATGCGCT TTTTTATCGG AGAAGATCCA GAAGAAGCTG CGTTTACACG CTTTGACCTT
      541 GCTGATAACG ACAAAGAACA GTTGAAGCAA GCCGTACTTG ATGGCGACAT TGCCATTGTA
      601 GTTGACCGCA ATCAACATTT AAATGGCGAA GTGACACAAA CGAACAGCGC TTATGAAACA
      661 CAAGACTTCA AACATCATCC ATCTGAACAT AAAGGCGATA TTGAATAATT TTAAGCACTC
      721 CGTTAGCACT CAGGCGATTC TTACGTCTGG GTGCTTTTTT GTGAATCAAA CGTTCGACAA
      781 GGACTGACTT GTAGGCTGAG AAACCAACAA CCGGAGTCCT AGCATCCCTC ATCAGCTTCT
      841 ATCTCAAATC TCAAGCTTAA ACGGTATGTT TCTATTCATA TAACATCCCT TTGAGTATGC
      901 TATACTAGAG CCATTACAAA GAGGTGATAG GCTATGAAAT TTATTCAAAT TAAATCGACA
      961 AAAGATCCGT GGTATCAACC AGCAATCGAC TTTTACACTG GCAGATTAGA CCCCCTTGTG
     1021 ACGGAAGATG AGTCTGTCTT TGTCCAATCG CTCAAAACGG AAAAGACGAA GAATGATTAT
     1081 GTATTCTTAG TTGGCGTGGA AGACGGCCGT GTGGTTAGTT TTGCGACGGC ACACTATGAA
     1141 GCTACAACGA ACGCTGGCTT TATTATTTAT TTACTAGCAG AACATGGCGA CAACCACGAA
     1201 ACGTATCTTG AGGAGACACT GTATCAAACG GAGGCGTGTA TCAACGTATT ATCAAACCAG
     1261 TTGCACGGTA AAGATGTGAA CTTCTTTATG TTTGAATCAA CGTTTGAGTC ACCTGATGTG
     1321 AATTCACAAA CGGCTGATGA TATTGCATTC CGCAGACGTT TCCTCACACA ACATGATTTT
     1381 GAAAAACAAA TACAAATTCC ATATATTCAG CCGTCTCTTG ATCGTAATGG CAAGCCGGTG
     1441 CCCCTCGACC TTTATATCAA GGCGAATATT CCTTTAACGA AAGACATCTA TGGGACAAGC
     1501 GTCAAGTCAT GCTATATTCT CAAATATGTC TTTGCGAATC GTCTACCACG TAAAGTCATC
     1561 TATCCATTAC TCGTTAAGAT GGATTTGCGT AAAGATCCGA CTGCATAAGC CCTTGAAATC
     1621 AAGTCGTAAA GTCGCTACAA TTAGGAAGAG GTAAGACTGA CGGGTCACTG AACGAACACT
     1681 GACAGTCGTC TAAAATTGTA GAAGGAAGGA TCCGGTTATA TGCTAACAAA AGAATTTGCT
     1741 CAAAAATCTG GCTTAAGTGA AAAGCAAGTC CGCAAAATCG TTCAGCACCT TGAAGAACGT
     1801 GGTTACCATT TAGGCAAAAC AGAATATCGC GGGCGTGAAG CGACTGATTT TAAAGAAGAC
     1861 GATATTGCAT TATTCCAAGA GATTGCTGAA CGCGTTGGTC AAACGAATAG CTATGAGCTC
     1921 GCATTTGAAG AACTTGAAAA AGAAAAAGAC TTCTTACAAG TGATTGTTAA AGACGACGCA
     1981 CAACAGTTGC CAGCAGATCA ACAACTTTCT AACTTATTCA ATGAGTTGCA CAATGAAATT
     2041 AACCAGATGC GCGAAGAACG TAAAATGCTC GGACAAATGG TTACACAAGT ACATCAACAA
     2101 CAAGAAGCAT TGACTGAGTT ACATAACAAG TTGGAAACAC AACTTAAAGC AAATAGCGCG
     2161 TCGATGGAGG CATTAACAGA AGCTCAGAAG AAGCAAACGG AGCAACTCGG TACGACACAA
     2221 AAACATATCG AATCACAAAT TGAAGAACAA AAGGCTTTGA CAGAGAAAAT CGAAAACAGC
     2281 GAGAAAAAAG GCTTTTTCCA ACGTTTATTT GGTGGTTAAG CCACGCTAAT ATAAGACAGA
     2341 TGCTTTAAAA TTAAATATCA TGCTAGGGGT GCTCGAAGTG AGCTGAGAAA GACTGACTCT
     2401 TAACTCTTTG AACCTGATAT GGTTAATGCC ATCGAAGGGA AGCAATGACA TGTCGCAACG
     2461 CGCAGACCAC GGTCAGGCGG TTGCAACGAA CGATAACGAT ATTGAAGCTA TTGTTATTAA
     2521 CAGCGACTCA ATTTCAATCA TACATGCAAA CTTCCTGCAC CCTCACATGC AGGAGGTTTT
     2581 TTTATGTTAC AAACAGTGAT TATTGGTGCG GGTGTCATG
//
LOCUS       Staphylococcus_saccharolyticus      2856 bp    DNA     linear   BCT 26-MAR-2020
DEFINITION  Staphylococcus_saccharolyticus
FEATURES             Location/Qualifiers
     CDS             301..708
                     /locus_tag="saoA"
                     /codon_start=1
                     /transl_table=11
                     /product="SaoA"
     CDS             871..1539
                     /locus_tag="saoB"
                     /codon_start=1
                     /transl_table=11
                     /product="SaoB"
     CDS             1657..2556
                     /locus_tag="saoC"
                     /codon_start=1
                     /transl_table=11
                     /product="SaoC"
ORIGIN
        1 CCATAGTCAT GTCGTTCAAG GCGACATGGT AGAAACTTCT AAAGCCATAT TCTTTAGATT
       61 ATATGAGTCA TATAAATTAT TTAATGATGA TAGCAAATTT CAGCTACTTT TTCAATATCT
      121 ATCATACACT ATCACCCTTG TCTTAACAGT AGTTCTCACT GAAAGCGTTT TGATTTTTAA
      181 TTCAAAAATA AATTTGGTAA ATAAATCAGT AAAATTATAT AATTATATAA ACAAAAGTTT
      241 TATAATTATA GGGCAAGGGT ATAGAATTTG AACTAAGAGA AAAAATAAGG GGCGATAATC
      301 ATGGCAGAAA TTACAGTAGT AGAAAATCAA TCAGAATTAT ACAACGTGAT TAACCAAAAG
      361 AAATCTGAAG GCTATTTAGA AAGTGAATTA GCAGTTATTA GTCGTTCAAA ATTACATTTA
      421 GATGATTTAC ACGATTCTCA AATTAGTTTA ATTGCTACAA GCGGTTCATT TAGTGACCGT
      481 ATGTCTAGAT TACTTATTGG TGAAGACGGT GAACACGCTG TGCTTACACG ATATAATCTA
      541 AGTGATGACG AAATCGAAAG TCATAAACAA GACATTTTGG ACGGTAAATT TTTAGTTATT
      601 GCTAATCGTG ACCGTTCTTC TCATAATGAA GTTGAAGAAC ATAATGCAGC ATATGAAGAA
      661 ATTGACATTA CACATTATGC TTCTGAATCA AAAGGACCAA AATCATAATT TGCTAATGTT
      721 AAAACAATGC TAAGTATGGC ACTATAACTG ATACGCAATG TCGTTACAGT TATAGTGTTT
      781 TTTTATAAAT ATTTTCATAC ACATTCATCT ATCCGTACCA GGTACAAAGT TATGATATAA
      841 TTTACAAAAT ATATTTTCGG GGGTGTCATA ATGGAATTTA AAACAATAAC GTCTGCTAAC
      901 GATCCATATT TCAACGAAGC ATTACAAATT TACGATTCAA AAGTAGACAT CAGCCTTACT
      961 GAGGACAGTC ATATTTTCAA ACAATCACTT GAAAATAATA AGACTGAAAA AGATTATGCA
     1021 TTTATTGTTG GTGTTGAAAA TGATGAAGTT GTTAGTATGG CTAGTGCACA TTACGAAGCA
     1081 ACAACCAATT CTGCTTTCCT CATTTATCTC ATCACTAAGA ACAAAGATAA CCATGATGAG
     1141 GTAATGTCTA AAACATTAGA AAAAATTGAA GAACAACTAA ATGTTCTATC TAACGACATT
     1201 CATGATAGAG ATATCAATTT TATAATGATG GAAGTTCCAA GAGAACCTCT AACAACTGAC
     1261 GAAGAAACAA ATAAAGTACT TGAGCATCGC AGACAATTTT TATATGAACA TCAATTCGAA
     1321 AAACAAACCG AAATTGATTA TATTCATCCA AATTATACTA ATGATGAAGA TCCCAAAGAA
     1381 ATTGACTTGT TTATCAAAGC TAACATTCTT TTATCAAAAG ATATTTATGG CACAAGTGTT
     1441 AAGTCTAACT ACATTCTTAA ATATGTCTTC GCCAACCGTA TTTCAAGAGA TATAATATAT
     1501 CCTTTACTTG AGCAAATGAA ATTAAGAAGC CCTCTGTAAC AAAACTTGAA ATTAACTATA
     1561 AATAACGGTA AACTATCATA TGAGGTAAGA CTGAGGTTTC ACTAACCGTA GACAACCGTC
     1621 AGTATACATA AACCATAATA TGAAAGGACT TTATTAATGT TAACTAAAGA ATTCGCACAA
     1681 CGCGTCGAGC TAAGTGAAAA ACAAGTCCGT AAAATCGTCC AACATTTAGA AGAACGTGGC
     1741 TATCAACTTA GTAAGACTGA ATATCGTGGA CGTGAAGCAA CTGATTTTAA AGAAGAAGAT
     1801 ATCGAATTAT TTAAAGATAT TGCTGATAAA GTAAAGCAAA CTAATAGCTA TGATTTAGCA
     1861 TTTGAAGAAT TAGAAAAGGA AAAAGATTTC CTTCAAGTCT TAGTAAAAGA AGATAATAGT
     1921 CAATTACCAA CTGATCAAAA TATTTCACAA TTGGTAGAAG ACTTACGTAG TGAAATTCAA
     1981 AAAATGCGTG AAGAACGTCA AATGTTAGGC CAAATGATTA GCCAAGTTCA TCATCAACAA
     2041 CAAGAACTGA AAGAACTACA AAGCCAAATT ACTTCTAAAA TAGATGCTAA CACTGAATCA
     2101 TTAAAAGCGA TTCAAACTAC ACAAGATGCA ATACAATCAA CTCAACAATC TCATACTAAA
     2161 AAGTTAGATG AGCAACAAGC TATTGCTTCT GAATCAAAAC AAAGCAATAA TGATGCTGTG
     2221 AATAGTACTT CAAGCCAAAG TACTTCATCA TCACAATCTA CGTCACTTTC ATCAAGTGAA
     2281 AATAATTCAG ATCAAAACAA AACAATTGCA TCTACATCAG TGTCAACAAC TACTGACAGC
     2341 TTGAGCACTT CTAATAGTGT TGATAATAAA AAAGAAAGTA CATCATTAAG TACTTCAGAA
     2401 CAATCAACTC AAGCACAATC TACATCTCAT TCAACATCTA CATCTGAAGT ATCTAATACT
     2461 AATAAAGACC ATGTTGAATC ACAATCTTCT CCTCTAGCTC ATCAAGAGCC TAAAGAAGAG
     2521 AAAAAAGGAT TTTTCGCTAG ATTATTTAAC TTATAATAAA AAAGAAAAGT GTTAGGACAA
     2581 AGTTGTAATT GTCCTAACAC TTTTTTAATT TTATTTAAAA ATATTAAGCC ATTGATTCAT
     2641 TATCTTTTCA GGGCTAAATA ATCCTACAAC ATTATTTCTT GCGTTTTCAC CAAGTCGATT
     2701 CGCTAAATCT TTATTATTAA TAATTTCTAA AACTTTTTCA GCCATACTTT CAATATCTTT
     2761 ATTTTCAGTC AAATATCCAT TTTCGCCGTC TTTTATAAAA TCAGATGGAC CATATTTAAT
     2821 ATCAAAAGCT ACTACTGGTT TTCTTTGTAA CATTGC
//
LOCUS       Staphylococcus_saprophyticus      3149 bp    DNA     linear   BCT 26-MAR-2020
DEFINITION  Staphylococcus_saprophyticus
FEATURES             Location/Qualifiers
     CDS             301..717
                     /locus_tag="saoA"
                     /codon_start=1
                     /transl_table=11
                     /product="SaoA"
     CDS             1025..1690
                     /locus_tag="saoB"
                     /codon_start=1
                     /transl_table=11
                     /product="SaoB"
     CDS             1812..2849
                     /locus_tag="saoC"
                     /codon_start=1
                     /transl_table=11
                     /product="SaoC"
ORIGIN
        1 TTGTTAATGG CAACATGGTA GAAACTTCTA AAGCCGTATC CTTCAGATTA TATGAGTTAG
       61 ATAAATTATT AACTGATGAT AGCAAATTTT GGCAATATTT TCAATACACT TATTGGTTGT
      121 AAACGCTTCA CAAAAGCTTT TACTTCTTTT TTTATTTTTT CAGAAAACGT TCACATATGC
      181 ATGAAAATGT CGTTTGTCAG TTGTGTAAGT TCATTATATA ATGTAATTGT ATTCGTTTTA
      241 TATAATAACT TAAGGGTAAA CACAAAATAA TTCATATAAT AATGAACGGA GGAACACAAA
      301 ATGTCAGAAT TCACTATTGT ACAAAACAAA GAAGATCTTA TCGATGCAAT AAAATCTAAA
      361 CTATCAGAGG GTTATAAAGA ATCAGAAATG ACCGTAATTA GTAAAACAAA ATTACACATT
      421 GATGCGTTAC ATGATTCTGA AGTCAATCTA ACTGCTACAA GTGGTTCGTT CAGTGATAAA
      481 ATGGCTAAAA TTTTAACGGG CGAAGACGGT GAAGAAGCCG TATTGGCTCA CTACAAACTA
      541 CCTGAAGAAG AATTAGAACG CTATAAGAAA GAAATATTAA ACGATAATTA TCTCGTTGTT
      601 GCTACAAAGG ATACGACTTC ACACGTAGAA GCCGACAAAG CCAACGCTGC TTTCGAAACG
      661 AACCAAACTA AAAGTAATAG CCATTACTCC GAAGAAACAA ACGGACCAAA ATCATAATCA
      721 ACCGTTGTAC GTAAAACAAA GATGGTACTT AAGACGTCAG GTTAAAATCT CATTTCACCA
      781 AAACCATTTT GAGACGCATC TGTGACGTTA AATTAAGTAC TGAGATACTG TTTGATTAGT
      841 ACTACAACAT TTGTATAAGT CGTACTAACG TAAACAAATA ACGCCCTTAT AATTTAGTCG
      901 GTCGAGACAC ACATATTGAT GTCTCGACCC TTTTTATGTT TAACTGCAAA TTAAATTAAA
      961 TTGCAATTCG ATTCATATTT TCTCTATTAT GTTATAATGA ACGCAATAAT TTGGGGGTGT
     1021 ACCTATGGAG TTTAAGACAA TAACATCAAT CGATGATCCG TTATTTAAAT CAGCATTGAA
     1081 GTTATATGAT GCTAAATTTG ATATCGGTCT ATCTGAAGAC GAACAAATTT TTAAACAGTC
     1141 CTTAAGAAAC GAACGTACAA AAGATGATTA CATCTTTTTA GTAGGCATTG AATCAGATGA
     1201 AGTAGTGAGT TTAGCCACAG CGCATTATGA AGCTACGACA AATTCATCTT TTTTAATTTA
     1261 TTTAATTGCT AAAGATAAAC CCGAGCATGA TGAAATTATT ACAAAAACGC TTGAACGTAT
     1321 TCAAAAAGAA ATAAACATTC TGTCGAATCA ACTGCATACA CATGATGTCA ATTTCATTAT
     1381 GTTGGAAGTG CCTAAAGAAC CCGAAGACAT TTCTGAAGAT GTCGTTCAAA TCATGGATAA
     1441 CAGACGCCAA TTTTTATATG AACATGGTTT TGAAAAACAA TATGAAATTG ATTATTTAGC
     1501 CCCTAATATC CAAGATTATG CGAGCGGCGA ACCTATGGAT TTATTTATAA AGTCAAATAT
     1561 TGAATTAACA AAAGATATCT ATGGACCAAG CGTGAAATCA AATTATATTC TCAAGTATGT
     1621 TTTTGCAAAC AGAATTTCTC GAAGTGTTAT TTATCCGTTG CTTGAACAAA TGGAATTACG
     1681 CAAACGATAG TTATCACCAC TTGAAATCAC TGTTAAAACA GTTTAAACTA GCATAGAGGT
     1741 AAGACTGACG TTTCACTGAC CGAAGACAAA CGTCGGTATA CATAAATTAA TTAATGAAAG
     1801 GACTTATTTC TATGTTAACC AAAGAATTTG CACAACGCGT GGAGCTAAGT GAAAAACAAG
     1861 TCCGTAAAAT CGTTCAGCAT TTAGAAGAAC GCGGTTACCA ACTTAGTAAA ACAGAATACC
     1921 GTGGCCGTGA AGCTACAGAT TTCCAAGAAG AGGATATCGA ACTATTCCAA GATATCGCCG
     1981 ATAAAGTTAA ACAAACAAAT AGTTATGATT TAGCTTTTGA AGAATTAGAA AAAGAAAAAG
     2041 ACTTCTTACA AGTATTAGTC AAAGATGACG GTAATCATTT ACCTACAGAT CAAAATGTTT
     2101 CTAAACTTGT TGAAGATTTA CGTTCGGAAA TTCAAAAAAT GCGTGATGAA CGTCATATGC
     2161 TTGGTCAAAT GATTAACCAA GTACATCAAC AACAACAGGA ATTACACGAA ATGCAGAACC
     2221 AAATCACTAC AAAATTAGAC GCAAATACAG AATCTCTAAA AGCGATTCAA ACGTCAACAG
     2281 ATGAAATCAA AACGACACAG AGCGTTATCC AAGATTCTCA AAAAGAACAA TCTGAGTTAG
     2341 CTAAATCAAA TGTTGAAACT GAACATGTTA GCGCTGCTAA TACAACAACG AATAACAGCG
     2401 ACGCGCTAAC AGAACATTCA ACTGAGAGTG CGAGCAATGA CGAAAAATCT GATGATAAAG
     2461 TTACTTCTAC AACTTCTGAA ACTGTAGCTG ATACAACTGA TGCAACTGCT TCTAACCCAA
     2521 CTGATAAATC ATCTGCGCAA GTTGCGACTG AAGAATCTGA AATCACTCAA ATCAGCGAAC
     2581 AACCAACTGA AACGACAACA GCTGATACAG ATGCTTCAAC ATCAGCTACA AAAAGAGAAA
     2641 TGGCTTCTGC TGAACAAGTC AAAGCAGATG ACAAAACAGA TGAAACTTCT ACATCATCTA
     2701 CTGATAATTC ATCAATTAAT GAAGAAATAA CGAAACCGAA CACACAAACG CAGCCAACTG
     2761 AAGATACACA TGCGCAGTCT TCATCAGTTG CAAATAACAC ACCAAAAGAA GAACGTAAAG
     2821 GTTTCTTCGC ACGCCTATTC AATCTATAAA CTATTTTAAT AAATGGTGAT AATTAACTAT
     2881 CAAACTAAAC GAATTCTAAA TCACAGAAAT GTGATTTAGA ATTCGTTTTT TTATTTCATT
     2941 CTCTAAACGG TGAAATCATC GTTTTGCTAC CTTTAAATTA TCAGAAAATA AAGTCATTTA
     3001 AAATTCATGA ATTTCTTGAG TCATAGACTT GAATATTATT GAAATTGCTA ATATCCTTAG
     3061 TATACGTATC GGATTTCAAA AAATTATTAT TAAGAAAGTG TAGGTCTTTT TTTATGTTAT
     3121 TAACTATTCT TAACATTATT ATTTTTGTG
//
LOCUS       Staphylococcus_schleiferi      2887 bp    DNA     linear   BCT 26-MAR-2020
DEFINITION  Staphylococcus_schleiferi
FEATURES             Location/Qualifiers
     CDS             301..708
                     /locus_tag="saoA"
                     /codon_start=1
                     /transl_table=11
                     /product="SaoA"
     CDS             851..1513
                     /locus_tag="saoB"
                     /codon_start=1
                     /transl_table=11
                     /product="SaoB"
     CDS             1631..2587
                     /locus_tag="saoC"
                     /codon_start=1
                     /transl_table=11
                     /product="SaoC"
ORIGIN
        1 AATGGCTGAA GCTACTCCTA GTATTGTGTT GTTACTCATA GTCATGTCGT TCAAGGCAAC
       61 ATGGTAGAAA CTTCTAAAGC CATATTCTTT AGATTATATG AGTTTATGTA AATTATTTAA
      121 CGATAATAGC AAATTTTCGG CATTTTTTCA ATAACTGCTT AGGTAAACTT TTAATAGTTT
      181 TATAAATGTA CAGAGACGTT TAATGCGAAT GAAGACTTAT AACTTAATAA TGTAAGGGTT
      241 TTACTTTATA ATAAGAAGGG TAAAAGATTG AATAAACAAA TTTTTAAAGG GGCGACAACT
      301 ATGGCAGATA TTACTGTAGT AAATGACACT GGCGAATTAT ACAACGTAAT CAATCAAAAG
      361 AAATCTGAAG GTTATTTAGA ATCAGAGCTA ACAATTATTA GTAAAAGTAA ATTACACCTA
      421 AATGACTTAC ACGACTCTGA AATCTCCCTT ATCTCAACAA GTGGAACATT TAGTGATAAA
      481 ATGACTAAAC TGTTAACAGG AGAAGATGGT GAACATGCAG TTTTATCACG CTACAACTTA
      541 GCGCCTGATG AATTAGAAAA ATATAAACAA CTTATTTTAG ACGATAAAAT GTTAGTTGTT
      601 GGCGTTCGCG ATCATTCATC TCACCAAGAA GTACTAGAAA ATAATTCAGC TTATGAAGAA
      661 GTTGATATTA CACATTTTGC TGAAGCATCT AAAGGTCCCA AAGCTTAGTT ATCACACTGA
      721 ATTCAAAATG AGATTACTGT ACTGTCTAAT TTAAGATAGT ACAGTTTTTT ATACCATTTA
      781 AAAGTTTATG AACAGTCTTT TACAACAGGC GATTATGCTA TAATATTATT TAAATTGGGG
      841 AGGTGTTCTT ATGGAATTTA AAACCATTCA ATCTGTCAAA GATCCACATT ACAACGAAGC
      901 ACTTAAACTT TACGATACTA AGTTAAATTT ATCTTTAACT GAAGATAAAC GTATCATCAA
      961 ACGCTCATTA GAAAACAACA AAACTGAAAA CGATTATGTC TTTATCGTAG GCTTAGAAAA
     1021 CGATGTTGTT GTCAGTCTAG CAACTGCACA TTATGAAGCC ACAACCAATT CTGCATTTTT
     1081 AATTTATTTA TTTGCAAAAG ACCTACCCAA CCATGATGAG TTAATGACAC AAACATTACA
     1141 TCAAATTGAA CATGAATTAA ACTTATTATC AAACCTTGTT CATTCTAGAA GTATTAACTT
     1201 TTTAATGATG GAAGTCCCTA AAGAACCTGC AGATTTAACA CAAGATAATG GGCTCATTAT
     1261 TGAACACCGT AGACAGTTTT TATACGAACA TCAATTTGAA AGACAAACTG AAATTGATTA
     1321 CATTCATCCA ACTAATGATG GTCACACTAA AAAAGTGGAC TTATTTTTAA AGAAAAATAT
     1381 TAAACTGACA AAGGATATCT ACGGTACAAG TGTTAAATCA AATTATATTT TGAAGTATGT
     1441 ATTTGCAAAT GGTATCGCAC GTGAAATTAT TTATGATTTA TTAGAAGAAA TGGATTTACG
     1501 TAAACCATTT TAAACAAACT TGAAATCACT AACAATAACG TTTAAACTAT GTATGAAGCA
     1561 AGACTGACGT TTCACTGCCC GTAGACAAAC GTCAGTATAC ATAAAGTATA TGCAGAAAGG
     1621 ACTTTAAAGT ATGTTAACTA AAGAATTTGC ACAACGCGTA GAACTAAGTG AGAAGCAAGT
     1681 CCGTAAAATT GTTCAACATT TAGAAGAACG TGGTTACCAA CTAAGCAAGA CTGAATATCG
     1741 TGGTCGTGAA GCAACTGATT TCAAAGAAGA AGATATCGAG CTTTTCAAAG ACATAGCCGA
     1801 CAAAGTAAAA CAAACAAATA GTTATGATCT AGCGTTTGAT GAATTAGAAA AAGAAAAAGA
     1861 CTTCCTGCAA GTCATTGTCA AAAACGATGA CAAAAACTTA CCTACTAATC AAAATGTTGC
     1921 TCAACTAGTA GAAGATTTGC GTCTAGAAAT TCAGAAAATG CGCGAAGAAC GTCACCTACT
     1981 TGGTCAAATG ATGAATCAAG TACATCAGCA ACAACAAGAA TTAAAAGAAC TTCAAAATCA
     2041 ACTTACAACT AAAATCGATT CAAATAGCGA ATCCTTAAAA GCCATCCAAA CATCACAAGA
     2101 GGCTATCCAA GAAGCACAAG CATCTCAAGC TAAAGTATTG GCTGAATCAT CAAATAAAGT
     2161 TGAAAATAAT ACTGCTACTG ATGAAAAGGC TGAAAGTAAA GATTCGAAGG TTGCTGGAGT
     2221 GAATACATCA ACAGACGCTA AGACGGATAC TAAAGCAGAA AATGCAGGCG ATGGCACTGC
     2281 TACTAAAGTA GATAAAGAGG ATCAAATTTC TGCAACTGAA GCAATTGAAA AAGCCAGCGT
     2341 TGAGCAGTCT AAAAATGACA AAGCAGCTGA GACTTCAAAT AAAGAAGCTA CAGTAGATGC
     2401 AGAAGCGCAA CATGATGCTG AACAACAAGT AGCAGAAGCC CATGCAGAAG CTTCTAAACA
     2461 AGCTACTTCG AACGATTCAT TGGAAGCGAA AGCAGAAAAT GACAGCACAG CTTCACAGTC
     2521 TGAAATGTCA GAACCAAAAC CTCAAGAAGA GAAAAAAGGT TTCTTCGCAC GTTTATTCAA
     2581 CCTGTAGGGA GTGGGACAGA AATGATATTT TCGCAAAATT TATTTCGTCG TCCCACCCCG
     2641 GCAAGGTTGA CTAGAATTGA AAAAAGCTTG TTACAAGCGC ATTTTCGTTC AGTCAACTAC
     2701 TGCCAATATA ACTTCGTAGA GCATAGAACA TTGATTTATG TCCCAGCCTG TAAGACTCAG
     2761 TAATATATAT CTATGATTTA AAAACTGATC TTTTATAAAA CTATAGAACT GTAATTTATT
     2821 TTCAAATTTA ATACTCAATT CATAAAACCT GAAACAATCT GATAAACTCC TTTCAATATC
     2881 TACTTTG
//
LOCUS       Staphylococcus_schweitzeri      2867 bp    DNA     linear   BCT 26-MAR-2020
DEFINITION  Staphylococcus_schweitzeri
FEATURES             Location/Qualifiers
     CDS             301..708
                     /locus_tag="saoA"
                     /codon_start=1
                     /transl_table=11
                     /product="SaoA"
     CDS             852..1514
                     /locus_tag="saoB"
                     /codon_start=1
                     /transl_table=11
                     /product="SaoB"
     CDS             1632..2567
                     /locus_tag="saoC"
                     /codon_start=1
                     /transl_table=11
                     /product="SaoC"
ORIGIN
        1 TGGCTGAAGC TACTTCTTAA TATTGTGTTG TTACTCATAG TCATGTCGTT CAAGGCAACA
       61 TGGTAGAAAC TTCTAAAGCC ATATTCTTTA GATTATATGA GTTTATGTAA ATTATTTAAC
      121 GATGATAGCA AATTTTCGAT ATTTTTTCAA TAACTGCTAG TGTAAACTTT TAACAGTTTT
      181 ATAAAGACGC ACTTAACTTT GACTTCAACA AAGACTAATA ACTTAATAAT GAAAGGGTTT
      241 TACTTTATAA TAAGAAGGGT AAAAGATTAA ATAAATAAAT TTTTAAAAGG GGCGACAACT
      301 ATGGCAGATA TTACTGTAGT AAATGACACT GGTGAACTAT ACAACGTAAT CAATCAAAAA
      361 AAGTCTGAAG ATTATTTAGA ATCAGAGCTA ACAATTATTA GTAAAAGTAA ATTACACCTA
      421 AATGACTTAC ATGACTCTGA AATCTCCCTT ATTTCAACAA GTGGGACATT TAGTGATAGA
      481 ATGACTAAAC TGTTAACTGG AGAAGATGGT GAGCATGCTG TTTTATCACG TTACAATTTA
      541 ACACCTGATG AATTAGAAGA ATATAAACAA CTTATTTTAG ATGACAAAAT GTTAGTTGTA
      601 GCTGTGCGTG ATAACTCGTC ACACAAAGAA GTTCAAGAAC ATAATTCAGC ATATGAAGAA
      661 ATTGATATTA CACATTTTGC TGAAGCGTCA AAGGGTCCTA AAGCTTAATT AATCAAACAC
      721 TCATTCATAA AAGCCTACTG TACTATCAAA CGTTTGATAG TACAGTTTTT TTATCATTTT
      781 AAAAGTAAAT GAATCGTCTA TTACAACAGT TGATTATGCT ATAATATTAA ATAAATTGGG
      841 GAGGTGTTCT TATGGAATTT AAAACCATTC AATCTGTCAA AGATCCACAT TATAACGAAG
      901 CACTTCAACT TTATGATACT AAGTTGAACC TGTCGTTAAC TGAAGATAAA CGTATTATCA
      961 AACACTCATT AGAAAACAAT AAAACTGAAA ACGATTATGT CTTTATCGTA GGCTTAGAAA
     1021 ATGGTGCCGT CGTTAGTTTA GCAACCGCGC ATTATGAAGC CACAACCAAT GCAGCATTTT
     1081 TAATTTATTT ATTTGCAAAA GACCTACCCA ACCACGACGA GTTAATGACA CAAACACTTC
     1141 ATCAAATCGA ACATGAACTA AATGTATTAT CAAATATTGT TCACTCAAGA GACATCAACT
     1201 TTTTAATGAT GGAAGTGCCA AAAGAACCAG CAGACTTAAC AAAAGAAAAT GGTCTCATCA
     1261 TTGAACATCG CAGACAATTT TTGTATGAGC ACCAGTTTGA AAGACAAACT GAAATTGATT
     1321 ACATTCATCC AAGTAATGAT GGTCATGCCA AAAAAGTTGA TTTGTTTTTA AAGAAAAATA
     1381 TTAAATTAAC GAAAGATATT TATGGTACGA GCGTGAAATC AAACTATATA CTAAAATATG
     1441 TTTTTGCTAA TGGTATCTCA CGCGACATTA TTTATGCACT TTTAGAAGAA ATGGATTTAC
     1501 GCAAGCCATT TTAAACAAAC TTGAAATCAC TGACAATAAC GTTTACACTA TGTATGAAGC
     1561 AAGACTGACG TTTCACTGCC CGTAGACAAA CGTCAGTATA CATAAAGTAT ATGCAGAAAG
     1621 GACTTTAAAG TATGTTAACA AAAGAATTCG CACAACGCGT TGAACTAAGT GAGAAACAGG
     1681 TACGTAAAAT AGTTCAACAT TTAGAAGAAC GTGGATACCA ATTGAGCAAG ACTGAATACC
     1741 GTGGTCGTGA AGCAACAGAC TTCAAAGAAG AAGACATCGA GCTTTTCAAA GACATCGCTG
     1801 ACAAAGTAAA ACAAACAAAT AGTTATGATT TGGCGTTTGA AGAATTAGAA AAAGAAAAGG
     1861 ACTTCCTGCA AGTCATTGTA AAAAACGATG ACAAACATTT ACCTACTAAT CAAAATGTCG
     1921 CACAACTAGT AGAAGATTTA CGTTTAGAAA TCCAAAAAAT GCGAGAAGAG CGTCATTTAC
     1981 TTGGTCAAAT GATGAATCAA GTACATCAAC AACAACAAGA ATTAAAAGAA CTTCAAAATC
     2041 AACTTACTAC TAAAATTGAT TCTAATAGCG AATCGCTAAA AGCAATCCAA ACATCACAAG
     2101 AAGCAATCCA AGAAGCACAA GCATCTCAAG CTAAAGTATT AGCTAAATCA GCAGCTCAAA
     2161 CTGAAAGCAA TGTGACAACT GATGAAAAGG CCGAAAGTAA AGGTTCAAAG GATTCAACAA
     2221 CAAATGATGC AACGGCTTCT AAAGCTAAAA ATACGGATAA TGATGCTACT ACCAAAGTAG
     2281 ATAAAGAGGA GCAAATTTCT GCAACCGAAG CGATTGAAAA AGCAAACGTT GAGCAATCTA
     2341 AAAATGACAA TGCAACTGAA ACTTCAAACA ATGGTGCTAC AGTTGCGGCA CAACATGATG
     2401 CTGAACAACA AGTAGCAGAG GCACATGCTG ATGCTTCTGA GCAAGTAACT TCAAATGATT
     2461 CAGTAGAAAC GAAATCAGAA AAAGATAATG GTTCAGAATC TGAAACTACA GAATCTAAAC
     2521 CGCAAGAAGA GAAAAAAGGA TTCTTCGCAC GTTTGTTCAA TTTATAATAT TGTGATTTGA
     2581 TCACAAATTC AATATTCAAT ACGTAAAGCT GAGATTTAAC CATAAATTTA ATATTCAATT
     2641 CATATAGCCT GGAACAAGTT AGTTTGTTTC AGGTTTCTTA ATTATTCATT ATGATTAAAA
     2701 TTTAATTTTG AATAAATTTT TGTAGTATGT TACTTTTAAG TGGGATGGCT TAATTGAATA
     2761 TTTAAATACA TTCAATCTTT TAAGCCTATT AAATTTAGAT GCTTGGCTAC CATAGTTACT
     2821 ATGCAATCAC TTACGCTCAC ACTTACCTTC ACCACAAACT CCTTTCG
//
LOCUS       Staphylococcus_sciuri      2553 bp    DNA     linear   BCT 26-MAR-2020
DEFINITION  Staphylococcus_sciuri
FEATURES             Location/Qualifiers
     CDS             301..711
                     /locus_tag="saoA"
                     /codon_start=1
                     /transl_table=11
                     /product="SaoA"
     CDS             864..1538
                     /locus_tag="saoB"
                     /codon_start=1
                     /transl_table=11
                     /product="SaoB"
     CDS             1651..2253
                     /locus_tag="saoC"
                     /codon_start=1
                     /transl_table=11
                     /product="SaoC"
ORIGIN
        1 CAACGTGGTA GAAACTTCTA AAGCCATATT CTTCAGATTA TATGAGTGTG ATAAATTATT
       61 TAATGATAAT AGCAAATTTG GACTTAATAC GCAATACCAT CGCGTCAAAT CAATTGTTTT
      121 CAGAAATTTA TGTAAATTAA TTGCAGAATA ATGTCATCAC AAGGCATAAT ATAATGGAAG
      181 CGTAATCATA ATTTTTAAAG GAACACTTAT GTTATTCGCA TTGTTGTGAG AAGGTAAAAG
      241 ATTAATTGCG ATTAAACATG GGTAAAACTA AAATGAATAA CATTAACGGA GGCGTCAATT
      301 ATGGCAGAAT TTAAAGTAGC TCGCACAGAA GAAGATGCAA TTGAAGTCGT AGATTCTTTT
      361 TTAAGAAACG GATATAAGGA ATCAGAAATC GTAGTCATTA GTAAAGAAAA ATTAAAAACA
      421 GATCGATTCA ATGATTGTCA AATTCAACAC AAATCGACTA ACGGTACAAT CAGTGATAAA
      481 TTCATGCGTA TGTTTATCGG TGAAGACGCT GAAAGTGCCG CATTAAGTCG TTATGATTTT
      541 GGCGAAGAAA AAACTGAGGA CTTAAAACAA GATTTGAACA ATCATAAAAT TGTTGTCATC
      601 GTTCAAAAAG ACACTATTAA ACATGGTGAA GTCACGCAAA ACAATGCCGC TTATGTTGAA
      661 CCTTCAACAG ATAAACATAA GCCTTCTGAA CATAAAGGCG ACATCGAGTG AACGTCTATC
      721 CACCATTTAT AATCATTATG GAGTCAAAAA GGACTGGAAC ATGTTAAAAA GTTCCAGTCT
      781 TTCTTATGTG AGTGCCATCC TCTTACAAAG CCAGTTATTG AATATCTGTG CTATACTGTT
      841 AACAATTAAG AGAGGTGAAC ACAATGAAAT TTGTACAAAT AAAATCTACC CAAGATCAAT
      901 GGTATGAACC CGCACTCGAT TTTTATATGG ATAAATTAGA CCCCCTCGTG ACTGAAGACG
      961 AGTCTGTCTT TGTTCAATCT CTAAAGACCG AAAAGACACA TCATGATTAC GTGTTTCTAG
     1021 TTGGTATTGA AGATGCGCGT GTAGTGAGTT TTGCGACTGC ACATTATGAA GCAACAACCA
     1081 ACACAGGTTT TATCGTGTAT TTAATTGCAG AACCTGGCGA ACATCGTGAA ACTTATTTGG
     1141 CCGAAACATT AGAAGAAGTC GAAAAAGGGA TTAATCGCTT ATCCAATCAA CTGCATGGTC
     1201 GTGACGTAAA CTTCTTTATG TTTGAATCTA CACTTGAAAA TCCTGAAGCC GATGCAAAAA
     1261 CGACGGAAGA TATCGCATTC CGCCGTCAAT TTCTTACAAG TCATGGATTT GAAAAACAAA
     1321 CGCAAATCCC TTATATTCAA CCTTCATTGG ACCGTAAAGG AAAACCAGTG CCACTTGATT
     1381 TATATATCAA AGCAAACATT CCTTTAACGA AAGATATCTA TGGAACGAGT GTAAAATCAT
     1441 GCTATATTTT AAAATATGTA TTTGCCAATC GCATACCACG ACGTGTGATA TATCCATTAT
     1501 TAATTAAAAT GAATTTGAGT AAAGATATGC ATGCCTAAGC CCTTGAAATC GAGTCATAAA
     1561 GCCGTTACAA TAAGGTAGAG GTAAGACTGA CGGGTCACTG AACTCAGGCT ACCGTAAGTC
     1621 TAATACGACT GACAGAAAGG ATTTATGAAC ATGCTAACAA AAGAGTTTGC ACAAAAATCA
     1681 GAGCTTAGTG AAAAGCAAGT GCGCAAAATT GTACAGCACC TAGAAGAACG TGGCTACCAG
     1741 TTGAAAAAAA CGGAATACCG TGGACGTGAA GCGACGGATT TCCAAGAAGA AGATATCGAA
     1801 TTATTCCAAG AGATTGCAGA ACGTGTTGGA CGAACGAACA GCTACGAGCT GGCATTTGAA
     1861 GAATTAGAAA AAGAAAAAGA CTTTTTACAA GTTATTGTTA AAGAGAACAA TCAAAACTTA
     1921 CCATCGGATC AACAATTTCC TCAAATGATG CAAGAATTAA AAGCAGAAAT CGACAAAATG
     1981 CGTGAAGAGC GTCAATTATT AGGTCAAATG ATTTCTCAAG TTCACCAACA ACAAGAAGAG
     2041 TTGAAATCAT TACATACACA GTTGAACAAT CAACTTGAAA CAAACGCAAA ATCTTTAAAT
     2101 GCCATCACTG AAAGTCAAAA ACAGCAAGCA GATCAATTAT CTAAAACACA GGAAAGTATC
     2161 GAAACACACA CAAAAGAACA ACAAGAACTT GTGACAACAC TTAAAAATAA CCAAGAACAA
     2221 AAAGGATTTT GGGCACGCTT ATTCGGCGTC TAAAATTCAA ATAAAATAAA TACGCAATAC
     2281 AAGTGCTAGG GGTGCTCTTA AATGAGCTGA GAAAGACGTC ATCTTAACTC TTTGAACCTG
     2341 AAGTGGTTAG TACCAACGAA GGGAAGCCGT ATGTGAACAC AATTTATGTA TCTGGAAAAA
     2401 GTCTTTTTTC AGATTGTTTC AATACAGGTG ACACCTCTTG CACAAGATCG CAGGAGGTTT
     2461 TTTTATGCAA AAAATAATCA TTATCGGTGG CGGCGTGATA GGACTTTCTA TCGCTCGCCA
     2521 TTTATCAAAC GCATCCTATG CCATTTCTAT TAT
//
LOCUS       Staphylococcus_simiae      3370 bp    DNA     linear   BCT 26-MAR-2020
DEFINITION  Staphylococcus_simiae
FEATURES             Location/Qualifiers
     CDS             301..708
                     /locus_tag="saoA"
                     /codon_start=1
                     /transl_table=11
                     /product="SaoA"
     CDS             1327..1995
                     /locus_tag="saoB"
                     /codon_start=1
                     /transl_table=11
                     /product="SaoB"
     CDS             2114..3070
                     /locus_tag="saoC"
                     /codon_start=1
                     /transl_table=11
                     /product="SaoC"
ORIGIN
        1 ACTTATGATC AACCATGGCC GAAGTTACTT CTATATATAT TGTGTTGTTA CTCATAGTCA
       61 TGTCGTTCAA GGCAACATGG TAGAAACTTC TAAAGCCATA TTCTTTAGAT TATATGAGTT
      121 TTATAAATTA TTTAACGATA ATAGCAGACT TTGTGACATT TTTCAATAAC TGTTAGCTTA
      181 AGCTTACTAT TTTTCTACTA TTAGCTTTTC TTTTTTTTAA TACTATTAAT GAAAAGGTTT
      241 TACTAAATTC ATATAGGGTA ATAATATAAA TAAATGATTT TATTCAAAGG GGCGATAATA
      301 ATGGCAGAGG TAACTGTATT AAACACCATA GGCGAATTGT ATAATGCTAT TAATGAAAAG
      361 AAAGCGCAAG GTTATTCTGA ATCTGAAATG TCTGTTATTA CTAAAAATAA ACTACATTTA
      421 AATGATTTAC ATGACTCTGA AATCTCATTA ATTGCAACAA GTGGTTCATT TAGTGATCGT
      481 ACTTCAAAAC TATTAACAGG TGAAGATGGT GAGCGTGCAG TACTCACTCG TTATAACTTC
      541 AATCCTGACG AAATTGCAAA CTACAAGCAA CAAATTTTAG ATAAAAAAAT ATTATTAGTG
      601 GTCAATGCTG ATATAACTTC TCATAAAGAA GTTGAAGAAC ATAACGCAGC ATATAAAGAA
      661 GTAGACATTA CACATTATTC AGAACAATCA AAAGGACCAA AATCATAATT GACAATAATC
      721 GTCATTTCAC ACTGTAGTTC ATCATCCATG GACTACAGTT TTTTTAGGTT CTCTAACAAA
      781 TTGGACTGAT CCATAATTAA TTTTTCAAGC CTCGTACCCC AACCCGCACG TTTAGAGCTA
      841 GTTAGATTTA CAATCTTTAC TAGCTCTTGC CCAACTTGCA CTTATTGTAA AAATTCTTTG
      901 CTAAGAATTT TTCTGTGTTG GGTCCCTATG CAGTTGCACG AATAGTGATA ACTGTAATCC
      961 TTTAAAGCAA CTTAGATTTT AATCTTTAGT AGCTTTTATG CAATTGTTGC GTTAGCAACC
     1021 AATTGTAATC CGTATATTTT TCTATGCTGG GTCCCTTGCC CAACTCGCAT TGCTCTTTGA
     1081 AACTGTTTCA CAGTTTCTCT ATGTTGGGTC CCTTGCCCAA CTCGCATTGC TTGTTGAAAC
     1141 TGTTTCACAG TTTCTCTGTG TTGGGTCCCT ACCTCAGGAG TCTTGGCTTT AAAATAATTT
     1201 TTGTTTTAAA TTAATCACTT TTTATTTATC AGTAATAAAA AATAGAGAAC CTTTTTTATG
     1261 AACCTTACTA GCAAAATCTA TTGTCGTTAT ATGCTATAAT ATAACAAAAA CTTCGGAGGT
     1321 GACATGATGC AATTTAAAAC AATCCACTCG GTAAAAGACC CACATTATAA CGAAGCTTTG
     1381 GCGCTCTATG ACTCTAAACT TGATATTTCT TTAACTGAAG ATAAATCTAT TTTCAAGCGA
     1441 TCATTAGAAA ATAATAAAAC AGAAAATGAT TATGTCTTTG TTGTTGGCCT TGAAGATAAC
     1501 CATGTCATTA GTTTGGCAAC AGCACATTAT GAAGCAACAA CTAATTCAGC ATTTCTTATA
     1561 TATTTGATTG CTAAAAATTT ACCACATCAT GATGACTTAA TGACTGCAAC GTTAGCGCAA
     1621 GTTGAAAATG AATTAAATAC GTTATCTAAT ATTGTCCATT CAAGAAATAT TAACTTTTTA
     1681 ATGATGGAAG TACCTAAAGA ACCTTTTGAT TTAACAGAAG CTCAAAATCA AGTTATTGAA
     1741 GATCGACGTC AATTTTTATA TGAACATCAA TTTAAACGCC AAAATGATAT CGACTATATT
     1801 CATCCAAATT ATACATTTGA TGATCAGGCT AAAGAAGTTG ATTTATTTAT TAAAACAAAC
     1861 ATTGAACTTA CTAAAGATAT ATACGGTGCA AGTATAAAAT CAAATTACAT TTTAAAATAT
     1921 GTCTTCGCCA ATGGTATCTC TAGAGATATC ATATATCCAA TATTAGAAGC GATGGATTTG
     1981 CGTAAACCTT TTTAGTCTAA CTTGAAATCC CCTACAATAA CGTTTAAACT ATGGTTTGAG
     2041 GTTAGACTGA CGTTTCACTG CCCGTAGACA GACGTCATGA TACATATAGT TTATCAAGAA
     2101 AGGACTTTCA ACTATGTTAA CAAAAGAATT TGCCCAACGC GTCGAGCTAA GTGAAAAGCA
     2161 AGTCCGTAAA ATTGTGCAAC ACTTAGAAGA ACGTGGCTAT CAGTTAAGCA AGACAGAATA
     2221 CCGTGGTCGT GAAGCTACCG ATTTTAAAGA AGACGATATT GAACTATTCA GAGATATCGC
     2281 CGATAAAGTA AAACAAACAA ATAGTTACGA TTTAGCATTT GATGAACTTG AAAAAGAAAA
     2341 GGATTTCTTA CAAGTTATCG TTAAAAATGA TGATAAACAA TTACCAACTA ATCAAAATAT
     2401 AGCACAATTA GTTGAAGATT TACGCAATGA AATTCAACAA ATGCGCGATG AACGTCAATT
     2461 GTTAGGACAA ATGATGAATC AAGTCCATCA ACAACAGCAA GAATTGAAAG AACTACAACA
     2521 CCAAATTACC ACTAAACTTG ATTCTAACAC TGAGTCATTG AAAGCTATTC AAACATCTCA
     2581 ACATGAAATT AAAGAAGCTC AAGCGACACA TTCTGAGGAA TTAGCTAAAA CAAGTCATAC
     2641 ACTTGAAGAA CAATCTAAGA CTCAAGATAC ACACAAAATC AATCATGTTG ATACATCTAA
     2701 TCATAATCAA TATTCTAAGA CAGACGATCA GCTAACTGAA CAGTCACAAA CTGCTGAAAG
     2761 TCAAAAAGTT TCTAAAGAAG AACAACTGTC ATCATCAGAC GCAATTGCAG AAGCTTCAGT
     2821 AGCTCAACAT TCTGACGAAG CTATGACAGC AGCAGACGCT AGCGAACATC ATGTTGATCA
     2881 CAATGCTCAA CAACATGCTG AACAACAACT TGTTGAAGAA CATGCTACAA CAACAGAATC
     2941 TTCAACGACG AATGATGACG CTGTAACTAA AACACCAAAT AATAGTAACA CTCATGAGGT
     3001 AAATGAACCT CAACAACAAT CACAGCACCA AGAGAAAAAA GGTTTCTTCG CACGTTTATT
     3061 TAATCTTTAA TAGTATTCCA TATTTAATCA GTAAGGCGGT TTAACATTCG CCTTACTTTT
     3121 TTTATGCTTC TTTTGAATCT TTTTAAATCC CCTCTTGAAA AGTCATTAAA TAGATACTAT
     3181 CCTTATTACA TATGTCGGAA TTAAATATTT TTTAAGGAGA GTTAAACATG GGAACGCTAT
     3241 ATACAGTTAT TAATGTCATT GTCTTACTTA TTTTTGTTAT TGTCTTAAAT GTTATGGCAA
     3301 GAAAGCACGT TTCCTTCCCT AAACGTGTGT TTACTGCATT AGGTGTTGGT ATCTTGCTTG
     3361 GCGTCGTACT
//
LOCUS       Staphylococcus_simulans      2849 bp    DNA     linear   BCT 26-MAR-2020
DEFINITION  Staphylococcus_simulans
FEATURES             Location/Qualifiers
     CDS             301..687
                     /locus_tag="saoA"
                     /codon_start=1
                     /transl_table=11
                     /product="SaoA"
     CDS             796..1461
                     /locus_tag="saoB"
                     /codon_start=1
                     /transl_table=11
                     /product="SaoB"
     CDS             1578..2549
                     /locus_tag="saoC"
                     /codon_start=1
                     /transl_table=11
                     /product="SaoC"
ORIGIN
        1 AGGCGACATG GTAGAAACTT CTAAAGCCTA ATTCTCTAGA TTATATGAGT AAGGTAAATT
       61 ATTTAATGAT AATATCAAAT TTCAAGCTTT ATTTCAATAA CTGAAACTTA ATTCATCATA
      121 TTTCCATAAA ATCTAATTGT GCATCGAAGA AAATACGTCC TTGCGTTGAT AATAGTGTGA
      181 ATTTTCTTAT ATTTATTTGA TAGCTTAGCC GTATAATAGT ATAATTTAGA TGGTTCAATT
      241 ATATAAAAAA AGGGTATACA TTATAACATT AAACATATTT CACAGAGGGG GAGCTTTAAC
      301 ATGGCAAACA TTACTGTACT TACATCACAA GACGAAATTT TTGATACTTT AAAACGCAGA
      361 TTAGATGAGG GGTATACCAA AGACGAGATT TCAGTTATCA GCAAAAACAA ATTAAACCTT
      421 GGCAGTATAG CAAGCACGGA CATGACAGTG CAATCTACAA GCGGAACGTT CAGTGACAGA
      481 ATTGCTCGCC TTCTAACTGG GGAAGACGGT GAACAAGCAG TCTTATTACA ATACGACTTA
      541 TCAGACACAG AACGTCAAAT TCTAAAACGC GAATTACTTA ATGGTAATAT CGTTGTGCTT
      601 GCTGATAAAC ATGATATCAG CCGAAAAGAG TTCAAAGACG AATACGAAAC AAAAAAAGAT
      661 AAACACGATA AAGAATATGA AATTTAATTT GCATTCATGA TAATCAGCAG CTTAGTCTGC
      721 TGATTATTTT TTATTTACAT ATAAGCCCAG TGTATCAATA TGCTATAATC AAAAGAAAAA
      781 TGGGAGGGCA GCGCTATGGA CTTTAAATTA GTGAAACAAA CATCCGATCC ATTGTATGAG
      841 GCAGCTTTAA ATCTCTTTGA TAACTATCAA TTCGGAAATG TGTCACAAAA ACACCATGTA
      901 TTCAAACAAT CACTTGAAAA TAAACGCACC CAAAATGATT ACGTCTTCTT AGTCGGTTTA
      961 GATAACGATG AAGTTGTCAG TTTTGCCACG GGCCACTACG AAGCTACTAC AAATGCAGCA
     1021 TTTATTATGT ATCTAGTTGC TGTAGACACA CCAGAAAGAG AACGTTATTT AACTGAAACA
     1081 TTAGAGAAGC TCCAAGAAGG ATTGGATAAT CTAGCCAACC GTGTGCATGA CCGCGATGTG
     1141 AATTTCTTTA TGATGGAAGC ATTGCCGATT CCGGATTCTT TAGATGAACC TGATGCAGAT
     1201 TTGCTTATGC AACGTCACCT TTTCTTAAAA GAACATAGTT TTGAAGAACA AAGAGAAATC
     1261 GATTATATTC GTCCTGCTAT AGAGCCAGGC GGCGAACCAA TTCCATTGAA ATTATTCTTG
     1321 CACACACGCA TTCCGTTGAC TAAAGACATT TACGGTACTA GTGTTAAATC TTGTTATATT
     1381 TTAAAATATG TTTTCGCAAA TCACCTTTCA CGCAAAACCA TTTATCCGCT ACTTGAACAA
     1441 ATGGATCTTC GAAAATCGTG AGAACCCTTG AAATCAAAAG GAAATCGGGT TAAACTAACA
     1501 TAGAGGTTAG ACTAACGTTT GTGTGACGTA AGACATACGT CCCACTTAAA ATCATAGAGT
     1561 GAAAGGATAT AGATCAGATG CTAACAAAAG AATTCGCCCA ACGCGTCGAA TTAAGTGAGA
     1621 AACAAGTACG TAAAATCGTA CAACATTTAG AAGAACGCGG TTACCATTTA AAGAAAACAG
     1681 AATACCGTGG TCGTGAAGCA ACTGACTTCC AAGAAGAAGA CATCGAGTTA TTCAGAGAGA
     1741 TTGCGGATAA AGTTAAGCAA ACAAATAGTT ACGACTTAGC TTTCGAAGAA TTAGAGAAAG
     1801 AAAATGATTT CTTACAAATT GTTGTTAAAG AGGATGATCA AAATCAACTT CCTAGCGATC
     1861 AAAACTTCGC AAAATTATTA AGTGACTTAC ATAACGACAT CACTAAGATG CGTGAAGAAC
     1921 GTCAAATGCT AGGCCAAATG ATTTCTCAAG TGCACCAACA ACAAAAAGAT TTACAAACTT
     1981 TACAACAACA AATGACAGAT AAGCTTGATC AACACGAAAA AACACTTAAA GCGATTGAAA
     2041 CAGCACAAAA AGATCAAGCA AAAGCAGTTC AAGATAACAC TGAAGCTATG AAATCTCATA
     2101 CTGAAAAAGT TTTAGCACAA CCACAACCTA CTGTTGAAAC TAAAACTGAA CCTAAAGCAG
     2161 AGGAACAAGT GGCTAAGACT GCTGAAGTCA AAGAAACTAA ACCTTCAACG GAAGAAGTTA
     2221 AAACTGAAAC AACATCTTCA GAAGAACATA CTCAAAAAAC TACAGAAACA CCGCTTTCTG
     2281 ATTATAAAGG TGCCACAGCA TCAGCTGAAA CTGAACAACC GACACAAACA GAACCAGTTA
     2341 AATCTGAAAG TACTTCAGAA CAACCAGAAG TTGATGCATC TGAAACAACT AAATCAGAAA
     2401 ATGAAACACC TGAGACAGAA GTTCAAGGTA CACCAAATTC AACAACACCT GAACCAGAAA
     2461 TACCGATTGA CAATCAACAT GAACCTACTG TTCCACATCA TAAGAAAGAA GAGAAAAAAG
     2521 GTTTCTTCGC ACGTTTATTC GGTATGTAAA TTAAGCACTA TTCAAATCCA ATCCGATAAT
     2581 TCGGGTTGGA TTTTTTTATT TTGTTCACAG TATTTTTAAA GAAACAGTTA AAAACCGCCA
     2641 TTGACCCTTT CTTATATATA CGATATATTT ACTATGTATT TAAACGGACT TTACAACTAT
     2701 CCTATACTGT TGTATAAAAA AGTTGATACA TATCTGCTAA GTTCAGTTAT CATAAAATGA
     2761 ACTTCCTTCT TTGAGCAGTT ATTTGAATTC AAATCAAGTC TTATCTTTTG CTATAAGATA
     2821 AATATTTATG AAAGGAAGTT TGATTCAAT
//
LOCUS       Staphylococcus_succinus      2957 bp    DNA     linear   BCT 26-MAR-2020
DEFINITION  Staphylococcus_succinus
FEATURES             Location/Qualifiers
     CDS             301..714
                     /locus_tag="saoA"
                     /codon_start=1
                     /transl_table=11
                     /product="SaoA"
     CDS             858..1526
                     /locus_tag="saoB"
                     /codon_start=1
                     /transl_table=11
                     /product="SaoB"
     CDS             1644..2657
                     /locus_tag="saoC"
                     /codon_start=1
                     /transl_table=11
                     /product="SaoC"
ORIGIN
        1 TCGTTAATGG CGACATGGTA GAAACTTCTA AAGCCGTATC CTTTAGATTA TATGAGTTAG
       61 ATAAATTATT AACTGATGAT AGCAAACTTC GGCCTTCTTT TCAATATGAA CTTTATATGT
      121 AATCGCTTTA TATCAATGTT TATTTAATCT CATTCTCAAC ATGTAATCGC TTTAAATACT
      181 GTTAAATTGA TATTTGTCTT GTCCAAAACT TCGTTATATA ATAAAGTTAT ATTCGTTTTA
      241 CATCATATTT ATAAGGGTAA GTATTAATTA TTCACAGAAC AACGGATGGA GGGGCTTTAA
      301 ATGTCAGATT TCACTATTGT AGAAAACAGC GAAGACGCAT TATTAAAAAC GATTAGAACT
      361 AAGCTTTCTG AGGGCTATAA AGAATCAGAA CTATCAGTAG TTAGTAAGTC TAAACTTCAT
      421 ATTGAAGAAT TAAATGATTC TGAAGTGAGT TTAACTTCGA CGAGTGGCAC ATTTAGTGAT
      481 AAAATCGCAC GACTTTTAGT TGGAGAAGAT GGAGAAGATA TTGTCTTGTC TTATTTCAAT
      541 CTTTCTGAAA GTGATAAAGA AAGATATAAA AAAGAGATTT TAGATCATAA ATATATTGTA
      601 ATAGCGACAA AAGATACTTC TTCTCATGAA GAAGTAGAAG AAGCTAACGC TGCTTATGAT
      661 CCGAATGAAG AACTTAATCA CTATGCTGAA GAATCAAGAG GACCTAAATC TTAAGTAGAT
      721 CAATCACTTT GTGGACATTA ACGACCTAAG TTAATGTCCA CTTTTAAGTT ACATACATAA
      781 CTATTCAAAG ATTAGATTAA TGATATAAAA TTGACTATGT TATAATGAAC GCAATAATTT
      841 TTGGGGGAGG ATCATCTATG GAGTTTAAAA CCATCACATC AATTGACGAT CCATTGTTTG
      901 ATTTAGCTAT CAAACTATAC GATGGAAAAT TTGATATCGG TTTATCAGAA GAAGAACATA
      961 TATTCAAACA ATCTTTAAAG AATGTACATA CAAAGGATGA TTATGTATTT TTAGTAGGTA
     1021 TAGAAGATGG TGCCCCTGTA AGTCTAGCGA CTGCACACTA CGAAGCTACC ACAAATTCTG
     1081 CCTTTTTAAT CTATTTAATC GCCAATGACC AGCCAAACCA TGACGAATTA ATCACTTTAA
     1141 CACTAGAACG TATCCAAGCT GAAATCAACA CTTTATCTAA CCAATTACAT TCACATGATG
     1201 TCAATTTCAT TATGTTAGAA GTAGAAAAAG AACCAGATGA AATTTCTGAA GTTGATGTAC
     1261 AGGTCTTGGA TAACAGACGT CAATTTCTCT TCGAACATGG TTTCGAAAGA CAATTTGATA
     1321 TTGATTATTT ATCACCGGGC ATTCATGGAA ATTCAAATGG TATACCAAAA GACTTGTTTA
     1381 TAAAATCGAA TATCGAATTG ACTAAAGACA TCTTTGGTCC AAGCATTAAA TCAAATTACA
     1441 TTTTGAAATA TGTGTTTGCT AATAGAATCT CTAGAAGTAT TATTTATCCA TTACTTGAAG
     1501 AAATGGATTT GCGCAAACGA TTGTGAGAAC CACTTGAAAT CACTATTAAA AGAGGTTAAA
     1561 CTAACGTAGA GGTAAGACTG ACGTTTCACT AACCGAAGAC AAACGTCCGT ATACATAAAC
     1621 CAATTATGAA AGGACTTATT TCTATGTTAA CCAAAGAATT TGCACAACGC GTTGAGCTAA
     1681 GTGAAAAACA AGTCCGTAAA ATCGTTCAAC ATTTAGAAGA ACGCGGTTAC CAACTTAGTA
     1741 AAACAGAATA CCGTGGCCGT GAAGCTACTG ATTTCCAAGA AGAGGATATC GAACTTTTCC
     1801 AAGATATTGC GGAAAAAGTT AAACAAACGA ATAGTTATGA CTTAGCTTTC GATGAGCTAG
     1861 AAAAAGAAAA AGATTTTTTA CAAGTACTTG TAAAAGAAGA CAATAATCAT TTACCAACTG
     1921 ATCAAAATGT TTCTCAACTC GTAGATGATT TACGTTCTGA AATTCAGAAG ATGCGTGATG
     1981 AACGTCAAAT GCTTGGTCAG ATGATTAACC AAGTACATCA ACAGCAAACT GAATTACGTG
     2041 AAATGCAGGA TCAAATCACA ACTAAATTAG ATTCAAATAC AGAATCATTG AAAGCCATTC
     2101 AAACATCAAC AGACGAAATC AAAACAACAC AAAATGCAAT CCAAGATTCA CAACAAGAAC
     2161 AAACAAGTAT TGCACAAGCA AATGTTGAAA CAAATCATAT CAGTGCTGAC CAAAGTACTA
     2221 CAACAGCTAG TACTAAAGAC ATACTGACTG ACACTACAAC AGAACAAACA CATACACACA
     2281 CTAACGAAAT CACTGATAAC ACTTCTGAAG ATAAAGACAA TACTTCAGCC CAAGTACAAA
     2341 CAGAAGATAC TGAAATTACA GCAGTAAGTG AACAACCATC TGTATCACCT ATTACTGAAA
     2401 CGAAAACAGA TGATACGCAT ACACCTAATG ATTCAACTAG CAGCAATGAA TCAAAAGATG
     2461 TAACGATAAA TGATCAAACA ACAACTGATA CTGCAACAAT TCAAAGTGAT AGCGTATCGG
     2521 AAGATGACCA AACATACACA TCAAATGAAG ACGTTGCGAC GGCTACATCA GATAATCAAA
     2581 CATACACGTC ACCTGCTACA AATGAACAAC CAAAAGAAGA ACGTAAGGGC TTCTTTGCTA
     2641 AATTATTTAA TTTATAATAT AAATCACTCT ATATAAACCA TTCCATTTTA TTGGGATGGT
     2701 TTTTTTATCT ACTCAATTAA CCTCATCAAA CATCGTCTTA AATAAGGTTC CATTCCCCAC
     2761 TCTATTTCGT CAATGTGAAG CATTTAAACG CACGCAATTA TTGTCAGAAA ATAAAGTCAT
     2821 TTTAATTTTA TAAATTTATT GAGTAATAAG CTTGAATATT ATTGAATTTG CTACTATCCT
     2881 TAGTAGGCGT ATCGGATTAC AAAAATATTA AAAAGAAAGT GTGGGTCCTT ATTTATGTTA
     2941 TTAACTATTC TTAACAT
//
LOCUS       Staphylococcus_warneri      2797 bp    DNA     linear   BCT 26-MAR-2020
DEFINITION  Staphylococcus_warneri
FEATURES             Location/Qualifiers
     CDS             301..708
                     /locus_tag="saoA"
                     /codon_start=1
                     /transl_table=11
                     /product="SaoA"
     CDS             857..1525
                     /locus_tag="saoB"
                     /codon_start=1
                     /transl_table=11
                     /product="SaoB"
     CDS             1643..2497
                     /locus_tag="saoC"
                     /codon_start=1
                     /transl_table=11
                     /product="SaoC"
ORIGIN
        1 CCCATAGTCA TGTCGTTAAT GGCGACATGG TAGAAACTTC TAAAGCCATA TTCTCTAGAT
       61 TATATGAGTT TAATAAATTA TTTAATGATG ATAGCAAACT TTTCATGTAT TTTCAATATC
      121 ATTTAAAATA GTTCAAAGCT GAGAAATCAA CAATTTATTA TGTAATCGTT TTAATTTCAA
      181 ATATAGATTC TTATTGGAAA ATCAACATCA AAATTATATA ATTATATATG TAAAAGTTTT
      241 ATAAAAACGG ACTAGGGTAT AACTTTATAA AGCAAGTTTA ATCATGAAGG GGCGATAATT
      301 ATGGCAGATA TTATTGTAGT TAACGACAAA AGTGAACTAT ACAATGTAAT CAACCAAAAG
      361 AAAACAGAAG GCTATTTAGA AACTGAATTA GCTGTTATCA GTAAAAGTAA ATTACATTTA
      421 GACGACCTAC ACAACTCTCA AATTTCAATG ATAGCTACAA GCGGTTCATT TAGTGATCGC
      481 ATGTCTCGTC TATTAACTGG TGAAGATGGT GAAGAAGCTG TTCTTTCACG TTACAACTTA
      541 ACTGAAGAAC AACTTGAAGA ACACAAACAA GATATATTAG ATAATAAATT ATTACTAGTA
      601 GCAAATCGTG ATAATTCTTC CCATGACGAA GTTGAAGATC ACAATGCAGC ATACAAAGAA
      661 ATCGACATTA CACATTATGC TGCTGAATCA AAGGGTCCTA AATCTTAATT GATTTTAAAG
      721 TTTCAATGAT AGACACCATC ATGTTTACGT AATGAAGCGT ATGCATCGTG GTGTTTTTTT
      781 ATTTATGTGA CACATGAGAA GTGATTATAT AGTAGGATTA TCCTATAATA TAGTAAATAT
      841 TAACGGGGGT AATGCTATGG AGTTTAAAGC AATTCAATCA GCCAATGATC CTTTATTTGA
      901 AAAAGCACTT GAACTATACG ACGCGAAATT AGATATTGGT TTAGATGAAG ATCGCAAAAT
      961 CTTTAAACGT TCTTTAGAAA ACAACAAAAC GGAGAAAGAT TACGCATTCG TAGTAGGCGT
     1021 CGAAAATAAT CAAGTTGTCA GCTTAGCGAC TGCACATTAT GAAGCAACCA CGAATGCAGC
     1081 ATTCCTTATC TATTTAATAG CCAAAGACGG TCCTAATCAC GATGAATTAA TGACTTTAAC
     1141 TTTAAACGAA GTGGAACATC AATTAAATCA TTTATCTCAT GATATACATG ATAGAAATAT
     1201 CAATTTTATT ATGTTAGAAG TTCCTAAAGA GCCACATCAT GTTGATGAAC AAACTAACAA
     1261 AATACTTGAA CACCGTCGCC AATTTCTTTA CGAAAATAAC TTTGAGAAAC AAGAAGAAAT
     1321 TGATTATATT CATCCGAATT ACACATTTGA TGAATCTCCT TTTAAAGTAG ACCTATTTAT
     1381 AAAAGCAAAT ATTGAATTAA CCAAAGATAT TTACGGGACA AGTGTAAAAT CTAATTATAT
     1441 TCTTAAGTAT GTCTTCGCAA ATGGCATTTC TCGAGATATT ATCTACCCAC TTTTAGAAGA
     1501 AATGAATTTA AGAAAGCCTT TATAACAACA CTTGAAATCA CTATTAATTA GGGGTAAACT
     1561 ATCATATGAA GTAAGACTGA CGTTTCACTG ACCGTAGACA AACGTCGGTA TACATAAACC
     1621 AAATGATGAA GGGGCTTTTT CAATGTTAAC CAAAGAATTT GCACAACGTG TCGAACTAAG
     1681 TGAAAAACAA GTCCGTAAAA TTGTACAACA TTTAGAAGAA CGTGGATATC AACTTAGTAA
     1741 AACTGAATAT CGCGGACGTG AGGCTACTGA TTTTAAAGAA GAAGATATCG AACTATTTAG
     1801 AGACATTGCT GATAAAGTAA AACAAACAAA TAGTTACGAC TTAGCATTTG ATGAATTAGA
     1861 AAAAGAGAAA GATTTCTTAC AAGTGATCGT TAAAGATGAG GACAGTCAAT TACCAACTGA
     1921 CCAAAACGTC GCTCAATTAG TTGAAGATTT ACGTAGCGAA ATCCAAAAAA TGCGTGAAGA
     1981 ACGTCAAATG CTCGGTCAAA TGATTAATCA AGTTCATCAA CAACAGCAGG AGCTTAAAGA
     2041 ATTACAAACA GAAATTACTA GTAAAATTGA TGCCAATACA GAATCTTTAA AATCAATCCA
     2101 AACTTCTCAA GAAGCTATAC AGTCATCACA AGAGAAACAA GCGAATGAAA TTGCGAAGAC
     2161 AAATCATAAA TCAAATGAAT CAACACAATC GCTAAATAAT AACAAATCAA GCGAAAGTAA
     2221 CTCAAACTCT CAGAGTGAAC AAGAAAGTAC TTCAGAAGCA CCTAGCACTT CTGATTCAGA
     2281 TTCTCATTCC GAAAGTGCAG TAGCATCAAC TAGCGAAACT ACTTCAACTT CACAATCAAG
     2341 TAGCCTTTCA ACTCGTACAT CGGAAATATC AAACTCAACT TCTAATGATT CAACTTCTAA
     2401 CTCAGACATG ACAACAACAG AAGATCATTC TCAATCATCA AACAATCAAC CTAAAGAAGA
     2461 GAAAAAAGGG TTCTTCGCTC GTTTATTTAA CTTATAATCA AGAAACAAAC TTCTCAACAC
     2521 TTAATTGAGT ATGTGTAAAA TGCAACTACT CATTTAAGTG TTTTTTTATT TCTATTTTCC
     2581 CTCCCTATAT TTCATATACC CACGTGTACA AGCATGCCTT CCATTAATTT TACCGAGATA
     2641 ATATTTTGTT ATTTCATTTC ATAAAATCAC TATAACTATC TTGAATTTGT TATTTTCTAG
     2701 TAATATCCTT ATTACATATG TCGGAATACT ATATTTTATA CAACAAAGGA GCGTTTACGA
     2761 TATGGAGGCA CTTTTCACTA TGATTAACGT AGTAGTG
//
LOCUS       Staphylococcus_xylosus      3133 bp    DNA     linear   BCT 26-MAR-2020
DEFINITION  Staphylococcus_xylosus
FEATURES             Location/Qualifiers
     CDS             301..714
                     /locus_tag="saoA"
                     /codon_start=1
                     /transl_table=11
                     /product="SaoA"
     CDS             988..1653
                     /locus_tag="saoB"
                     /codon_start=1
                     /transl_table=11
                     /product="SaoB"
     CDS             1775..2833
                     /locus_tag="saoC"
                     /codon_start=1
                     /transl_table=11
                     /product="SaoC"
ORIGIN
        1 GTTAATGGCA ACATGGTAGA AACTTCTAAA GCCGTATCCT TTAGATTATA TGAGTTAGAT
       61 AAATTATTAA CTGATGATAG CAAATTTTGG TACATTTTTC AATATACTTA TTGATTGTAA
      121 GCGCTTTTTA AAAGGTGCTT CAGCGTACTT TCTAAAATTA AGTAAACGCT ACCAATTGCG
      181 CTAAAATGTT GTTTGCCAGG TGTAAAACTT CGTTATATAA TTAAATTGTA TTCGTTTCGT
      241 TATTTAAGTT ACTGGGTAAA CACATAATAA TTAATAGAAC AACGGATGGA GGAGCACAAA
      301 ATGTCAGAAT TCACTATTAT TCAAAAAAGC GAAGAGTTAA TTGATGCAGT CAAAAATAAG
      361 ATTGCAGAGG GTTATCATGA GTCAGAAATT TCTGTTATCA GTAAATCAAA GCTTCATATC
      421 GACGAGTTGC ATGATTCCGA AGTAAACTTA ACAGCTACAA GCGGTTCTTT CAGTGATAAA
      481 ATGGCGAAAA TGTTAACTGG TGAAGACGGT GAAGAGGTTG TCTTAGCCTA TTATAAATTG
      541 TCCGACGCTG AAATGGAACG CTATAAGAAA GAAATCTTAG ACGGTCACTA TCTTGTCGTT
      601 GCTACGAAGG ATGAATCTTC ACATGAAGAA GTAGAAAATG CAAATGCAGC TTATGAAAAT
      661 GAAACAGTAG TTCAACATCA TTATGCTGAA GAATCTAATG GACCAAAATC CTAAACTTAA
      721 AGTTCATAAA TTTACAGTTT GGGCAATTAA CATAATTCAC TAATTACAAA ATGACATATG
      781 CCAACATTGG CAGTTATCTA AAATGCACTT GTAATAAACA TCACAAATGA CTAATTTATA
      841 TTTTGGGAGC GAACCAAGAA AATCAATTGT AAATTTTGAT TTCTGTGTCG CTCCTTTTTT
      901 ATTACCAAAC AATACTTCCA CCTATAAATT ACATTACAAG TTTTGCTACT ATGTTATAAT
      961 GAACGCAATA ATTTCGGGGG TGTACATATG AAATTTAAAA TTATCACGTC AATTGATGAT
     1021 CCCTTCTTCA AATCAGCCAT GAATTTGTAT GATGCTAAAT TTGATATCGG ATTATCTGAA
     1081 TACGAACAAA TATTCAAACA ATCACTTAAA AACGAGCACA CTAAAGATGA TTATATTTTT
     1141 TTAGTTGGCA TCGAATCAGA TACTGTCGTG AGTTTGGCAA CTGCGCATTA TGAGGCAACA
     1201 ACAAACTCAG CATTTTTAAT CTACTTAATC GCCAATGACC AACCGAATCA CGATGAACTC
     1261 ATTACTGAAA CGCTTGCGCG TATCCAAAAA GAAATCAATA TCCTATCAAA CCAACTACAT
     1321 GAACACGACG TTAACTTTAT TATGTTAGAA GTAGATAAAG AACCTGAAGA AATTTCTGAG
     1381 GAAGACATAC CTATCTTGGA TAATAGACGC CAATTTCTAT ATCAACACGG ATTCGAAAAA
     1441 CAATATGACA TTAGTTATTT AGCACCAAAT CTTGAAGGAT ATAGCGAAGG TAAACCTATG
     1501 GATTTATTTA TAAAATCTAA TATTGAACTA ACCAAAGATA TTTATGGTCC TAGTATTAAA
     1561 TCAAACTATA TCCTCAAATA TGTCTTTGCC AACAGAATCT CTAGAAGTAT TATTTATCCA
     1621 TTACTAGAGG AAATGGATTT ACGTAAATCA TAGGAACCGC CACTTGAAAT CACTATTAAA
     1681 ACAGTTTAAA CTAGCATAGA GGTAAGACTG ACGTTTCACT AACCGAAGAC AAACGTCCGT
     1741 ATACATAAAT TTATTAATGA AAGGACTTAT TTCTATGTTA ACCAAAGAAT TTGCACAACG
     1801 TGTTGAGCTA AGTGAAAAAC AAGTCCGTAA AATCGTTCAA CATTTAGAAG AACGCGGTTA
     1861 CCAACTTAGT AAAACAGAAT ATCGTGGCCG TGAAGCTACA GATTTCCAAG AAGAGGATAT
     1921 TGAGTTATTC CAAGATATTG CTGAAAAGGT AAAACAGACA AATAGTTATG ATTTAGCTTT
     1981 TGAAGAATTA GAGAAAGAAA AGGACTTTTT ACAAGTATTA GTTAAAGACG ATAGTAGTCA
     2041 TTTACCTACA GACCAAAATG TTTCTAAACT TGTAGATGAT TTACGTTCTG AAATTCAAAA
     2101 AATGCGCGAC GAACGTCATA TGCTTGGACA AATGATTAAC CAAGTCCATC AGCAACAGCA
     2161 AGAATTACAT GAAATGCAAA ATCAAATCAC GTCTAAATTG GATGCTAATC CTGAATCATT
     2221 GCAAGCCATC CAATCTTCTA CTAATGAAAT TAAATCAACT CAAAACGCTA TTCAAGATTC
     2281 ACAAAAAGAG CAATCTGAAT TAGCTAAATC AAATGTTGAA ACTGCGCATA TTGCCGCTTC
     2341 ACAATCTACA AATGCTCAGA AAGACGATAC TTTAACCGAA ACTTCAACTG AATCAGTAGA
     2401 TACAAAATCA TCTACAGAAT CTCAGACAGA AGCGAACAAA GAGGTTAACG ATAAAGTCAA
     2461 AAATGAATCA TCAGACAATG TTGCTTCAGA TAGCAAACCT GATGATACTA TAGCAAAGGC
     2521 GCATACTGAC GAATCCGAAA TCACACCAGT GAGCGAACAA TCTACTTCTG ATGCTAGTAC
     2581 TGGTAAAGTA GGACAACCAA ACTCAACTGA AGCGAAGTCA GCTGATCAAG TTACAGATGC
     2641 TACTACCGCT ACTGATGAAG AAAATGAATT ATCAACGTCA GCAACTGATG ATACAACAAT
     2701 TAAAGATGAA ATAACCGAAA CAAGCACTCA AGATGCAACA ACTACCAATA CAACTTCTTA
     2761 CACATCAACT TCATCTGAAG AAGCGCCAAA AGAAGAACGT AAAGGTTTCT TTGCTCGTTT
     2821 GTTTAATTTA TAAAACTATC ATTATTAACC TAAAAAGTAC TATAATTAAA ATTCAGTCAC
     2881 CACCGAAGAC AACATCATTC ATTATAAGAG CGAAAATATA TAATCGTGTT TTAGGACTAG
     2941 ATTATATATT TTCGCTTGTT TTATATCTAA ATCTTCCATA ATTCACCTAT AAAATCCTAA
     3001 AGCACCCTCT CCTTATTAAT ATCGTAACAG CTTTTATATA GACCCAAGTT TCATTATCAG
     3061 AAAATAAAGA CATTTTAATT CCGCAAATTT CTTGAGTAAT TAACTTGAAT ATTATTGAGT
     3121 TTGCTAATAT CCT
//
