# Supplementary material for: Staphylococcal saoABC Operon Codes for a DNA-Binding Protein SaoC Implicated in the Response to Nutrient Deficit
Source: Int J Mol Sci. 2022 Jun 9;23(12):6443. doi: 10.3390/ijms23126443 (PMC9223772; doi:10.3390/ijms23126443)
Supplement: Supplementary file 1 [file ijms-23-06443-s001.zip › saoABC_aln.fna]

>Staphylococcus_caprae
--------------------------------------------------
----------CCCATAGTCATGTCGTTAATGGCGACATGGTAGAAACTTC
TAAAGCCATATTCTCTAGATTATATGAGTT-TAATAAATTATTTAATGAT
GATAGCA-AACTTTTCATGTATTTTCAATATCATTTAAA-----------
---ATAGTTCAAAG-CTGAGAAATCAACAATTTATTATGTAATCGTTTTA
ATTT-CAAATATAGATTCTTATTGGAAAA--TCAACAT---------CAA
AATTATATAATTATATA---------------------------------
-------TGTAAAAGTTTTATAAA-AACGGACTAGGGTATAACTTTA---
------TAAAGCAAGTTTAATCATGAAGGGGCGATAATT-----------
-----ATGGCAGATATTATTGTAGTTAACGACAAAAGTGA---ACTATAC
AATGTAATCAACCAAAAGAAAACAGAAGGCTATTTAGAAACTGAATTAGC
TGTTATCAGTAAAAGTAAATTACATTTAGACGACCTACACAACTCTCAAA
TTTCAATGATAGCTACAAGCGGTTCATTTAGTGATCGCATGTCTCGTCTA
TTAACTGGTGAAGATGGTGAAGAAGCTGTTCTTTCACGTTACAACTTAAC
TGAAGAACAACTTGAAGAACACAAACAAGATATATTAGATAATAAATTAT
TACTAGTAGCAAATCGTGATAATTC---TTCCCATGACGAAGTTGAAGAT
CACAATGCAGCATACAAAGAAATCGACATTACA-----------------
----------CATTATGCTGCTGAATCAAAGGGTCCTAAATCTTAATT--
----GATTTTAAAGTTTCAATGATAGACACC-------------------
--------------------------------------------------
--------------------------------------------------
-----------------------------------------ATCATGTTT
ACGTAATG------------------------------------------
-------------AAGCGTATGCATCGTGGT-------------------
--------------------------------------------------
------------------------------GTTTTTT-------------
----------------------------TATTTATG--TGACAC------
-----------------------------------------------ATG
AGAAGTGATTATATAGTA--------------------------------
----------------------------GGATTATCCTATAATATAGTAA
ATA----------------------------TTAACGGGGGTAATGCT--
ATGGAGTTTAAAGCAATTCAATCAGCCAATGATCCTTTATTTGAAAAAGC
ACTTGAACTATACGACGCGAAATTAGATATTGGTTTAGATGAAGATCGCA
AAATCTTTAAACGTTCTTTAGAAAACAACAAAACGGAGAAAGATTACGCA
TTCGTAGTAGGCGTC---GAAAATAATCAAGTTGTCAGCTTAGCGACTGC
ACATTATGAAGCAACCACGAATGCAGCATTCCTTATCTATTTAATAGCCA
AAGACGGTCCTAATCACGATGAATTAATGACTTTAACTTTAAACGAAGTG
GAACATCAATTAAATCATTTATCTCATGAAATACATGATAGAAATATCAA
TTTTATTATGTTAGAAGTTCCTAAAGAACCACATTATG------TTGATG
AACAAACTAACAAAAT---ACTTGAACACCGTCGCCAATTTCTTTACGAA
AATAACTTTGAGAAACAAGAAGAAATTGATTATATTCATCCGAATTACAC
ATTTGATGAATCTCCTTTTAAA------GTAGACCTATTTATAAAAGCAA
ATATTGAATTAACCAAAGATATTTACGGGACAAGTGTAAAATCTAATTAT
ATTCTTAAGTATGTCTTCGCAAATGGCATTTCTCGAGATATTATCTACCC
ACTTTTAGAAGAAATGAATTTAAGAAAGCCTTT---------ATAA----
----CAACACTTGAAATCACTAT---------------------------
----TAATTAGGGGTAAACTATCATATGAAGTAAGACTGACGTTTCACTG
ACCGTAGACAAACGTCGGTATACAT----------AAACCAAATGATGAA
GGGGCTTTTTCA----ATGTTAACCAAAGAATTTGCACAACGTGTCGAAC
TAAGTGAAAAACAAGTCCGTAAAATTGTACAACATTTAGAAGAACGTGGA
TATCAACTTAGTAAAACTGAATATCGCGGACGTGAGGCTACTGATTTTAA
AGAAGAAGATATTGAACTATTTAGAGACATTGCTGATAAAGTAAAACAAA
CAAATAGTTACGACTTAGCATTTGATGAATTAGAAAAAGAGAAAGATTTC
TTACAAGTGATCGTTAAAGATGAGGACAGTCAATTACCAACTGACCAAAA
CG---TCGCTCAATTAGTTGAAGATTTACGTAGCGAAATCCAAAAAATGC
GTGAAGAACGTCAAATGCTCGGTCAAATGATTAATCAAGTTCATCAACAA
CAGCAGGAGCTTAAAGAATTACAAACAGAAATTACTAGTAAAATTGATGC
CAATACAGAATCTTTAAAATCAAT--CCAAACTTCTCAAGAAGCTATACA
GTCATCACAAGAGA------AACAAGCG------------AATGAAATTG
CGAAG--------ACAAATCAT--------------------AAATCAA-
-ATGAATCAACACAATCGCTA--AATAATAACAAATCAAGC---------
--------------------------------------------------
--------------------------------------------------
--------------------------------------------------
-------------GAAAGTAACTCAAACTCTCAGAGTGAACAAGAA----
--------------------------------------------------
--------------------------AGTACTTCAG------AAGCACCT
AGCACTTCTGATTCAGATTCT-------------CAT-----TCCG----
AAAGTGCAGTAGCA--------TCAACTAGCGAAACTACTTCAACTTCAC
AATCAAGTAGCCTTTCAACTC------------------GTACATCGGAA
ATATCAAACTCAACTTCTAA------------------------------
---TGATTC---AACTTCTAACTCA-----------------------GA
CATGACAACAACAGAA-GATCAT----------TCTCAATCATCAAACAA
T--CAACCTAAAGAAGAGAAAAAAGGGTTCTTCGCTCGTTTATTTAACTT
ATAATCAA---------------GAAACAAACTTCTCAAC-ACTT--AAT
TGAGTATGTGTAAAATGCAACTAC----------TCATTTAAGTGTTTTT
TTAT--------TTCTATTTTCCCTCCCTATATTTCATATACCCACGTGT
ACAA------GCATGCCTTCCATTAATTTTACCGAGATAATATTTTGTTA
--TTTC--ATTTCATAAAATCACTATAACTACC----------TTGAATT
TGTTATTTTCTAGTAATATCCTTATTACATATGTCGGAATACTAT----A
TTT-------------TATACAACAAAGGA-GCGTTTACGATATGGAGGC
ACTTTTC-----ACTATGATTAACGTAGTAGTG-----------------
--------------------------------------------------
--------------------------------------------------
-------------------------------------------------
>Staphylococcus_warneri
--------------------------------------------------
----------CCCATAGTCATGTCGTTAATGGCGACATGGTAGAAACTTC
TAAAGCCATATTCTCTAGATTATATGAGTT-TAATAAATTATTTAATGAT
GATAGCA-AACTTTTCATGTATTTTCAATATCATTTAAA-----------
---ATAGTTCAAAG-CTGAGAAATCAACAATTTATTATGTAATCGTTTTA
ATTT-CAAATATAGATTCTTATTGGAAAA--TCAACAT---------CAA
AATTATATAATTATATA---------------------------------
-------TGTAAAAGTTTTATAAA-AACGGACTAGGGTATAACTTTA---
------TAAAGCAAGTTTAATCATGAAGGGGCGATAATT-----------
-----ATGGCAGATATTATTGTAGTTAACGACAAAAGTGA---ACTATAC
AATGTAATCAACCAAAAGAAAACAGAAGGCTATTTAGAAACTGAATTAGC
TGTTATCAGTAAAAGTAAATTACATTTAGACGACCTACACAACTCTCAAA
TTTCAATGATAGCTACAAGCGGTTCATTTAGTGATCGCATGTCTCGTCTA
TTAACTGGTGAAGATGGTGAAGAAGCTGTTCTTTCACGTTACAACTTAAC
TGAAGAACAACTTGAAGAACACAAACAAGATATATTAGATAATAAATTAT
TACTAGTAGCAAATCGTGATAATTC---TTCCCATGACGAAGTTGAAGAT
CACAATGCAGCATACAAAGAAATCGACATTACA-----------------
----------CATTATGCTGCTGAATCAAAGGGTCCTAAATCTTAATT--
----GATTTTAAAGTTTCAATGATAGACACC-------------------
--------------------------------------------------
--------------------------------------------------
-----------------------------------------ATCATGTTT
ACGTAATG------------------------------------------
-------------AAGCGTATGCATCGTGGT-------------------
--------------------------------------------------
------------------------------GTTTTTT-------------
----------------------------TATTTATG--TGACAC------
-----------------------------------------------ATG
AGAAGTGATTATATAGTA--------------------------------
----------------------------GGATTATCCTATAATATAGTAA
ATA----------------------------TTAACGGGGGTAATGCT--
ATGGAGTTTAAAGCAATTCAATCAGCCAATGATCCTTTATTTGAAAAAGC
ACTTGAACTATACGACGCGAAATTAGATATTGGTTTAGATGAAGATCGCA
AAATCTTTAAACGTTCTTTAGAAAACAACAAAACGGAGAAAGATTACGCA
TTCGTAGTAGGCGTC---GAAAATAATCAAGTTGTCAGCTTAGCGACTGC
ACATTATGAAGCAACCACGAATGCAGCATTCCTTATCTATTTAATAGCCA
AAGACGGTCCTAATCACGATGAATTAATGACTTTAACTTTAAACGAAGTG
GAACATCAATTAAATCATTTATCTCATGATATACATGATAGAAATATCAA
TTTTATTATGTTAGAAGTTCCTAAAGAGCCACATCATG------TTGATG
AACAAACTAACAAAAT---ACTTGAACACCGTCGCCAATTTCTTTACGAA
AATAACTTTGAGAAACAAGAAGAAATTGATTATATTCATCCGAATTACAC
ATTTGATGAATCTCCTTTTAAA------GTAGACCTATTTATAAAAGCAA
ATATTGAATTAACCAAAGATATTTACGGGACAAGTGTAAAATCTAATTAT
ATTCTTAAGTATGTCTTCGCAAATGGCATTTCTCGAGATATTATCTACCC
ACTTTTAGAAGAAATGAATTTAAGAAAGCCTTT---------ATAA----
----CAACACTTGAAATCACTAT---------------------------
----TAATTAGGGGTAAACTATCATATGAAGTAAGACTGACGTTTCACTG
ACCGTAGACAAACGTCGGTATACAT----------AAACCAAATGATGAA
GGGGCTTTTTCA----ATGTTAACCAAAGAATTTGCACAACGTGTCGAAC
TAAGTGAAAAACAAGTCCGTAAAATTGTACAACATTTAGAAGAACGTGGA
TATCAACTTAGTAAAACTGAATATCGCGGACGTGAGGCTACTGATTTTAA
AGAAGAAGATATCGAACTATTTAGAGACATTGCTGATAAAGTAAAACAAA
CAAATAGTTACGACTTAGCATTTGATGAATTAGAAAAAGAGAAAGATTTC
TTACAAGTGATCGTTAAAGATGAGGACAGTCAATTACCAACTGACCAAAA
CG---TCGCTCAATTAGTTGAAGATTTACGTAGCGAAATCCAAAAAATGC
GTGAAGAACGTCAAATGCTCGGTCAAATGATTAATCAAGTTCATCAACAA
CAGCAGGAGCTTAAAGAATTACAAACAGAAATTACTAGTAAAATTGATGC
CAATACAGAATCTTTAAAATCAAT--CCAAACTTCTCAAGAAGCTATACA
GTCATCACAAGAGA------AACAAGCG------------AATGAAATTG
CGAAG--------ACAAATCAT--------------------AAATCAA-
-ATGAATCAACACAATCGCTA--AATAATAACAAATCAAGC---------
--------------------------------------------------
--------------------------------------------------
--------------------------------------------------
-------------GAAAGTAACTCAAACTCTCAGAGTGAACAAGAA----
--------------------------------------------------
--------------------------AGTACTTCAG------AAGCACCT
AGCACTTCTGATTCAGATTCT-------------CAT-----TCCG----
AAAGTGCAGTAGCA--------TCAACTAGCGAAACTACTTCAACTTCAC
AATCAAGTAGCCTTTCAACTC------------------GTACATCGGAA
ATATCAAACTCAACTTCTAA------------------------------
---TGATTC---AACTTCTAACTCA-----------------------GA
CATGACAACAACAGAA-GATCAT----------TCTCAATCATCAAACAA
T--CAACCTAAAGAAGAGAAAAAAGGGTTCTTCGCTCGTTTATTTAACTT
ATAATCAA---------------GAAACAAACTTCTCAAC-ACTT--AAT
TGAGTATGTGTAAAATGCAACTAC----------TCATTTAAGTGTTTTT
TTAT--------TTCTATTTTCCCTCCCTATATTTCATATACCCACGTGT
ACAA------GCATGCCTTCCATTAATTTTACCGAGATAATATTTTGTTA
--TTTC--ATTTCATAAAATCACTATAACTATC----------TTGAATT
TGTTATTTTCTAGTAATATCCTTATTACATATGTCGGAATACTAT----A
TTT-------------TATACAACAAAGGA-GCGTTTACGATATGGAGGC
ACTTTTC-----ACTATGATTAACGTAGTAGTG-----------------
--------------------------------------------------
--------------------------------------------------
-------------------------------------------------
>Staphylococcus_capitis
--------------------------------------------------
-------------ATAGTCATGTCGTTTGAGGCGACACGGTAGAAACTTC
TAAAGCCATATTCTCTAGATTATATGAGTC-ATATAAATTATTTAATGAT
AATAGCA-AACTTTTTGTGTATTTTCAATATGGTTAGAG-----------
---GTAAGTTAATGATTGCAATATCAACAATTTATTGTGAAATCGCTTTA
ATTTTCAACTATTAATTCATATTGGAAAAA-CCTAAAT---------CAA
AATTATATAATTATATA---------------------------------
-------TGTAAAAGTTTTATATA-AAAGGGCAAGGGTATAACTTTG---
------TAAAGCAAGTTTTAAGATGAAGGGGCGATAACC-----------
-----ATGGCAGAAATTACTGTAGTAAATGACAAAAGTGA---ATTATAT
AATGTCATTAACCAAAAGAAATCTGAAGGCTATTTAGAAACTGAATTAGC
AGTTATTAGTAAAAGTAAATTACACTTAGATGACCTACACAATTCTCAAA
TCTCTATGATTGCCACAAGTGGTTCATTTAGTGATCGCATGTCTCGTTTA
TTAACTGGCGAAGATGGTGAAGAGGCTGTTCTTTCTCGTTACAATTTAAC
TGAAGATGAATTAGAATCACATAAAAACGATATTCTAAATGACAAATTAT
TACTTGTAGCAAATCGTGATCGTTC---TTCTCACGATGAAGTTGAAGAG
AATAATTCAGCTTATGAAGAGATAGATATTACG-----------------
----------CATTATGCTGCTGAATCAAAAGGTCCTAAATCATAAGTTC
TTATAATTAGAACGTTTCAATTTACGTCACC-------------------
--------------------------------------------------
--------------------------------------------------
-----------------------------------------ACAATGTTT
ACGTTAAA------------------------------------------
-------------AATCGTAGACCTTGTGGT-------------------
--------------------------------------------------
------------------------------GCTTTTT-------------
----------------------------TATAAATAAATCACTC------
-----------------------------------------------ACA
GGCAGTGAATAGAGCTTA--------------------------------
----------------------------TAATTATCCTATAATAGAATAA
ATAA------------------------AATTTGATGGGGGCAGTGTT--
ATGGAGTTTAAAACGATTCAAACCGCTAAAGATCCTTTATTTGAAAAAGC
ACTCCAATTATATGATGCAAAATTAGATATAAGTTTAAGTGAAGATAGTT
CTATATTTAAACGTTCACTTGAAAATAACAAAACTGAAAATGACTATGCA
TTCGTTGTAGGTATA---GAACATGACCAAGTGGTTAGCCTTGCTACAGC
TCACTATGAAGCGACAACCAATGCCGCGTTTCTAATCTATTTAATCGCCC
AAGATGGACCTAATCATGACGAGCTCATTACTTTAACGTTAGAGGAAGTC
GAAAAACAACTTAATCTTTTATCCAACGAAGTTCATGATAGAGACATTAA
TTTTATTATGCTCGAAGTTCCAAAAGAACCAAAGTCTG------TTGATG
ATAAAACTGATAAAAT---TCTTGAACATCGAAGACAATTTCTTTATGAA
CATGAATTTGAAAAGCAAGAAGAAATTGACTACATTCACCCAAATTACGC
CTTAAATGAAGAATCTAAAAAA------GTTGACTTATTTATTAAAGCCA
ATATTAAACTCACGAAAGACATATACGGTACGAGTGTTAAATCCAATTAC
ATTCTTAAATATGTCTTCGCTAATGGAATTTCACGCGATATTATTTATCC
CCTTTTAGAAGAAATGAATTTAAGAACCCCTCT---------ATAG----
----AACAACTTGAAATCACAAG---------------------------
----CGAGAAAGAGTAAACTATCATATGAGGTAAGACTAACGTTTCACTG
ACCGAAGACAAACGTCACTATACAT-----------AAACCAAATATGAA
GGGACTTTTTCA----ATGTTAACCAAAGAATTTGCACAACGTGTCGAAC
TAAGTGAAAAACAAGTCCGTAAAATCGTACAACACTTAGAAGAACGTGGA
TATCAACTTAGTAAAACTGAATATCGTGGACGTGAAGCTACAGATTTTAA
AGAAGAAGATATTGAATTATTTAGAGATATCGCTGATAAAGTAAAGCAAA
CTAATAGCTATGATTTAGCATTTGATGAACTTGAAAAAGAAAAAGATTTC
TTACAAGTAATTGTAAAAGATGAAGATAGCCAATTACCTACTGACCAAAA
TG---TTGCGCAGTTAGTTGAAGATTTACGTAGCGAAATTCAAAAAATGC
GCGAAGAACGCCAAATGCTTGGCCAAATGATCAATCAAGTTCATCAACAA
CAACAAGAACTTAAAGATTTACAAACTGAAATCACAAACAAAATTGATGC
GAACACTGAATCTTTAAAAACTAT--TCAATCTTCTCAAGA---------
------------GA------AACAAGCA------------AAAGAAATCA
AGAAG--------GCGAATACG--------------------CAATCTA-
-GTGAAACTGTATCCTCACCATCATCAAGTGAGAATAAGGA---------
--------------------------------------------------
--------------------------------------------------
--------------------------------------------------
-------------GAAAGTTATT-----TCTGAAAGTGCATCATCT----
--------------------------------------------------
--------------------------ACTAAAAGTG------AAAGCGCA
AGCACATCTGACTCTCTCTCTA------------CAT-----CTCA----
ATCAGAAAGTAGTA------ATTCATCAAACGGTAGTGCATCAAATTCTC
AATCACCAAGTACCACTGTAA------------------GTACTTCAGAA
CAACCAGAGTCAACTCATAG------------------------------
---TGAATC---TACTATTAACTCT-----------------------AA
CTCAACAACATCGTCT-CATTCA----------CCTAACGAAATGAACAC
T--CAACCTAGAGAAGAGAAAAAAGGATTCTTTGCGCGTTTATTTAATTT
ATAAATGA---------------GCATACAACTTCTAAAC-ACTT--ATC
TGAGTATGTTTTAAATACACATAT----------TTAGGTAAGTGTTTTT
TAAA--------TCACCGTGTTTCATCGCA-ACTACCCACACCCTACTCT
ACAC------ATTCTCTTTTATTTAATTATTCAGAAAATTATTTCTATAT
--TATT--TTCATAAAAAATGAATTCAACTACC----------TTGAATT
CTATAATCGCGAGTAATATCCTTATTATATATGTCGGAATACTAT----A
TTT-------------TAGA--ACAAAGGA-GTATATACATTATGGAAGC
ATTCTTC-----ACTATTATTAACGTAGTAGTGTTA--------------
--------------------------------------------------
--------------------------------------------------
-------------------------------------------------
>Staphylococcus_equorum
--------------------------------------------------
------------CATAGTCATGTCGTTTATGGCGACACGGTAGAAACTTC
CAAAGCCATATTCTTTAGATTATATGAGTC-ATATAAATTATTTAATGAT
GATAGCA-AATTTTTTATGTATTTTCAATATGATTAAAA-----------
---ATATGTTCAAAGTTCAGAAAACAACTTTTTA--ATGTAAGCGTTTTA
ATTTTCTGA-ATGGATTACCATTGAAAAAAATTTAGCT---------CAA
AATTATATAATTATGTA---------------------------------
-------TGTAAAAGTTTTATAAA-AACAGACTAGGGTATAACGTTGG--
-------TAAAACAAGTTAAATTTAAAGGGGCGATAATCT----------
-----GTGGCAGAAATTACTGTAGTTAATGACAAAGATGA---ATTATAT
AAAGTTATTAACCAAAAGAAATCAGAAGGATACTTAGAAACTGAATTAGC
CGTAATTAGTAGAAGTAAATTACATTTAGATGACTTACACAATTCTCAAA
TTTCATTAATGGCTACAAGCGGTTCTTTCAGCGACCGTATGTCTCGATTA
CTAACTGGTGAAGACGGTGAAGAAGCTGTACTTTCTCGTTATAATTTATC
TGACAAAGAATTAGAAGAACATAAACAAGATATTTTAAATGATAAAATGT
TAGTTGTAGCAAATAGTGATCATTC---TTCTCACGATGAAGTTGAAGAT
AATAACGCTGCTTATGAAGACGTTGATATTACC-----------------
----------CACTATGCTGCTGAATCTAAAGGACCTAAATCATAATTGA
TT-TGCTAAGAATGATTGAGACAATG-CACC-------------------
--------------------------------------------------
--------------------------------------------------
-----------------------------------------GTAATGTTT
GCGCAATC------------------------------------------
-------------ATGCACA-ACATTGTGGT-------------------
--------------------------------------------------
------------------------------GTTTTTT-------------
----------------------------ATTATA--------AT------
-----------------------------------------------TAG
AACAGCGATGA---------------------------------------
---------------------------AAAATCAAGATTTAAAAACTTGT
A-----------------------------ACCTTGGGAGGATTAAT---
ATGAAATTTAAATCAATTGAATCAGCTAAAGACCCATTGTTCAGAGAAGC
CCTTAAACTATATGATGCGAAATTAGACATTGGCTTAAATGAGGATAGTA
CAATTTTTAAACGCTCTATTGAAAACAATAAAACAAAGAATGATTATGCC
TTTGTAGTAGGTATT---GAAAATAATCATGTCATAAGTTTAGCCACTGC
ACATTATGAAGCTACAACCAACGTTGCCTTCCTTATCTATTTAATTGCTC
AGGACGGTTCAAAGCATGACGAATTGATATCTTTAACTCTAGAAGAGGTT
GAAAAACAATTAAACCGTCTATCTCATGAGGTACATCATCGAGATATTAA
TTTTATTATGTTGGAAGTCCCAAGGGAACCATCTCCTGCACATATTGATG
CTAAACAGGAGAATAT---TTTGGAACATCGACGCCAATTTTTATTTGAG
AATGGATTTAAAAAGCAAGAGGAAATTGACTACATTCATCCAAACTATAA
TATCATGGAAACATCTCAAAGA------GTCGATTTGTTTATAAAAGCAA
ATATTGATTTAACTAAAGATATTTATGGCACAAGTGTTAAATCCAATTAT
ATATTGAAATACGTATTCGCTAACGGTATTTCAAGAGATATTATTTACCC
TCTTTTAGAAGAAATGAATTTAAAAAAGCCTTT---------ATAA----
----GTATACTTGAAATCGTATT---------------------------
----AAAGAAAAGGTAAACTATCATATTAGGTAAGACTGACGTTTAACTG
GCCGAAGACAAACGTCACTATACAT----------AAACTATATTATGAA
GGGACTTTTTCA----ATGTTAACAAAAGAATTTGCACAACGTGTTGAAC
TAAGCGAAAAACAAGTCCGCAAAATTGTTCAACATTTAGAGGAACGAGGG
TACCGTCTTAGTAAGACTGAATATCGAGGACGTGAAGCTACAGACTTTAA
AGAGGAAGATATCGAATTATTTAGAGATATCGCTAATAAAGTAAAGCAAA
CAAATAGCTACGATTTAGCATTCGATGAATTAGAAAAAGAAAAAGATTTT
TTACAAGTCATTGTTAAAGATGATGATAGTCAACTACCTACTAATCAAAA
AG---TTGCTCAACTCGTAAAAGACTTACGTACTGAAATTCAAAAAATGA
GTGAAGAACGTCAAATGCTTGGCCAAATGATTAATCAAGTTCATCAGCAA
CAACAAGAACTTAAGGAATTACAGACAGATATTACAACAAAGATTGACGC
AAACACTGAATCCTTAAAATTAAT--TCAAACATCTCAAGAAGCCATCCA
AACATCTCAAAAAG------AGCAAGCT------------AAAGATATTG
CTAAG--------GCAAATGATT------------TGAAAGACAGCCAAT
TACAAAGTCATTTCACTTCAATGTCAAATAGTGGTTCATTA---------
--------------------------------------------------
--------------------------------------------------
--------------------------------------------------
-------------AGTAATAGTCATGCTTCTGCAAGTATGGGACAG----
--------------------------------------------------
--------------------------TCTGAACCAGTTAGTAATTCTCTA
AGCACTTCTGATAGCGGATCTA------------AATCG--ATTTC----
TAATTCCACTACAA------CATCAGAAAGTGATATAGGTAGCGATTCTA
TTTCTGGAAGCACTTCTACAA------------------GTATA---AGT
ACGTCAGAGTCGACTCATGTAACGAGCTCAGAAAAATC------------
---TGAATC---AGAGGCTGAATCT-----------------------CA
TTCAACTTCAATGGAGTCTTCAA----------ACTCACCTGTTAATCAT
CAGCAACCTAAAGAAGAGAAAAAAGGATTCTTCGCTCGTTTATTTAACCT
ATAAATGC---------------AACTTAAATTATTAAGTTAAAT--CAT
TAAAAGTATTAAAGCTTCACTTGTATTATGCATACTACTTAACGATCGTT
CTGTAGTATGCATTTTATTTTTAATAGGTAACATTAATGGCTCTGTTTTC
AATT------ACACCCCTTTTATTCAAGCAATCATTAATCTCCTTTTTTA
GCTTTT--ACCTCATCTAAAATATTAAATTGCTCACTTCAAAATTTAATT
TAGTATTTTAAGAATGAAGTTCCTTTAAATATTTATGAATATTATCAAGA
TTA-------------TAACTAATATCAGA-TTACTTGAATTA-------
--------------------------------------------------
--------------------------------------------------
--------------------------------------------------
-------------------------------------------------
>Staphylococcus_epidermidis
--------------------------------------------------
--------TACTCATAGTCGTGTCGTTTATGGCGACACGGTAGAAACTTC
TAAAGCCATATTCTCTAGATTATATGAGTC-ATATAAATTATTTAATGAT
AATAGCA-AATTTTTGTTGTATTTTCAATATAATTAAAG-----------
---AGATGTTCACGATTCAAAAAGCATCAAAATTCAGTGTAAGCGTTATA
---TTAAAGGATGAATTATCATTGAAATGTTTTAACA----------CAA
AATTATATAATTATCTG---------------------------------
-------TGTAATAGTTTTATTAA-ATTAGACTAGGGTATAACCATG---
--------TAAGACAACATTTTTAAAAGGGGCGATAATC-----------
-----ATGGCAAAAATTACTGTAGTGAATAACCAAGACGA---ATTATAT
AAAGTCATCAATCAAAAAAAATCTGAAGGTTATTTAGAGACAGAATTAGC
TGTTATCAGTAAAAGTAAGTTGCACTTAGATGATTTACACAACTCTCAAA
TCTCATTAATGTCTACAAGTGGCTCATTTAGTGACCGTATGTCTCGTTTA
CTTACAGGTGAAGATGGAGAAGAAGCAGTATTATCTCGTTATGATTTAAC
TGACAATGAACTAGAAGGATATAAACAAGATATTTTAAACGATAAAATGC
TCGTTGTTGCTAACAGTGATCGTTC---TTCTCATGATGAAGTTGAAGAT
AATAATGCTGCATATAAAGAAGTGGATATTACT-----------------
----------CATTATGCCGCAGAGTCTGAAGGGCCTAAAGCATAATTT-
---TATTTCTACATTATAAAAGCATTGCACC-------------------
--------------------------------------------------
--------------------------------------------------
-----------------------------------------ATAATGTTT
GTTTAGTC------------------------------------------
-------------GAGC--AGACATTATGGT-------------------
--------------------------------------------------
--------------------------------------------------
--------------------------------------------------
--------------------------------------------------
--------------------------------------------------
--------------------------TTTTTTTATCATTAAATAAAGCTA
ATTAGC---------TACGATTGAATAATATTAGGGAGAGGATATAAC--
ATGGAATTTAAAGTAATAGAATCAGCTAAAGATCCATTATTTAGCGAGGC
ACTCAAATTATATGATAATAAATTGGATATTGGTTTAGATGAAGATAGTA
AAATTTTTAAACGCTCACTTGAAAACAATAAAACAGAAAATGATTACGCC
TTTATCGTTGGAATT---GAAAACCAGACTGTAGTTAGCTTAGCAACTGC
GCATTACGAAGCAACAACCAATTCTGCATTTTTAATTTACTTAATCGCAA
AAGAAAGCCCCAATCATGATGAAAGAATGTCCTTAACTTTAGAGGCAATA
GAAAAACAATTAAACCTTTTATCACAAGAAGTTCATAATAGAGATATTAA
TTTCATCATGTTAGAAGTTCCAAAAGAACCCTCGACTGTTGACATCGATG
ACAAGCTCAGAAACGC---ACTAGAACATCGTCGTCAATTCCTCTTTGAA
AATCAATTTGAAAAGCAGGACGACATCGACTACATTCATCCAAATCAAAA
CCAAAAGGAAACGCCACAAAAA------GTAGATTTATTTATTAAAGCTA
ACATTGAATTAACAAAGGACATTTATGGCACAAGCGTCAAATCTAATTAT
ATTCTTAAATATGTTTTTGCAAACGGCATTTCAAGAGAAATTATTTACCC
TCTCCTAAAAGAAATGAATTTAAGATAGTCTGT---------CTAA----
----AACACCTTGAAATCAATAT---------------------------
----TAAGAAAAGGTAAACTATCATATGAGGTAAGACTGACGTTTCACTG
GCCGAAGACAAACGTCACCATACAT-----------AATTAAAATATGAA
GGGACTTTTTCA----ATGTTAACTAAAGAATTTGCTCAACGTGTAGAAC
TAAGTGAAAAGCAGGTCCGAAAAATTGTACAACATTTAGAGGAACGAGGC
TATCACCTTAGTAAAACAGAATATCGTGGTCGTGAAGCCACAGACTTTAA
AGAAGATGACATCGAATTATTTACAGATATCGCTAACAAAGTTAAACAAA
CGAATAGTTATGATTTAGCATTTGAAGAGCTTGAAAAGGAAAAAGACTTT
TTACAAGTCATTGTTAAAGACGAGGATAGCCAATTACCAACTGATCAAAA
TG---TAGCACAACTCGTTGAAGATTTACGTTCTGAAATTCAAAAAATGC
GAGAAGAACGTCAAATGTTAGGGCAAATGATTAACCAAGTACATCACCAA
CAACAGGAACTTAAAGAATTACAGACTGATATTACAACAAAATTAGAATC
GAATGCCCAGTCTTTAAAATCAAT--CCAAAATTCTCAAGAGGCTATTCA
GTCAGCACAAGAAC------AACAATCT------------AAAGACATCG
CTAAA--------GCTAACGAAT------------TAAAAGATAGTGAAT
TACGCAGTCATTTTGATTCAATGTCAAATAGCGCTTCAATA---------
--------------------------------------------------
--------------------------------------------------
------------------------TCT----------------CAAAGC-
-------AACATCGCAAGTCAAAGCACTACAGCAAGTTTAAGCCAA----
--------------------------------------------------
--------------------------TCTGAATCAGTAAATGATTCAATG
AGTTCATCTCTATCCGAGTCTA------------ACTCG--ATAAC----
ATCTGAAAGTAATA---------CAAATAGCAAA------TCGGAAATTG
AATCAAAAAGTACGTCTACAA------------------GCGAGTT---C
TTGTCAGAATCAGGAAGTGTATCTAACTCAGAAAAATC------------
---TGAGTC---AATTTCTCATTCT-----------------------CA
ATCAACATCAGCTACACCTTCTT----------CTCAATCGACTTACCAA
CAACAACCTAAAGAAGAGAAGAAAGGTTTCTTTGCACGTCTATTTAACTT
ATAAATGATTTGTATTCATAGCTGACTCATGCTTATTCACAATATTAAAT
AAAAAACGCGCGCAATCTTGTCTTCTTATAGCATGATTGCACGCGTCTTT
TTTATTAATGTAAATCTCTTTATGTCCTCTTTGCTCACTTTTCTAATAAA
TGTA------AACTTCCAATTTTTCATTGTTCTAGTAATCACCTTCACAC
TATTCA--ACTTTAAGTGAATCAGAAAACTATAAATCAACAACTTGAATT
TCTTCTTAACCCCCTTTATTCTTATTACATATGTCGGAATACTAAAATTA
TAA-------------AAGGAGCTA-------------------------
--------------------------------------------------
--------------------------------------------------
--------------------------------------------------
-------------------------------------------------
>Staphylococcus_pasteuri
--------------------------------------------------
-----------CCATAGTCATGTCGTTCAAGGCGACATGGTAGAAACTTC
TAAAGCCATATTCTTTAGATTATATGAGTC-ATATAAATTATTTAATGAT
GATAGCA-AATTTCAGCTACTTTTTCAATATC-TATCAT-----------
---ACACTATCATCCTTGTCTTATCAGTAGTTCTCACTGAAAGCGCTTTG
ATTTTTAATTTAAAAATAAATTTGGTAAATAA-ATCAG---------TAA
AATTATATAATTATATA---------------------------------
-------AACAAAAGTTTTATAATTATAGGGCAAGGGTATAGAATT----
-------TGAACTAAGAGAAAAAATAAGGGGCGATAATC-----------
-----ATGGCAGAAATTACAGTAGTAGAAAATCAATCAGA---ATTATAC
AACGTGATTAACCAAAAGAAATCTGAAGGCTATTTAGAAAGCGAATTAGC
AGTTATTAGTCGTTCAAAATTACATTTAGATGATTTACACGATTCTCAAA
TTAGTTTAATTGCTACAAGCGGTTCATTTAGTGACCGTATGTCTAGATTA
CTTATTGGTGAAGACGGCGAACAAGCTGTGCTTACAAGATATAATCTAAG
TGATGACGAAATCGAAAGTCATAAACAAGACATTTTGGACGGTAAATTTT
TAGTTATTGCTAATCGTGACCGTTC---TTCTCATAATGAAGTTGAAGAA
CATAATGCAGCATATGAAGAAATTGACATTACA-----------------
----------CATTATGCTTCTGAATCAAAAGGACCAAAATCATAATTTG
CTAATGTTAAAACAATGCTAAGCATGGCACT-------------------
--------------------------------------------------
--------------------------------------------------
-----------------------------------------ATAACTGAT
ACGCAATG------------------------------------------
---------------TCGTTACAGTTATAGT-------------------
--------------------------------------------------
------------------------------GTTTTTT-------------
----------------------------TATAAATATTTT---C------
-----------------------------------------------ATA
CACATTCATCTTTCCGTACCAGGTACAAAGT-------------------
--------------------------------TATGATATAATTTACAAA
ATA--------------------------TATTTTCGGGGGTGTCATA--
ATGGAATTTAAAACAATAACGTCTGCTAACGATCCATATTTCAACGAAGC
AATACAAATTTACGATTCAAAATTAGACATCAGCCTCACAGAAGACAGTC
ATATTTTCAAACAATCACTTGAAAATAATAAAACTGAAAAAGATTATGCA
TTTATTGTTGGTGTT---GAAAATGATGAAGTTGTTAGTATGGCTAGTGC
ACATTACGAAGCAACAACAAATTCTGCTTTCCTCATTTATCTCATCACTA
AGAACAAAGATAATCATGATGAGGTAATGTCTAAAACATTAGAAAAAATT
GAAGAACAACTAAATGTTCTATCTAATGAAATTCATGATAGAGACATCAA
CTTTATAATGATGGAAGTCCCTAAGGAACCTTTGACGA------CGGATG
AAGAAACAAATAAAGT---ACTTGAACGTCGCAGACAATTTTTATATGAA
CATCAATTCGAAAAACAAACCGAAATTGATTATATTCATCCAAATTATAC
TAATGATGAAGATCCCAAAGAA------ATTGACTTGTTTATCAAAGCTA
ACATTCTTTTATCAAAAGATATTTATGGCACAAGTGTTAAGTCTAACTAC
ATTCTTAAATATGTCTTCGCCAACCGTATTTCAAGAGATATAATATATCC
ATTACTTGAGCAAATGAAATTAAGAAGCCCTCT---------GTAA----
----CAAAACTTGAAATTAACTA---------------------------
----TAAATAACGGTAAACTATCATATGAGGTAAGACTGAGGTTTCACTA
ACCGTAGACAACCGTCAGTATACAT----------AAACCATAATATGAA
AGGACTTTATTA----ATGTTAACTAAAGAATTCGCACAACGCGTCGAGC
TAAGTGAAAAACAAGTCCGTAAAATCGTCCAACATTTAGAAGAACGTGGC
TATCAACTTAGTAAGACTGAATATCGTGGACGTGAAGCAACTGATTTTAA
AGAAGAAGATATCGAATTATTTAAAGATATTGCTGATAAAGTAAAGCAAA
CTAATAGCTATGATTTAGCATTTGAAGAATTAGAAAAGGAAAAAGATTTC
CTTCAAGTCTTAGTAAAAGAAGATAATAGTCAATTACCAACTGATCAAAA
TA---TTTCACAATTGGTAGAAGACTTACGTAGTGAAATTCAAAAAATGC
GTGAAGAACGTCAAATGTTAGGCCAAATGATTAGTCAAGTTCATCATCAA
CAACAAGAATTGAAAGAACTGCAAAGCCAAATTACTTCTAAAATAGATGC
TAACACTGAATCATTAAAAGCGAT--TCAAACTACACAAGATGCAATACA
ATCAACACAACAAT------CTCATACT------------AAAAAGTTAG
ATGAG--------CAACAAGCTA------------TTGCTTCTGAATCAA
AACAAAGCAATAATGATGCTGTG---AATAGTACTTCAAGC---------
--------------------------------------------------
--------------------------------------------------
------------------------C-------------------------
--------------AAAGTACTTCATCATCACAATCTACGTCACTT----
--------------------------------------------------
--------------------------TCATCAAGTGAAAATAATTCAGAT
CAAAATAAAACAATTGCATCTA------------CATCA--GTGTC----
AACAACTACTGACA------GCTTGAGCACTTCTAATAGTGTTGATAATA
AAAAAGAAAGTACATCATTAA------------------GTACTTCAGAA
CAATCAACTCAAGCAAAATCTACATCTCATTCAACATC------------
---TACATCTGAAGTATCTAATACT-----------------------AA
TAAAGACCATGTTGAATCTCAAT----------CTTCTCCTCTAGCTCAT
CAAGAGCCTAAAGAAGAGAAAAAAGGATTTTTCGCTAGATTATTTAACTT
ATAATAAAAAAGAAA--AGTGTTAGGACAAAGTTGTAA------TTGTCC
TAACACTTTTTTAATTTTATTTAAAAATATTAAGCCATTGATTCATTATC
TTTTCAGGGCTAAATAATCCTACAACATTATTTCTTGCGTTTTCACCAAG
TCGATTCGCTAAATCTTTATTATTAATAATTTCTAAAACTTTTTCAGCCA
TACTTTCAATATCTTTATTTTCAATCAAATATCCATTCTCACC----GTC
TTTTATAAAATCAGATGGACCATATTTAATATCAAAAGCTACTACCGGTT
TTC-------------TTTGTAACATTGC---------------------
--------------------------------------------------
--------------------------------------------------
--------------------------------------------------
-------------------------------------------------
>Staphylococcus_saccharolyticus
--------------------------------------------------
-----------CCATAGTCATGTCGTTCAAGGCGACATGGTAGAAACTTC
TAAAGCCATATTCTTTAGATTATATGAGTC-ATATAAATTATTTAATGAT
GATAGCA-AATTTCAGCTACTTTTTCAATATC-TATCAT-----------
---ACACTATCACCCTTGTCTTAACAGTAGTTCTCACTGAAAGCGTTTTG
ATTTTTAATTCAAAAATAAATTTGGTAAATAA-ATCAG---------TAA
AATTATATAATTATATA---------------------------------
-------AACAAAAGTTTTATAATTATAGGGCAAGGGTATAGAATT----
-------TGAACTAAGAGAAAAAATAAGGGGCGATAATC-----------
-----ATGGCAGAAATTACAGTAGTAGAAAATCAATCAGA---ATTATAC
AACGTGATTAACCAAAAGAAATCTGAAGGCTATTTAGAAAGTGAATTAGC
AGTTATTAGTCGTTCAAAATTACATTTAGATGATTTACACGATTCTCAAA
TTAGTTTAATTGCTACAAGCGGTTCATTTAGTGACCGTATGTCTAGATTA
CTTATTGGTGAAGACGGTGAACACGCTGTGCTTACACGATATAATCTAAG
TGATGACGAAATCGAAAGTCATAAACAAGACATTTTGGACGGTAAATTTT
TAGTTATTGCTAATCGTGACCGTTC---TTCTCATAATGAAGTTGAAGAA
CATAATGCAGCATATGAAGAAATTGACATTACA-----------------
----------CATTATGCTTCTGAATCAAAAGGACCAAAATCATAATTTG
CTAATGTTAAAACAATGCTAAGTATGGCACT-------------------
--------------------------------------------------
--------------------------------------------------
-----------------------------------------ATAACTGAT
ACGCAATG------------------------------------------
---------------TCGTTACAGTTATAGT-------------------
--------------------------------------------------
------------------------------GTTTTTT-------------
----------------------------TATAAATATTTT---C------
-----------------------------------------------ATA
CACATTCATCTATCCGTACCAGGTACAAAGT-------------------
--------------------------------TATGATATAATTTACAAA
ATA--------------------------TATTTTCGGGGGTGTCATA--
ATGGAATTTAAAACAATAACGTCTGCTAACGATCCATATTTCAACGAAGC
ATTACAAATTTACGATTCAAAAGTAGACATCAGCCTTACTGAGGACAGTC
ATATTTTCAAACAATCACTTGAAAATAATAAGACTGAAAAAGATTATGCA
TTTATTGTTGGTGTT---GAAAATGATGAAGTTGTTAGTATGGCTAGTGC
ACATTACGAAGCAACAACCAATTCTGCTTTCCTCATTTATCTCATCACTA
AGAACAAAGATAACCATGATGAGGTAATGTCTAAAACATTAGAAAAAATT
GAAGAACAACTAAATGTTCTATCTAACGACATTCATGATAGAGATATCAA
TTTTATAATGATGGAAGTTCCAAGAGAACCTCTAACAA------CTGACG
AAGAAACAAATAAAGT---ACTTGAGCATCGCAGACAATTTTTATATGAA
CATCAATTCGAAAAACAAACCGAAATTGATTATATTCATCCAAATTATAC
TAATGATGAAGATCCCAAAGAA------ATTGACTTGTTTATCAAAGCTA
ACATTCTTTTATCAAAAGATATTTATGGCACAAGTGTTAAGTCTAACTAC
ATTCTTAAATATGTCTTCGCCAACCGTATTTCAAGAGATATAATATATCC
TTTACTTGAGCAAATGAAATTAAGAAGCCCTCT---------GTAA----
----CAAAACTTGAAATTAACTA---------------------------
----TAAATAACGGTAAACTATCATATGAGGTAAGACTGAGGTTTCACTA
ACCGTAGACAACCGTCAGTATACAT----------AAACCATAATATGAA
AGGACTTTATTA----ATGTTAACTAAAGAATTCGCACAACGCGTCGAGC
TAAGTGAAAAACAAGTCCGTAAAATCGTCCAACATTTAGAAGAACGTGGC
TATCAACTTAGTAAGACTGAATATCGTGGACGTGAAGCAACTGATTTTAA
AGAAGAAGATATCGAATTATTTAAAGATATTGCTGATAAAGTAAAGCAAA
CTAATAGCTATGATTTAGCATTTGAAGAATTAGAAAAGGAAAAAGATTTC
CTTCAAGTCTTAGTAAAAGAAGATAATAGTCAATTACCAACTGATCAAAA
TA---TTTCACAATTGGTAGAAGACTTACGTAGTGAAATTCAAAAAATGC
GTGAAGAACGTCAAATGTTAGGCCAAATGATTAGCCAAGTTCATCATCAA
CAACAAGAACTGAAAGAACTACAAAGCCAAATTACTTCTAAAATAGATGC
TAACACTGAATCATTAAAAGCGAT--TCAAACTACACAAGATGCAATACA
ATCAACTCAACAAT------CTCATACT------------AAAAAGTTAG
ATGAG--------CAACAAGCTA------------TTGCTTCTGAATCAA
AACAAAGCAATAATGATGCTGTG---AATAGTACTTCAAGC---------
--------------------------------------------------
--------------------------------------------------
------------------------C-------------------------
--------------AAAGTACTTCATCATCACAATCTACGTCACTT----
--------------------------------------------------
--------------------------TCATCAAGTGAAAATAATTCAGAT
CAAAACAAAACAATTGCATCTA------------CATCA--GTGTC----
AACAACTACTGACA------GCTTGAGCACTTCTAATAGTGTTGATAATA
AAAAAGAAAGTACATCATTAA------------------GTACTTCAGAA
CAATCAACTCAAGCACAATCTACATCTCATTCAACATC------------
---TACATCTGAAGTATCTAATACT-----------------------AA
TAAAGACCATGTTGAATCACAAT----------CTTCTCCTCTAGCTCAT
CAAGAGCCTAAAGAAGAGAAAAAAGGATTTTTCGCTAGATTATTTAACTT
ATAATAAAAAAGAAA--AGTGTTAGGACAAAGTTGTAA------TTGTCC
TAACACTTTTTTAATTTTATTTAAAAATATTAAGCCATTGATTCATTATC
TTTTCAGGGCTAAATAATCCTACAACATTATTTCTTGCGTTTTCACCAAG
TCGATTCGCTAAATCTTTATTATTAATAATTTCTAAAACTTTTTCAGCCA
TACTTTCAATATCTTTATTTTCAGTCAAATATCCATTTTCGCC----GTC
TTTTATAAAATCAGATGGACCATATTTAATATCAAAAGCTACTACTGGTT
TTC-------------TTTGTAACATTGC---------------------
--------------------------------------------------
--------------------------------------------------
--------------------------------------------------
-------------------------------------------------
>Staphylococcus_haemolyticus
-----------------------AATGGCTGAAGCTACTCCT-AGTAT--
TGTGTTGTTACTCATAGTCATGTCGTTCAAGGCAACATGGTAGAAACTTC
TAAAGCCATATTCTTTAGATTATATGAGTTTATGTAAATTATTTAACGAT
AATAGCA-AATTTTCGGCATTTTTTCAATA--------------------
-----------------------------ACTGCTTAGGTAATCTTTTAA
TAGTTT---TATAAATGTACAGAGACGTTTAATGCGAA---------TGA
AGACTTATAACTTAATAA--------------------------------
-------TGTAAGGGTTTTACTTTATAATAAGAAGGGTAAAAGATTAA--
----------ATAAACAAATTTTTAAAGGGGCGACAACT-----------
-----ATGGCAGATATTACTGTAGTAAATGACACTGGCGA---ATTATAC
AACGTAATCAATCAAAAGAAATCTGAAGGTTATTTAGAATCAGAGCTAAC
AATTATTAGTAAAAGTAAATTACACCTAAATGACTTACACGACTCTGAAA
TCTCCCTTATCTCAACAAGTGGAACATTTAGTGATAGAATGACTAAACTG
TTAACAGGAGAAGATGGTGAACATGCAGTTTTATCACGCTACAACTTAGC
GCCTGATGAATTAGAAAAATATAAACAACTTATTTTAGACGATAAAATGT
TAGTTGTAGCGGTTCGTGACAAATC---ATCACATCAAGAAGTGCATGAA
AATAATTCAGCTTATGAAGAGATTGATATTACA-----------------
----------CATTTTGCTGAAGCATCTAAAGGTCCCAAAGCTTAGTTA-
--------------TCACACTG-AATTCAA--------------------
--------------------------------------------------
--------------------------------------------------
----------------------------------------AATGAGATTA
CTGTACTG------------------------------------------
---------------TCTAATTTAAGATAGT-------------------
--------------------------------------------------
---------------------------ACAGTTTTTT-------------
------------------------ATACCATTTAAAAGTTT---------
-----------------------------------------------ATG
AACAGTCTTTTAC--------AGCAGGCGAT-------------------
--------------------------------TATGCTATAATATTATTT
AAA-----------------------------TTGGGGAGGTGTTCTT--
ATGGAATTTAAAACCATTCAATCTGTCAAAGATCCACATTACAACGAAGC
ACTTAAACTTTACGATACTAAGTTAAATTTATCTTTAACTGAAGATAAAC
GTATCATCAAACGCTCATTAGAAAACAACAAAACCGAAAACGATTATGTC
TTTATCGTAGGCTTA---GAAAACGATGTTGTTGTCAGTCTAGCAACTGC
ACATTATGAAGCCACAACCAATTCAGCATTTTTAATTTATTTATTCGCAA
AAGACCTACCCAACCATGATGAGTTAATGACGCAAACATTACATCAAATT
GAACATGAACTAAACTTATTATCAAACCTTGTTCATTCTAGAAGTATTAA
CTTTTTAATGATGGAAGTCCCTAAAGAACC------TGCAGATTTAACAC
AAGATAACGGCCTCAT---TATTGAACACCGTAGACAGTTTTTATACGAA
CATCAATTTGAAAGACAAACTGAAATTGATTACATTCATCCAACTAAT--
----GATGGTCACACTAAAAAA------GTGGACTTATTTTTAAAGAAAA
ATATTAAACTGACAAAGGATATCTACGGTACAAGTGTTAAATCAAATTAT
ATTTTGAAGTATGTATTTGCCAATGGTATCGCACGTGAAATTATTTATGC
TTTATTAGAAGAAATGGATTTACGTAAACCATT---------TTAA----
----ACAAACTTGAAATCACTAA---------------------------
----CAATAACGTTTAAACTATG-TATGAAGCAAGACTGACGTTTCACTG
CCCGTAGACAAACGTCAGTATACATA----------AAGTATATGCAGAA
AGGACTTTAAAGT---ATGTTAACTAAAGAATTTGCACAACGCGTAGAAC
TAAGTGAGAAGCAAGTACGTAAAATTGTTCAACATTTAGAAGAACGTGGT
TACCAACTAAGCAAGACTGAATATCGTGGTCGTGAAGCAACTGATTTCAA
AGAAGAAGATATCGAGCTTTTCAAAGACATTGCCGACAAAGTAAAACAAA
CAAATAGTTATGATCTAGCGTTTGATGAATTAGAAAAAGAAAAAGACTTC
CTGCAAGTCATTGTCAAAAACGATGACAAAAACTTACCTACTAATCAAAA
TG---TCGCTCAACTAGTAGAAGATTTACGCCTAGAAATCCAGAAAATGC
GCGAAGAACGTCACCTACTTGGTCAAATGATGAATCAAGTACATCAGCAA
CAACAAGAATTAAAAGAACTTCAAAATCAACTTACATCTAAAATCGATTC
AAATAGCGAATCCTTAAAAGCCAT--CCAAACATCACAAGAGGCTATCCA
AGAAGCGCAAGCCT------CTCAAGCA------------AAAGCATTAG
CTGAA--------TCAACAAATA------------AAGTTGAAAAGAATG
CTGTTACTGAAGATAAAGCTGACAGTAAAGATTCGAAGGTT---------
--------------------------------------------------
--------------------------------------------------
------------------------GCTGGAGTGAATACATCAACAG-AC-
-------GCTAAGACGGATACTAA---AGCAGAAAATGCAGGCGAT----
--------------------------------------------------
--------------------------GGCACTGCTACTAAAGTAGATAAA
GAGGATCAAATTTCTGCAACTG------------AAGCA--ATTGA----
AAAAGCCAGCGTTG---AGCAGTCTAAAAATGACAATGCAGCTGAGACTT
CAAATAAAGAAGCTACAGTAGATGCAGAAGCGCAACATGATGCTGAACAA
CAAGTAGCAGAAGCCCATGCAGAAGCTTCTAAACAAGCTAC------TTC
GAACGATTCATTGGAAGCGAAAGCA-----------------------GA
AAATGACAGCACAGCTTCACAGT----------C---AGAAATGTCAGAA
CCAAAACCTCAAGAAGAGAAAAAAGGTTTCTTCGCACGTTTATTCAACCT
GTA------------------------------AACTTGT----------
--------------------GATTTGAACACAAATT--------------
--------------------------------------------------
-----------------TAATACTCAATTCATATATAGCTT--TGATTTA
AAAACTGAT-TTTTATAAACCTATAGAACTGTAATTTACT--TTCAAATT
TAATACTCAATTCATAAAACCTGAAACAAGCTGATATACTCCATTCAATA
TCTACTTTGAAGAGAGCATATCAAACTAAT-TTGTTTCAGGTTTTTTAAT
TATT--C-----ATTATGATTAATATTGAATTTTGAATAAATTTTTATAG
TATGTTACTTTTAAATGGGATGGCTTCTGTGTACTTCTAAATAGATTCA-
TCTTAATAA-----------------------------------------
-------------------------------------------------
>Staphylococcus_hyicus
-----------------------AATGGCTGAAGCTACTCCT-AGTAT--
TGTGTTGTTACTCATAGTCATGTCGTTCAAGGCAACATGGTAGAAACTTC
TAAAGCCATATTCTTTAGATTATATGAGTTTATGTAAATTATTTAACGAT
AATAGCA-AATTTTCGGCATTTTTTCAATA--------------------
-----------------------------ACTGCTTAGGTAATCTTTTAA
TAGTTT---TATAAATGTACAGAGACGTTTAATGCGAA---------TGA
AGACTTATAACTTAATAA--------------------------------
-------TGTAAGGGTTTTACTTTATAATAAGAAGGGTAAAAGATTAA--
----------ATAAACAAATTTTTAACGGGGCGACAACT-----------
-----ATGGCAGATATTACTGTAGTAAATGACACTGGCGA---ATTATAC
AACGTAATCAATCAAAAGAAATCTGAAGGTTATTTAGAATCAGAGCTAAC
AATTATTAGTAAAAGTAAATTACACCTAAATGACTTACACGACTCTGAAA
TCTCCCTTATCTCAACAAGTGGAACATTTAGTGATAGAATGACTAAACTG
TTAACAGGAGAAGATGGTGAACATGCAGTTTTATCACGCTACAACTTAGC
GCCTGATGAATTAGAAAAATATAAACAGCTTATTTTAGACGATAAAATGT
TAGTTGTAGCAGTTCGTGACAAATC---ATCACATCAAGAAGTGCAAGAA
AATAATTCAGCTTATGAAGAGATTGATATTACA-----------------
----------CATTTTGCTGAAGCATCTAAAGGTCCCAAAGCTTAGTTA-
--------------TCACACTA-AATTCAA--------------------
--------------------------------------------------
--------------------------------------------------
----------------------------------------AATGAGATTA
CTGTACTG------------------------------------------
---------------TCTAATTTAAGATAGT-------------------
--------------------------------------------------
---------------------------ACGGTTTTTT-------------
------------------------ATACCATTTAAAAGTTT---------
-----------------------------------------------ATG
AACAGTCTTTTAC--------AGCAGGCGAT-------------------
--------------------------------TATGCTATAATATTATTT
AAA-----------------------------TTGGGGAGGTGTTCTT--
ATGGAATTTAAAACCATTCAATCTGTCAAAGATCCACATTACAACGAAGC
ACTTAAACTTTACGATACTAAGTTAAATTTATCTTTAACTGAAGATAAAC
GTATCATCAAACGCTCATTAGAAAACAACAAAACTGAAAACGATTATGTC
TTTATAGTAGGCTTA---GAAAACGATGTTGTTGTCAGTCTAGCAACTGC
ACATTATGAAGCCACAACCAATTCAGCATTTTTAATTTATTTATTCGCAA
AAGACCTACCCAACCATGATGAGTTAATGACACAAACATTACATCAAATT
GAACATGAACTAAACTTATTATCAAACCTTGTTCATTCTAGAAGTATTAA
CTTTTTAATGATGGAAGTCCCTAAAGAACC------TGCAGATTTAACAC
AAAATAATGGGCTCAT---TATTGAACACCGTAGACAGTTTTTATACGAA
CATCAATTTGAAAGACAAACTGAAATTGATTACATTCATCCAACTAAT--
----GATGGTCACACTAAAAAA------GTCGACCTATTTTTAAAGAAGA
ATATTAAACTGACAAAGGATATCTACGGTACAAGTGTTAAATCTAATTAT
ATTTTGAAGTATGTATTTGCCAATGGTATCGCACGTGAAATTATTTATGC
TTTATTAGAAGAAATGGATTTACGTAAACCATT---------TTAA----
----ACAAACTTGAAATCACTAA---------------------------
----CAATAACGTTTAAACTATG-TATGAAGCAAGACTGACGTTTCACTG
CCCGTAGACAAACGTCAGTATAC----------ATAAAGTATATGCAGAA
AGGACTTTAAAGT---ATGTTAACTAAAGAATTTGCACAACGCGTAGAAC
TAAGTGAGAAGCAAGTCCGTAAAATTGTTCAACATTTAGAAGAACGTGGT
TACCAACTAAGCAAGACTGAATATCGTGGTCGTGAAGCAACTGATTTCAA
AGAAGAAGATATCGAGCTTTTCAAAGACATTGCCGACAAAGTAAAACAAA
CAAATAGTTATGATCTAGCGTTTGATGAATTAGAAAAAGAAAAAGACTTC
CTGCAAGTCATTGTCAAAAACGATGACAAAAACTTACCTACTAATCAAAA
TG---TCGCTCAACTAGTAGAAGATTTACGTCTAGAAATCCAGAAAATGC
GCGAAGAACGTCACCTACTTGGTCAAATGATGAATCAAGTACATCAGCAA
CAACAAGAATTAAAAGAACTTCAAAATCAACTTACAACTAAAATCGATTC
AAATAGTGAATCCTTAAAAGCCAT--CCAAACATCACAAGAGGCTATCCA
AGAAGCACAAGCAT------CTCAAGCT------------AAAGCATTAG
CTGAA--------TCAACAAATA------------AAGTTGAAAATAATG
CTGTTACTGAAGATAAAGCTGACAGTAAAGATTCGAAGGTT---------
--------------------------------------------------
--------------------------------------------------
------------------------GCTGGAGTGAATACATCAACAG-AC-
-------GCTAAGACGGATACTAA---AGCAGAAAATGCAGGCGAT----
--------------------------------------------------
--------------------------GGCACTGCTACTAAAGTAGATAAA
GAGGATCAAATTTCTGCAACTG------------AAGCA--ATTGA----
AAAAGCCAGCGTTG---AGCAGTCTAAAAATGACAAAGCAGCTGAGACTT
CAAATAAAGAAGCTACAGTAGATGCAGAAGCGCAACATGATGCTGAACAA
CAAGTAGCAGAAGCCCATGTAGATGCTTCTAAACAAGCTAC------TTC
GAACGATTCATTGGAAGCGAAAGCA-----------------------GA
AAATGACAGCACAGCTTCACAGT----------C---TGAAATGTCAGAA
CCTAAACCTCAAGAAGAGAAAAAAGGTTTCTTCGCACGTTTATTCAACCT
GTA------------------------------AACTTGT----------
--------------------GATTTGAACACAAGTT--------------
--------------------------------------------------
-----------------TAATACTCAGTA-ATATATATCTA--TGATTTA
AAAACTGATCTTTTATAAACCTATAGAACTGTAATTTACT--TTCAAATT
TAATACTCAATTCATAAAACCTGAAACAAGCTGATATACTCCTTTCAATA
TCTACTTTGAAGAGAGCATATCAAACTAAT-TTGTTTCAGGTTTTTTAAT
TATT--C-----ATTATGATTAATATTGAATTTTGAATAAATTTTTGTAG
TATGTTACTTTTAAATGGGATGGCTTCTGTGTACTTCTAAATAGATTCA-
TCTTAATAA-----------------------------------------
-------------------------------------------------
>Staphylococcus_aureus
-----------------------AGTGGCTGAAGCTACTCCT-AGTAT--
TGTGTTGTTACTCATAGTCATGTCGTTCAAGGCAACATGGTAGAAACTTC
TAAAGCCATATTCTTTAGATTATATGAGTTTATGTAAATTATTTAACGAT
AATAGCA-AATTTTTGGCATTTTTTCAATA--------------------
-----------------------------ACTGCTTAGGTAAACTTTTAA
TAGTTT---TATAAATGTACAGAGACGTTTAATGCGAA---------TGA
AGACTTATAACTTAATAA--------------------------------
-------TGTAAGGGTTTTACTTTATAATAAGAAGGGTAAAAGATTGA--
----------ATAAACAAATTTTTAAAGGGGCGACAACT-----------
-----ATGGCAGATATTACTGTAGTAAATGACACTGGCGA---ATTATAC
AACGTAATCAATCAAAAGAAATCTGAAGGTTATTTAGAATCAGAGCTAAC
AATTATTAGTAAAAGTAAATTACACCTAAATGACTTACACGACTCTGAAA
TCTCCCTTATCTCAACAAGTGGAACATTTAGTGATAAAATGACTAAACTG
TTAACAGGAGAAGATGGTGAACATGCAGTTTTATCACGCTACAACTTAGC
GCCTGATGAATTAGAAAAATATAAACAACTTATTTTAGACGATAAAATGT
TAGTTGTTGGCGTTCGCGATCATTC---ATCTCACCAAGAAGTACTAGAA
AATAATTCAGCTTATGAAGAAGTTGATATTACA-----------------
----------CATTTTGCTGAAGCATCTAAAGGTCCCAAAGCTTAGTTA-
--------------TCACACTG-AATTCAA--------------------
--------------------------------------------------
--------------------------------------------------
----------------------------------------AATGAGATTA
CTGTACTG------------------------------------------
---------------TCTAATTTAAGATAGT-------------------
--------------------------------------------------
---------------------------ACAGTTTTTT-------------
------------------------ATACCATTTAAAAGTTT---------
-----------------------------------------------ATG
AACAGTCTTTTAC--------AACAGGCGAT-------------------
--------------------------------TATGCTACAATATTATTT
AAA-----------------------------TTGGGGAGGTGTTCTT--
ATGGAATTTAAAACCATTCAATCTGTCAAAGATCCACATTACAACGAAGC
ACTTAAACTTTACGATACTAAGTTAAATTTATCTTTAACTGAAGATAAAC
GTATCATCAAACGCTCATTAGAAAACAACAAAACTGAAAACGATTATGTC
TTTATCGTAGGCTTA---GAAAACGATGTTGTTGTCAGTCTAGCAACTGC
ACATTATGAAGCCACAACCAATTCTGCATTTTTAATTTATTTATTTGCAA
AAGACCTACCCAACCATGATGAGTTAATGACACAAACATTACATCAAATT
GAACATGAATTAAACTTATTATCAAACCTTGTTCATTCTAGAAGTATTAA
CTTTTTAATGATGGAAGTCCCTAAAGAACC------TGCAGATTTAACAC
AAGATAATGGGCTCAT---TATTGAACACCGTAGACAGTTTTTATACGAA
CATCAATTTGAAAGACAAACTGAAATTGATTACATTCATCCAACTAAT--
----GATGGTCACACTAAAAAA------GTGGACTTATTTTTAAAGAAAA
ATATTAAACTGACAAAGGATATCTACGGTACAAGTGTTAAATCAAATTAT
ATTTTGAAGTATGTATTTGCAAATGGTATCGCACGTGAAATTATTTATGA
TTTATTAGAAGAAATGGATTTACGTAAACCATT---------TTAA----
----ACAAACTTGAAATCACTAA---------------------------
----CAATAACGTTTAAACTATG-TATGAAGCAAGACTGACGTTTCACTG
CCCGTAGACAAACGTCAGTATACA----------TAAGGTATATGCAGAA
AGGACTTTAAAGT---ATGTTAACTAAAGAATTTGCACAACGCGTAGAAC
TAAGTGAGAAGCAAGTCCGTAAAATTGTTCAACATTTAGAAGAACGTGGT
TACCAACTAAGCAAGACTGAATATCGTGGTCGTGAAGCAACTGATTTCAA
AGAAGAAGATATCGAGCTTTTCAAAGACATTGCCGACAAAGTAAAACAAA
CAAATAGTTATGATCTAGCGTTTGATGAGTTAGAAAAAGAAAAAGACTTC
CTGCAAGTCATTGTCAAAAACGATGACAAAAACTTACCTACTAATCAAAA
TG---TCGCTCAACTAGTAGAAGATTTACGTCTAGAAATCCAGAAAATGC
GCGAAGAACGTCACCTACTTGGTCAAATGATGAATCAAGTACATCAGCAA
CAACAAGAATTAAAAGAACTTCAAAATCAACTTACAACTAAAATCGATTC
AAATAGTGAATCATTAAAAGCAAT--CCAAACATCACAAGAGGCTATCCA
AGAAGCACAAGCAT------CTCAAGCT------------AAAGTATTGG
CTGAA--------TCAACAAATA------------AAGTTGAAAGTAATG
CTGTTACTGAAGATAAAGCTGACAGCAAAGATTCGAAGGTT---------
--------------------------------------------------
--------------------------------------------------
------------------------GCTGGAGTGAATACATCAACAG-AC-
-------GCCAAGACGGATACTAA---AGCAGAAAATGCAGGCGAT----
--------------------------------------------------
--------------------------GGCAATGCTACTAAAGTAGATAAA
GAGGATCAAATTTCTGCAACTG------------AAGCA--ATTGA----
AAAAGCCAGCGTTG---AGCAGTCTAAAAATGACAAAGCAGTTGAGACTT
CAAATAAAGAAGCTACAGTAGATGCAGAAGCGCAACATGATGCTGTACAA
CAAGTAGCAGAAGCCCATGCAGAAGCTTCTAAACAAGCTAC------TTC
GAACGATTCATCGGAAGCGAAAGCA-----------------------GA
AAATGATAGCACAGCTTCACAGT----------C---TGAAATGGCAGAA
CCTAAACCTCAAGAAGAGAAAAAAGGTTTCTTCGCACGTTTATTCAACCT
GTA------------------------------AACTTAT----------
--------------------GATTTGAACACAAGTT--------------
--------------------------------------------------
-----------------TAAGACTCAGTA-ATGTATAGCTA--TGATTTA
AAAACTGATTTTTTATAAACCTATAGAACTGTAATTTATT--TTCAAATT
TAATACTCAAT-CATAAAACCTGAAACAAGCTGATATACTCCTTTCAATG
TCTACTTTGAAGAGAGCATATCAAACTAAT-TTGTTTCAGGTTTTTTAAT
TATT--C-----ATTATGATTAATATTGAATTTTGAATAAATTTTTGTAG
TATGTTACTTTTAAATGGGATGGCTTCTGTGTATTCCTAAACAGATTCA-
TCTTATGAGC----------------------------------------
-------------------------------------------------
>Staphylococcus_schleiferi
-----------------------AATGGCTGAAGCTACTCCT-AGTAT--
TGTGTTGTTACTCATAGTCATGTCGTTCAAGGCAACATGGTAGAAACTTC
TAAAGCCATATTCTTTAGATTATATGAGTTTATGTAAATTATTTAACGAT
AATAGCA-AATTTTCGGCATTTTTTCAATA--------------------
-----------------------------ACTGCTTAGGTAAACTTTTAA
TAGTTT---TATAAATGTACAGAGACGTTTAATGCGAA---------TGA
AGACTTATAACTTAATAA--------------------------------
-------TGTAAGGGTTTTACTTTATAATAAGAAGGGTAAAAGATTGA--
----------ATAAACAAATTTTTAAAGGGGCGACAACT-----------
-----ATGGCAGATATTACTGTAGTAAATGACACTGGCGA---ATTATAC
AACGTAATCAATCAAAAGAAATCTGAAGGTTATTTAGAATCAGAGCTAAC
AATTATTAGTAAAAGTAAATTACACCTAAATGACTTACACGACTCTGAAA
TCTCCCTTATCTCAACAAGTGGAACATTTAGTGATAAAATGACTAAACTG
TTAACAGGAGAAGATGGTGAACATGCAGTTTTATCACGCTACAACTTAGC
GCCTGATGAATTAGAAAAATATAAACAACTTATTTTAGACGATAAAATGT
TAGTTGTTGGCGTTCGCGATCATTC---ATCTCACCAAGAAGTACTAGAA
AATAATTCAGCTTATGAAGAAGTTGATATTACA-----------------
----------CATTTTGCTGAAGCATCTAAAGGTCCCAAAGCTTAGTTA-
--------------TCACACTG-AATTCAA--------------------
--------------------------------------------------
--------------------------------------------------
----------------------------------------AATGAGATTA
CTGTACTG------------------------------------------
---------------TCTAATTTAAGATAGT-------------------
--------------------------------------------------
---------------------------ACAGTTTTTT-------------
------------------------ATACCATTTAAAAGTTT---------
-----------------------------------------------ATG
AACAGTCTTTTAC--------AACAGGCGAT-------------------
--------------------------------TATGCTATAATATTATTT
AAA-----------------------------TTGGGGAGGTGTTCTT--
ATGGAATTTAAAACCATTCAATCTGTCAAAGATCCACATTACAACGAAGC
ACTTAAACTTTACGATACTAAGTTAAATTTATCTTTAACTGAAGATAAAC
GTATCATCAAACGCTCATTAGAAAACAACAAAACTGAAAACGATTATGTC
TTTATCGTAGGCTTA---GAAAACGATGTTGTTGTCAGTCTAGCAACTGC
ACATTATGAAGCCACAACCAATTCTGCATTTTTAATTTATTTATTTGCAA
AAGACCTACCCAACCATGATGAGTTAATGACACAAACATTACATCAAATT
GAACATGAATTAAACTTATTATCAAACCTTGTTCATTCTAGAAGTATTAA
CTTTTTAATGATGGAAGTCCCTAAAGAACC------TGCAGATTTAACAC
AAGATAATGGGCTCAT---TATTGAACACCGTAGACAGTTTTTATACGAA
CATCAATTTGAAAGACAAACTGAAATTGATTACATTCATCCAACTAAT--
----GATGGTCACACTAAAAAA------GTGGACTTATTTTTAAAGAAAA
ATATTAAACTGACAAAGGATATCTACGGTACAAGTGTTAAATCAAATTAT
ATTTTGAAGTATGTATTTGCAAATGGTATCGCACGTGAAATTATTTATGA
TTTATTAGAAGAAATGGATTTACGTAAACCATT---------TTAA----
----ACAAACTTGAAATCACTAA---------------------------
----CAATAACGTTTAAACTATG-TATGAAGCAAGACTGACGTTTCACTG
CCCGTAGACAAACGTCAGTATACAT----------AAAGTATATGCAGAA
AGGACTTTAAAGT---ATGTTAACTAAAGAATTTGCACAACGCGTAGAAC
TAAGTGAGAAGCAAGTCCGTAAAATTGTTCAACATTTAGAAGAACGTGGT
TACCAACTAAGCAAGACTGAATATCGTGGTCGTGAAGCAACTGATTTCAA
AGAAGAAGATATCGAGCTTTTCAAAGACATAGCCGACAAAGTAAAACAAA
CAAATAGTTATGATCTAGCGTTTGATGAATTAGAAAAAGAAAAAGACTTC
CTGCAAGTCATTGTCAAAAACGATGACAAAAACTTACCTACTAATCAAAA
TG---TTGCTCAACTAGTAGAAGATTTGCGTCTAGAAATTCAGAAAATGC
GCGAAGAACGTCACCTACTTGGTCAAATGATGAATCAAGTACATCAGCAA
CAACAAGAATTAAAAGAACTTCAAAATCAACTTACAACTAAAATCGATTC
AAATAGCGAATCCTTAAAAGCCAT--CCAAACATCACAAGAGGCTATCCA
AGAAGCACAAGCAT------CTCAAGCT------------AAAGTATTGG
CTGAA--------TCATCAAATA------------AAGTTGAAAATAATA
CTGCTACTGATGAAAAGGCTGAAAGTAAAGATTCGAAGGTT---------
--------------------------------------------------
--------------------------------------------------
------------------------GCTGGAGTGAATACATCAACAG-AC-
-------GCTAAGACGGATACTAA---AGCAGAAAATGCAGGCGAT----
--------------------------------------------------
--------------------------GGCACTGCTACTAAAGTAGATAAA
GAGGATCAAATTTCTGCAACTG------------AAGCA--ATTGA----
AAAAGCCAGCGTTG---AGCAGTCTAAAAATGACAAAGCAGCTGAGACTT
CAAATAAAGAAGCTACAGTAGATGCAGAAGCGCAACATGATGCTGAACAA
CAAGTAGCAGAAGCCCATGCAGAAGCTTCTAAACAAGCTAC------TTC
GAACGATTCATTGGAAGCGAAAGCA-----------------------GA
AAATGACAGCACAGCTTCACAGT----------C---TGAAATGTCAGAA
CCAAAACCTCAAGAAGAGAAAAAAGGTTTCTTCGCACGTTTATTCAACCT
GTAGGGAGTGGGACAGAAATGATATTTTCGCAAAATTTATTTCGTCGTCC
CACCCCGGCAAGGTTGACTAGAATTGAAAAAAGCTTGTTACAAGCGCATT
TTCGTTCAGTCAACTACTGCCAATATAACTTCGTAGAGCATAGAACATTG
ATTTATGTCCCAGCCTGTAAGACTCAGTA-ATATATATCTA--TGATTTA
AAAACTGATCTTTTATAAAACTATAGAACTGTAATTTATT--TTCAAATT
TAATACTCAATTCATAAAACCTGAAACAATCTGATAAACTCCTTTCAATA
TCTACTTTG-----------------------------------------
--------------------------------------------------
--------------------------------------------------
--------------------------------------------------
-------------------------------------------------
>Staphylococcus_argenteus
-----------------------AATGGCTGAAGCTACTCCTTA-TAT--
TGTGTTGTTACTCATAGTCATGTCGTTCAAGGCAACATGGTAGAAACTTC
TAAAGCCATATTCTTTAGATTATATGAGTTTATGTAAATTATTTAACGAT
AATAGCA-AATTTTCGGCATTTTTTCAATA--------------------
-----------------------------ACTGCTTAAGTAATCTTTTAA
TAGATT---TATAAACATGCAAATGCATATGGTGAAAA---------TGA
GAGCTTATAATTTAATAA--------------------------------
-------TGAAAGGGTTTTACTTTATAATAAGAAGGGTAAAAGATTAA--
----------ATAAACAAATTTTTAAAGGGGCGACAATT-----------
-----ATGGCAGATATAACTGTAGTAAATGACACTGGCGA---ATTATAC
AATGTAATCAATCAAAAAAAGTCTGAAGGTTATTTAGAAACAGAATTAGC
AATTATTAGCAAAAGTAAATTACATTTAAATGACTTACACGATTCTGAAA
TCTCCCTTATCTCAACAAGCGGCACATTTAGCGATAGAATGACTAAATTG
TTAACAGGTGAAGATGGTGAACACGCAGTTTTATCACGCTACAATTTAGC
ACCTGATGAACTAGAAAAATATAAACAACCTATTTTAGACAATAAAATGT
TAGTTGTAGCTGTACGCGACCATTC---ATCACATAAAGAAGTACAAGAA
CATAATTCAGCTTATGAAGAAGTTGATATTACA-----------------
----------CATTTTGCTGAAGCGTCTAAAGGTCCTAAAGCTTAATTAA
--------------TCAAACTATAATTCAT--------------------
--------------------------------------------------
--------------------------------------------------
----------------------------------------GAAAGCATTA
CTGTACTG------------------------------------------
---------------TCAGATGATTGATAGT-------------------
--------------------------------------------------
---------------------------ACAGTTTTTT-------------
------------------------TATCATTTTAAAAGTAA---------
-----------------------------------------------ATG
AACCGTCTATTAC--------AACAGTCAAT-------------------
--------------------------------TATGCTATAATATTAAAT
AAA-----------------------------TTGGGGAGGTGTTCTT--
ATGGAATTTAAAACCATTCAATCTGTCAAAGATCCACATTATAATGAAGC
GCTTCAACTTTATGATACTAAGTTGAATCTATCGTTAACTGAAGATAAAC
GTATGATTAAGCACTCATTAGAAAACAACAAAACTGAAAACGATTATGTC
TTTATCGTAGGCTTA---GAAAATGATGCTGTAGTTAGTTTAGCAACCGC
ACATTATGAAGCTACAACCAATGCAGCATTTTTAATTTATTTATTTGCAA
AAGACCTACCCAACCACGACGAGTTAATGACACAAACACTCCATCAAATT
GAGCATGAACTAAATGTATTATCAAATATTGTTCACTCAAGAGATATTAA
TTTTTTAATGATGGAAGTTCCGAAAGAACC------AGCAGACTTAACAA
AAGAAAATGGTCTCAT---CATCGAACATCGCAGACAATTCTTGTATGAA
CACCAGTTCGAAAGACAAACTGAAATTGACTACATTCACCCAAGCAAT--
----GATGGTCATGCTAAAAAA------GTTGATTTGTTTTTAAAGAAAA
ACATTAAATTAACTAAAGATATATATGGTACAAGTGTGAAATCAAACTAT
ATTTTAAAGTATGTGTTTGCTAATGGTATTTCACGCGATATTATTTATGC
ATTATTAGAGGAAATGGATTTACGCAAGCCATT---------TTAA----
----ACAAACTTGAAATCACTAA---------------------------
----CAATAACGTTTAAACTATG-TATGAAGCAAGACTGACGTTTCACTG
CCCGTAGACAAACGTCAGTATACA----------TAAAGTATATGCAGAA
AGGACTTTAAAGT---ATGTTAACAAAAGAATTTGCACAACGCGTTGAAC
TAAGTGAGAAACAGGTTCGTAAAATCGTCCAACATTTAGAAGAACGTGGT
TACCAATTAAGCAAGACTGAATACCGCGGTCGTGAAGCAACAGACTTCAA
AGAAGAAGATATCGAGCTTTTCAAAGACATCGCTGACAAAGTAAAACAAA
CAAATAGTTATGATTTGGCGTTTGATGAATTGGAAAAAGAGAAGGACTTC
CTGCAAGTCATTGTTAAAAACGATGATAAACATTTACCTACCAATCAAAA
TG---TTGCACAACTGGTAGAAGATTTACGTCTAGAAATTCAAAAAATGC
GAGAAGAGCGTCATTTACTAGGTCAAATGATGAATCAAGTACATCAACAA
CAACAAGAATTAAAAGAACTTCAAAATCAACTTACTACTAAAATTGATTC
TAATAGCGAATCATTAAAAGCGAT--TCAAACATCACAAGAAGCCATTCA
AGAAGCTCAAGCTT------CTCAAGCT------------AAGGTTTTAG
CAGAA--------TCAACAGCTA------------AAGCTGAAACAAATG
TGGCAACTGATGAAAAAGTTGAAAGTAAAGATCCAGCAACT---------
--------------------------------------------------
--------------------------------------------------
------------------------TCTG------------AAGCAA-GT-
-------GTTGCAACGGATGCTAA---AGCTGACAAGGCAAATGAT----
--------------------------------------------------
--------------------------GATACTGCTACCAAAGTAGATAAA
CACGATCAAATTTCTGCAACAG------------AAGCC--ATTGA----
AAAAGCAAATGTTG---AACAGTCTAAAAATGAAAAGGCAGCTGAAGCTT
CAGACAATGGCGCTGCAGTTGAGGCA------CAACATGATGCCGAACAA
CAAGTAGCTGAAGCACACGCCGATGCGTCTGAACAAGCAGC------ATC
AAATGATTCAGCAGAATCGAAATCA-----------------------GA
AAAAGATAAT---GGTTCAGAAT----------C---TGAAACTACAGAA
TCTAAACCGCAAGAAGAGAAAAAAGGATTCTTCGCACGTTTATTCAATTT
ATA------------------------------ATGTTGTAATAACGACA
AGC-----------------AGTTTGAGCGCAAATG--------------
--------------------------------------------------
-----------------CAATATTCAAT----------------------
--------------------CCTTAAAGCTGATATTTAAC--CATAAATT
TAATAATCAATTCATTGAACCTGGAACAAGTT------------------
---------------------------AAT-TTGTTTCAGGTTT-TTAAT
TATT--C-----ATTATGATTAAAATTTAATTTTGAATAAATTTTTGTAG
TATGTTACTTTTGAGTGGGATGGCTTAATTGAACTTATTTATAAATTCAA
TCTTTATAAGCCTATTAAATTTAGATGTTTGGCTGCGATAGTTATTTAGC
AATCACGCACGCTCATATTCACATTCACAA-------------------
>Staphylococcus_schweitzeri
-------------------------TGGCTGAAGCTACTTCTTAATAT--
TGTGTTGTTACTCATAGTCATGTCGTTCAAGGCAACATGGTAGAAACTTC
TAAAGCCATATTCTTTAGATTATATGAGTTTATGTAAATTATTTAACGAT
GATAGCA-AATTTTCGATATTTTTTCAATA--------------------
-----------------------------ACTGCTAGTGTAAACTTTTAA
CAGTTT---TATAAAGACGCACTTAACTTTGACTTCAA---------CAA
AGACTAATAACTTAATAA--------------------------------
-------TGAAAGGGTTTTACTTTATAATAAGAAGGGTAAAAGATTAA--
---------ATAAATAAATTTTTAAAAGGGGCGACAACT-----------
-----ATGGCAGATATTACTGTAGTAAATGACACTGGTGA---ACTATAC
AACGTAATCAATCAAAAAAAGTCTGAAGATTATTTAGAATCAGAGCTAAC
AATTATTAGTAAAAGTAAATTACACCTAAATGACTTACATGACTCTGAAA
TCTCCCTTATTTCAACAAGTGGGACATTTAGTGATAGAATGACTAAACTG
TTAACTGGAGAAGATGGTGAGCATGCTGTTTTATCACGTTACAATTTAAC
ACCTGATGAATTAGAAGAATATAAACAACTTATTTTAGATGACAAAATGT
TAGTTGTAGCTGTGCGTGATAACTC---GTCACACAAAGAAGTTCAAGAA
CATAATTCAGCATATGAAGAAATTGATATTACA-----------------
----------CATTTTGCTGAAGCGTCAAAGGGTCCTAAAGCTTAATTAA
--------------TCAAACACTCATTCAT--------------------
--------------------------------------------------
--------------------------------------------------
----------------------------------------AAAAGC-CTA
CTGTACTA------------------------------------------
---------------TCAAACGTTTGATAGT-------------------
--------------------------------------------------
---------------------------ACAGTTTTTT-------------
------------------------TATCATTTTAAAAGTAA---------
-----------------------------------------------ATG
AATCGTCTATTAC--------AACAGTTGAT-------------------
--------------------------------TATGCTATAATATTAAAT
AAA-----------------------------TTGGGGAGGTGTTCTT--
ATGGAATTTAAAACCATTCAATCTGTCAAAGATCCACATTATAACGAAGC
ACTTCAACTTTATGATACTAAGTTGAACCTGTCGTTAACTGAAGATAAAC
GTATTATCAAACACTCATTAGAAAACAATAAAACTGAAAACGATTATGTC
TTTATCGTAGGCTTA---GAAAATGGTGCCGTCGTTAGTTTAGCAACCGC
GCATTATGAAGCCACAACCAATGCAGCATTTTTAATTTATTTATTTGCAA
AAGACCTACCCAACCACGACGAGTTAATGACACAAACACTTCATCAAATC
GAACATGAACTAAATGTATTATCAAATATTGTTCACTCAAGAGACATCAA
CTTTTTAATGATGGAAGTGCCAAAAGAACC------AGCAGACTTAACAA
AAGAAAATGGTCTCAT---CATTGAACATCGCAGACAATTTTTGTATGAG
CACCAGTTTGAAAGACAAACTGAAATTGATTACATTCATCCAAGTAAT--
----GATGGTCATGCCAAAAAA------GTTGATTTGTTTTTAAAGAAAA
ATATTAAATTAACGAAAGATATTTATGGTACGAGCGTGAAATCAAACTAT
ATACTAAAATATGTTTTTGCTAATGGTATCTCACGCGACATTATTTATGC
ACTTTTAGAAGAAATGGATTTACGCAAGCCATT---------TTAA----
----ACAAACTTGAAATCACTGA---------------------------
----CAATAACGTTTACACTATG-TATGAAGCAAGACTGACGTTTCACTG
CCCGTAGACAAACGTCAGTATA----------CATAAAGTATATGCAGAA
AGGACTTTAAAGT---ATGTTAACAAAAGAATTCGCACAACGCGTTGAAC
TAAGTGAGAAACAGGTACGTAAAATAGTTCAACATTTAGAAGAACGTGGA
TACCAATTGAGCAAGACTGAATACCGTGGTCGTGAAGCAACAGACTTCAA
AGAAGAAGACATCGAGCTTTTCAAAGACATCGCTGACAAAGTAAAACAAA
CAAATAGTTATGATTTGGCGTTTGAAGAATTAGAAAAAGAAAAGGACTTC
CTGCAAGTCATTGTAAAAAACGATGACAAACATTTACCTACTAATCAAAA
TG---TCGCACAACTAGTAGAAGATTTACGTTTAGAAATCCAAAAAATGC
GAGAAGAGCGTCATTTACTTGGTCAAATGATGAATCAAGTACATCAACAA
CAACAAGAATTAAAAGAACTTCAAAATCAACTTACTACTAAAATTGATTC
TAATAGCGAATCGCTAAAAGCAAT--CCAAACATCACAAGAAGCAATCCA
AGAAGCACAAGCAT------CTCAAGCT------------AAAGTATTAG
CTAAA--------TCAGCAGCTC------------AAACTGAAAGCAATG
TGACAACTGATGAAAAGGCCGAAAGTAAAGGTTCAAAGGAT---------
--------------------------------------------------
--------------------------------------------------
------------------------TCAA------------CAACAA-AT-
-------GATGCAACGGCTTCTAA---AGCTAAAAATACGGATAAT----
--------------------------------------------------
--------------------------GATGCTACTACCAAAGTAGATAAA
GAGGAGCAAATTTCTGCAACCG------------AAGCG--ATTGA----
AAAAGCAAACGTTG---AGCAATCTAAAAATGACAATGCAACTGAAACTT
CAAACAATGGTGCTACAGTTGCGGCA------CAACATGATGCTGAACAA
CAAGTAGCAGAGGCACATGCTGATGCTTCTGAGCAAGTAAC------TTC
AAATGATTCAGTAGAAACGAAATCA-----------------------GA
AAAAGATAAT---GGTTCAGAAT----------C---TGAAACTACAGAA
TCTAAACCGCAAGAAGAGAAAAAAGGATTCTTCGCACGTTTGTTCAATTT
ATA------------------------------ATATTGTGAT-------
-----------------------TTGATCACAAATT--------------
--------------------------------------------------
-----------------CAATATTCAAT----------------------
--------------------ACGTAAAGCTGAGATTTAAC--CATAAATT
TAATATTCAATTCATATAGCCTGGAACAAGTT------------------
---------------------------AGT-TTGTTTCAGGTTTCTTAAT
TATT--C-----ATTATGATTAAAATTTAATTTTGAATAAATTTTTGTAG
TATGTTACTTTTAAGTGGGATGGCTTAATTGAATATTTAAATACATTCAA
TCTTT-TAAGCCTATTAAATTTAGATGCTTGGCTACCATAGTTACTATGC
AATCACTTACGCTCACACTTACCTTCACCACAAACTCCTTTCG------
>Staphylococcus_simiae
----------ACTTATGATCAACCATGGCCGAAGTTACTTCTATATATAT
TGTGTTGTTACTCATAGTCATGTCGTTCAAGGCAACATGGTAGAAACTTC
TAAAGCCATATTCTTTAGATTATATGAGTTT-TATAAATTATTTAACGAT
AATAGCA-GACTTTGTGACATTTTTCAATA--------------------
-----------------------------ACTGTTAGCTTAAGCTTACTA
TTTTTC---TACTATT----AGCTTTTCTTTTTTTTAA---------TA-
-----------CTATTAA--------------------------------
-------TGAAAAGGTTTTACTAAATT-CATATAGGGTAATAATATAA--
--------ATAAATGATTTTATTCAAAGGGGCGATAATA-----------
-----ATGGCAGAGGTAACTGTATTAAACACCATAGGCGA---ATTGTAT
AATGCTATTAATGAAAAGAAAGCGCAAGGTTATTCTGAATCTGAAATGTC
TGTTATTACTAAAAATAAACTACATTTAAATGATTTACATGACTCTGAAA
TCTCATTAATTGCAACAAGTGGTTCATTTAGTGATCGTACTTCAAAACTA
TTAACAGGTGAAGATGGTGAGCGTGCAGTACTCACTCGTTATAACTTCAA
TCCTGACGAAATTGCAAACTACAAGCAACAAATTTTAGATAAAAAAATAT
TATTAGTGGTCAATGCTGATATAAC---TTCTCATAAAGAAGTTGAAGAA
CATAACGCAGCATATAAAGAAGTAGACATTACA-----------------
----------CATTATTCAGAACAATCAAAAGGACCAAAATCATAATTGA
CAATAATCGTCATTTCACACTGTAGTTCATCATCCATGGACTACAGTTTT
TTTAGGTTCTCTAACAAATTGGACTGATCCATAATTAATTTTTCAAGCCT
CGTACCCCAACCCGCACGTTTAGAGCTAGTTAGATTTACAATCTTTACTA
GCTCTTGCCCAACTTGCACTTATTGTAAAAATTCTTTGCTAAGAATTTTT
CTGTGTTGGGTCCCTATGCAGTTGCACGAATAGTGATAACTGTAATCCTT
TAAAGCAACTTAGATTTTAATCTTTAGTAGCTTTTATGCAATTGTTGCGT
TAGCAACCAATTGTAATCCGTATATTTTTCTATGCTGGGTCCCTTGCCCA
ACTCGCATTGCTCTTTGAAACTGTTTCACAGTTTCTCTATGTTGGGTCCC
TTGCCCAACTCGCATTGCTTGTTGAAACTGTTTCACAGTTTCTCTGTGTT
GGGTCCCTACCTCAGGAGTCTTGGCTTTAAAATAATTTTTGTTTTAAATT
AATCACTTTTTATTTATCAGTAATAAAAAATAGAGAACCTTTTTTATGAA
CCTT-----ACTAGCAAAATCTATTGTCGTTATATGCTATAATATAACAA
AAA-----------------------------CTTCGGAGGTGACATG--
ATGCAATTTAAAACAATCCACTCGGTAAAAGACCCACATTATAACGAAGC
TTTGGCGCTCTATGACTCTAAACTTGATATTTCTTTAACTGAAGATAAAT
CTATTTTCAAGCGATCATTAGAAAATAATAAAACAGAAAATGATTATGTC
TTTGTTGTTGGCCTT---GAAGATAACCATGTCATTAGTTTGGCAACAGC
ACATTATGAAGCAACAACTAATTCAGCATTTCTTATATATTTGATTGCTA
AAAATTTACCACATCATGATGACTTAATGACTGCAACGTTAGCGCAAGTT
GAAAATGAATTAAATACGTTATCTAATATTGTCCATTCAAGAAATATTAA
CTTTTTAATGATGGAAGTACCTAAAGAACC------TTTTGATTTAACAG
AAGCTCAAAATCAAGT---TATTGAAGATCGACGTCAATTTTTATATGAA
CATCAATTTAAACGCCAAAATGATATCGACTATATTCATCCAAATTATAC
ATTTGATGATCAGGCTAAAGAA------GTTGATTTATTTATTAAAACAA
ACATTGAACTTACTAAAGATATATACGGTGCAAGTATAAAATCAAATTAC
ATTTTAAAATATGTCTTCGCCAATGGTATCTCTAGAGATATCATATATCC
AATATTAGAAGCGATGGATTTGCGTAAACCTTT---------TTAG----
----TCTAACTTGAAATCCCCTA---------------------------
----CAATAACGTTTAAACTATGGTTTGAGGTTAGACTGACGTTTCACTG
CCCGTAGACAGACGTCATGATAC----------ATATAGTTTATCAAGAA
AGGACTTTCAACT---ATGTTAACAAAAGAATTTGCCCAACGCGTCGAGC
TAAGTGAAAAGCAAGTCCGTAAAATTGTGCAACACTTAGAAGAACGTGGC
TATCAGTTAAGCAAGACAGAATACCGTGGTCGTGAAGCTACCGATTTTAA
AGAAGACGATATTGAACTATTCAGAGATATCGCCGATAAAGTAAAACAAA
CAAATAGTTACGATTTAGCATTTGATGAACTTGAAAAAGAAAAGGATTTC
TTACAAGTTATCGTTAAAAATGATGATAAACAATTACCAACTAATCAAAA
TA---TAGCACAATTAGTTGAAGATTTACGCAATGAAATTCAACAAATGC
GCGATGAACGTCAATTGTTAGGACAAATGATGAATCAAGTCCATCAACAA
CAGCAAGAATTGAAAGAACTACAACACCAAATTACCACTAAACTTGATTC
TAACACTGAGTCATTGAAAGCTAT--TCAAACATCTCAACATGAAATTAA
AGAAGCTCAAGCGA------CACATTCT------------GAGGAATTAG
CTAAA--------ACAAGTCATA------------CACTTGAAGAACAAT
CTAAGACTCAAGATACACACAAAATCAATCATGTTGATACA---------
--------------------------------------------------
--------------------------------------------------
------------------------TCTAAT-------CATAATCAATAT-
-------TCTAAGACAGACGATCAGCTAACTGAACAGTCACAAACT----
--------------------------------------------------
--------------------------GCTGAAAGTCAAAAAGTTTCTAAA
GAAGAACAACTGTCATCATCAG------------ACGCA--ATTGC----
AGAAGCTTCAGTAGCTCAACATTCTGACGAAGCTATGACAGCAGCAGACG
CTAGCGAACATCAT---GTTGATCACAATGCTCAACAACATGCTGAACAA
CAACTTGTTGAAGAACATGCTACAACAACAGAATCTTCAAC------GAC
GAATGATGACGCTGTAACTAAAACA-----------------------CC
AAATAATAGTAACACTCATGAGG----------TAAATGAACCTCAACAA
CAATCACAGCACCAAGAGAAAAAAGGTTTCTTCGCACGTTTATTTAATCT
TTA------------------ATAGTATTCCATATTTAAT----------
----------CAGTAAGGCGGTTTAACATTCGCCTTACTTTTTTTATGCT
TCTTTTGAATCTTTTTAAATCCCCTCTTGAAAAGTCATTAAATAGATACT
ATCCTTATTACATATGTCGGAATTAAATATTTTTTAAG--G--AGAGTTA
AACATGGGAACGCTATATACAGTTATTAATGTCATTGTCT--TACTTATT
TT-TGTTATTGTCTTAAATGTTATGGCAAGAAAGCACGTTTCCTTCCCTA
---------------------------AAC-GTGTGTTTACTGCATTAGG
TGTTGGT-----ATCTTGCTTGGCGTCGTACT------------------
--------------------------------------------------
--------------------------------------------------
-------------------------------------------------
>Staphylococcus_carnosus
--------------------------------------------------
---------ACTCATAGTCATGTCGTTTGTGGCAACATGGTAGATACTCC
TAAAGCCATATTCTTTAGATTATATGAG-TAATATAAATTATT-ATTGAT
AATAGCA-AATTTTTACATTCTTTTCAATAT--TTGAAA-----------
---ATGAGATAAAGCCTTATATGATAGCATTTATAGATGTAAGCGTTTCA
TTAAATGA-TATCTACCTATATTTGTAAACTATTCTCA---------TTT
AATTATATAATT--ATTA--------------------------------
-------TAGATTAGTTTTATAAA-CATTCATTAGGGTATATTTTTAT--
-------TAAAAGTAGGACGAAATTGGAGGGCGAGAAAT-----------
-----ATGCCAGATATTACAGTAGTAGATAATCAAGATGA---AATTTAT
AACGTTATTGACAAGAAAAAAGCGGAAGGTTATTCAGAAAATGAATTGAC
TATTGTAAGTAAAAGTAAATTGCATTTAGACGACTTACATGATTCTCAAA
TTTCATTAGTAGCTACAAGTGGTTCATTCAGCGACCGTATGTCTAGATTA
CTTACAGGCGAAGACGGAGAAGAAGCAGTGTTGACTCGCTATAAATTATC
TGAGGATCAATTAGATAAGTATAAAAAAGAAGTACTTAACGATAGAATTT
TAGTTGTTGCTAATAAAGATAATAG---TTCTCATGATGAAGTAGAAGAA
AATAATTCTGCTTATGAAGAAGTTGATATCACA-----------------
----------CATTATGCAAATGAATCTAAAGGTCCAAAATCATAA--AG
C---------AATTTAAAAATTTAAT-TATTCATC-------ACC-----
--------------------------------------------------
--------------------------------------------------
-----------------------------------------GTAAAATAA
A-------------------------------------------------
------------------CTTATATTTAAGT-------------------
--------------------------------------------------
--------------------CTATTTTACGGTGTTTTTTAATTATC----
--------------------AT----------TACTATTTT---------
--------------------------------------------------
--------------ATGTTTTTCTTAATGATAG-----------------
-------------------CCTACTTTACAAATGTGCTATACTAAAACAA
AAAAA---------------------------TTGTGGGGGTGACATT--
ATGAAATTTCATACTATCCAATCTTTTAACGATGACTATTTTAATAAGGC
AGTAGATTTCTACAACAAACAGCTCGATATCGATTTTTATGAAGACAGCT
CGATAGTTAAAAAATCTTTGCAAAATAACAAAACTGAAAATGACTATGCC
GTCATTGTAGGTCTC---GAAAAAGAAGAAGTAGTTAGCGTAGCGACTGC
CCATTATGAAGCGACAACAAACTCGGCATTCCTAATTCATTTACTAGCTA
TCAATAATGCTAACCACGATGAAATGATATCGGAAACGCTTCAAGAAATT
GAAATCCAATTAAACGAACTTTCTAATAAAGTTCATTCTAGAGATATTAA
TTTTATAATGGTCGAAGTCCCTAAAGAACCAAATAGTA------ATGGTC
A---TGATAAAGAGTT---ATTAGAGAAACGTGTCAATTCGCTTCTAACT
AATGGTTTTAAAAAGCAAAGTGAAATCGAATACTTACATCCAAACTATTC
GAATGAAACTTCTCCATTTGAA------GTTGATCTATTTATTAAATCAA
ATATTGAACTAACTAAGGATATTTACCCAGCAAGTGTTAAATCAAATTAT
ATTCTTAAGTATGTCTTTGCAAATGGCATTTCTAGAGATATTATTTATCC
ACTCTTAGAACGTATGAATTTACGCCTTCCTTT---------ATAA----
----GAACACTTGAAATGAGCGA---------------------------
----TATAAAGGGTTAAACTGAATAGCGAGGTTAGACTGACGTGTTACTG
GCCGAAGACAGACGTCAGTGTAAATAAGTATAGATAAATATAGAAACGAA
AGGACTTTCAGCT---ATGTTAACTAAAGAATTCGCTCAACGTGTCAACC
TAAGTGAAAAACAAGTCCGTAAAATTGTACAGCATTTAGAAGAACGTGGT
TATCAACTTAGCAAGACAGAATATCGTGGTCGTGAAGCCACTGATTTTAA
AGAAGAAGATATCGAATTATTCCAAGATATCGCGGAGAAAGTTAAACAAA
CTAGTAGTTATGATTTAGCGTTTGAAGAATTAGAGAAAGAGAAAGATTTT
TTACAAGTCATTGTTAAAGAAGACAAAGAACAATTACCTACTGATAACAA
CG---TGGCTCAATTAGTAGGCGATTTACGTAATGAAATTCAAAAAATGC
GTGAAGAACGTCAAATGCTTGCGCAAATGATTAATCAAGTTAATCAACAG
CAAAATGAATTGAAAGAACTTCAAAGTCAAATTACTAATAAACTTGAGGC
TAACAATCAATCTTTACAAGCGAT--TCAAACATCTCAAGAAGCAATTCA
AAATGCTCAAAAAG------AGCAATCT------------GAATACACT-
-------------------------------------------AAAAATG
ATTTAGTTAAGGAAATTAACGATAATAACCAACAAGCGATA---------
--------------------------------------------------
--------------------------------------------------
----------------------------------------------AA--
--------------------------AAATACAGCTTCAATGA-------
--------------------------------------------------
------------------------------------GTAGACCTTCAACA
GAGAAAAAAGGATTTTTAGCTA------------GATTA--TTC------
AACCTTTAATATATAGTTTAAAT-------------TCAAACCATAGTC-
----TATAAGGACTGTGGTT---------------TTTTCTTTTTTAAAA
TTAAAATTTTAGTTATTTAAATT--TATTCAAACTACATTT------TTA
ATAGATATAATTTTATTTTTTATTA-----------------------TA
AAGTATTGAAATAATATCAAAACAATACTATCCTTATTAAGTAAATCGGA
ATTAAATTTCATCAA--AGGAGATTCGCTTTATGGGGACTTTTTTTACAG
TTATTAACATTGT-CATAATGCTCGCCTTTCTTATTGGCTTATTTATTAT
GGCGAAAAAACATGTTTCCTTCCCTA------------------------
--------------------------------------------------
--------------------------------------------------
--------------------------------------------------
--------------------------------------------------
--------------------------------------------------
--------------------------------------------------
--------------------------------------------------
--------------------------------------------------
-------------------------------------------------
>Staphylococcus_devriesei
--------------------------------------------------
----------CTCATAGTCATGTCGTTTGCGGCAACATGGTAGAAACTTC
TAAAGCCATATTCTTTAGATTATATGAG-CGATATAAATTATTTACTGAT
GATAGCA-AATTTTCGCCTTATTTTCAATAT--GATAAA-----------
---GAGAGTTGGAGCCCGATATTACAATATTTATAAATGTAAGCGTATAA
CAAGACGA-GATAAAGCGTTATTTGTAAACTCCATTGA---------TTT
AATTATATAATA--AGTA--------------------------------
-------TAGTTTAGTTTTATCAA-CGCTTATTAGGGTATATTTTAAT--
-------AAAAGTAGGACGAAAGATGGAGGGCGATTAAT-----------
-----ATGGCAGACTTTACTGTATTAGACAAACAAGATGA---AATTTAT
AACGTTATCGAAAAGAAAAAAGCTGAAGGCTATTCAGAAAACGAATTAGT
CGTAGTTAGTAAAAGTAAATTACACTTAGATGATTTACATAACTCTCAAA
TTACATTAATTGCTACAAGTGGTTCATTTAGCGACCGTATGTCAAGATTA
TTAACTGGCGAAGATGGCGAAGAAGCTGTCTTAACTCGTTTCAACTTAAC
TGAAGATCGTTTAGAAGAGTATAAACAAGAAGTCTTAAAAGGCAAATATT
TAGTAGTTGCTAATAAAGACAACAC---TTCACACAACGAAGTTGAAGAA
AACAATTCAGCTTATGAAAAAATCGATATTACG-----------------
----------CATTATGCTAACGAATCTAAAGGTCCTAAATCATAATTAC
T---------AATTCTAA----TAAC-CACAAATT-------ACC-----
--------------------------------------------------
--------------------------------------------------
-----------------------------------------GTAAGATGA
A-------------------------------------------------
------------------CTTTCACAATAGT-------------------
--------------------------------------------------
--------------------TCATTTTACGGTGTTTTT--ATTA------
--------------------AC----------CACGAATTT---------
--------------------------------------------------
--------------ATAT--------AAGCTAT-----------------
-------------------CCTA-TTTGGAAATGTGCTATACTATAACAA
AAAA----------------------------TTACGGGGGTGAGGTC--
GTGGAATTTCATACAATTCAATCTTTAAAAGATGAATATTTTGATAAAGC
GGTCGAATTCTACAATCAACAATTGGATATTAACTTTTATGAGAATAGCG
CATTAGTTAAACAATCCTTACAAAACAACAAAACCGAAAATGATTATGCT
ATTGTGATTGGCATA---GAAAAGAATGAAGTCGTGAGCCTCGCCTTGGC
TCATTATGAAGCCACGACTAATTCAGCATTTCTAGTTCACTTAATGGTAG
CTCCTTCATCAGACTATGATGAGTTATTTGTGCATACCCTTAAAAAAATT
GAAGACCAATTAAATAAACTAGCTCAAAAAGTACATTCTCGCGATATTAA
CTTTATGATGATAGAAGTACCAAAAGAACATAGCACAG------AGGTAG
AATTTGATGAAGAAAA---GTTAGCACATCGTCAACAGCTATTATTAGAC
AATGGCTTTGAAAAACAAAGTGAAATTAATTATCTTCATCCTAACTATAC
TAAGGATGAAGAGCCTTTTGAG------GTAGACTTGTTTATTAAATCTA
ATATTGAACTTACAAAAGACATTTATCCAGCTAGTGTGAAATCGAACTAT
ATACTTAAATACGTTTTTGCTAACGGTATTTCAAGAGAAATTATTTATCC
ACTTTTAGAGAGAATGAATTTACGTCTTCCCTT---------GTAA----
----GAACACTTGAAATGAGCAA---------------------------
----TATAAAGGGTTAAACTAGTATGCGAGGTTAGACTGACGTTTCACTG
ACCGAAGACAAACGTCAGTGTACAT----------AAATATTTATACGAA
AGGACTTCGAGCT---ATGTTAACTAAAGAATTTGCTCAACGCGTCGAAC
TAAGTGAAAAACAAGTCCGTAAAATTGTCCAACATTTAGAAGAACGTGGC
TACCAACTTAGTAAGACCGAATATCGTGGCCGTGAAGCTACTGATTTTAA
AGATGAAGATATTGAACTTTTCCAAGATATTGCTGAAAAAGTTAAACAAA
CAAATAGTTATGATTTAGCCTTTGAAGAATTAGAAAAGGAAAAAGACTTT
TTACAAGTCATTGTTAAAGATGATAATGAACAATTACCTACTGACAATAG
CG---TTTCTCAATTAGTAGATGATTTACGCTCTGAAATTCAAAAAATGC
GTGAAGAACGTCAAATGCTTGGTCAAATGATCAGCCAAGTTCACCAACAA
CAAAATGAATTAAAAGAGCTACAAAGTCAAATCACTGAAAAATTAGAAAC
TAACAATCAATCATTACTTGCGAT--TCAAAATTCTCAAGAAGCTATTCA
AACTGCTCAAAAAG------AACAATCA------------GAATACACT-
-------------------------------------------AAAAATA
GTTTAGTTAAAGAGATTAATGATAATAATCAACAATCGATT---------
--------------------------------------------------
--------------------------------------------------
----------------------------------------------GAT-
-------ACATTAAAAGAAGATATTAAAACACAACAATCACAATCT----
--------------------------------------------------
--------------------------TCACCTCTTGGCAGACCAACTGAA
GAGAAAAAAGGATTTTTAGCAC------------GTTTG--TTT------
AATCTTTAATGGGAA--TAGAAT---------------AAAACATAATT-
----TATAT--ACGATAGTC---------------CTGAACTTAGGAGAC
TAAGCATTTCCACTGCTTAGTCTCTTTTTTGTACTCAATTT------TTA
GAATATGGAGATTATATGGTAGTTA-----------------------TG
AACT-CTAAGATAAT----------------------CAAATATATTTAT
ATGAAATTGTATTAATAGGAATATTTAATACTTGAGTATTTACTATTTTA
TTTTGGTTATTTTACATAATAATTGGTATTTGTATTGA--TAGTTAATTT
TTGTAAATAATATACCTTACTATTCATTATAAAAATTAAAAAATATGAAT
AC------------------------------------------------
--------------------------------------------------
--------------------------------------------------
--------------------------------------------------
--------------------------------------------------
--------------------------------------------------
--------------------------------------------------
--------------------------------------------------
-------------------------------------------------
>Staphylococcus_hominis
--------------------------------------------------
----------CTCATAGTCGCGTTGTTTATGGCAACACGGTAGAAACTTC
TAAAGCCATATTCTTCAGATTATATGAG-CAATATAAATTATTTAATGAT
AATAGCA-AATTTTAAGCTTATTTTCAATAA--CTGATG-----------
---GAGAGTTTATCCTTGTAATCACACTACTTATAAATGTAAGCGTTTAA
TATCATAT-AAAAAAACTGTATTTGTAAAACACATATG---------TTT
AATTATATAATT--A-TA--------------------------------
-------TAGAAACGTTTTATATC-TATTCATTAGGGTATAAATAT-T--
-----TAAAAGTAGCATGAAATGATGGAGGACGATGAAT-----------
-----ATGCCAGATATTACAGTTATAGATAATGAAAATCA---AATTTAC
AATGTGATTGAAAAGAAAAAAGCAGAAGGATATTCAGAAAATGAGATATT
TGTTATCAGTAAATCTAAATTACATTTAGATGATTTACATAATTCTCAAG
TAACACTTATAGCAACAAGTGGTTCATTCAGTGATCGCATGTCACGCTTA
TTAACCGGTGAAGATGGTGAAGAAGCTGTATTGAATAATTTCAAACTATC
TGATAACCAAGCAGAACAATATAAAAAAGATATGCTTGATGGCAAATTTT
TAGTAATCGCTAGAAAAGACGCTTC---TTCACATAATGAAGTTGAAAAA
AACAACGCAGCTTATGAAGAAGTTGATATCACT-----------------
----------CATTACGCTAATGAGTCTAAGGGTCCAAAATCTTAAAAAT
A---------AGTTTAACCATTCATTGTATTTATTCATGTCGATT-----
--------------------------------------------------
--------------------------------------------------
-----------------------------------------GTTAAATGA
ATATAAT-------------------------------------------
----------------TTCTTACAAATTAACAGTCAAAAA----------
--------------------------------------------------
--------------------TTAATATATGCTTCTTTCAAAGTAAA----
--------------------GTGTGAATCATTTATAACTTT---------
-----------------------------------------------GAA
AGAAGTTTTTTAATATATTTTGTATTATGATGT-----------------
-------------------GCTACTTTACAAATGTGCTATACTTAAAAAA
ATATG-------------------------ATGCGGGGAGATCGCT----
ATGAAATTTCACACTATTCATTCTTTAGAAGACGCTTATTATCAAAAAGC
CGTCGAGTTTTATAATAAACAATTAGATGTTGATTTTTTTGAAGACAGCA
TTATCACAAAACGGTCCTTACAGAATAATAAAACAGAAAATGATTATGTT
TTTATTGTTGGTATT---GAGAAAGAAAATATAATCAGTTTGGCTACAGC
GCACTACGAGGCAACAACAAATTCAGCCTTTTTAGTCCACTTATTAGCTG
TAGTTGATTCAAACTATGATGAAATCATATCTCAAACTTTAAATGAAGTT
GAAACTCACCTAAATATATTATCTAATAAAGTACATGCTAGAGATATTAA
CTTTTTAATGTTTGAAGTCCCGAAACTTGATAATAGTA------T-----
-ATTAGATAATCAATT---AATTAAACGACGTCATCACATCTTATTAGAA
AATGACTTTGAACAACAATATGACATTGACTATTTGCATCCTAACTATAC
GTTTGAAGAAACACCTATACGT------ACTGACTTATTTATTAAATCTA
ACATTGAACTTACAAAAGACATCTATCCTACTAGTGTGAAATCTAATTAT
ATTCTCAAATATGTATTTGCGAATGGAATTTCTAGAGATATTATATACCC
CCTTTTAGAAAAGATGAATTTACGTTTAGCTTG---------ATA-----
----GAACACTTGAAAAGCGCGA---------------------------
----TATAAAAGGTTAAACTAATATGCGAGGTTAGACTGACGTGTCACTA
ACCGAAGACAAACGTCAGTGTAAATG--AACAATATTCTATAGATACGAA
AGGACTTCAAATT---ATGTTAACTAAAGAATTCGCTCAACGTGTCAAAC
TAAGTGAAAAACAAGTCCGCAAAATCGTCCAACATTTAGAAGAACGAGGA
TATCAACTTAGTAAGACTGAATATCGTGGTCGTGAGGCTACAGACTTTAA
AGAAGAAGATATTGAACTTTTCCAAGATATTGCAGAAAAGGTAAAACAAA
CAAATAGCTATGATTTAGCTTTCGAAGAATTAGAAAAAGAAAAAGATTTT
TTACAAGTTATCGTTAAAGAAGACCAACAACAGTTACCAGCTGATCAAGG
CG---TCACACAATTGGTAGAAGACTTACGTACGGAAATACAAAAAATGC
GTGAAGAACGTCAAATGTTAGGTCAGATGATTACTCAAGTTCATCAACAG
CAAAATGAACTTAAAGAATTACAAAGTCAAATTACTGAAAAATTGAAAGC
AAATAATGAGTCATTAGCTGCCAT--CCAAACATCACAACAAGCCATTCA
AACTGCTCAAAAAG------AACAATCT------------GATTATACT-
-------------------------------------------AAAAATA
ATTTAGTTAAAGAAATTAATGATAACAATCAACAAGCGATT---------
--------------------------------------------------
--------------------------------------------------
----------------------------------------------GAT-
-------AATTTAAAAG----------AACATCAAACTTATGTTTC----
--------------------------------------------------
----------------------------------------ATCTTCAAAT
GAGAAAAAAGGATTCTTAGCTA------------GACTA--TTT------
AATCTTTAATGTAACAATTGTATATAGTGCTATTTACTAAAACAGGATTG
AAATTAAAAAGATTTCGATC---------------CTGTTTTTTGT---T
TTAATACTC-----ATTTAGTATCTATTTATAATTAATTTG------TAA
AAATATTTAGTAATTTATGTTATT------------------------TA
AAGTATTGAATTATTATATATTTAATACTATTCTTATGAAATGTGTCGGA
TTTAACTAATAA----AAGGAGAATCATTATATGGGAACATTATTTTCAA
TTATTAATATTGT-CATAATGTTGATTTTCATTATCGGCTTATTCATTAT
GGCTAAAAAACATGTAT---------------------------------
--------------------------------------------------
--------------------------------------------------
--------------------------------------------------
--------------------------------------------------
--------------------------------------------------
--------------------------------------------------
--------------------------------------------------
--------------------------------------------------
-------------------------------------------------
>Staphylococcus_lugdunensis
--------------------------------------------------
-------------ATAGTCATGTCGTTTGTGGCAACATGGTAGAAACTTC
TAAAGCCATATTCTTCAGATTATATGAGT-GATATAAATTATTTAATGAT
AATAGCA-AACTTTGACACATTTTTCAATATAAGACATG-----------
---TT--CTTCAGCAGCATTATATCAACTTCTTTTAATGTAAGCGCTTCA
AAAATTTGC----GGCTATTATTTGTCATAAGATTTGC---------AAT
AGTTATATAATTGATT----------------------------------
-------TGGTAACGTTTTTATTAAAAGACTTAAGGGTATATTTTTAT--
--TAAAAGTACAGAACGAAAATATTGGAGGGCGAAATTT-----------
-----ATGACGAACTTTACTATAGTTAATAACGATTATGA---ATTGTAC
AAAGTTTTGGAAGACAAAAAAGCAGAAGGCTATTTAGAAAATGAATTAAT
GGTCATCAGTAAAAGTAAATTACACCTCGACGATTTGCACAACTCACAAA
TTACATTGATTGCTACAAGTGGTTCATTTAGTGACCAAATGTCTAAATTA
TTAACTGGTGAAGATGGCGAACATGCTGTATTATCACGTTTCCATCTTAA
TGATGAAGAATTAGAAAAGTATAAAAGTGAAATCTTAAATAATAAAATGC
TTGTTGTTGCTGAACGCGATGACTC---ATCTCATAAAGAAGTAGATGAA
CATAATTCAGCTTATGAAAATATTGATATCACT-----------------
----------CACTATGCTAATGAATCAAAAGGTCCAAAATCATAAGTGT
CCTGTGCGTAGTCCTTATGTATGAATACTC--------------------
--------------------------------------------------
--------------------------------------------------
---------------------------------------AAATAAAGCGG
GAGTAAGA------------------------------------------
---------------TTCAGACTTTAGAGGC-------------------
--------------------------------------------------
------------------------------GTTCTGTCTTACCCCG----
---------------------------CTATTTTAA--------------
--------------------------------------------------
TACCATCATTT---------------------------------------
-----------------------------TGATATGCTATAATGAGAAAA
AT-----------------------------GATTATGGGGTGAACTT--
ATGAACTTTAAATTGATTGATAGTGTCAAAGATCCTTATTATCAACAAGC
ATTAACGTTATATGACAGTAAATTAGGTATAAAGCTGCAAGAAGATGCTC
ACATCTTTAAGCGTTCATTGGAAAATAACAAAACTGAAAATGACTATTCT
TTTATAGTTGGTCTAAATGAGCATCAACAGGTTGTTAGTATGGCTACAGC
ACACTACGAAGCAACGACAAATTCTGCCTTTCTGATTTATTTATTAGCTC
AAGATGGCCCTGAACACGACAACATTCTTGATGAAACCCTCACACATATT
GAAGCTCAAATTAACTCACTTTCTAATAAAGTGCATAATAGAAACGTTAA
CTTTATTATGCTAGAAGTTCCTCAAACAACACCAAAAG------AATTCG
ATGCCCATAAGGATAT---TTTACATAGTAGACGCCAATTTTTATACGAG
CATCAGTTTGAAAAACAGACAGACATTCGCTACTTACATCCGAATAATAC
TCCAGGTAACTCTGCTAGTGAC------GTTGACTTATTCATCAAACCTT
ACATTAAATTAAGTAAAGATGTATTCCCAGCAAGTGTAAAATCAAATTAC
ATATTAAAATATGTGTTTGCAAACGGTATTTCAAGAGATATCATTTATCC
TTTGCTCGTTAAAATGAATTTACGCCGTCCTTT---------CTAA----
----CAATACTTGAAAACGATAC---------------------------
----GCTTTAGGGTTAAACTATCATATGAGGTTAGACTGACGTTTGAGTG
ACCGTAGACAAACGTCTCTATACA----------TAAAACTAATAAAGAA
AGGA-TTTAACAT---ATGTTAACAAAAGAATTCGCCCAACGCGTTGAAC
TTAGTGAAAAACAAGTGCGCAAAATCGTTCAACATTTAGAAGAACGTGGT
TATCAATTAAGTAAAACTGAGTACCGAGGTCGTGAAGCCACAGATTTTAA
AGAAGACGACATTGAATTATTCCGTGACATTGCAGACAAAGTGAAGCAAA
CAAATAGTTATGACCTTGCATTCGAGGAACTCGAACAGGAAAAAGATTTC
TTGCAAGTACTTGTTAAAGAAGACAATAGCAAGTTGCCGACTAATCAAAA
TA---TTCCACAACTTGTAGAAGAGTTGCGCACAGAAATTCAAAAGATGC
GTGAAGACCGCCAAATGCTTAGCCAAATGATGACTCAAGTCCATCAGCAA
CAGCAAGAATTAAAAGCCCTACAAACACAGCTAACAACTAAAATTGATGA
TAATACAGCATCAATTAAAGCGAT--TCAAACATCACAAGAAGATTTAGC
AAATGCACAAAAAG------CTCAAACAGCATATACAAGAAACGAATTAG
TTAAC--------GACATTATTA------------AAGCTCAACCGTTAG
CACCAAATAGTAATCAAGAAGAT-GCAGCAACTAAAGCATC---------
--------------------------------------------------
--------------------------------------------------
------------------------ATCACTAAATGAACCTGACCTTGAA-
-------TCTACAAAGGATAACCAAACTGCGAAACAGAATAATACA----
--------------------------------------------------
--------------------------AAAACAGTTACAGCTGACAATCAA
AGTAAGGAACAAAGTCATATTG------------AGACA--CCTTC----
AACTGATAGTGACAATCAATCAACAAAAGCTGAAGAGCAAGGAACAACTA
GCAATGTATCAATTAAGGCCGATGACTCAATAACTAAACATTCAGATTCA
GAATCAGAGTCAACATCTGAAGACAAATCAAAACAATTAGA------TGA
AGATATTGCTAATTCATCTGAAACATCAACGCAGTCAACTTCTGAACAAC
AAAGTCAAACAGCAAATTCCGCTTCTTCTCAATCATCTTCAGTAAAACAA
CCGGCACCGAAAGAAGAGAAAAAGGGCTTCTTCGCACGCTTATTCAATTT
ATA------------------------------AATTTTTATGTAATAAA
TAGAAAAACATGAGACATAACACTCAATTAAGAGGGA-------------
--------------------------------------------------
-----GCGGGACAGAATTCATAATGAATTCGTAGTCCCGCCCCGGCAAGG
TTGACTAGGATTGAAAAAAGCTTAGTATCCAGCGTATTTTCAATCCAGTC
AACTACTGCCAATATAGAACTCAGAGCCTAAAATATAATTATGTCCCAGA
CTC----------CATTTTGTTTAGTCGTC-ATTATTTCATTTCTTAAGT
CAATTTC-----ACCTTAACTAAATCATGTTTCATTATATTTCATTTTGA
AATAACTTCTTGTTGATA--------------------------------
--------------------------------------------------
-------------------------------------------------
>Staphylococcus_edaphicus
--------------------------------------------------
------------------------GTTAATGGCAACATGGTAGAAACTTC
TAAAGCCGTATCCTTTAGATTATATGAGTT-AGCTAAATTATTAACTGAT
GATAGCA-AATTTTGGCAATATTTTCAATAAGCTAATTGCTTGTAAGCGC
TTTACAGACACTTTTATTTTAT-TTTTCTATGTTTTTAGAAAACGTTAAC
AAATCC---ACTAAATTGTTATTTGTCAGTCTAGTAAG---------T-T
CCCTATATAATATAAT----------------------------------
-------TGTATCCGTTTTATAGTATAGCGCATGGGGTAAATATGT----
---AATAATTCATACAACAACGAATGGAGGAACATTAA------------
-----ATGTCAGAATTCACTATTGTTCAAAACAAAGAAGG---TATCATT
GATGCAATCAAATCTAAACTTTCAGACGGTTATAAAGAATCTGAAGTCTC
AGTCATCAGCAAATCAAAGTTACACATTGATGCGTTACATGACTCTGAAG
TAAACTTAACTGCTACAAGTGGTTCATTCAGCGATAAAATGGCTAAAGTA
TTAACTGGTGAAGATGGTGAAGAAATCGTCTTATCATACTACAAGTTATC
TGATGAAGAAATGGCACGCTATAAGAAAGAAATATTGAATGGTAACTATC
TTGTTGTTGCCACTAAAGATAAGTC---GTCACATGAAGAAGTTGAAAAT
GCTAATGCTGCGTATGAAACTGAACCCGTGAAAGATGA------------
------CAGCCATTATTCAGAAGAAACAAATGGACCAAAATCATAATCAC
CTA-----------------------------------------------
------------------------------------------CTTCCCTA
ATATTTA--TCTGACAGAGACCGTAAT--ATAACTTAATTTAAAAAGATT
CGTTATTTCACTTGAGCTCATGCTCA--TGCATAAGCCCCACTAACTCAA
CAAA----------------TTG----------------AGCAGTG----
----GGGCTTTAATTTTCAATTCAATC-----------------------
--------------------------------------------------
--------------------------------------------------
--------AACTAATAGCATTATCATACATTAG--GGCTGAAACCATTCA
TTTCAT-------------------TAACC-CTTAATTCCTATACTTTCA
CAAC-AAAAT---------AAATTTAATTGTACTTTA----ATTAC----
---------------TCAATTC-----AATATTATGTTATAATGAACGCA
AT-----------------------------AATTTGGGGGTGTACCT--
ATGGAGTTTAAGACAATAACATCAATCGATGACCCATTATTTAAGTCAGC
GTTGAAGTTATATGATACTAAATTTGATATCGGTCTGTCTGAAGACGAAC
AAATTTTTAAACAGTCTTTAAAGAATGAAAGAACAAAAGATGATTACATT
TTTTTAGTAGGTATC---GAATCCGATGAAGTAGTCAGTTTAGCAACAGC
GCATTATGAAGCTACTACGAATTCATCATTTTTAATTTATTTAATTGCTA
ACGATCAACCTAATCATGATGACATCATCACAAAGACACTTGAACGTATT
CAAAAAGAAATAAATATCTTGTCTAATCAAGTACACGCACATGATGTCAA
TTTCATTATGTTAGAAGTACCAAAAGAACCGGAAGAAGTT------TCTG
AAGATGAAGTACATAT---TATGGATAATAGGAGACAATTTTTATACGAA
CATGGTTTTGAAAAGCAACATGAAATTGACTATTTAGCACCTAG------
TATTCAGGATTATGCGACTGGCAAACCGATGGATTTATTTATAAAGTCAA
ATATTGAATTGACAAAAGATATCTACGGTCCTAGTGTGAAATCAAACTAT
ATTCTTAAATATGTTTTTGCAAATAGAATTTCTCGTAGTATTATTTATCC
CTTGCTTGAACAAATGGAATTGCGCAAATGAT--------AATTAT----
----CACCACTTGAAATCACTGT---------------------------
----TAAAACAGTTTAAACTGACGTA-GAGGTAAGACTGACGTTTCACTA
ACCGAAGACAAACGTCGGTATAC----------ATAAAACAATTAATGAA
AGGACTTATTTCT---ATGTTAACCAAAGAATTTGCACAACGCGTGGAGC
TAAGTGAAAAACAAGTCCGTAAAATCGTTCAGCATTTAGAGGAACGCGGT
TACCAGCTTAGTAAAACAGAATACCGTGGCCGTGAAGCTACAGATTTCCA
TGAAGAGGATATCGAACTCTTCCAAGATATCGCGGATAAAGTTAAACAAA
CAAATAGTTATGATTTAGCATTTGAAGAATTAGAAAAAGAAAAAGACTTT
TTACAAGTGTTAGTCAAAGATGACAGTAACCATTTACCTACAGATCAAAA
TG---TTTCTAAACTTGTTGAAGATTTGCGTTCAGAAATCCAAAAAATGC
GTGATGAACGTCAAATGCTTGGTCAAATGATTAACCAAGTACATCAACAA
CAACAAGAATTACATGAAATGCAAAATCAAATCACTACCAAATTAGATGA
AAATACAGCATCATTAAAAGCAAT--TCAAACGTCAACGGATGAAATTAA
AACAACGCAAAATGTTATTCAAGATTCTCAAAAAGAACAATCTGAGTTAG
CTAAA--------TCGAACGTGG------------AATCTTCACATGTGG
GAGTAGCGCG---TACTACAT---CAAG---CAACAGCGAT---------
--------------------------------------------------
--------------------------------------------------
------------------------GCCTTAACAGAGCATTCAACTGAAT-
--------CTGCAAGTAGCAA--CAGTCACAAATCAGATGATAACGTCGC
AACAACAAC-------------------------GGCTGATACAACATCT
AC-----A---AGCACGACAGACAAAATGGCTGCACAAGTAGCAACTGGG
GAATCTGAAATCACACAAATCAGT------GAACAACCT--ACTGA----
AACGACAAAAGATAATACATCCAAGTCTGAGACAAAACCATCAGACACAG
CAGAAAAATCG---TCTACTGAACAAGTGAAAT------------CAGA-
-----TGATGAAACTGCAGAATCGTCTACTACATCT--------------
-ACAGATAATTCATCTATTTCTGATGAAATCACAGAACCAAGCTCACAAC
AGTCTGAAACAACTGAAGCAACATCACCACAATCAACACCAATAGCACAC
GAAACACCAAAAGAAGAACGCAAAGGTTTCTTCGCGCGCTTATTTAACCT
ATAGA-CTATTTT-------------------------------CAACT-
TCGGATTAAACAACACT---------------GCCGTTAAGGTAATATCA
TCCTTAACG-----------------------------------------
--------------GCAGTTTGTTATATATTTAACTAGATTCACAACCCT
CTCTTA------------------------------------------TG
TTG-CACCCTTTA----------------ATTATCAGAAAATAAA-GTCA
TTTAAAATTCATAAATTTATT-GAGTTAC---ATACTTGAATATTATTGA
TTTTGCT-----AATATCCTTAGTATACGTATCGGATTT-------CAAA
AATAT-----TAAATAGGAAAGTGTAGGTCTTTTTTT-ATGTTATTAACT
AT-TCTTAACATCATTATTTTTGCGGCCTTTCTCGTTGGA----------
-------------------------------------------------
>Staphylococcus_saprophyticus
--------------------------------------------------
----------------------TTGTTAATGGCAACATGGTAGAAACTTC
TAAAGCCGTATCCTTCAGATTATATGAGTT-AGATAAATTATTAACTGAT
GATAGCA-AATTTTGGCAATATTTTCAATACACTTATTGGTTGTAAACGC
TTCACAAAAGCTTTTACTTC-T-TTTTTTATTTTTTCAGAAAACGTTCAC
ATATGC---ATGAAAATGTCGTTTGTCAGTTGTGTAAG---------T-T
CATTATATAATGTAAT----------------------------------
-------TGTATTCGTTTTATATAATAACTTA-AGGGTAAACACAA----
---AATAATTCATATAATAATGAACGGAGGAACACAAA------------
-----ATGTCAGAATTCACTATTGTACAAAACAAAGAAGA---TCTTATC
GATGCAATAAAATCTAAACTATCAGAGGGTTATAAAGAATCAGAAATGAC
CGTAATTAGTAAAACAAAATTACACATTGATGCGTTACATGATTCTGAAG
TCAATCTAACTGCTACAAGTGGTTCGTTCAGTGATAAAATGGCTAAAATT
TTAACGGGCGAAGACGGTGAAGAAGCCGTATTGGCTCACTACAAACTACC
TGAAGAAGAATTAGAACGCTATAAGAAAGAAATATTAAACGATAATTATC
TCGTTGTTGCTACAAAGGATACGAC---TTCACACGTAGAAGCCGACAAA
GCCAACGCTGCTTTCGAAACGAACCAAACTAAAAGTAA------------
------TAGCCATTACTCCGAAGAAACAAACGGACCAAAATCATAATCAA
CCG-----------------------------------------------
------------------------------------------TT------
--GTACG--TAAAACAAAGATGGTACTTAAGACGTCAGGTTAAAA-----
TCTCATTTCACCAAAAC-CATTTTGAGACGCATCTGTGACGTTAAATTAA
GTAC----------------TGA----------------GATACTGTTTG
ATTAGTACTACAACATTTGTATAAGTCGTA--------------------
--------------------------------------------------
--------------------------------------------------
CTAACGTAAACAAATAACGCCCTTATAATTTAGTCGGTCGAGAC-ACACA
TATTGA-------------------TGTCT-CGACCCTTTTTATGTTTAA
CTGC-AAATT---------AAATTAAATTGCAATTCG----ATTCA----
---------------TATTTTC-----TCTATTATGTTATAATGAACGCA
AT-----------------------------AATTTGGGGGTGTACCT--
ATGGAGTTTAAGACAATAACATCAATCGATGATCCGTTATTTAAATCAGC
ATTGAAGTTATATGATGCTAAATTTGATATCGGTCTATCTGAAGACGAAC
AAATTTTTAAACAGTCCTTAAGAAACGAACGTACAAAAGATGATTACATC
TTTTTAGTAGGCATT---GAATCAGATGAAGTAGTGAGTTTAGCCACAGC
GCATTATGAAGCTACGACAAATTCATCTTTTTTAATTTATTTAATTGCTA
AAGATAAACCCGAGCATGATGAAATTATTACAAAAACGCTTGAACGTATT
CAAAAAGAAATAAACATTCTGTCGAATCAACTGCATACACATGATGTCAA
TTTCATTATGTTGGAAGTGCCTAAAGAACCCGAAGACATT------TCTG
AAGATGTCGTTCAAAT---CATGGATAACAGACGCCAATTTTTATATGAA
CATGGTTTTGAAAAACAATATGAAATTGATTATTTAGCCCCTAA------
TATCCAAGATTATGCGAGCGGCGAACCTATGGATTTATTTATAAAGTCAA
ATATTGAATTAACAAAAGATATCTATGGACCAAGCGTGAAATCAAATTAT
ATTCTCAAGTATGTTTTTGCAAACAGAATTTCTCGAAGTGTTATTTATCC
GTTGCTTGAACAAATGGAATTACGCAAACGAT--------AGTTAT----
----CACCACTTGAAATCACTGT---------------------------
----TAAAACAGTTTAAACTAGCATA-GAGGTAAGACTGACGTTTCACTG
ACCGAAGACAAACGTCGGTATAC----------ATAAATTAATTAATGAA
AGGACTTATTTCT---ATGTTAACCAAAGAATTTGCACAACGCGTGGAGC
TAAGTGAAAAACAAGTCCGTAAAATCGTTCAGCATTTAGAAGAACGCGGT
TACCAACTTAGTAAAACAGAATACCGTGGCCGTGAAGCTACAGATTTCCA
AGAAGAGGATATCGAACTATTCCAAGATATCGCCGATAAAGTTAAACAAA
CAAATAGTTATGATTTAGCTTTTGAAGAATTAGAAAAAGAAAAAGACTTC
TTACAAGTATTAGTCAAAGATGACGGTAATCATTTACCTACAGATCAAAA
TG---TTTCTAAACTTGTTGAAGATTTACGTTCGGAAATTCAAAAAATGC
GTGATGAACGTCATATGCTTGGTCAAATGATTAACCAAGTACATCAACAA
CAACAGGAATTACACGAAATGCAGAACCAAATCACTACAAAATTAGACGC
AAATACAGAATCTCTAAAAGCGAT--TCAAACGTCAACAGATGAAATCAA
AACGACACAGAGCGTTATCCAAGATTCTCAAAAAGAACAATCTGAGTTAG
CTAAA--------TCAAATGTTG------------AAACTGAACATGTTA
GCGCTGCTAA---TACAACAA---CGAA---TAACAGCGAC---------
--------------------------------------------------
--------------------------------------------------
------------------------GCGCTAACAGAACATTCAACTGAGA-
--------GTGCGAGCAATGA--CG---AAAAATCTGATGATAAAGTTAC
TTCTACAACTTC----TGAAACTGTAGCTGATACAACTGATGCAACTGCT
TC-----T---AACCCAACTGATAAATCATCTGCGCAAGTTGCGACTGAA
GAATCTGAAATCACTCAAATCAGC------GAACAACCA--ACTGA----
AACGACAACAGCTGATACA---------GATGCTTCAACATCAGCTACAA
AAAGAGAAATGGCTTCTGCTGAACAAGTCAAAG------------CAGA-
-----TGACAAAACAGATGAAACTTCTACATCATCT--------------
-ACTGATAATTCATCAATTAATGAAGAAATAACGAAACCGAACACACAAA
CGC---AGCCAACTGAAGATACACATGCGCAGTCTTCATCAGTTGCAAAT
AACACACCAAAAGAAGAACGTAAAGGTTTCTTCGCACGCCTATTCAATCT
ATAAA-CTATTTTAATAAAT---------------GGTGATAATTAACTA
TCAAACTAAACGAATTC---------------TAAATCACAGAAATGTGA
TTTAGAATT-----------------------------------------
---------------CGTTTTTTTATTTCATTCTCTAAACGGTGAAATCA
TCGTTT------------------------------------------TG
CT---ACCTTTAA----------------ATTATCAGAAAATAAA-GTCA
TTTAAAATTCATGAATTTCTT-GAGTCAT---AGACTTGAATATTATTGA
AATTGCT-----AATATCCTTAGTATACGTATCGGATTT-------CAAA
AAATT----ATTATTAAGAAAGTGTAGGTCTTTTTTT-ATGTTATTAACT
AT-TCTTAACATTATTATTTTTGTG-------------------------
-------------------------------------------------
>Staphylococcus_xylosus
--------------------------------------------------
------------------------GTTAATGGCAACATGGTAGAAACTTC
TAAAGCCGTATCCTTTAGATTATATGAGTT-AGATAAATTATTAACTGAT
GATAGCA-AATTTTGGTACATTTTTCAATATACTTATTGATTGTAAGCGC
TTTTTAAAAGGTGCTTCAGCGT-ACTTTCTAAAATTAAGTAAACGCTACC
AATTGC---GCTAAAATGTTGTTTGCCAGGTGTAAAAC---------T-T
CGTTATATAATTAAAT----------------------------------
-------TGTATTCGTTTCGTTATTTAAGTTACTGGGTAAACACAT----
---AATAATTAATAGAACAACGGATGGAGGAGCACAAA------------
-----ATGTCAGAATTCACTATTATTCAAAAAAGCGAAGA---GTTAATT
GATGCAGTCAAAAATAAGATTGCAGAGGGTTATCATGAGTCAGAAATTTC
TGTTATCAGTAAATCAAAGCTTCATATCGACGAGTTGCATGATTCCGAAG
TAAACTTAACAGCTACAAGCGGTTCTTTCAGTGATAAAATGGCGAAAATG
TTAACTGGTGAAGACGGTGAAGAGGTTGTCTTAGCCTATTATAAATTGTC
CGACGCTGAAATGGAACGCTATAAGAAAGAAATCTTAGACGGTCACTATC
TTGTCGTTGCTACGAAGGATGAATC---TTCACATGAAGAAGTAGAAAAT
GCAAATGCAGCTTATGAAAATGAAACAGT---AGTTCA------------
------ACATCATTATGCTGAAGAATCTAATGGACCAAAATCCTAAACTT
AAA-----------------------------------------------
------------------------------------------GTTCATAA
ATTTACAGTTTGGGCAATTAACATAATTCACTAATTA---CAAAATGACA
TATGCCAACATTGGCAGTTAT-CTAAAATGCACTTGTAATA--AACATCA
CAAA----------------TGA---------------------------
---------CTAATTTATATTTTGG-------------------------
--------------------------------------------------
--------------------------------------------------
---GAGCGAACCAAGAAAATC--------------------AATTGTAAA
TTTTGA-------------------TTTCTGTGTCGCTCCTTTTTTATTA
CCAA-ACAAT---------ACTTCCACCTATAAATTAC---ATTAC----
---------------AAGTTTT-----GCTACTATGTTATAATGAACGCA
AT----------------------------AATTTCGGGGGTGTACAT--
ATGAAATTTAAAATTATCACGTCAATTGATGATCCCTTCTTCAAATCAGC
CATGAATTTGTATGATGCTAAATTTGATATCGGATTATCTGAATACGAAC
AAATATTCAAACAATCACTTAAAAACGAGCACACTAAAGATGATTATATT
TTTTTAGTTGGCATC---GAATCAGATACTGTCGTGAGTTTGGCAACTGC
GCATTATGAGGCAACAACAAACTCAGCATTTTTAATCTACTTAATCGCCA
ATGACCAACCGAATCACGATGAACTCATTACTGAAACGCTTGCGCGTATC
CAAAAAGAAATCAATATCCTATCAAACCAACTACATGAACACGACGTTAA
CTTTATTATGTTAGAAGTAGATAAAGAACCTGAAGAAATT------TCTG
AGGAAGACATACCTAT---CTTGGATAATAGACGCCAATTTCTATATCAA
CACGGATTCGAAAAACAATATGACATTAGTTATTTAGCACCAAA------
TCTTGAAGGATATAGCGAAGGTAAACCTATGGATTTATTTATAAAATCTA
ATATTGAACTAACCAAAGATATTTATGGTCCTAGTATTAAATCAAACTAT
ATCCTCAAATATGTCTTTGCCAACAGAATCTCTAGAAGTATTATTTATCC
ATTACTAGAGGAAATGGATTTACGTAAATCAT--------AGGAAC----
----CGCCACTTGAAATCACTAT---------------------------
----TAAAACAGTTTAAACTAGCATA-GAGGTAAGACTGACGTTTCACTA
ACCGAAGACAAACGTCCGTATAC----------ATAAATTTATTAATGAA
AGGACTTATTTCT---ATGTTAACCAAAGAATTTGCACAACGTGTTGAGC
TAAGTGAAAAACAAGTCCGTAAAATCGTTCAACATTTAGAAGAACGCGGT
TACCAACTTAGTAAAACAGAATATCGTGGCCGTGAAGCTACAGATTTCCA
AGAAGAGGATATTGAGTTATTCCAAGATATTGCTGAAAAGGTAAAACAGA
CAAATAGTTATGATTTAGCTTTTGAAGAATTAGAGAAAGAAAAGGACTTT
TTACAAGTATTAGTTAAAGACGATAGTAGTCATTTACCTACAGACCAAAA
TG---TTTCTAAACTTGTAGATGATTTACGTTCTGAAATTCAAAAAATGC
GCGACGAACGTCATATGCTTGGACAAATGATTAACCAAGTCCATCAGCAA
CAGCAAGAATTACATGAAATGCAAAATCAAATCACGTCTAAATTGGATGC
TAATCCTGAATCATTGCAAGCCAT--CCAATCTTCTACTAATGAAATTAA
ATCAACTCAAAACGCTATTCAAGATTCACAAAAAGAGCAATCTGAATTAG
CTAAA--------TCAAATGTTG------------AAACTGCGCATATTG
CCGCTTCACA---ATCTACAAATGCTCA---GAAAGACGAT---------
--------------------------------------------------
--------------------------------------------------
------------------------ACTTTAACCGAAACTTCAACTGAAT-
--------CAGTAGATACAAAATCATCTACAGAATCTCAGACAGAAGCGA
ACAAAGAGGTTAACGATAAAGTCAAAAATGAATCATCAGACAATGTTGCT
TC-----AGATAGCAAACCTGATGATACTATAGCAAAGGCGCATACTGAC
GAATCCGAAATCACACCAGTGAGC------GAACAATCT--ACTTC----
TGATGCTAGTACTGGTA------------AAGTAGGACAACCAAACTCAA
CTGAAGCGAAG---TCAGCTGATCAAGTTACAGATGCTACTACCGCTAC-
-----TGATGAAGAAAATGAATTATCAACGTCAGCA--------------
-ACTGATGATACAACAATTAAAGATGAAATAACCGAAACAAGCACTCAAG
A---TGCAACAACTACCAATACAACTTCTTACACATCAACTTCATCTGAA
GAAGCGCCAAAAGAAGAACGTAAAGGTTTCTTTGCTCGTTTGTTTAATTT
ATAAAACTATCATTATTAACCTAAAAAGTACTATAATTAAAATTCAGTCA
CCACCGAAGACAACATCATTCATTATAAGAGCGAAAATATATAATCGTGT
TTTAGGACT-----------------------------------------
--------------AGATTATATATTTTCGCTTGTTTTATATCTAAATCT
TCCATAATTCACCTATAAAATCCTAAAGCACCCTCTCCTTATTAATATCG
TAA-CAGCTTTTATATAGACCCAAGTTTCATTATCAGAAAATAAA-GACA
TTTTAATTCCGCAAATTTCTT-GAGTAAT---TAACTTGAATATTATTGA
GTTTGCT-----AATATCCT------------------------------
--------------------------------------------------
--------------------------------------------------
-------------------------------------------------
>Staphylococcus_piscifermentans
--------------------------------------------------
------------------------GTTAATGGCGACATGGTAGAAACTTC
TAAAGCCTTATCCTTTAGATTATATGAGTT-AGATAAATTATTAACTGAT
GATAGCA-AATTTTAGCTTTATTTTCAATACTCATATTACAAGTAAGCGC
TTTATGACGACCTTTTTATTAC-TTTTTTCTCGAAAATATAAACGTTTTC
TATAGC---GAGAAAATGATGTTTGTCAGAGTTGTCTT---------T-C
CGTTATATAATAAAGT----------------------------------
-------TGTATTCGTTTTATCTATATGTGAACTGGGTAAATACTT----
---AATAATCATTAAAACAATGGCTGGAGGGATTTTAC------------
-----ATGACAGATTTTACAATTGTACAAAATGAAGAAGA---ATTATTA
CAAAAAGTTAAAGAAAAAGTTTCTGAAGGATATGATGAATCAGAGTTATC
CGTTTTATCTAGAACAAAACTCCATATTGATGAATTACATAATTCCGAAG
TGAGTTTAATAGCAACAAGCGGATCATTTAGTGATAAAATCGCTAAGATT
ATGACTGGTGAAGACGGTGAAGAAGTTGTCTTATCTCACTACGATATTAC
AGATGATGAAAAAGAACATTATAAAAAGGAAATACTGAACGATAAATACA
TTATCGTAGCTGCGAGAGATACTTC---TTCACATGAAGAAGTAGAAAAA
ACAAATGCTGCTTATGAAAGTGAATCAGTTGTAGGGCA------------
---------TCATTATGCCGAAGAATCAAATGGGCCAAAATCGTAGAGAT
ACA-----------------------------------------------
------------------------------------------CTT-----
--------------------------------------------------
----ATTACAATAATTTTGAGTCTGAAACATAATTGTATTTTTAATTTAG
AAAC----------------TGC----------------A----------
--TAGTAGTTCACTAGATATTT-AGTTATC--------------------
--------------------------------------------------
--------------------------------------------------
CTAGTGGGGGGCGGGAATAC---------------------GAAATCAAA
ATTTGA-------------------TTTCTGTCCCGCTCTTTTTCTATTA
CATA-ATAATTATTAACAAGATTTGAATCATGCGTTAATAAATTAC----
---------------AAATATA-----ACTATTATGTTATAATGAACGCA
AT-------------------------AATTTTGGGGGGGGGTGTCT---
ATGGAATTTAAAGCCGTAACATCAATTGATGATCCATTGTTCAAATCAGC
TTTAAAGATATATGACGAAAAGTTTGATATCGGATTAACAGAGGACGAAC
AAATATTTAAACAATCGTTAAAAAATGAGCGTACTAAAGATGATTATTTA
TTTTTAGTAGGCATC---GAGTCAGAAAAACCAGTGAGTTTAGCTACTGC
TCACTATGAAGCAACGACGAACTCAGCTTTTTTAATATATTTAATAGCCC
TTGATCAACCTAACCATGATGAATTAATCAATTTAACACTGAAGCGTATG
GAAAAAGAAATTAATAAATTATCTAATCAACTACATGCTCATGATGTTAA
CTTCATCATGTTGGAAGTGCCAAAAGAACCTGAAGAAGTG------TCTG
AAGATGAGATAACTAT---TATGGATAACAGACGTCAGTTTTTATTCGAA
AATGGTTTCGAAAGACAATATGATATCGATTATTTAGCACCCAG------
TCTGAAAAGTTTTTCTGAAGGACGACCTATGGATTTATTTATTAAAGCTA
ATATCGAATTAACTAAAGATATTTATGGTCCAAGTATTAAATCGAATTAT
ATATTAAAGTATGTATTTGCTAACAGAATATCTAGAAGTGTTATTTATCC
TTTACTTACAGAAATGGATTTGCGCAAATGAT--------AGCAGG----
----CACTACTTGAAATCACTGT---------------------------
----TAAAACAGTTTAGACTAACATA-GAGGTAAGACTGACGTTTCACTA
ACCGAAGACAAACGTCCGTATACATAA---------ATCACTTATATGAA
AGGACTTATTACT---ATGTTAACTAAAGAATTTGCACTACGTGTAGAGC
TAAGTGAAAAACAAGTCCGTAAAATCGTTCAACATTTAGAAGAACGCGGG
TACCAACTTAGCAAAACCGAATACCGTGGCCGTGAAGCTACAGATTTCAA
AGAAGAGGATATTGAGCTTTTCCAAGAAATTGCCGAAAAAGTTAAACAAA
CCAATAGTTATGATTTAGCTTTCGAGGAATTAGAAAAAGAAAAAGACTTC
CTACAAGTGCTTGTTAAAGACAATGACAGTAATCTACCTACTGATCAAAA
CG---TATCTAAACTTGTGGATGACTTACGCTCTGAAATCCAAAAAATGC
GTGACGAACGTCAAATGCTCGGGCAAATGATTAACCAAGTACACCAACAG
CAGCATGAATTACATGAAATGCAAAATCAAATCACATCAAAATTAGATGC
TAACACTGAATCATTAAAGGCTAT--CCAAACATCAACGGATGAAATTAA
GACAACTCAAAGTGTGATTCAAGATTCTCAAAAAGAACAATCAGAACTTG
TGAAA--------TCTAATGTTG------------AGACAGACAATATCA
CTGCTTCTAC---CGGTACAACTGCTAG---TAAGGGAGAT---------
--------------------------------------------------
--------------------------------------------------
------------------------AAGTTGACTGATAATACTACTGAACA
AACTTCAGCTGCTACTACACATCCAGCTAAAGACAGTAAAGTAAG--TAC
TGAAAACACTTCAAACCCAGCTCAA----GTTGAAGATAGTGAGATTACG
CA-----AGTTGGTGCTCAACCATCTACTGTAGCTAAACCAACAACTGAT
GATAGCAAAGTTGCTTCAGCTACT------GCTGCTTCA--ACTTC----
TTCTACAAGCGAGAC---------------AGCTAAAGAAACTGATACAG
CGCGTGCTACAGCTTCAACAGAAGAA---AAAGATACAACTTCCGTTGA-
-----TAAAGCTAAAGATGACTCAATCCAAAAAACA--------------
-CCAGACAATGATCATGCTACTGAC---ATAGCATCATCTAGTGAGCAAG
AA---ACAGCTTCAGAGCAAACACACGCTTATGAATCACCACTTGCTAAA
GAAGAACCAAAAGATGAACGCAAAGGATTTTTTGCTCGTTTATTCAACCT
ATAAAGAAACGCTAA-----------------------------------
TTTATTTAAACCATCCC--------------CAACAATCAAGGGATG---
--------------------------------------------------
----------------GTTTTTTTATATAATTATCCAGTATATCAATCTT
CTCTCCTCACCCCTTGCTCCACCGATAAAAACGCCTTCATAGCAGTGCCT
CAA-CGCATTTCAC--------------TATTGTCAGAATATAAA-GTCA
TTTTTATTTTTAAATTTTCTT-GCAAAAT---AGACTTGAATATTATCAA
CTTTTCT-----AATATCCTTAGTATGCTTATCGTAATT--------AAA
AATAT----TAAATTATGAAAGTGTAGGTCCTGCTTT-ATGTTATTAACA
AT-TCTTAACA---------------------------------------
-------------------------------------------------
>Staphylococcus_succinus
--------------------------------------------------
----------------------TCGTTAATGGCGACATGGTAGAAACTTC
TAAAGCCGTATCCTTTAGATTATATGAGTT-AGATAAATTATTAACTGAT
GATAGCA-AACTTCGGCCTTCTTTTCAATATGAACTTTATATGTAATCGC
TTTATATCAATGTTTATTTAAT-CTCATTCTCAAC-ATGTAATCGCTTTA
AATACT---GTTAAATTGATATTTGTCTTGTCCAAAAC---------T-T
CGTTATATAATAAAGT----------------------------------
-------TATATTCGTTTTACATCATATTTATAAGGGTAAGTAT-T----
---AATTATTCACAGAACAACGGATGGAGGGGCTTTAA------------
-----ATGTCAGATTTCACTATTGTAGAAAACAGCGAAGACGCATTATTA
AAAACGATTAGAACTAAGCTTTCTGAGGGCTATAAAGAATCAGAACTATC
AGTAGTTAGTAAGTCTAAACTTCATATTGAAGAATTAAATGATTCTGAAG
TGAGTTTAACTTCGACGAGTGGCACATTTAGTGATAAAATCGCACGACTT
TTAGTTGGAGAAGATGGAGAAGATATTGTCTTGTCTTATTTCAATCTTTC
TGAAAGTGATAAAGAAAGATATAAAAAAGAGATTTTAGATCATAAATATA
TTGTAATAGCGACAAAAGATACTTC---TTCTCATGAAGAAGTAGAAGAA
GCTAACGCTGCTTATGA------TCCGAATGAAGAACT------------
------TAATCACTATGCTGAAGAATCAAGAGGACCTAAATCTTAAGTAG
AT------------------------------------------------
--------------------------------------------------
--------------------------------------------------
------------------------------CAATCACTTTGTGGACATTA
--------------------------------------------------
--------------------------------------------------
--------------------------------------------------
--------------------------------------------------
------------------------------------------ACGACCTA
AGTTAA-------------------TGTCCAC------TTTTAAGTTACA
TACA-TAACT---------------ATTCAAAGATTAGATTAATGA----
---------------TATAAAA-----TTGACTATGTTATAATGAACGCA
AT------------------------AATTTTTGGGGGAGGATCATCT--
ATGGAGTTTAAAACCATCACATCAATTGACGATCCATTGTTTGATTTAGC
TATCAAACTATACGATGGAAAATTTGATATCGGTTTATCAGAAGAAGAAC
ATATATTCAAACAATCTTTAAAGAATGTACATACAAAGGATGATTATGTA
TTTTTAGTAGGTATA---GAAGATGGTGCCCCTGTAAGTCTAGCGACTGC
ACACTACGAAGCTACCACAAATTCTGCCTTTTTAATCTATTTAATCGCCA
ATGACCAGCCAAACCATGACGAATTAATCACTTTAACACTAGAACGTATC
CAAGCTGAAATCAACACTTTATCTAACCAATTACATTCACATGATGTCAA
TTTCATTATGTTAGAAGTAGAAAAAGAACCAGATGAAATT------TCTG
AAGTTGATGTACAGGT---CTTGGATAACAGACGTCAATTTCTCTTCGAA
CATGGTTTCGAAAGACAATTTGATATTGATTATTTATCACCGGG------
CATTCATGGAAATTCAAATGGTATACCAAAAGACTTGTTTATAAAATCGA
ATATCGAATTGACTAAAGACATCTTTGGTCCAAGCATTAAATCAAATTAC
ATTTTGAAATATGTGTTTGCTAATAGAATCTCTAGAAGTATTATTTATCC
ATTACTTGAAGAAATGGATTTGCGCAAACGAT--------TGTGAG----
----AACCACTTGAAATCACTAT---------------------------
----TAAAAGAGGTTAAACTAACGTA-GAGGTAAGACTGACGTTTCACTA
ACCGAAGACAAACGTCCGTATACA-----------TAAACCAATTATGAA
AGGACTTATTTCT---ATGTTAACCAAAGAATTTGCACAACGCGTTGAGC
TAAGTGAAAAACAAGTCCGTAAAATCGTTCAACATTTAGAAGAACGCGGT
TACCAACTTAGTAAAACAGAATACCGTGGCCGTGAAGCTACTGATTTCCA
AGAAGAGGATATCGAACTTTTCCAAGATATTGCGGAAAAAGTTAAACAAA
CGAATAGTTATGACTTAGCTTTCGATGAGCTAGAAAAAGAAAAAGATTTT
TTACAAGTACTTGTAAAAGAAGACAATAATCATTTACCAACTGATCAAAA
TG---TTTCTCAACTCGTAGATGATTTACGTTCTGAAATTCAGAAGATGC
GTGATGAACGTCAAATGCTTGGTCAGATGATTAACCAAGTACATCAACAG
CAAACTGAATTACGTGAAATGCAGGATCAAATCACAACTAAATTAGATTC
AAATACAGAATCATTGAAAGCCAT--TCAAACATCAACAGACGAAATCAA
AACAACACAAAATGCAATCCAAGATTCACAACAAGAACAAACAAGTATTG
CACAA--------GCAAATGTTG------------AAACAAATCATATCA
GTGCTGACCAAAGTACTACAACAGCTAG---TACTAAAGAC---------
--------------------------------------------------
--------------------------------------------------
------------------------ATACTGACTGACACTACAACAGAA--
-----------CAAACAC----------ATACACACACTAACGAAATCAC
-------------------------------------TGATAACACTTCT
GA-----AGATAA------AGACAATACTTCAGCCCAAGTACAAACAGAA
GATACTGAAATTACAGCAGTAAGT------GAACAACCA--TCTGT----
ATCACCTATTACTGAAACG---------AAAACAGATGATACGCATACAC
CTAATGATTCAACTAGCAGCAATGAATCAAAAGATGTAACGATAAATGA-
-----TCAAACAACAACTGATACTGCAACAATTCAA--------------
-AGTGATAGCGTATCGGAAGATGACCAAACATACACATCAAATGAAGACG
TTGCGACGGCTACATCAGATAATCAAACATACACGTCACCTGCTACAAAT
GAACAACCAAAAGAAGAACGTAAGGGCTTCTTTGCTAAATTATTTAATTT
ATAATATAAATCAC------------------------------------
TCTATATAAACCATTCCATT----------------TTATTGGGATG---
--------------------------------------------------
----------------GTTTTTTTATCTACTCAATTAACCTCATCAAACA
TCGTCT-------TAAATAAGGTTCCATTCCCCACTCTATTTCGTCAATG
TGA-AGCATTTAAACGCACGCAA----TTATTGTCAGAAAATAAA-GTCA
TTTTAATTTTATAAATTTATT-GAGTAAT---AAGCTTGAATATTATTGA
ATTTGCT-----ACTATCCTTAGTAGGCGTATCGGATTA-------CAAA
AATAT----TAAA--AAGAAAGTGTGGGTCCTTATTT-ATGTTATTAACT
AT-TCTTAACAT--------------------------------------
-------------------------------------------------
>Staphylococcus_cohnii
--------------------------------------------------
-----------------------CGTTAATGGCAACATGGTAGAAACTTC
TAGAGCCATATTCTCTAGATTATATGAGTT-AGATAAATTATTAACTGAT
GATAGCA-AATTTCGGCATGATTTTCAACACGAATATTATAAGTAAGCGC
TTTAAAGAAGGAGATTTATTAA-TAATCAATTATGTTAGTAACCGCTTTC
TTTACT---TTTAAATCAA-GATTGTCAGATACGCCAC---------T-T
CATTATATAATAAATA----------------------------------
-------TATATTCGTTTTACCTAGTAGTTAATAGGGAAAGTATTA----
---GATAAACAATAGAAAAGTGGACGGAGGGACAGTTA------------
-----ATGGCTGATTTTACAATCGTACAAAGTAAAGACGA---AATACTA
CCAACTATCCAGCAAAAATTGTCAGAAGGATATGTTGAATCTGAAATTTC
AGTAATTAGTAAGACAAAACTTCATTTTGACGAATTACATGATTCTGAAG
TAAACCTAACAGCAACGAGTGGCTCATTCAGTGATAAAATGGCTAAAATT
TTAACTGGCGAAGACGGTGAAGAAACTGTTTTAGCTTATTATGATATTAG
CGATGATGATAAAGAGCGTTATAAAAAAGAGATCCTTGATAATAACTATC
TCGTGATTGCAACTAAAGATAACTC---TTCTCATGAAGAAGTACAAGAA
GCAAATGCTGCATATACAAATAGTGCTATTAAAGATAA------------
---------GCATTACGCAGAAGAAACAGAAGGACCAAAATCCTAATCTA
C-------------------------------------------------
--------------------------------------------------
--------------------------------------------------
----GCTCAAGTAAAGTGTGATTTATACT---ATTATTTTAATAAGATCA
CA--------------------A----------------AATACTTTCAT
ATAGCTACTTAACATTATAGACTACCTTTA--------------------
--------------------------------------------------
--------------------------------------------------
TAAGGAGCGAACGCAGGAAATC------------------ACTTTGTATT
TTGTGG------------------TTTCTGTCTCGCTCCTATTTTATTCC
TTTTATAAATGACCCATAGAATATTTTTATAAATTATTT--CCACT----
---------------GATTTCCATTTATTTACTATGTTATAATAAACGCA
TTA-TTA--------------------------TTGGGGGGCATCTATTC
ATGGATTTTAAGACTATCAAATCAATTGATGATCCATTATTTAAAGCAGC
ATTAAAACTTTATGATGGACAATTCGACATTGATTTATCTGAAGATGAAC
AAATATTTAAACAATCTTTAAAAAATGAACATACCAAAGATGACTATATC
TTTTTAGTAGGCATA---CAGTCAGATAAAGTTGTTAGCTTAGCAACTGC
ACATTATGAAGCGACAACAAATTCTGCCTTTTTAATCTATTTAATTGCAA
ATGACCAACCGGACCACGATGAATTAATTACAAATACTTTGGCACGTATA
GAAAAGGAAATTAATTATTTATCCAATCAATTACATGAACACGATGTAAA
CTTTATTATGCTAGAAGTACCTAAAGAACCAGAACTTGTT------TCAG
AAGATGAGCAACAAGT---GCTCAGTAACAGACGCGAGTTTTTATTTAGC
CATGGTTTTGAAAGACAATATGATTTAGATTATCTAGCCCCAAA------
TTTAGACGGATATTCAGAAGGATTGCCTAAAGATTTGTTTATCAAATCTA
ATATAGAACTGACAAAAGACATATATGGGCCAAGTATTAAATCAAACTAT
ATATTAAAGTATGTATTTGCGAACAGAATTTCTAGAAGTATTATTTACCC
ATTATTAGAAGAAATGGATTTACGTAAATCAT--------AGTGTA----
----CACCACTTGAAATCACTGT---------------------------
----TAAAACAGTTTAGACTAACATA-GAGGTAAGACTGACGTTTCACTA
ACCGAAGACAAACGTCCGTATACA----------TAAAATCACTTATGAA
AGGACTCATTTCT---ATGTTAACTAAAGAATTTGCACAACGTGTTGAAC
TAAGTGAAAAGCAAGTCCGTAAAATCGTTCAACATTTAGAAGAACGCGGT
TATCAACTTAGTAAAACCGAATACCGTGGCCGCGAAGCCACAGATTTCCA
AGAAGAGGATATTGAACTCTTCCAAGATATTGCTGAAAAAGTGAAGCAGA
CAAATAGCTATGATTTAGCCTTCGAAGAACTTGAAAAGGAAAAAGATTTT
CTACAGGTATTAGTCAAAGAGGATGACAACAACCTACCTTCAGATCAAAA
TG---TGTCTTTACTCGTAGAAGATTTACGTACCGAAATTCAAAATATGC
GTGACGAACGCCAAATGCTCGGACAAATGATTAATCAAGTGCACCAACAA
CAGCAAGAATTGCATAAAATGCAAGATCAAATTACATCTAAACTAGAAGA
AAATACAGAATCACTGAAAGCAAT--TCAATCATCTACAGATGAAATTAA
ATCTACACAAAGTGTCATTCAGGATTCCCAAAAAGAACAAACAGAACTTG
TGAAG--------TCTAATGTCG------------AATCTGAACGCGTGC
ATACAAATCAAAGTTCAATTAA---TAA---TGAAGCGAAT---------
--------------------------------------------------
--------------------------------------------------
------------------------GCATTCACTGAAAATACAACTGAGCA
A---------GCAAATACGAAAGCAACACCTGAAAAAGCGACTGACACA-
--------------------------------------GCAGATGCTCAT
AC-----AAATACAGTTTCTGAAAATGTATCAACACAA------ACTGCC
GATGAAGAAATCACACAAATTAGC------GAACAACCT--TCGAC----
ACAATCAGCAAATTCAGAAACTAAAAAGCAAGCTGCCGAA----------
--------GTAAATTCAGCCGATAAAACAGATGACCAAATTGAACAAGAT
ACACATAAAGAAACGTCTGAAGCTGAACAACAAACAGA------TCATAA
CAAAGAAACCGCATCAGCTTCGTCTACTACAAATGAGTCAGACGCACAAC
AAGCAAACACGTCTCAAGAAACAACGTCATACGCTTCACCACTTGCTAAA
GAAGAGCGCAAAGAAGAACGTAAAGGATTTTTCGCACGCCTCTTTAATTT
ATAA-GTTAA----------------------------------------
-------AGATGATACCA----------AAGCCAAAAAGTCT--TTGGTT
AAAAAAACG-----------------------------------------
--------------TCAATTTCTATTGAAATCGTATAGAAATTGACGTTT
TT----------------------------------------------TG
TTT-TGCATAAAATTTCACAGTTTGTGATATAGCTATTATTCAAAAATTA
CAGCGCTATTTTGACTTTACTAAGGTCACTTTAAACTATAATATTACTCG
AATCGAA-----ATTCGTATTAAAATATCTACCAGCTTTTCTAAATCAAA
AATTTTCCTTAATTTCATCCTAATTGAATTTCTATCTGATTTAGCCACAA
ACGCCTTGACACCATATTCTA-----------------------------
-------------------------------------------------
>Staphylococcus_nepalensis
--------------------------------------------------
-----------------------CGTTAATGGCAACATGGTAGAAACTTC
TAGAGCCGTATCCTCTAGATTATATGAGTT-AGATAAATTATTAACTGAT
GATAGCA-AATTTTCGCGTTGTTTTCAATACAATTATTATAAGTAAGCGT
TTTAAAAAGATAGATTTATTAT-TAAATATGTACTTTAGTAAACGTTTTC
TTTACT---GTAAAATCAA-GATTGTCAGATGCGTAAC---------T-T
CATTATATAATAAAAT----------------------------------
-------TGTATTCGTTTTATCTAATCATTAATAGGGAACACATTA----
---TAGAAGTAATAGAAAAACGGACGGAGGGACAAACA------------
-----ATGGCTGATTTTACAATCATACAAAGTAGAGAAGA---AATACTG
CCTACAATTGAAAAGAAACTTTCTGAAGGATATGCTGAATCCGAAATTTC
AGTTATAAGTAAGACTAAATTGCATTTCGAAGAATTACACGATTCTGAAG
TGAACTTAACAGCTACAAGCGGTTCATTTAGTGACAAAATGGCTAAAATT
TTAACTGGCGAAGATGGCGAAGAAGTGGTTTTATCTTATTATGATATTAG
TGATTATGATAAAGAGCGTTATAAGAAAGAAATTTTAGATAATAATTATC
TTATTATCGCTGCTAAGGATCGTTC---TTCTCATGAAGAAGTTCAAGAA
GCCAACGCTGCTTATGCTACTGATCTTTTTGAAGGCAC------------
---------GCATTATTCAGAAGAGACCGAAGGACCAAAATCTTAACCTT
CTT-----------------------------------------------
------------------------------------------AATCATTC
ATACTCGTTGAG--------------------------------------
--TGGCTTAAGTAATGGTAGACCTATGTTTATATCAATATACTAAACTTA
TATGATAAGTGGCTCATTTTTAA----------------AATATACATAT
ATGATATTTTAAAATTTTAG-CCACCTTTA--------------------
--------------------------------------------------
--------------------------------------------------
TTAGGGCCGA--GACAGAAATC------------------AATTTAATTA
CTTTGA------------------TTTCTGTCTCGGCCCTCTTTGACTTC
TTC-------AACGCATAAAATTATTTTTAAAATCTTTAAGCAACT----
---------------TATGTCCACTGTTTTACTATGTTATAATGAACGCA
TTA---------------------------TTATTGGGGGGCGTCTTTCT
ATGGAATTTAAAACGATTCAATCAATCGATGATCCGTTATTCAAAGCCGC
ATTGGCGTTATATGATAAACAATTCGGCATTGATTTATCTGAAGATGAAC
AAATATTTAAGCAATCTTTAAAAAATGAACATACCAAAGATGATTACATC
TTTTTAGTTGGGATA---CAATCAGATGGAGTTGTCAGCTTGGCTACAGC
ACATTATGAAGCTACTACAAATTCTTCTTTTTTAATTTATCTCGTCGCAA
ACGATCAACCAGACCATGATGAAATAATCACCAAAACTTTAGGGCGTATA
GAAAAGGAAATTAGTTATTTATCGAATCAATTACATGCGCATGATGTCAA
TTTTATTATGCTAGAAGTGCCTAAAGAACCTGACCAAGTT------TCAG
AAGAAGAAAAAGCAAT---TTTGAACCATAGACGTGATTTCTTATTTAAT
CATGGTTTCGAAAAACAGTATGACCTTGACTATTTAGCGCCCAA------
TTCAGACGGTTTCTCGGAAGGGTCACCTAAAGATTTATATATCAAATCAA
ATATCGAGCTCACTAAAGATATTTACGGACCAAGCATCAAATCTAACTAT
ATCTTAAAATATGTCTTTGCTAATAGAATTTCTAGAAGTATTATTTATCC
GTTATTAGAAGAGATGGACTTACGTAAATCAT--------AGAAGA----
----CACCACTTGAAATCACTAT---------------------------
----AAAAACAGTTTAGACTAGCATA-GAGGTAAGGCTGACGTTTCACTA
ACCGAAGACAAACGTCGGTATACA----------TAAAAATTATGATGAA
AGGACTTATTTCT---ATGTTAACTAAAGAATTTGCACAACGCGTTGAGC
TAAGCGAAAAACAAGTCCGTAAAATCGTTCAGCATTTAGAAGAACGCGGT
TACCAACTTAGCAAGACTGAATACCGTGGTCGTGAAGCCACAGATTTCCA
AGAGGAAGATATCGAATTATTCCAAGATATCGCTGAAAAAGTCAAACAAA
CGAATAGTTATGACTTGGCTTTCGAAGAACTTGAAAAAGAAAAAGACTTC
TTACAAGTATTAGTCAAGGATGATGATAACAATCTTCCTTCTGACCAAAA
TG---TTTCTTTACTCATTGAAGACTTACGCAGTGAAATCCAAAAAATGC
GTGACGAGCGTCAAATGCTTGGTCAAATGATTAACCAAGTTCATCATCAA
CAACAAGAATTGCACAAAATGCAAAACCAAATTACATCTCAATTAGAAGA
GAATACAGAATCTCTAAAAGCGAT--TCAATCATCAACAGATGAGATTAA
ATCTACTCAGAGTGTTATCCAAGATTCACAAAAAGAGCAAACTGAACTTG
TGAAA--------TCCAATGTTG------------AAACAGAACAAGTAC
ACACTAACCAAACAACTTCGGA---TGA---TCAAACAACT---------
--------------------------------------------------
--------------------------------------------------
------------------------TCGTTCACAGAAAATACAACTGAGCA
A---------GTATCAGCAAAATCAGACGATAAAGAAACGGATAAGTCC-
--------------------------------------GTTGATGACGCT
GC-----AAACGATAGTGCCAAAAATGCGTCAATCCAA------ACTGAA
AGCGAAGAAATCACTCAAATTAGC------GAACAACCT--TCTGA----
ACAATCAACAAATTCAGAAAATGACCAAGCAACACCTGAAAGTGGTGCAA
CTAAGCGTGAAGCCTCCACTGATGAATCAGAGCAAAGCGCCGATGCGGAG
TCTAATAAAGAAAACGATGCAAGTGTACAACCTACAGACATCGATAATAA
AGAAGAAACCGTATCAACTACTAACGAATCAAATACGCCAGG---ACAAG
AAACAGATGCATCTCAAGAGACACCTTCTTATTCTTCACCAATAGCTAAA
GAAGAACCTAAAGAAGAACGCAAAGGATTTTTTGCACGTTTATTCAATTT
ATAATAGTGA----------------------------------------
-------AAATAGCACGC----------CATCCTAAAATTAGGATGGCTT
TTTTATGTT-----------------------------------------
--------------TACCCCCCTACTCCAATCCCTT---------TATGC
CT----------------------------------------------TG
TTC-CAACCGCATGTATATCCTATATACAACTACCACAAATTGGGTGTTA
TATAAATTTCTTAAAATTTTTTGAGTAATT---GACTTGAATATTATTTG
TTTTGCT-----ACTATCCTTAGTATGCGTATCGGATTT-------CAAA
AAATTAATTTAAATTTAGAAAGTGTAGGTCCTGTTTTTATGTTATTAACA
AT-TCTTAATATCGTTATTTTTGTGGCCTTCCTCATCG------------
-------------------------------------------------
>Staphylococcus_gallinarum
--------------------------------------------------
---------------------ATCGTTCATGGCGATATGGTAGAAACTTC
TAAAGCCGTATCCTTTAGATTATATGAGTT-AGATAAATTATTAACTGAT
AATAGCA-AATTTCACGATTATTTTCAATATG-TCATTTCATGTAACCGT
TTTAATTAAATT-TCGCATTAAATTAACAGGAAATCAGAGTAACCGCTTT
CTTTAC---TGTTAAATAGTAATTGTCAGTAGTATTGC---------G-T
AGTTATATAATAATAG----------------------------------
-------TATATTCGTTTTATTAATTTTGTATATGGGTAAATACT-----
----ACTAATCACACAACATCGGATGGAGGGACTTTAA------------
-----ATGTCAGATTTCACAGTTGTACAAAGTAAAGAAGA---AATTTTA
AACACAATTGAACAAAAGCTAGGAGAGGGGTACAAGGCTTCAGAGCTTTC
TGTATTAAGTAAATCTAAACTTCACATTGATGAGTTACATGATTCAGAAG
TGAACCTAACATCAACAAGCGGTTCATTCAGTGATAAGATGGCTAAGCTA
TTAACTGGTGAAGATGGTGAAGAAATTGTCTTATCTTACTATCACATTTC
AGATGAAGAAAAGACACGTTATAAAGATGCAATCTTAGATGGTAAATATG
TAGTTGTAGCCAAGAAAGATACTTC---TACACATGAAGAAGTGGAGGAT
TGCAATGCTGCTTACGAGCCAAATCCTAAGTCTGGCGT------------
------AACACATTACGCTGAAGAAACACATGGTCCTAAGTCGTAA----
--------------------------------------------------
--------------------------------------------------
--------------------------------------------------
-------TAAGTTACGCATATCTTAATTATTAATTAAATT--TAACTTTA
ACA-----------------------------------------------
---------CCAACTCATTTGTTA--------------------------
--------------------------------------------------
--------------------------------------------------
-----------------------------------------AACATAACG
AGTTGG------------------TGTTTT-------------ATTTTTA
CTTTCATATTACAATTCATCACCTAGTGTCTAACTCACCGCGATTT----
---------------ATTACAAACTGATCATCTATGTTATAATAAATGCA
ATAA----------------------------TTTTGGAGGTGTACCC--
ATGGATTTTAAGACTGTTACATCTATTGATGATCCTTTATTTGAAGCTGC
ATTGAAAATATATGATGAAAGGTTCGATATTGGCTTATCAGAAGACAAAC
AAATCTTCAAGCAATCATTAGAAAATGTCCATACTAAAGATGACTATTTA
TTCATCGTAGGATTA---GAAGACGGTCAACCAGCAAGTCTCGCTACAGC
ACATTATGAAGCAACAACAAACTCAGCATTTTTGATTTATCTTATAGCCG
TCAATCAGTCTAACCACAGTGACTTAATTACGCAAACCCTGAATCAGCTG
GAACATGAAATCAATAAGCTATCAAATCAATTACATGCACATGATGTTAA
TTTCATTATGCTCGAAGTTGAAAAGGAACCTTCAGAAATT------GAAG
AAAAAGATATTCAAAT---CTTAGAAAATAGACGCGAGTTCCTATTTGAG
CATGGTTTCGAAAAACAAACTGACATTGATTATTTAGCACCTAG------
TATATATGGGTACGCTGACGGTGTACCGATGGATTTGTTCATTAAATCTA
ATATTGAACTGACTAAAGATATCTATGGCCCAAGTATAAAATCCAACTAT
ATCCTTAAGTATGTATTTGCCAATAAAATTTCAAGAAGCATTATTTATTC
TTTATTAGAAGAGATGGATCTGCGTAAGCGAT--------TGTGAT----
----AGGCACTTGAAATCACTAG--------------TTAAACAGGTTAA
AATGACATAGAGGTAAGACTGACGTTT------------------CACTA
ACCGAAGACAAACGTCCGTATACATAAA-----CTAATATTCAATATGAA
AGGACTTATTTCT---ATGTTAACCAAAGAATTTGCACAACGTGTGGAGC
TAAGTGAAAAACAAGTCCGCAAGATCGTTCAGCATTTAGAAGAACGCGGT
TACCAACTTAGTAAAACTGAATATCGAGGCCGTGAAGCAACTGATTTCCA
AGAAGAAGATATCGAACTTTTCCAAGATATTGCAGATAAAGTTAAACAAA
CAAATAGCTATGATTTAGCATTTGACGAATTAGAAAAAGAGAAAGATTTC
TTACAAGTACTAGTAAAGGATGAAGGTAGTAACCTTCCAACAGACCAAAA
TG---TTTCACATTTAGTTGAAGACTTACGTAATGAAATTCAAAAAATGC
GTGACGAACGACAAATACTAGGTCAAATGATTAATCAAGTACACCAGCAA
CAACGAGAATTGCATGAAATGCAAAATCAAATCACTTCACAGTTAAATGA
CAACACTGAATCGTTGAAAGCAAT--CCAAACATCTACAGATGAAATCAA
GACAACTCAAAGCGCGATTCAAGAAGCACAAATCGAGCAACAAACAGCAG
CACAA--------ACTAATATCG------------AATCTCAGCAAATCC
CTGCTAACCAAGGTGCAACTACAACTACATCTTCAGAAAGT---------
--------------------------------------------------
--------------------------------------------------
------------------------AACTATACCGAAAGTTCAACTGAACA
ACGC---ACTGAATCTA------------CAGATAACTCTGCACAAC---
--------------------------------------------------
------------------------------CAGCAGATGCTAAGACTGAA
AAAGATGAAATTACTCAAGTTAGT------AATC---CA--GCTAA----
TACATCTACAGATACAGATAAAGCAAGTGACAAAGTAGACTCTAGTAAAG
AA---ACTACAACT------GATAATGTAACTGG------------TGAC
AAAGAGCATACAACAGATGCTAAAGACGTTACAGAGCACGAAGAAAATTC
AGAACAATCTATTGAGTCTGAAGCAGAAACAACAAACTTAGAAGATAATA
AA------------GAAACAACTCAAACATACACTTCTCAAGCCACTAAC
AACGAATCAAAGGAAGAACGTAAAGGCTTCTTTGCTAGATTATTCAATTT
ATAATATTTATTG-CTAGACAGTAACG-----ACTCTATTAA---G----
-------GGTCGTTATTTTTTCCTTTCGCTACCAACACCTTTGTACATAT
TGTGTAACTT----------------------------------------
------------ACTCGCTACCTTACCCACTGTTTCGGCATGCCTCTTAA
TTTATATTTTATATAGTA-----TAACTTCAACACTATTTCCAATACATT
CCAACATTTGTAATTTATACAATTCAATTATTGTCAGAAAATAAA-ATCA
TTTCAATTTTATAAATTATTTTGAGTAAT---AGACTTGAATAATATTTC
ATTAGCT-----ACTATCCTTAGTATGCGTATCGGATTAT----------
--------------------------------------------------
--------------------------------------------------
-------------------------------------------------
>Staphylococcus_petrasii
--------------------------------------------------
----------------------TCGTTCATGGCGACATGGTAGAAACTTC
TAAAGCCGTATCCTTTAGATTATATGAGTT-AGATAAATTATTAACTGAT
AATAGCA-AATTTCACGATTATTTTCAATATG-TCATTTTATGTAATCGT
TTTTATATAATTATCCTATTAAAACTACAACAGTATGTGAAAGCGTTTCA
TAATTC---ACCTAAATAGTAATTGTCAGTACTATCAC---------G-T
AGTTATATAATAATAG----------------------------------
-------TATATTCGTTTTATTAATTTTGTATGTGGGTAAATATT-----
----ACTAATCACACAACATCGGATGGAGGGACTTTAA------------
-----ATGTCAGATTTCACAGTTGTACAAAGCAAGGAAGA---AATTTTA
AACGCAATTGAACAAAAGCTAAGTGAAGGATATAAAGCTTCAGAACTTTC
TGTATTAAGCAAATCCAAACTTCACATTGATGAGTTACACGATTCAGAGG
TGAATCTAACATCAACGAGCGGTACGTTCAGTGATAAGATGGCTAAGCTG
TTAACTGGTGAAGACGGTGAAGAAATTGTCTTATCTTATTATCATATTTC
AGATGAAGAAAAGACACGCTATAAAGACGCAATCCTAGATGGTAAGTATG
TAGTAGTAGCGAAGAAAGATACTTC---TACACACGAAGAGGTGGAGGAT
TATAATGCCGCTTACGACCCAAAGCCTAAACCAGGCGT------------
------AACACATTACGCCGAAGAAACGCATGGCCCTAAGTCGTAA----
--------------------------------------------------
--------------------------------------------------
--------------------------------------------------
-------TTACTTACGCACACCTTAACAAATTAATAT-TT--CAATGAAA
GCA-----------------------------------------------
---------CCAACCCTTGTGATA--------------------------
--------------------------------------------------
--------------------------------------------------
-----------------------------------------TGTACTGTG
GGTTGG------------------TGCTTTCATTTCCGCAATAATTATGG
CACCTAAAATGTTCTTTCATTTATATTGGCTATTTATCTACAATTT----
---------------ATTACAAACTCATCATCTATGTTATAATAAACGCA
ATAA----------------------------TTTTGGAGGTGTACCC--
ATGGAGTTTAAGACTGTTACATCTATTGATGACCCTTTATTTGAAGCCGC
ATTGAAAATATATGATGAAAGGTTTGATATTGGTTTATCAGAAGACAAAC
AAATCTTCAAGCAATCATTAGAGAATGTCCATACTAAAGATGATTATTTA
TTCATCGTAGGTTTA---GAAGACGGTCAACCAGTCAGTCTCGCTACCGC
CCATTATGAAGCGACAACTAACTCAGCATTTTTAATCTATCTTATAGCCG
TCAATCAGTCTAACCATAGTGAACTCATTACACAAACTTTGGATCAAGTC
GAACTTGAAATCAATAAACTATCAAATCAATTACACGCACATGATGTTAA
TTTCATTATGCTTGAAGTAGAAAGGGAACCTGCTGAAGTC------GAAG
AAAAGGATATTCAAAT---TTTAGAAAACAGACGAGAATTCTTATTTGAA
CATGGTTTTGAGAAACAAACTGACATCGATTATTTAGCTCCAAG------
TATATATGGTTATGCCGATGGTGTACCAATGGATTTATTTATTAAATCAA
ACATCGAACTTACCAAAGATATCTATGGACCCAGTATCAAATCCAACTAT
ATTCTTAAATATGTATTTGCCAATAAAATCTCTAGAAGTATAATTTACCC
GTTATTAGAAGAGATGGATCTGCGCAAGCGAT--------TGTGAT----
----AGGCACTTGAAATCACTGG--------------TTAAACAGGTTAA
AATGACGTAGAGGTAAGACTGACGTTT------------------CACTA
ACCGGAGACAAACGTCAGTATACATATA----CTAATAATTAATTATGAA
AGGACTTATTTCT---ATGTTAACCAAAGAATTTGCACAACGTGTGGAAC
TAAGTGAAAAACAAGTCCGCAAGATCGTTCAACATTTAGAAGAACGCGGT
TACCAACTTAGTAAAACTGAATACCGAGGCCGTGAAGCAACTGATTTCCA
AGAAGAAGATATCGAACTTTTCCAAGATATTGCAGATAAAGTTAAACAAA
CAAATAGTTATGATTTAGCATTTGATGAGTTAGAAAAAGAGAAAGACTTC
TTACAAGTACTTGTAAAGGACGAAGGTAGCAATCTACCAACCGATCAAAA
TG---TTTCACATTTAGTCGAAGATTTGCGTAATGAAATTCAAAAAATGC
GTGACGAACGACAAATGTTAGGTCAAATGATCAATCAAGTACACCAACAA
CAACGTGAATTACATGAAATGCAAAATCAAATCACTACTCAATTAAACAA
TAATACCGAATCATTAAAGGCAAT--CCAAACATCTACGGATGAAATCAA
GACAACACAAAGTGCGATTCAAGAAGCTCAAATCGAACAACAAACGATTG
CTCAG--------TCTAACGTTG------------AATCAAAGCAAATAC
CCGCTAATCAAAGTACAACTACAAGCGA---TTCAGAAAGT---------
--------------------------------------------------
--------------------------------------------------
------------------------AACTATACTGAAAGTTCGACTGAACA
ACGT---ACTGAACCTAGTAAACAAACAACAGAGACTAGCGCACAACAAG
ATGA---------------------------------TAAAGCTGTCGAT
AA-----ATTGATTGCTAATTCGAACAACTCAGCACAAGCAAAGACTGAG
AAAGATGAGATCACTCAAGTTAGC------AAAC---CT--GCTGA----
CACAACAACAACTA------AATCTGATGATAAAGATGACGCTAACAAAG
CAGCGACTACAACTACTTCCGACAGTACTAACGA------------TACT
AGCAAACAAGTAACAACTAACGATTCTACTGCTACACGCGATGAAAAAGT
AGAACATTCTGTGGAAACTGACAAAGAAGCAACTATCTCAGATGATAATA
AA------------GAGACAACTCAAACATATACTTCACAAGCAACGCAT
AGCGAACCTAAAGAAGAACGAAAAGGTTTCTTCGCTAGACTATTCAATTT
ATAAGATTCAAAGATTAGATTATAACGGAGCGACTCTAACAATTAG----
-------AGTCGCTATTTTTTTGTT--------AACTCCCTTTGATTTAT
-ACCCCATTC----------------------------------------
------------ATTCCTCGTCCTATGCTACATTTTAAACTCTTGCATTG
TACATTTATCATTAAGTAACACTCACCTTCCTTACTCACTCTGCCTCATA
TCATTATTTATCATTTATACAATTCAATTATTGTCAGAAAATAAA-ATCA
TTTCAATTTTATAAATTATTTTGAGTAAT---AGACTTGAATAATATTTC
ATTAGCT-----ACTATCCTTAGTATGCGTATCGG---------------
--------------------------------------------------
--------------------------------------------------
-------------------------------------------------
>Staphylococcus_arlettae
--------------------------------------------------
----------CTCATAGTCATATCGTTAATGGCGACATGGTAGAAACTTC
TAAAGCCGTATTCTTCAGATTATATGAGTT-AGATAAATTATTATACGAT
AATACCA-AATTCCACCTTTTTTTTCAATATATACATTGTCCACAATATT
TTTGTGAGCGCGGTTACACTGCACGTT-----------GCAATCGTTTTC
TATAGT---GTTTTCATGGTGTTTGTCAAGATAAGAGA---------A-A
CATTATATAATTTAA-----------------------------------
-------TAAATTCGTTTTATTTTCATGCTTCAAGGGTAAACATGC----
---AATAAGTG--AAAACAACAAGTGGAGGGGTAACC-------------
-----ATGACAGAATTTACTGTAGTCGATAATGCAGAGG---CTTTATAT
CAAGCAATTGATGGCAAAAGAGCAGAGGGGTATAAAGATTATGAACTAAC
TGTGTTAAGTAAATCTAAATTACATTTAGATGAATTACATGATTCAGAAA
TCAATCTAACATCTACTGGTGGCACATTTAGTGATAAAGTGGCTAAAATC
ATGACTGGCGAAGATACTGAAAGTGTAGTACTTGCAAACTACAACCTTTC
TGATGAAGCGTCTGAACGTTATAAAAAAGAACTTATGGACAATAAATTTA
TTTTAGTTGCTGCTAAAGATACAAG---TTCCCATGAAGAAGTGAATCAC
TTAAATGCCGCATATGATGAAAAGATTCTCGGTAA---------------
---------ACATTTTTCTGAAGAAACACGTGGACCAAAATCTTAAAGCT
ACAAACAGTAAAAGACTGGACTATTATTAATAATAGTCCAGTCTTTTTAT
ATTGTCTGTAGTTACACTTTAGGTATCAGTTCTGCTACTACTTTTCATAA
ATATGGGTATGGGCAAAATCCTGCGAAATAACTCTCAGCGAAGACTACAA
GCTGAGGCAAAGCCCGCGGAAAGCGTGCACAAAAACTGTCAACAAAGTCA
TAGATTATGTCGATAAGCTATGGTGGTATGAGACGATTCAATAATATTCC
ATTCTTACTTTAGATCATAGACTACTTCAG--------------------
--------------------------------------------------
------------------GTAATAGTTCGTCTAAATCTGGCATGAAATAT
GGGCAGTTTTGGGCCGACTCCTGTGGGAATAGCACTGGCCGAAGACTACA
GGCTGAGGCAGTGCCCGCGGAAAGCGTGCACAAAAACTGCCAACATAGCA
GGAAGCTATGCTGCATTCCTTTTCATAATAAAAAAATATTTCATCC----
---------------ATACATAGAAAAAGCCATATGCTATAATGGGCAAA
ACAA-------------------------CAAACGTGGAGGTTTAAGT--
ATGGAATTTAAAGTAGTGAAATCCGTCAATGATCCATTATTTAAAGAAGC
AATCCAGCTTTATGATGCTAAATTAGACGTATCTTTAGCTGAAGGAGAAA
AAATATTTCGCCAATCTTTAGAAAATAAATATACTAAAGATGATTATATC
TTCCTAGTAGGTCTT---GAAAATGGCGTTGCAGTTAGTTTAGCAACTGC
ACATTACGAAGCTACGACCAACTCATCATTTTTAATTTATCTCATCGCTA
AAGACAACCCGAACCACGACGAAGTTATCGCTTTAACATTAGAAGAAATT
CAAAAAGAGATTAACCATTTATCCAATCAATTACATTCACGAGATGTTAA
CTTTATTATGCTAGAAGTGAAACAAGAGCCTGAAGACACAGAACAACTTG
AAGACCAATCAACTAT---TTTAAGTAATCGTCGCCGCTTTCTGTTTGAA
CATGGCTTTGAAAAACAAAACGACATTGACTATATCGCACCGCA------
ACGTAAAGGGGAAAGTCTAGAGTCACCTATGGATTTATTTATTAAACCAA
ATATCGAATTAACAAAAGATATTTATGGCGCTAGTATCAAATCAAATTAT
ATCTTAAAATACGTTTTCGCTAACAAAATACCTCGCAGTGAAATCTATCC
CCTTTTAGAGGAAATGGACCTACGTAAGCAGTCTTAATTTTGCAAG----
----GAACACTTGAAATGAAGTC---------------------------
----TTAAAGGGGTTAAACTAACATAGAAGTAAGACTGACGTTT-CACTA
ACCGAAGACAAACGTCCGTATACATAA---------TCACATATTAAGAA
AGGGATTATCTCT---ATGTTAACGAAAGAATTTGCTCAACGTGTTGAAC
TAAGTGAAAAACAAGTACGTAAAATAGTACAACATTTAGAAGAACGTGGT
TATCAACTTAGTAAAACTGAATACCGTGGCCGTGAAGCTACTGATTTCCA
TGAAGAAGATATTGAATTATTCCAAGATATCGCAGAAAAAGTCAAACAAA
CAAATAGTTACGATTTAGCCTTTGACGAACTAGAAAAAGAAAAAGACTTC
TTACAAGTATTAGTCAAAGACACAGACGAACAATTACCAGCTGACCAAAA
TG---TTGCTAATGTCATTGAAGACTTACGTACAGAATTGGAAAAAATGC
GTGAAGAGCGCCACATGCTTGGTCAAATGATTAGCCAAGTACATAATCAA
CAAAACGAATTACGTGAGTTACAAAATCAAATCACTACAAAAATAGACGC
AAATACGGAATCACTGACTGCATT--ACAAACATCTACTGAAGAAATTAA
AACAACTCAGTCTGATATTCAAAGTGCGCAAAAAGAACAATCTGAATTAG
TAAAA--------TCCAGTGTGG------------CAAATGATACAATTG
CAGCTAA----------ACCTAAGCAGGAAGGTCAGACGGC---------
--------------------------------------------------
--------------------------------------------------
------------------------AACAT--CTGAAGCTAATACTGAATC
AGCTAGTACTGAAACTGCTACGTTAACGAACGACAGTCAACCAGAAACA-
--------------------------------------------------
--------------------------GCGTCAGCTAAATTAACTGAAGAC
GAGATTACATCTACTTCAACTAATTCTGAAAACCATGCA--GCAGA----
AACACCACAAACT------------------GCAAGTACGACTGAAGCAA
CTTCAGCTAAAACAACTACAGATGAAATTACTGAATCAACTGCGGAAAGT
ACTTCATCAACAAATGTTACTGAATCTGAATCATCATCTGAAGAATCATC
GACAAAATCTGAAGATCACAATGAGACAACTAATACATTCAGCATAAATG
ACTCAG------CTCAATCCGAACCAGCAAGTCAATCTGCACAATACAAT
TCACAACCACAAGGTGAGAAAAAAGGCTTCTTTGCACGTCTGTTTAATTT
ATAATATAAAG---------------------------------------
--------------------------------------------------
--------------------------------------------------
---------------------CTATTCTTATAGTCTAGACTCCGGTCTAG
ACTTT-------------------------------------------TT
TTAATGCTCTAAAG---------------ATTGTAATAATATTCTGACTA
T--AATTTTTATAGTAATATTTGAGTTTTTCCT--CTTGAATAAATATTG
TTTTGCT-----ACTATCCTTATTAAGTATGTCGGATTAAATTATATTAA
AA---------------GAAAGTGTAGGTCTTTACT--ATGTTATTTACT
AT-TATTAACATAATTGTATTTGTGGCCTTCATCATCGGATTATATATTA
TGGCTAAAAGACACGTATCTTTCCCTAAACGTGTATTCACTGCATTAGG
>Staphylococcus_kloosii
--------------------------------------------------
------------CATAGTCATGTCGTTTGCGGCAACACGGTAGAAACTTC
TAAAGCCATATTCTTTAGATTATATGAGCT-AGTTAAATTATTATACGAT
AATACCA-AATTTTCATATTCCTTTCAATATACACTTTATACAAAATGTA
TGCTAATTGACTATTTAACC-----------TGCACTTGTAAGCGGTTAA
TTATAG---AGTATAATAACATTTGTAAGTTATAGATA---------T-T
CGTTTTATAATTTAAT----------------------------------
-------TAAAT-CGTTTCACATCAAGAGTAACTGGGTAGAGAATG----
----AGTAATCGAAAGAAGTTAATTGGAGGGTACAACC------------
-----ATGGCTGAATTTAAAGTTGTAAATGGTACAGATGA---ATTATAT
GAAGCAATTAAACAAAAAAGAGCTGAAGGGTATCATGATTACGAATTGTC
TGTAATTAGTAAGAAAAAATTACATTTAGATGATTTACATGACTCTGAAA
TCAATTTAACAGCAACAACAGGTGGCATAAGTGATATGGCAGCTAAATTA
CTTACCGGTGAAGATACTGAAGCAGCTGTGCTTGCACATTACAGCATGCC
TGAAGACCAAGAGGAACATTATAAAAATGAACTCCACGACGGCAAATATA
TTTTAGCTATATCTAAAGACGAATC---GTCACATGATGAAGTACAAAAC
TATAACGCTGCTTATGCCACTGAAGGCGAAAATGATAACCAAAGTAACGT
TGTTGGTAATCATTATTCTGAGCAATCAGAAGGGCCAAAATCTTAAT---
--------------------------------------------------
--------------------------------------------------
--------------------------------------------------
----------GCTAAATAGTTTTTATAGAGTATTAGTTTAACGACTAATA
C-------------------------------------------------
--------------------------------------------------
--------------------------------------------------
--------------------------------------------------
--------------------------------------------------
-------------------------------------TCTTTTTTTATTC
ATTT---------------ATATAACTTTCTACCACAGTTGATAAT----
---------------TACGCCAAATTCATCTGTATGCTACAATAAGCA--
------------CAA-------ATAATCTACAGTACGGAGGTTTGAAG--
ATGGAATTTAAAATAGTTAAAACCGTGCAAGATCCTTTATTCGAAGAAGC
TTTAAATTTATATGACGGTAAGCTAGACGTCTCTCTTAAAGAGGGAGAAA
AGATTTTCCGTCAGTCATTAGAAAATAAATATACTAAACATGATTACATT
TTCCTTGTGGGTATT---GATAACGACTCAATCGTCAGTATTGCTACTGC
ACACTATGAAGCAACTACAAACTCAGCTTTTTTAATTTACTTGTTAGCCG
AAAATAATGGCAATCGCGATATAACAATTAGACTGACACTCGAAGAGATG
GAAAAGGAACTAAATAAATTATCTAACCAATTGCACGCTCATGATATTAA
TTTCATCATGCTCGAAGTAGATCAAGAAATAGACGAAGATGAGTTAGAAG
ACAATGAAAAAACAATAGTGCTAAATAAAAGACGTCGTTTATTAATGGAG
TATGGATTTGAGCAACAAAACGATATTGACTATATAGCACCTAGACAACC
TATTAAAAACAATTTTGAAGAGCAGCCGATGGACTTGTTTATTAAATCAA
ATATTGAGTTAACAAAAGACATCTATGGTACAAGTATCAAATCAAATTAT
ATATTAAAGTATGTATTTGCTAACAAAATTTCACGTCATATCATTTATCC
TATGTTAGAACAAATGGACCTACGTAAGCAGTCTTAAAGTA--TAG----
----CAACACTTGAAATCATTAT--------------TAAAACGGGGTAA
AATGGCATAGAAGTTAGACTGACGTTT------------------CACTG
ACCGAAGACAAACGTCCCTATACATAAA---------TTTATTTTTAGAA
AGGATTTATTTCT---ATGTTAACGAAAGAATTCGCCCAACGTGTAGAAC
TTAGTGAAAAACAAGTGCGTAAAATAGTTCAGCATTTAGAAGAACGTGGA
TACCAACTCAGCAAGACAGAATATCGAGGTAGAGAAGCTACAGACTTTAA
AGAAGAAGATATTGAGTTATTCCAAGACATCGCTGAGAAAGTTAGACAAA
CAAATAGTTATGATTTAGCTTTCGATGAACTAGAACAAGAAAAAGATTTC
CTACAAGTACTAGTCAAAGATGACAGTAGTAACTTACCTACTAACCAAAA
TG---TTAGCCAAGTTGTAGAAGAATTACGTAGTGAGATTCAACAAATTC
GCGAAGAACGTCATATGTTAGGCCAAATGATTAGCCAAGTACATAATCAA
CAAAACGAATTACGCGAGCTACAAAATCAAATTACTGCTAAACTCGATAC
AAATACTGAAGCTTTAAAAACGAT--CCAATCTTCTACTGATGAAATAAT
AACGACACAAGCAGAAATTCACAAAACACAATCTGAACAAGCTGCCCTAA
TTCAA--------TCAAGTGTCGCTAATGATACAGAAAGTTCTAAACCAC
AATCTAGTCAAAGTTCCGAACAAGCTCAAGCCACTGAAGAC---------
--------------------------------------------------
--------------------------------------------------
------------------------AGTACAACGGCAAGTAATGTTAAACA
AAAAGAAGCTCAAGAAAGCAACGCTTCTGTTGAGACTAATAAACAG----
--------------------------------------------------
--------------------------------AGCGAAACAAAAGCTACT
GAAGAAGAATTCACACAAGTTGATTCACAATCAACAGAA--GCTAA----
GACTTCAACTGATGAA------------GACGCTACTAAGTCAGATGCAC
AAAAAGATGCAACTGACAGCAGTAAAACAAGCGAGCAA------GAAATT
ACACAAACTGCTTCAACTGATGCTACTTCCCAAACAAATGAAAGTAACGA
AAATGACCATTCAGAATCATCTTCTGATGCAACACATGACAACGAATAT-
-----------------TCAACAGCAGCACAATCTTCACCACTAACTAAA
GAAACACCTTCTTCAGAGAAAAAAGGTTTCTTCGCGCGTTTATTTAACTT
ATAAGTTTACACTTAACAGCT-----------------------------
---------ACAACATGATT-------------AATTGTTGTGGCTGTTT
TA------------------------------------------------
----------------ATTTTGTTCTATAACAATTCCGACAGATTATTTA
C-----------------------ATATCCTCCCCACCCCATTTACGTAC
TCCAGCTTTTTAAATATCAAACAATTATAATTGTCAGAATATATAATCTT
TTAATATTATATATATTTATT-AAGCAACCCT---CTTGAATATATTTAT
AAATGCT-----ACTATCCTTATTAAGTAACTCGGCTTAT------TAAA
AATT------ATTATAGGAAAGTGTAGGTCCTGAC--AATGTTACTTACT
GT-TTTAAACATTATT----------------------------------
-------------------------------------------------
>Staphylococcus_argensis
--------------------------------------------------
--------------------------------CAACATGGTAGAAACTTC
TAAAGCCCTATTCTTTAGATTATATGAGTTAAATAAAATTATTTACTGAT
GATAGCA-AATTTAGACGGATTTTTCAATATGTTCAGAGTGTTAAATATA
GATTCTCTCCTACAATTTGGAATGATTATGTAAAATGTGTGGATATTCTA
TAAAGACGATGACTGAGCGTGTTTGTCAGAAATTTGTA----------AA
AGTAATATAATTAAA-----------------------------------
-------TTGAATCGTTTCTAAACTCTTTACATAGGGTATAGGAATAA--
--TAATATACGTCGCTCAAAAAGATGGAGGGAAAACACA-----------
-----ATGACACAATTTACAATCGTTAATAACACAGATGA---ATTATTT
AATGAAATCGACAAAAAACGTTCTGAAGGCTACGAGAATTACGAATTGAC
AGTGTTAAGCCGTACAAAGTTAAAAGATGAGCGCATTCATGATTCTGAAA
TCAGCTTAATCGTCACAAGCGGTACGTTCAGTGACGCTATGGCTAAAATG
TTAACTGGTGAAGACTCTGAAGGTGCAGTGCTTGCGAATTACGACTTAAG
TGAAGAAGAACAAGAACGCTATAAAAAAGAAATCCTTAATGACAAATTAA
TCTTAGTTGCTTCTAAAGATGAATC---TAATCACAAAGAAGTAGAAGAT
AACAATGCAGCTTACACTGACGAAGAAGTGAATGATCAAAACAGAGATG-
--------AACATTACGCTGAAGAATCAGAAGGCCCTAAGTCTTAATTG-
--------------------------------------------------
--------------------------------------------------
--------------------------------------------------
-------------------------------------------AACTCAA
CACACATCCATATTGATACATGCTCAGCAAGATAATCAATATGGGATACT
GAGTCTACTTTAAAGTTTGTCCCAACACCTCTTACATACGATGATGAGTG
TGTTGGGACTTTTTTTACAAAAAATCTGGTTGGC----------------
--------------------------------------------------
--------------------------------------------------
--------------------------------------------------
-----------------------------GAGCGAGTTAAAATAGA----
---------------TTATCATTTATTTTAAGTATCACTATTGAATTTAC
GGATTATTGAATGCC------GCACTGTTAATACTAGGGGGAATATT---
ATGGAATTTACGATTGTGAAATCGAGCCAGGAGCCATTATATCAAGAAGC
TTTATCTTTATATGATGAGAAGTTGGATATCTCACTTTATGAAGATGAAC
AAATCTTTAGACAATCGTTGGAGAATCAATATACGAAGGATGACTATATC
TTTCTTGTAGGACTT---GAAGAAGGTGAAGTAGTTAGCTTAGCGACTGC
ACATTATGAAGCGACGACAAACTCTTCATTTCTCATCTACTTGATTGCTC
GTAACACGGAAGAGCATGATACGTTGATGGATCTCACTTTAGAAGAAGTG
AAGTCAGAAATTAATAAATTAGCCAATCGCGTACATGAACGTGATGTAAA
CTTTATTATGTTCGAAGTGCCGAAAGAGCC------AGAAGAACTAGATG
AAGAAACGGATCAGAT---TATTCGCGATCGTCAAACTTTCTTAAACCGT
CATGGTTTTGAAAAGCAACATGAGATCCCTTATCTTCGACCTGACT----
--TCGATGGCACATCACCAGGTATCCCTAAAGACCTATATATCAAACCAA
ATCTTGAACTCACGAAGGATATTTATGGGACGAGCGTGAAGTCTAACTAT
ATTCTTAAATATGTCTTTGCGAACAAGTTATCTCGCTCATATATTTATTC
ATTATTAGAAACAATGAACTTACGCAAAGCACCCCACTCCTCTTAAGTTG
CCTAACACACTTGAAATACGGCG---------------------------
----CTAAACGGTTTAAACTAACATA-GAGGTTAGACTGACGTATCACTG
ACCGCAGACAGACGCCAGTCTTAATAA--TTCATCATCTTATCTAATGAA
AGGAATTGTATCT---ATGTTAACGAAAGAATTCGCTCAACGCGTCGATC
TCAGTGAAAAACAAGTCCGTAAAATTGTACAACATTTAGAAGAACGTGGT
TACCATCTTAATAAAACGGAATATCGTGGTAGAGAAGCTACTGATTTTAC
CGAAGAAGATATTGAATTATTCAATGAAATTGCTGAGAAAGTAAAGCAAA
CGAATAGCTACGAGCTCGCATTTGATGAATTAGAACAGGAGAAAGACTTC
CTCCAAGTCCTCGTTAAAGATGAAGACGAACAGTTACCGGCTGACCCTAA
CG---TTTCTAATTTAATGAGCGAACTCCGTACTGAAATCCAACAAATGC
GTGAGGAACGTCACATGCTTGGGCAAATGATTAACCAAGTCCATCAACAA
CAGAACGAATTGAAAAAGCTCCAAGATCAAATGACGTCTAAGTTGGATGA
TAATACGAAATCATTAAAAGAATT--ACAAACATCTGCATCAGATATTCA
ATCTACACAATCTGACATGCAGAAACTTCAAAAAGAACAAGGCGAATTAG
CTAAAAATACATCTAAATTGCTTGAAGAGCAGCCTAAACAGGAGAATAAA
GGATTCTTCGCTCGTTTATTCGGTTTATAATCCTAACTTCG---------
--------------------------------------------------
--------------------------------------------------
------------------------AAATAG--TAACGAGTCTCGGACATT
CATTGGTATTCGGGGCTCGTTTTATTTTTATCTT--TAACTCAAACACGC
TTCTCTGACTACACCGCCTCCGTCACCT---AAAATGCACTTTTACCCTT
AC----------TCATTTGTATAAAAACAGCATTAA---------CTATC
AACTGTTAAGGTCATTCCCTCACTATAATTATGGTTTTC--CCTAATATT
GATAATCATTCTCATGTAATATACTTAAGTTATAGAAAGAACCCATAATC
TAGTGAGGAGGACATAACATGATTCAACAAACACAGCACGT---------
--------------------------------------------------
--------------------------------------------------
--------------------------------------------------
--------------------------------------------------
--------------------------------------------------
--------------------------------------------------
--------------------------------------------------
--------------------------------------------------
--------------------------------------------------
--------------------------------------------------
--------------------------------------------------
--------------------------------------------------
--------------------------------------------------
--------------------------------------------------
-------------------------------------------------
>Staphylococcus_pettenkoferi
--------------------------------------------------
--------------------------------CAACATGGTAGAAACTTC
TAAAGCCCTATTCTTTAGATTATATGAGTTAAATAAAATTATTTACTGAT
GATAGCA-AATTTAGACGGATTTTTCAATATGTTCAGAGTGCGAAATATA
GATTCTCTCCTACAATTTGGAATGATTATGTAAAATGTGTGGATATTCTA
TAAAGACGATGACTGAGCGTGTTTGTCAGAAATTTGGA----------AA
AGTAATATAATTAAA-----------------------------------
-------TTGAATCGTTTCTAAACTCTATACATAGGGTATAGGAATAA--
--TAATATACGTCGCTCAAAAAGATGGAGGGAAAACACA-----------
-----ATGACACAATTTACAATCGTTAATAACACAGATGA---ATTATTT
AATGAAATCGACAAAAAACGTTCTGAAGGCTACGAGAATTACGAATTGAC
AGTGTTAAGCCGTACAAAGTTAAAAGATGAGCGCATTCACGATTCTGAAA
TCAGCTTAATCGTCACAAGTGGTACGTTCAGTGACGCTATGGCTAAAATG
TTAACTGGTGAAGACTCTGAAGGTGCAGTGCTTGCGAATTACGACTTAAG
TGAAGAAGAGCAAGAACGTTATAAAAAAGAAATCCTTAATGACAAATTAA
TCTTAGTTGCTTCTAAAGATGAATC---TAATCACAAAGAAGTAGAAGAT
AACAATGCAGCTTACACTGACGAAGAAGTGAATAATCAAAACAGAGATG-
--------AACATTACGCTGAAGAATCAGATGGCCCCAAGTCTTAATTG-
--------------------------------------------------
--------------------------------------------------
--------------------------------------------------
-------------------------------------------AACTCAA
CACACATCCATATTGATACATGCGTAGCAAGATAATCAATATGAGATA-T
GAGTCTACTTTAAAGTTTGTCCCAACACCTCTTACATACGATGATGAGTG
TGTTGGGACTTTTTTTACAAAAAATCTGGTTGGCGAGCGAGTTAA-----
--------------------------------------------------
--------------------------------------------------
----------------------------------------------AATA
GATTATCATTTATT------------------------------------
--------------------TTAAGTATCACTATTGAATTTACGGATTAT
TGAATGCCGCACTGT------T-------AATATTAGGGGGAATATT---
ATGGAATTTACGGTTGTGAAATCGAGCCAGGAGCCATTATATCGAGAAGC
TTTATCTTTATATGATGAGAAGTTGGATATCTCTCTTTATGAAGATGAAC
ACATCTTTAGACAATCGTTGGAGAATCAATATACGAAAGATGATTATATC
TTTCTCGTTGGACTA---GAGGAAGGCGAAGTTGTTAGCTTAGCGACTGC
ACATTATGAAGCGACGACGAACTCTTCATTTCTCATCTACTTAATCGCTC
GTAACACGGACAATCATGATACGTTGATGGATCTCACTTTAGAAGAAGTG
AAGTCAGAAATTAATAAATTAGCCAATCGTGTACATGAACGTGATGTGAA
CTTTATTATGTTCGAAGTGCCGAAAGAGCC------AGAAGAACTAGATG
ATGAAACGGATCAGAT---TATTCGCGATCGTCAAACTTTCTTAAACCGT
CATGGTTTTGAAAAACAACATGAAATCCCTTATCTTCGACCTGACT----
--TCGATGGCACGTCACCAGGTATCCCTAAAGACTTATATATCAAACCGA
ATCTTGAACTCACGAAAGATATTTATGGGACGAGCGTGAAGTCTAACTAT
ATTCTTAAATATGTCTTTGCGAACAAGTTATCACGCTCATATATTTATTC
ATTATTAGAAGCAATGAACTTGCGCAAAGCTCCCCACTCCTCTTAAGTTG
CCTAACACACTTGAAATACGGCG---------------------------
----CTAAACGGTTTAAACTAACATA-GAGGTTAGACTGACGTATCACTG
ACCGCAGACAGACGCCAGTCTTAATAA--TTCATCATCTTATCTAATGAA
AGGAATTGTATCT---ATGTTAACGAAAGAATTCGCTCAACGCGTCGATC
TCAGTGAAAAACAAGTCCGTAAAATTGTACAACATTTAGAAGAACGTGGT
TACCATCTTAATAAGACGGAATATCGTGGTAGAGAAGCTACTGATTTTAC
CGAAGAAGATATTGAATTATTCAATGAAATTGCTGAGAAAGTAAAGCAAA
CGAATAGCTATGAGCTCGCATTTGATGAATTAGAACAGGAGAAAGACTTC
CTCCAAGTCCTCGTTAAAGATGAAGACGAACAGTTACCGGCTGACCCTAA
CG---TTTCTAATTTAATGAGCGAACTCCGTACTGAAATCCAACAAATGC
GTGAGGAACGTCACATGCTTGGACAAATGATTAATCAAGTCCATCAACAA
CAGAACGAATTGAAAGAGCTTCAAGATCAAATGACGTCTAAGTTGGATGA
AAATACGAAGTCATTGAAAGAGTT--ACAAACGTCTGCATCAGATATCCA
ATCTACTCAAACTGATATGCAGAAACTTCAAAAAGAACAAGGCGAATTAG
CTAAAAATACGTCTAAATTGCTTGAAGAACAACCTAAACAAGAGAATAAA
GGATTCTTCGCACGCTTATTCGGTTTATAATCTAAATCAAT---------
--------------------------------------------------
--------------------------------------------------
------------------------AATTAAATTAATGAAGAACTAAAGTG
AATTTATTTTTCAA---TGTTTTGACTCTCGCTTGCTTATGGGACCACAC
TCAACTAATTCTTCTCGCTCAAAGAGCTTGAAGAATGGATTTTCGTTGTG
GTCTTAGATCCATCAAGCGTCTCGAGTCGACATTGAAAAATGAACTTATA
AATCATTTAATTATTACTTTCTTCTCATTCACATGCTTT--TTTCTTATT
GACCCAAACTCTT------CATTTTTCTATTGTAATAAACTTCTCCCTTT
CATTTTCATGCCTTTACCAAGATT--------------------------
--------------------------------------------------
--------------------------------------------------
--------------------------------------------------
--------------------------------------------------
--------------------------------------------------
--------------------------------------------------
--------------------------------------------------
--------------------------------------------------
--------------------------------------------------
--------------------------------------------------
--------------------------------------------------
--------------------------------------------------
--------------------------------------------------
--------------------------------------------------
-------------------------------------------------
>Staphylococcus_massiliensis
-------------------ACAATTGAGTTCATGATTTAGCACGGTATAT
TTTATAGCTACTCATAGTCATGTCGTTTAAGGCAACACGGTAGAAACTTC
TAAAGCCATATTCTTTAGATTATATGAGC--AAGTAAATTATTGTATGAT
GATAGCA-AATTTTCAGTAGGATATCAATA--------------------
------------------------------GTATTCACGTGAATGAATTA
AATATTTTAGTGAAACAATTGCCTATAGTATAAGAAAG------------
----ATATAAGATGAAG---------------------------------
-------ATAAAGCGTTTCTATAACAAGATTTATGGGTATTT--------
-AAGAAACAATAACTAAAACGATTCGGAGGGGTAAAC-------------
---ATGATTAAAGCATCTCAAC-----ACGATAATGAAGAAAGTTTACTT
AGAGCCATCGATAAGGTTAAAGAAGAAGGTTTTGAAGATAGTGAAATCAC
AGTAATTACTAAAGAAACATTACAATCTGAAAAACTGAACAACAGTGAGA
TCCGCGTTAAAGTATCTAGCGGTACATTTAGTGATAAGTTCGCAAAGTTC
TTAATCGGTGAAGATACAGAAGGCGCTGCATTAAGTGAATTTAAATTAAC
AGATGAACAAATTGACGAATATAAGAAAGCGATTATTGACGGTAAGATTT
TACTTTTCACTAAGAGAGACGTTGA---AGCTCATAACGAAATT---AAT
AATAATTCAGCGCATGAGAGCACTAAAGAAATCAA---------------
---AGAAGCATCTTCAATCGGTGAAAAAACTGAATTTAACTCATAAT---
--------------------------------------------------
--------------------------------------------------
--------------------------------------------------
-----------------------------------ACTTAAGCAATACGA
GC------------------------------------------------
------------------CGAGCGACATGGTCCTCGG-------------
--------------------------------------------------
--------------------------------------------------
--------------------------------------------------
--------------------------------------CTTTTTTTAGTA
GGTA----------------------------------------------
---------------------------AACGTTATGGTATACTATTAT--
------------------------------GAAAATGGAGGTGTCCGAG-
ATGAAATTTAAATGCATCGATTCAGTGAACGACCCGCTCTATGCGCAAGC
GCTATCACTATATGAAGGTAAGCTCAGTCATGACGTCTCAGAGAAGACTG
AGATCTTTGAGCAATCCCTTGAGAACGATATGACGAAAGATGATTATGTA
TTCTTAGTCGGTTTA---GAAGATAATAAGGTCGTTAGTTTAGCTACAGC
CCACTACGAAGCAACAACAAATTCCTCATTCTTAATTTATCTGATTTCAA
AGGAATCACCTGATTGCGAACGTATTTTAAGCCTTACTTTAGAAGAAGTT
GAAGAGGCGATTAACCAATTATCTCAAAAGGTTCATCAAAAAGATGTTAA
CTTTATGATGTTTGAGTCCACGCATGAA---------GGCGACCCTAATC
AAGAACAAGTAGACCCTGACATTCAATTTAGAAAGCAATTCTTACGTAGC
CATGGCTTCATTAAGCAAAAGCATTTAGACTACATCCAGCCTAACTTGCA
TGGTAATGGTCCCCCAATT------CCAATGGACTTATATATAAAAGCAA
ACATTGAACTAACTAAAGATATTTATGGTACGAGCGTGAAATCGAATTAT
ATTCTAAAGTACGTCTTCGCGAATAAAATACCACGTAGAAAAATCTACCC
GTTACTCGTCAAAATGGATTTACGTAAGGCAT-------AAGGGTAGGGC
GCGCATCGGCTTGAAATCAATGT---------------------------
----TAAAAAAAGGTAAACTTGTAT-CAAGGTAAGACTGACGTTTCAGTG
GCCGTAGACTAACGTCACTCTAA-----------AGAACACTTAGAATGA
AAGGGTTTATCAT---ATGTTAACAAAAGAATTTGCTCAAAAAGTTGAGC
TTAGCGAAAAACAAGTCCGCAAGATTGTACAGCACCTAGAAGAACGCGGT
TACCGTCTAAACAAAACAGAATATCGCGGTAGAGAAGCGACAGACTTCCA
AGAAGAAGATATTGAATTATTCCAAGACATCGCGACTAAAGTTAAGCAAA
CAAATAGTTACGATTTAGCTTTTGAAGAGTTAGAAAAAGAAAAAGACTTT
TTACAAGTTATCGTGAAAGACGATGCGTCTAACTTACCTTCAGAGCAAAG
CGAAATTACATACCTTATTGAAGAATTACGAACTGAAATTCGTAACATGA
GAGAAGAACGTAAAGTATTAGGACAAATGATCCATCAAATTCACCAACAA
CAAAATGAACTTAAAGGTGTTCAAGGTGAAATTACAAGCAAGTTAGAAGA
AAATACTGAGACACTAAAAGCGAT--CGAGACATCTAGCGCTTCGCATCA
GGAAGCAGTTAAAAACCTTGAATCAACACAAAATAATTACTCTGAAACTA
TGAA-----------CCAAATTATGACTTCTCAAAAAGATTATGCGGATA
GTCTTAAAAACATTGAATCTTCACAAAAAGAGTACATGGAT---------
--------------------------------------------------
--------------------------------------------------
------------------------GCACTTAAGAAAATCGAAAAAGAACA
A--CAAAACCAAAACGAATCATTTAAAAACATCGAATCTAAGCAGAAAGC
TCAAATCGATTCATT-----------------------------------
-------------------------TAAACGCGTTGAAGATAACGTTAAA
GAAAATCAGAAACCTTCAAACCAAACATCAGAGACAGCT--TCATCATCT
AACGTTCAA-------------------GCTGCTACAACAACTTCTACAG
AATCTAACCCAACTAAAGTTGA---------------GGTTAAATCTGAC
AGCAATAACCTAACTGAACATGCGACTGAGAAACAAGTTGCT--------
------TCTAACAACAACCAACAATC----------------------AA
GTCAGCAAACAAGCCAATCACATCAATCTCAATCTTCACCATTAGCCGAA
GAAAAACCTCA---AGAGAAAAAAGGTTTCTTCCAACGTTTATTTGGTAT
GTAA----------------------------------------------
--------------------------------------------------
----------------------CATCTGTATTAATTAAGCCTCAAAGGAG
TTTATCGCTCCTTTGAGGCTTTTTTATTATAAAGTTCGCTATTTCTTTAA
ATTTTGATATTTTTGAACAAAATTTGAATTTCACCTTGATATTTTAAGTA
TACCTGTTTATTCTTATAATATAAGTCGGAATTAAAGAAAGAAGGTACGT
TATGCAGTT-----ATTTCTCATCATTATTAATATTCTTGTTTTTATCGC
CCTTCTA-----GTTGGTCTTCAAGTTATGGCGAAAAAACATGTTAAATT
CCCTACTCGTGTCTTCATAGCACTTGGTTTGG------------------
--------------------------------------------------
-------------------------------------------------
>Staphylococcus_condimenti
--------------------------------------------------
------------------------------------ATGGTAGAAACTTC
TAAAGCCTAATTCTCTAGATTATATGAGTT-AGTTAAATTATTTACTGAT
AATACCACAATTTGAGGCTATTTTTCAATAT-TCAACAAATAGTTATTAT
TATTTTCTAAGAATTCTATTTT-CATCAAAAATAAAGCGTTCT-GTTTTA
AAACTTTTCTGAATTTTCGCTACTATTTTTCTTGAAAACACC-CTCTCTT
AGACGTAACATA--ATAA--------------------------------
-------ATGAACCGTTTACATTACTAAAGTGTAGGGTATATTGTTTT--
----ATATTAGTATTAATTACGGAGGGGGAGCTTTACT------------
-----ATGGCAGATATTCTTATTCTTACATCACAAGATGA---GATTTTC
GACGCATTAAAACGCAAGTTAGATGAGGGTTATACAAAAGACGAGCTATC
GGTTATCAGCAAAAACAAATTGCACATTGACAGCGTTGAAAGTACAGATA
TGAAAGTACAATCAACAAGCGGTACATTTAGTGACCGAGTAGCCCGCCTC
CTTACCGGAGAAGATGGAGAAGAAGCAGTACTTGCACACTATGACTTAAC
TGATACAGAGAAAAAAGTGTGCAAACGTGAAATCTTAAATGGCAACATCA
TTATTTTAGCTGGTAAACATCCTCA---CAGCAGAAAAGAATTTAAAAAT
GAATATGATGAAAAAAAGCCTGAA------AAAGAGTATGAAATTTAATC
TA--------TAATGAGGGTACGAAGTCGGCAGTCTAA-CTGCCGATTT-
--------------------------------------------------
--------------------------------------------------
--------------------------------------------------
--------------------------------------------------
--------------------------------------------------
--------------TTTTGTTTCTA-------------------------
--------------------------------------------------
--------------------------------------------------
--------------------------------------------------
-------------------------------------------------A
AGTACTTTT-----------------------------------------
---------------------------TGCACTATGCTATAATGATAA--
--------------------------GAAAAGTATGGGAGGGCAAGCCT-
GTGGAATTTAAACTAATCAAACAAACTTCTGATCCGTTATACGAAGCTGC
CTTGAATTTATATGATAATTATCAGTTCGGTAATGTGAGGCAGCAACACC
ATGTATTCAAACAATCCCTTGAAAACAAGCGCACTAAAAATGATTATGTC
TTCATTGTTGGATTA---GACAACGATGAAGTTGTAAGCTTAGCAACTGC
ACATTATGAAGCCACAACAAATTCAGCATTCATTATTTATCTTGTAGCAA
TTGATACTCCTGAGCGTGAGCAATATTTAACTGATACTTTAGCGCAAGTA
CAAAACGAATTAGATCATTTAGCCGAGCGAGTACATAATCGCGAAGTGAA
TTTCTTTATGATGGAAGCCTTACCGTTACCA---------GAATCGACTG
AAGAAAAAGATGCTGACCTACTCTTCAAAAGACACCGCTTTTTAAATGAT
CATGGTTTTGAAGAACAAACAGAAATCGATTATAAACGTCCTGGTCTAGA
TAAAGAAATGCCGCCTATTGCGT------TAAATTTATTTTTGCATACAC
GTATTCCTCTCACTAAAGATATTTACGCAACAAGTGTCAAATCTTGTTAT
ATCTTAAAATACGTTTTTGCTAACCATCTTTCACGAAAAAGAGTCTACCC
TTTACTAGAGGAAATGGATCTGCGAAAATCAT------------------
--AAGTCCGCTTGAAATATTGTA---------------------------
----ATAATCACGGTAAACTAACATA-GAGGTTAGACTGACGTTTGTGTG
ACGGAAGACAGACGTCT-----------TACTAAAACAATATAGAGCGAA
AGGATACAGATCAG--ATGCTAACAAAAGAATTTGCCCAACGCGTCGATT
TGAGCGAAAAACAAGTACGTAAAATTGTTCAACACTTAGAGGAACGTGGA
TATCATTTAAATAAAACAGAATATCGCGGCCGTGAAGCGACTGACTTCCA
AGAAGAAGATATTGAACTGTTTAAAGAAATTGCTGATAAAGTTAAAAAAA
CAAATAGCTATGAATTAGCTTTTGAAGAACTGGAAAAAGAAAATGACTTC
TTACAAATCGTAGTTAAAGAAGACAATGAAAA---ACTTCCAAGCGATCA
AAACTTCGCAAAAATTTTAAATGACTTGCATAATGACATTTCAAAAATGC
GCGAAGAACGTCAAATGCTTGGTCAAATGATTTCTCAAGTTCATCAGCAA
CAAAAAGACTTACAAACATTGCAGCAGCAAATGACTGATAAATTAGATCA
ACATGCTGAAACATTAAAAGCAAT--TGAAACTGCTCAACAAG------A
ACATGCAAAAGCAGTTGCTGACAACACGAAAGCTGTAGAATCTAATACAG
CTAAAGTGCTTGCTCAACCAAAA-------------GAGACTAAAAAAGA
A----GAACAGAAAACACCTTCTGCTGAATCTGCGAAAAAC---------
--------------------------------------------------
--------------------------------------------------
------------------------GAACCAGCTAAAAC--------AACA
AGTTCAAACGACAAACAAAAT--TCAACAGCTGACTTCAAAGGA------
--------------------------------------------------
--------------------------GCTGCTGTTTCAGCTCAACCTGAG
AAAAAAGAAGAGAACAAATCGGCTTCTGCTGTTCAATCAGAAGCTAAACC
AGAAGCATCAGCAACAACTGCTTCTAATAAAGAAGATTCAGCAAGTACTG
AAAATAAAACTGCATCTG---------------------ATAAATCAGAT
CAAAAAGAACAAAAAAGCGTTTCTGCAGCTGAA-----------------
----ATGCAAGAAACACCAGAGACAACTACGCCGGAACCAGAAATTCCTG
TGGATGCACCAAGAAACGAACACCA------------ACCAACAGCTCAA
CAT------AAACAAGAGAAAAAAGGTTTCTTCGCTCGTTTATTCGGGAT
GTAAATAAAAAACTATCAAGG-----------------------------
--------------------------------------------------
--------------------------------------------------
---------GGCTGGGACATTAATGTTCT------AGAATCCCGAAAAAA
GGACGATTTTCACAATTGAAAAT-GAAATCGTCCTTTTTTTATATAATTT
AAAGAAAAAATCAGCTCGTAGAGCTGTTAATTTCTTTAAGTTTGTTGCCA
TACAAGCAA-------------TACTAACTTCGGTTTCAACTTTTTCAAT
GCCCCTT-----ACAGACATTCGAGTGAAACCCAAAT-TAGCCTTCAAAT
TACCGAAAAATGTTTCAACATCAATTTTTCTTTTGCTGTAAATTGATGAT
GTTTTCGGATCTGAAAGC--------------------------------
-------------------------------------------------
>Staphylococcus_simulans
--------------------------------------------------
-----------------------------AGGCGACATGGTAGAAACTTC
TAAAGCCTAATTCTCTAGATTATATGAGTA-AGGTAAATTATTTAATGAT
AATATCA-AATTTCAAGCTTTATTTCAATAA-CTGAAACTTAATTCATCA
TATTTCCATAAAATCTAATTGTGCATCGAAGAAAATACGTCCTTGCGTTG
ATAATAGTGTGAATTTTC----TTATATTTATTTGATAG--------CTT
AGCCGTATAATAGTATAAT-------------------------------
-------TTAGATGGTTCAATTATATAA-AAAAAGGGTATACATTATAA-
----CATTAAACATATTTCACAGAGGGGGAGCTTTAAC------------
-----ATGGCAAACATTACTGTACTTACATCACAAGACGA---AATTTTT
GATACTTTAAAACGCAGATTAGATGAGGGGTATACCAAAGACGAGATTTC
AGTTATCAGCAAAAACAAATTAAACCTTGGCAGTATAGCAAGCACGGACA
TGACAGTGCAATCTACAAGCGGAACGTTCAGTGACAGAATTGCTCGCCTT
CTAACTGGGGAAGACGGTGAACAAGCAGTCTTATTACAATACGACTTATC
AGACACAGAACGTCAAATTCTAAAACGCGAATTACTTAATGGTAATATCG
TTGTGCTTGCTGATAAACATGATAT---CAGCCGAAAAGAGTTCAAAGAC
GAATACGAAACAAAAAAAGATAAACACGATAAAGAATATGAAATTTAATT
TG--------CATTCATGATA----ATCAGCAGCTTAGTCTGCTGATTA-
--------------------------------------------------
--------------------------------------------------
--------------------------------------------------
--------------------------------------------------
--------------------------------------------------
--------------TTTTTTATTTACAT----------------------
--------------------------------------------------
--------------------------------------------------
--------------------------------------------------
-----------------------------------------------ATA
AGCCCAGTGT----------------------------------------
---------------------------ATCAATATGCTATAATCAAAA--
----------------------------GAAAAATGGGAGGGCAGCGCT-
ATGGACTTTAAATTAGTGAAACAAACATCCGATCCATTGTATGAGGCAGC
TTTAAATCTCTTTGATAACTATCAATTCGGAAATGTGTCACAAAAACACC
ATGTATTCAAACAATCACTTGAAAATAAACGCACCCAAAATGATTACGTC
TTCTTAGTCGGTTTA---GATAACGATGAAGTTGTCAGTTTTGCCACGGG
CCACTACGAAGCTACTACAAATGCAGCATTTATTATGTATCTAGTTGCTG
TAGACACACCAGAAAGAGAACGTTATTTAACTGAAACATTAGAGAAGCTC
CAAGAAGGATTGGATAATCTAGCCAACCGTGTGCATGACCGCGATGTGAA
TTTCTTTATGATGGAAGCATTGCCGATTCCG---------GATTCTTTAG
ATGAACCTGATGCAGATTTGCTTATGCAACGTCACCTTTTCTTAAAAGAA
CATAGTTTTGAAGAACAAAGAGAAATCGATTATATTCGTCCTGCTATAGA
GCCAGGCGGCGAACCAATTCCAT------TGAAATTATTCTTGCACACAC
GCATTCCGTTGACTAAAGACATTTACGGTACTAGTGTTAAATCTTGTTAT
ATTTTAAAATATGTTTTCGCAAATCACCTTTCACGCAAAACCATTTATCC
GCTACTTGAACAAATGGATCTTCGAAAATCGT------------------
--GAGAACCCTTGAAATCAAAAG---------------------------
----GAAATCGGGTTAAACTAACATA-GAGGTTAGACTAACGTTTGTGTG
ACGTAAGACATACGTCC------------CACTTAAAATCATAGAGTGAA
AGGATATAGATCAG--ATGCTAACAAAAGAATTCGCCCAACGCGTCGAAT
TAAGTGAGAAACAAGTACGTAAAATCGTACAACATTTAGAAGAACGCGGT
TACCATTTAAAGAAAACAGAATACCGTGGTCGTGAAGCAACTGACTTCCA
AGAAGAAGACATCGAGTTATTCAGAGAGATTGCGGATAAAGTTAAGCAAA
CAAATAGTTACGACTTAGCTTTCGAAGAATTAGAGAAAGAAAATGATTTC
TTACAAATTGTTGTTAAAGAGGATGATCAAAATCAACTTCCTAGCGATCA
AAACTTCGCAAAATTATTAAGTGACTTACATAACGACATCACTAAGATGC
GTGAAGAACGTCAAATGCTAGGCCAAATGATTTCTCAAGTGCACCAACAA
CAAAAAGATTTACAAACTTTACAACAACAAATGACAGATAAGCTTGATCA
ACACGAAAAAACACTTAAAGCGAT--TGAAACAGCACAAAAAG------A
TCAAGCAAAAGCAGTTCAAGATAACACTGAAGCTATGAAATCTCATACTG
AAAAAGTTTTAGCACAACCACAACC----TACTGTTGAAACTAAAACTGA
ACCTAAAGCAGAGGA-ACAAGTGGCTAAGACTGCTGAAGTC---------
--------------------------------------------------
--------------------------------------------------
------------------------AAAGAAACTAAACCTTCAACGGAAGA
AGTTAAAACTG-AAACAACATCTTCAGAAGAACATACTCAAAAA------
--------------------------------------------------
--------------------------ACTACAGAAACACCGCTTTCTGAT
TATAAAGGTGCCACAGCATCAGCTGAAACTGAACAACCG------ACACA
AACAGAACCAGTTAAATCTGAAAGTACTTCAGAACAACCAGAAGTTGATG
CATCTGAAACAAC---------------------------TAAATCAGA-
-AAATGAAACA----------CCTGAGACAGAA-----------------
----GTTCAAGGTACACCAAATTCAACAACACCTGAACCAGAAATACCGA
TTGAC---------AATCAACATGA------------ACCTACTGTTCCA
CATCATAAGAAAGAAGAGAAAAAAGGTTTCTTCGCACGTTTATTCGGTAT
GTAAATTAAGCACTATTCAAATCCAATCCGATAATT--------------
--------------------------------------------------
--------------------------------------------------
--------CGGGTTGGATTTTTTTATTTTGTTCACAGTATTTTTAAAGAA
-----------ACAGTTAAAAACCGCCATTGACCCTTTCTTATATATACG
ATATATTTACTATGTATTTAAACGGACTTTACAACTATCCTATACTGTTG
TATAAAAAAGTTGATACATATCTGCTAAGTTCAGTTATCATAAAATGAAC
TTCCTTCTTTGAGCAGTTATTTGAATTCAAATCAAGTCTTATCTTTTGCT
ATAAGATAAATATTTATGAAAGGAAGTTTGATTCAAT-------------
--------------------------------------------------
-------------------------------------------------
>Staphylococcus_delphini
-------------------TTGATACAGCGCGTTA--CATATTACATAGA
TGTCCCATTACTCATAGTCATGTCGTTTAAGGCAACATGGTAGAAACTTC
TAAAGCCATATTCTTCAGATTATATGAGCGTG-ATAAATTATTACATGAT
GATAGCA-AATTTAAAGTACTTACGCAATACTATC---------------
-----------------------------GTACTAAATCAAGTGTTTTCA
GAAATTTATG-TAAATTCTTGCTTATTCGT-GCTGTA-------------
AACGCCATAATAAGAATG--------------------------------
-------TAA--CCGTTTAACACGCAAAGAATACGGGTAGATA-AAT---
-----------ATAAAACATGAGCGGGAGGTTCATAGC--ATGACACTTT
ATAACATCTCAAAATGTGAAGTGAAACGAACTGAAGATGAAGCAGT---T
CAATATGTAGATCAATTATTAAAAGAAGGCGTTAAAGAAAATCAAATCGT
TGTATTAAGCAAAGATAAACTTAACACAGATCGCTTTCATGATTCTCAAA
TTCAACACAAAACAACAACTGGTACAATTAGTGAGAAATTCATGCGCTTT
TTCATTGGCGAAGATGGTGAAGAAGCTGCGTTAACAAAATTTGGTTTCTC
TGACGAACAAAAAGAAGATTTGAAACAAGACATTTTAAATGACAAAATTG
TGGTGATGGTTCAAGAACTGAAAT---ATGGGCAAGATGAATATGAGAAA
CATAATGCTGCGAACCAAAAACTGCA---------AGAT---AAACATGC
CCCATCTGAACATCACGGCGAG--ATTGAGTAAT--------CAT-TCAC
GCGTATCG------------------------------------------
--------------------------------------------------
--------------------------------------------------
--------------------------------------------------
----------------ATAGTCCTTACAACTTC-----ACCCAAGAT-TT
AA-------TTTAACTTTCGTACA---------CCTCA----TTGTATTG
AAAGGATTAAGTCTTGGGTGAAGTATTTATTTCTGG--------------
-----AG-------------------------------------------
--------------------------------------------------
----------------------------------------------ATTG
AGCATCGTAT-CT-CCCAT--TAATTGTG---------------------
---------------CTATTTCTCACTCTATATATGCTATACTAAAGT--
-----------------------------CATTAAGAGAGGTGAAGTGAC
ATGCATTTTGTACATATTCAATCAACCCAAGATCCATGGTATGTCCCAGC
ATTAGAGTTTTATATGGATAAACTAGACCCCCTCGTAACAGAAGACGAGT
CCGTATTTGAACAATCCTTAAAAACAGAAAAAACACAATATGATTTCGTC
TTTCTCGTAGGTATC---GAAAACGATGAAGTTGTCAGTTTTGCGACAGC
GCATTACGAAGCGACCACCAATGTGGGCTTTTTAGTCTATCTCTTGAGTG
AGCCCGGTGACAATTGTGAACAGTACCTTAAAGCGACACTTGAACAAATC
GAAAAAGATGTGAATCAAATTTCTAATCAACTCCACGGCCGAGATGTGAA
TTTCTTCATGTTTGAGTCGACATTTGAATCACCCGACG---------TGG
ATACTGAGACAGCTGATAAAATTGCTTTCCGTCGTCGCTTTTTAGTGCAA
AACGGTTATGAAAAGCAAAGTGATATGACTTATTTACAGCCTTCATTAGA
TCGCAATGGTAAACCGGTC------CCGATGGAGTTGTATATTAAAGCGA
ATATTCCGCTAACGAAGGATATTTACGGCACGAGTATTAAATCTGCCTAT
ATCATCAAATATGTTTTTGCGAACCGTATTCCAAGACACGTGATTTATCC
ATTACTCGTTAAAATGGATTTGCGCAAA-------------GAACCTTAT
GCCTAAGCCCTTGAAATCAACCG---------------------------
---TTAAAGCCGTTACAATGGTAGA--GAGGTAAGACTAACGGGTCACTG
AACGCACACTACCGACAGT--------------CTAAAAACATGAGAGAA
AGGACCTAATGGCAT-ATGCTAACAAAAGAATTTGCTCAACGATCTGAGC
TTAGTGAAAAACAAGTCCGTAAAATTGTCCAACATCTTGAAGAACGCGGC
TATCATTTAAACAAGACTGAATATCGTGGACGTGAAGCGACAGACTTTAA
AGAGGAAGATATCGAACTCTTCCAAGAAATTGCTGAACGTGTCGCACAAA
CGAATAGTTACGACCTTGCTTTCGAAGCACTCGAAAAAGAAAAAGACTTT
TTACAGGTCATCGTTAAAGAAAACGAGCAACAATTACCTGCTGACCAACA
AG---TGCCACAATTGATTCAAGAGTTGCGCCACGAAATTAATCAAATGC
GTGAAGAACGTCAAATGTTAGGTCAAATGGTCTCACAAGTGCATCAACAA
CAAGAAGAACTTAAAGCATTACATCAACAATTACATACACAGTTGGAGAC
GAGCAACAAGTCTCTTGAAGCTTTGACTACTGCGCAACAACAACAAACAG
AGCAATTGTCAAAAACGCAAGAAACCATTGAAACCCAAACGAAAGAACAT
CAAGAGCTTGCGGAAACGATTCACCGCAAC---GAGAAAAAAGGTTTCTT
CCAACGTTTATTTGGTAGTTAAA--CAACATTGATGATA----AGCTAAA
A-AT----------------------------------------------
-------------------------GTAAAAG--------TTTGGAT---
-----TTAACGTCCGTTTGAGTAATACTCATGAATAA---TCAATAAAAA
A-CATAAGCTAGGGGTGCTCG-------AGGTGAGCTGAGAAAGATGATA
TCTTAACTCTTTGAACCTGACGTGGTTAGAACCAACGAAGGGAAGCG-CA
ATATGACGACG------------------------------------AAA
TAGTCTCAAGA----TGAATGGTGAGT-A---GTCACATTATTCTAATCA
TATATGCTTTCCTCTTGCATCCTTTTATGCAGGAGGTCTTTTT-TTATGA
AACAAACGCTGATTATTGGTGCA---------------------------
--------------------------------------------------
--------------------------------------------------
--------------------------------------------------
--------------------------------------------------
--------------------------------------------------
--------------------------------------------------
--------------------------------------------------
--------------------------------------------------
--------------------------------------------------
--------------------------------------------------
--------------------------------------------------
--------------------------------------------------
--------------------------------------------------
--------------------------------------------------
-------------------------------------------------
>Staphylococcus_pseudintermedius
-------------------TTGATACAGCGCGTTA--CATATTACATAGA
TGTCCCATTACTCATAGTCATGTCGTTTAAGGCAACATGGTAGAAACTTC
TAAAGCCATATTCTTCAGATTATATGAGCGTG-ATAAATTATTACATGAT
GATAGCA-AATTTAAAGTACTTACGCAATACTATC---------------
-----------------------------GTACTAAATCAAGTGTTTTCA
GAAATTTATG-TAAATTCTTGCTTATTCAT-GCTGTA-------------
AACGCCATAATAAGAATG--------------------------------
-------TAA--CCGTTTAACACGTAAAGAATACGGGTAGATA-AAT---
-----------ATAAAACATGAGCGGGAGGTTCATAGC--ATGACACTTT
ATAACATCTCAAAATGCGAAGTGAAACGAACTGAAGATGAAGCAGT---T
CAATATGTAGATCAATTATTAAAAGAAGGCGTTAAAGAAAATCAAATCGT
TGTATTAAGCAAGGATAAACTTAACACAGATCGCTTTCACGATTCTCAAA
TTCAACATAAAACAACAACGGGTACGATTAGTGAGAAATTCATGCGCTTT
TTCATTGGCGAAGATGGTGAAGAAGCTGCGTTAACAAAATTTGGTTTCTC
TGACGAACAAAAAGAAGATCTGAAACAAGACATTTTAAATGACAAAATTG
TGGTGATGGTTCAAGAACTGAAAT---ATGGTCAAGAGGAATACGAAAAC
CATAATGTTGCGAACCAAAAACTGCA---------AGAT---AAACATGC
CCCATCTGAACATCAAGGCGAT--ATTGAGTAAT--------CAT-TCAC
GCTTATCG------------------------------------------
--------------------------------------------------
--------------------------------------------------
--------------------------------------------------
----------------ATAGTCCTTACAACTTC-----ACCCAAGAT-TT
AA-------TTTAACTTTCGTACA---------CCTCA----TTGTATCG
AAAGGATTAAGTCTTGGGTGAAGTATTTATTTCTGG--------------
-----AA-------------------------------------------
--------------------------------------------------
----------------------------------------------ATTG
AGTTTTGTCT-CC-CCCAT--TAATTGTG---------------------
---------------CTATTTCTCGCTCTATATATGCTATACTAAAGC--
-----------------------------CATTAAGAGAGGTGAAGTGAC
ATGCATTTTGTACATATTCAATCAACCCAAGATCCATGGTATGTTCCGGC
ATTAGCGTTTTACATGGATAAACTAGACCCCCTCGTAACAGAAGACGAGT
CTGTATTTGAACAATCCTTAAAAACCGAAAAAACACAATACGATTTCGTA
TTTCTCGTAGGTATC---GAAAACGATGAAGTTGTCAGTTTTGCGACAGC
GCATTATGAAGCGACAACAAATGTGGGCTTTTTAGTCTATCTCATGAGTG
AGCCCGGTGATAATTGTGAACAGTACCTTAAAGCGACACTTGAACAAATC
GAAAAAGATGTGAATCAAATTTCTAATCAACTCCACGGCCGAGATGTGAA
TTTCTTCATGTTTGAGTCGACATTTGAATCACCCGACG---------TGG
ATACTGAGACAGCTGATAAAATTGCATTCCGTCGTCGCTTTTTAGTGCAA
CACGGTTATGAAAAACAAAGTGATATTACTTATTTACAACCTTCACTAAA
TCGCAATGGTAAGCCGGTA------CCGATGGAGTTGTATATTAAGGCGA
ATATTCCTCTAACGAAAGATATTTACGGCACGAGTATTAAATCTGCCTAT
ATCATTAAATATGTTTTTGCGAACCGTATTCCAAGACATGTGATTTATCC
CTTACTCGTTAAAATGGATTTGCGTAAA-------------GAACCTTAT
GCCTAGGCCCTTGAAATCAACCG--------------TTAAAGCCGTTAC
AATGATAGAGAGGTAAGACTGACGGT------------------TCACTG
AACGCACACTACCGACAGT--------------CTAAAAACATGAGAGAA
AGGACCTAATGGCAT-ATGCTAACAAAAGAATTTGCTCAACGATCTGAGC
TTAGTGAAAAACAAGTCCGTAAAATTGTCCAACATCTTGAAGAACGCGGC
TATCATTTAAACAAGACTGAATATCGTGGACGTGAAGCGACAGACTTTAA
AGAAGAAGATATCGAACTCTTCCAAGAAATTGCTGAACGTGTCGCACAAA
CGAATAGTTACGATCTTGCTTTCGAAGCGCTCGAAAAAGAAAAAGACTTT
TTACAGGTCATCGTTAAGGAAAACGATCAACAATTACCTGCTGACCAACA
AG---TACCACAATTGATTCAAGAGTTGCGCCACGAAATTAATCAAATGC
GTGAAGAACGTCAAATGTTAGGTCAAATGGTCTCACAAGTGCATCAACAA
CAAGAAGAGCTCAAAGCATTACATCAACAGTTACATACACAGTTGGAGAC
GAGCAACAAGTCTCTTGAAGCTTTAACTACTGCACAACAACAACAAACAG
AGCAACTGTCAAAAACGCAAGAAACCATTGAAACCCAAACGAAAGAACAT
CAAGAGCTTGCGGAAACGATTCACCGCAAC---GAGAAAAAAGGTTTCTT
CCAACGTTTATTTGGTGGTTAAG--CAACATCGATAATA----AGCTAAA
A-AT----------------------------------------------
-------------------------GTAAAA---------TTTGGAT---
-----TTAAGGTCCGTTTGAGTCATACTAATGAATCA---TTAATAAAAA
AACATAAGCTAGGGGTGCTCG-------AGGTGAGCTGAGAAAGATGGTA
TCTTAACTCTTTGAACCTGACGTGGTTAGAACCAACGAAGGGAAGCG-CA
ATATGATGACG------------------------------------AAA
TCGTCTCAAGA----TAAATGGCGAGT-A---GTCACATTATTCTAATCA
TATAGGCTTTCCTCTTGCATCCTTTTATGCAGGAGGTCTTTTT-TTATGA
AACAAACGCTGATTATTGGGGCA---------------------------
--------------------------------------------------
--------------------------------------------------
--------------------------------------------------
--------------------------------------------------
--------------------------------------------------
--------------------------------------------------
--------------------------------------------------
--------------------------------------------------
--------------------------------------------------
--------------------------------------------------
--------------------------------------------------
--------------------------------------------------
--------------------------------------------------
--------------------------------------------------
-------------------------------------------------
>Staphylococcus_intermedius
-------------------TTGATACAGCGCGTTA--CATATTACATAGA
TGTCCCATTACTCATAGTCATGTCGTTTAAGGCAACATGGTAGAAACTTC
TAAAGCCGTATTCTTCAGATTATATGAGCGTG-ATAAATTATTACATGAT
GATAGCA-AATTTAAGGTGGTTGCGCAATACTATC---------------
-----------------------------GTCCTAAATCAAATGTTTTCA
GAACTTTATG-TAAATTCTTGCTTATTCAC-ATTGTA-------------
AAGGCCATAATAATAATG--------------------------------
-------TAA--CCGTTTAACACTTGAATAATACGGGTAGATA-CAC---
-----------ATAAAACATGAGCGGGAGGTTCCTAGT--ATGACACTTT
ATAAAATCTCAAAATGTGAAATTAAACGCAGTGAAGATGAAGCAGT---T
CAATTTGTAGATCAATTATTAAAAGAAGGTATTGAAGAAAACCAAATCGT
CGTATTAAGCAAAGACAAACTGAACACGGATCGCTTTCATGATTCTCAAA
TTCAACATAAAACAACGACTGGCACGATTAGTGAGAAATTCATGCGCTTT
TTCATTGGTGAAGACGGCGAAGAAGCTGCATTAGCAAAATTTGATTTCAC
TGAAAAACAAAAAGAAGATCTGAAGCAAGACCTTTTAAATAACAAAATCG
TGGTGATGGTTCAAGACCTAAAAT---ACAAACAAGATGAATATGAAAAC
AACAATGTCGCGGACCAACGACAACA---------AGAT---AAACATGC
ACCATCTGAACATCACGGTGAG--ATTGAGTAAT--------CATCTCAC
GTATTTCTT-----------------------------------------
--------------------------------------------------
--------------------------------------------------
--------------------------------------------------
----------------ATAGTCATGATGACTTC-----ATCCAAGAT-TT
CA-------TTTAACTTTCATACA---------CGCTG----CTGTATTG
AAAGGATCAAGTCTTGGGTGAATTTTTTATTTCTGT--------------
-----AG-------------------------------------------
--------------------------------------------------
----------------------------------------------TTTG
ACCTTCCAAT-CTACCCGT--TAATTGTG---------------------
---------------CTATTTCTTTCTCTATATATGCTATACTAAAGC--
-----------------------------CATTAAGAGAGGTGAAGTGAC
ATGCATTTTGTACATATTCAATCAACTCAAGATCAATGGTATGTCCCAGC
ATTAGAATTTTATATGGATAAACTAGACCCCCTCGTAACAGAAGACGAAT
CCGTATTTGAACAATCCTTAAAAACTGAAAAAACACAACATGATTTCGTA
TTTCTCGTAGGTATA---GAAAACGATGAAGTTGTCAGTTTTGCGACAGC
GCATTACGAAGCCACAACCAATGTAGGCTTTTTAGTCTATCTCTTGAGTC
AGCCCGGTGATAATTGTGAACAGTATCTTAAAACCACCCTTGAGCAAATC
GAAAAAGATGTGAATCAGCTTTCTAATCAACTCCACGGTCGAGATGTGAA
TTTCTTCATGTTCGAGTCGACATTTGAATCGCACGATG---------TGG
ACACGGAAACGGCTGATAAAATTGCATTCCGTCGTCGCTTTTTAATGCAA
CACGGTTATGAAAAACAAAATGAGATTACCTATTTACAACCCTCATTGAA
TCGCAAGGGCAAACCCGTA------CCGATGGAGTTGTATATTAAAGCGA
ATATTCCTCTAACGAAAGATATTTACGGCACGAGCATTAAATCTGCCTAT
ATTATTAAATACGTTTTTGCGAACCGGATCCCAAGACATGTGATTTATCC
GTTACTCGTTAAAATGGATTTACGCAAA-------------GAACCTTAT
GCCTAAGCCCTTGAAATCAACCG--------------TTAAAGCCGTTAC
AATGATATAGAGGTAAGACTGAAGGG------------------TCACTG
AACGCACACTACCGACAGT--------------CTAAAAACATGAGAGAA
AGGACCTAATGGCAT-ATGCTAACAAAAGAATTTGCTCAACGCTCTGAGC
TGAGTGAAAAACAAGTCCGTAAAATTGTACAACATCTTGAAGAACGCGGT
TATCATTTAAACAAGACTGAATATCGTGGGCGTGAAGCGACAGACTTTCA
AGAAGAAGATATCGAACTCTTCCAAGAAATTGCTGAACGTGTTGCACAAA
CGAACAGTTACGAACTTGCTTTCGAAGCGCTCGAAAAAGAAAAAGACTTT
TTACAAGTCATCGTTAAAGACAATGATCAACAATTACCTGCTGACCAACA
AG---TCCCACAATTAATTCAAGAATTACGTCATGAAATTAATCAAATGC
GTGAAGAACGTCAAATGTTAGGTCAAATGGTCTCACAAGTGCATCAACAA
CAAGAAGAATTAAAAGCATTACAACAGAAGTTACATACAGAATTGGAAAC
GAACAACAAGTCTCTTGAAGCGTTGACTACTGCACAGCAACAACAAACTG
AGCAATTGTCAAAAACACAAGAAACGATTGAAACACAAACGAAAGAACAT
CAAGAGCTTGCGGAAACAATCCAACGCAAT---GAGAAAAAAGGGTTTTT
CCAACGTCTATTTGGTGGTTAAA--TAAAATCTATGATA----GGCTAAG
TCAT----------------------------------------------
-------------------------GTAAAAGATGTCACGTTTCAAT---
-----TTGACATCCGTTCAAGTTGTA-TCATGAATCA---TTATTAAAAA
ATCATAAGCTAGGGGTGCTCG-------AGGTGAGCTGAGAAAGATGATA
TCTTAACTCTTTGAACCTGACGTGGTTAGAACCAACGAAGGGAAGCG-CA
ATATGACGACG------------------------------------AAA
TAGTCTCAAGG----TTAATGGTGTAT-C---ATCACATTATTTCAATCA
TATATGCATTCCTCTTGCATCCTTTTATGCAGGAGGTCTTTTT-TTATGA
AACAAACACTGATT------------------------------------
--------------------------------------------------
--------------------------------------------------
--------------------------------------------------
--------------------------------------------------
--------------------------------------------------
--------------------------------------------------
--------------------------------------------------
--------------------------------------------------
--------------------------------------------------
--------------------------------------------------
--------------------------------------------------
--------------------------------------------------
--------------------------------------------------
--------------------------------------------------
-------------------------------------------------
>Staphylococcus_cornubiensis
---------------------GATACAGCGCGTTA--CATATTACATAGA
TGTCCCATTACTCATAGTCATGTCGTTTAAGGCAACATGGTAGAAACTTC
TAAAGCCATATTCTTCAGATTATATGAGCGTG-ATAAATTATTACATGAT
GATAGCA-AATTTAAAGTACTTACGCAATACTATC---------------
-----------------------------GTACTAAATCAAGTGTTTTCA
GAAATTTATG-TAAATTCTTGCTTATTCGT-GGAGTA-------------
AAGGCCATAATAATGATG--------------------------------
-------TAA--CCGTTTAACGCGTTTAAAATACGGGTAAATA-AAT---
-----------ATAAAACATGATCGGGAGGGTTTCATAGCATGACACTTT
ATAAAATCTCAAAATGCGAAGTCAAACGAACTGAAGACGAAGCAGT---T
CAATATGTAGATCAATTATTAAAAGAAGGCGTTGAAGAAAATCAAATCGT
CGTCTTAAGTAAAGACAAGCTGAACACAGATCGTTTCCATGATTCTCAAA
TTCGACACAAAACAACAACAGGTACGATTAGTGAAAAGTTCATGCGCTTT
TTCATTGGTGAAGATGGTGAAGAAGCTGCATTAGCAAAATTTGGTTTCTC
TGAAGAACAAAAAGAAGATCTGAAACAAGACATTTTAAACAACAAAATTG
TAATTATGGTTCAAGAATTGAAAT---ATGGTCAAGATGAATATGAAAAA
CATAACGTTGCGAACCAAAAGTTACA---------AGAT---AAACATGC
ACCATCTGAACATCATGGTGAG--ATTGAGTAAT----------TCACAC
CTCGTGCAT-----------------------------------------
--------------------------------------------------
--------------------------------------------------
--------------------------------------------------
----------------GTATCTCTTCCTTCTTC-----ACCCAAGAT-TT
AACCCGACTTTCGACTTTCGTACGTAGAGGTCTCTCTA----TTGTATAG
AAAGTGTTAAATCTTGGGTGAAGTATTGATGTCTAG--------------
-----AG-------------------------------------------
--------------------------------------------------
----------------------------------------------ATCA
ACCTTCCTATGTTCCCCGT--TAATTGTG---------------------
---------------CTATTTCTTTCTCCATATATGCTATACTATAGC--
-----------------------------CATTAAGAGAGGTGAAGTGAC
ATGCATTTTGTACATATTCAATCAACCCAAGATCCATGGTATGTCCCAGC
AATCGCGTTTTATATGGATAAACTAGACCCCCTCGTAACAGAAGACGAGT
CTGTATTTGAACAATCCTTGAAAACAGAAAAAACACAATATGATTTCGTA
TTTATCGTTGGCATA---GAAGATAATGAAGTCGTCAGTTTTGCGACAGC
CCATTATGAAGCAACGACGAATGTTGGCTTTTTAGTCTATCTGATTAGTC
AACCCGGCGAAAATTGTGAACATTACCTTAAAGTAACACTCGAACAAATC
GAACGAGATGTGAATCAAATTTCTAATCAGCTCCACGGTCGTGATGTGAA
TTTCTTCATGTTCGAGTCGACATTTGAATCACCTGACG---------TGG
ACACTGAGACAGCAGATAAAATTGCTTTTCGTCGTCGCTTTTTAGTACAA
AACGGCTATGAAAAACAGAGTGATATTACCTATTTACAACCTTCATTAGA
TCGTAATGGTAAACCCGTA------CCGATGGAGTTGTACATTAAAGCGA
ATATTCCTCTAACGAAGGATATTTTCGGTACAAGTATTAAATCTGCGTAC
ATTATCAAATATGTTTTTGCAAACCGGATTCCAAGACATGTAATTTATCC
GTTGCTTGTTAAAATGGATTTACGTAAA-------------GAACCCTAT
GCCTAAGCCCTTGAAATCAGCCG---------------------------
---TTAAAGCCGTTACAATGATATA--GAGGTAAGACTGACGGGTCACTG
AACGCACACTACCGACAGT--------------CTAAAAACATGAGAGAA
AGGACCTAATGGCAT-ATGCTTACAAAAGAATTCGCTCAAAAATCTGAGC
TTAGTGAAAAACAAGTCCGTAAAATTGTCCAACATCTTGAAGAACGCGGC
TATCATTTAAACAAGACTGAATATCGTGGACGTGAAGCGACAGACTTTAA
AGAAGAAGATATCGAACTCTTCCAAGAAATTGCTGAACGTGTCGCACAAA
CGAATAGCTACGATCTTGCTTTCGAAGCGCTCGAAAAAGAAAAAGACTTT
TTACAAGTCATCGTTAAAGAAAACGATCATCAATTACCAACTGACCAACA
AG---TCCCACAATTGATTCAAGAATTGCGTCATGAAATCAATCAAATGC
GTGAAGAACGTCAAATGTTAGGTCAAATGGTCTCACAAGTGCATCAACAA
CAAGAAGAGCTTAAAGCTTTACAACAGAAGTTACATACAGAGTTGGAAAC
GAGCAACAAGTCTCTTGAAGCGCTCACGACTGCACAGCAACAACAAACAG
AGCAACTGACAAAAACGCAAGAAACGATTGAAACACAAACGAAAGAACAT
CAAGAGCTTGCTGAAACAATCCACCGCAAC---GAGAAAAAAGGGTTCTT
TCAACGCTTATTTGGTGGTTAAA---AAAATCTATGGTA----GGCTAAA
CCAT----------------------------------------------
-------------------------G---AAGATGTCACGTTTCAAT---
-----TTGACATACGTTTAAGTTGTA-TCATGAATCA---TTATTAAAAA
ATCATAAGCTAGGGGTGCTCG-------AGGTGAGCTGAGAAAGATGGTA
TCTTAACTCTTTGAACCTGACGTGGTTAGAACCAACGAAGGGAAGCG-TA
ATATGACGACG------------------------------------AAA
TGGTCTCAAGT----TTAATTATGAGC-G---ATCACTTTATTTCAATCA
TATATGCATTCCTCTTGCATCCTTTTATGCAGGAGGTCTTTTT-TTATGA
AACAAACGATAATTATTG--------------------------------
--------------------------------------------------
--------------------------------------------------
--------------------------------------------------
--------------------------------------------------
--------------------------------------------------
--------------------------------------------------
--------------------------------------------------
--------------------------------------------------
--------------------------------------------------
--------------------------------------------------
--------------------------------------------------
--------------------------------------------------
--------------------------------------------------
--------------------------------------------------
-------------------------------------------------
>Staphylococcus_lutrae
-----------------------TGCAGCATGTTA--CATATTACATAGA
TGTCCCATTACTCATAGTCATGTCGTTTAAGGCAACATGGTAGAAACTTC
TAAAGCCATATTCTTCAGATTATATGAGCGTG-ATAAATTATTTAATGAT
AATAGCA-AATTTACTGTCCTTTCGCAATACTATC---------------
-----------------------------ATATGAAATCTGTTGTTTTCA
GAAATTTATGGTAATTTGTTGCATGAACAA-TCCATA-------------
CACGTCATAATGATAATG--------------------------------
-------TAA--TCGTTTAACTAACCATTAATACGGGTATGTGTCAC---
-----------ATAACAAATAGATTGGAGGCTCACAGATTATGGCATTAT
ATCAAATCGAAAAATACGAAGTGAAGCGCACTGAAGAAGAAGCCAT---T
CAATACGTTGATCAATTGTTAAATGAAGGTATTCCTGAAAATGAGATTTT
AATTTTGAGTAAAGACAAACTCAAAACCGATCGCTTTAACCATTCACAAA
TTCAAAGTAAATCTACAACTGGAACGGTCAGTGATAAGTTTTTGCGCTTT
TTCATCGGTGAAGATGCCGAAGAAGCTGCCTTAGCGAAATACGAGTTCTC
TGAAGAAGAAAAAGAAGACCTCAAACAAGACATTACTAATAATAAAATTG
TTGTAATGGTTCAAAAAGTTAAGT---ATGACAATAAAGAACTCACTAAA
TATAACAGTGCCGATCAGCAAAAGCA---------CGAC---AAGCATGC
ACCATCTGAGCATATAGGTGAT--ATTGAATAAAGTATCGTATATCTCAC
ATGCATGCCCTAC-------------------------------------
--------------------------------------------------
--------------------------------------------------
--------------------------------------------------
------ACGCAT---GATAGTCCTCTCAAACTCTCGTAACCGAACACGTT
TGCCTAAGGTTTGACCCATTTTGAACTCGTTTGCTTTAGACTTCTCACCC
GACTTGTCGAATCTTAGGCAAAGTTTGA---TATGA--------------
-----AA-------------------------------------------
--------------------------------------------------
----------------------------------------------AATA
AGCGTTATGCTCCCTCTATCTTAATTCCCAC-------------------
---------------CTATTAACCTCTGATAATATGCTATACTATAGC--
-----------------------------CATTAAGAGAGGTGAAAAGAC
ATGCATTTTGCACATATCCAATCCATCCAAGACCCGTGGTATCTCCCAGC
ACTAGCGTTTTACATGGATAAACTAGACCCCCTCGTCACAGAAGATGAGT
CTGTATTTGAACAATCATTAAAAACCGAAAAGACACAATATGACTTTGTT
TTTATCGTAGGTATA---GAAAATGATGAAATTGTCACTTTTGCAACCGC
TCATTATGAAGCAACAACCAATGTCGGCTTCATTGTATACTTACTTGCAC
AGCCAGACGAACAATGTGAAAGCCGTCTAAAAAGCATGCTTGAGCAAATA
GAAAAAGAAATCAACAAAATTTCCAATCAACGCCATGGTCGTGATGTTAA
CTTCTTCATGTTCGAATCAACTTTGGAATCACCAGATG---------TTG
ATACAGAAACAGCACATAAAATCGCATTTCGTCGCCGTTTCCTAGTTCAA
AATGGTTATGAAAGGCAAAACGACATCACGTATCTACAACCCTCGTTAGA
TCGTAACGGAAAGCCGGTA------CCTTTAGATCTGTATATTAAAGCAA
ATATCCCGCTCACAAAAGACATTTACGGAACGAGTATTAAATCCGCATAC
ATTCTAAAATATGTATTTGCGAATCGAATCCCGCGGCGAATTATTTATCC
TTTACTCGTTAAAATGAATTTGCGAAAG-------------GAACCTCAT
GTCTAAGCCCTTGAATTCAGTAC--------------TTAAAGTCGTTAC
AATAGTAGAGAGGTAAGACTGAAGGG------------------GCACTG
AGCGCACACTGGCGACAGT----------------CTAAAAATGAGAGAA
AGGACCTAAACGACATATGCTAACAAAAGAATTTGCTCAAAAATCTGAGC
TGAGTGAAAAACAAGTCCGTAAAATTGTGCAACACCTTGAAGAGCGCGGC
TATCATTTAAATAAAACGGAATACCGTGGACGCGAAGCAACTGATTTCAA
AGAAGAGGACATTGAGCTCTTCCAAGAAATTGCTGAACGTGTTGCACAAA
CCAATAGTTATGATCTTGCTTTTGAAGCGCTTGAAAAAGAAAAAGACTTT
TTACAAGTCATTGTCAAAACGCATGACCAACAACTCCCTACTGATCAACA
AG---TTCCGCAATTGATTACGGAATTACGTAACGAAATCAGTCATATGC
GTGAAGAGCGTCAAATGTTAGGTCAAATGGTCTCACAAGTGAATCAACAG
CAAGAAGCGCTTAAAGCGTTACAACAGCAGTTACATACACAACTAGAGAC
AAATCGTCAATCTATGGAGGCACTGACAACGGCACAGCAACAACAAACCG
AACAGCTTCATAAAACACAAGAAAGTATTGAAACGCAAACAAAAGAACAT
CAAGATCTTGCTGAAACGATTCAACGTAAT---GAGAAAAAAGGCTTTTT
CCAACGCCTGTTTGGGGGCTAATTTCATAATCCATGACATATCGGTTAAG
CGATTGATTGCCTGCACGACATGTACGGACACTGAGGCGTTTATACCGGT
CATCATAAACCGACGTCTCCATGTAATAAAACACACAATCATTTGACAAA
GCGTGCTAAGATTGATATGAATAGACACGATTGATCA---TCATTAAAAA
TTGATAGGCTAGGGGTGCTCG-------AGGCGAGCTGAGAAAGATGGTA
TCTTAACTCTTTGAACCTGACGTGGTTAGAACCAACGAAGGGAAGCG-CA
ATATGTTACTG------------------------------------AAT
GTGTCTCAACG----CGAAATCG---------------------------
--------------------------------------------------
--------------------------------------------------
--------------------------------------------------
--------------------------------------------------
--------------------------------------------------
--------------------------------------------------
--------------------------------------------------
--------------------------------------------------
--------------------------------------------------
--------------------------------------------------
--------------------------------------------------
--------------------------------------------------
--------------------------------------------------
--------------------------------------------------
--------------------------------------------------
--------------------------------------------------
-------------------------------------------------
>Staphylococcus_fleurettii
---------------------------ATACATTAAGCACGCTACATCGA
TGTACCATTACTCATAGTCATGTCGTTTAAGGCAACATGGTAGAAACTTC
TAAAGCCGTATTCTTCAGATTATATGAGCTTG-ATAAATTATCTACTGAT
AATAGCA-AATTTAACCCTCTTTCGCAATAGCATC---------------
-----------------------------ATCTTAAATCCATTGTATTCA
GAAATTTATGGAAATTCGTTGCGTAAAGTA-ATGTTT-------------
AGGCGCATAATAGCATTA--------------------------------
-------TAAAACCGTTTATAGAACGGAGTATGAGGGTAGTGTAATT---
-----------ACAAAACACGATCGGGAGGCGTCACACATATGGCACTAT
ATAAAGTAGAAAAATATAAAGTTGCACGTACAGAAGATGATGCAAT---T
CAATACGTTGATTTACTATTAAAAGAAGGTCTAAAAGAAAACGAAATTGT
GGTATTAAGCAGAGAAAAATTGAAAACAGATCGATTCAATGATTCACAAA
TTCAACACAAATCGACTAATGGAACAGTCAGCGATAAATTTATGCGCTTT
TTTATTGGTGAAGATGCGGAAGAGGCCGCTCTGTCTAAATATAATTTCTC
TGAACATGAGCGAGAAGACCTTAAACAAGACATCGTAAACAATAAAATCA
TAGTGATTGCGCAAAGAGTTGATC---ACGAATGCAATGAGGTTCCAGAA
AACAATGCTGCATATCAAACACCAGA---------CGATGACAAACATGC
TCCTTCTGAACATAAAGGGGAC--ATTGAATAAATCAAACACTGCGTTCT
ATTAATACTGAATGACTTCATAATCAT-----------------------
--------------------------------------------------
--------------------------------------------------
-----------------------------------------TTGATGGGG
ACGGGAATATGA---GATAGATGTGGAAATCTATAGAAACATGAGATTTC
CATACACACTCTCTCCTGTTCCCTTATTGTTTATCTTTTGTTTTGACACC
ACAGTCAGTCATGATGAGTCCAGCTTAGTCATCTGTTTTATCTAATGATA
CAGTCAC-------------------------------------------
--------------------------------------------------
----------------------------------------------AACT
GACTCCCTCACCTAGCTATTGTATTGATACATCAT---------------
---------------TGCAATGACCCTATATACTTGCAAGAATAAACGAG
AGTT------------------------AACTTAAAAGAGGTGACGTAAC
ATGAACTTTGTACATATTAAATCTACGCATGATCGTTGGTATGAGCCAGC
AATAGCATTCTATAAAAATAAATTAGACCATCTAGTAACAGAAGATGCGT
CTGTTTTTGCGCGTTCACTCAAAACAGATAAAACCCAACACGACTTTGTA
TTTATTGTTGGTATT---GAGGACGACGCCATTGTAAGCTTGGCGACAGC
CCACTATGAAGCGACGACAAATGTCGGCTTTATTGTTTATCTTCTTGCAC
AACATAGTCAAGATTGTGAGGCCTGCTTGAAAACGACTTTAGAACAGATT
GAGTATGAGTTGAATCGTATATCTAACCATCTTCACGGTCGAGATGTTAA
TTTCTTTATGTTTGAATCTACATTTGAATCTAACGATG---------TTG
ATGAAGAAACAGCAAAAAAAATTAACTTCCGTCGTCACTTTTTAGTAGAT
AACGGTTACGAAAAGCAAACTGAAATTACATACTTACAACCTTCATTAGA
TCGTAACGGTAAGCCCATC------CCTTTAGATTTATATGTGAAAGGCA
ATATTCCTTTAACTAAGGATATTTTTGGTACAAGTGTTAAATCCTGCTAC
ATTTTAAAATATGTTTATGCGAATCAAATACCACGAAGTATCATTTATCC
ATTACTTGTTAAAATGGGTTTACGCAAA-------------GAACATCGC
CCATAAGACCTTGAAATCAATGC---------------------------
---TTAAAGCCGTTAAAATAATGAGAGAGGCAGACTGACGGG--TCACTG
AACGCACACTTCCGTACGTCT----------------AAAAAGAAGAGAA
AGGATCTAATGATAT-ATGCTGACAAAAGAATTTGCCCAAAGATCAGGCT
TAAGTGAAAAGCAAGTACGTAAAATCGTACAGCATCTTGAAGAACGTGGT
TACCATTTAAATAAAACCGAATACCGTGGTCGAGAAGCGACTGATTTTAA
AGAAGAAGATATTGAATTATTCCAAGAGATAACAGAACGTGTTGCACGTA
CAAATAGTTATGATCTTGCTTTTGAAGAATTAGAACAAGAAAAAGACTTT
CTACAAGTTATCGTCAAAGAAGACAAACAGCACTTACCGAGCGATCAACA
AG---TGCCACAACTTATCAATGAATTACGCAATGAAATCAACAAAATGC
GTGAAGAACGTCAAATGTTAGGTCAGATGGTCAGCCAAGTTCATCAACAA
CAAGAAGAATTAAAAGCGTTACATACCCAATTAAACCAACAACTTGAATC
GAATAGTAAGTCTCTGGAATCACTGACAGCCGCACAAAAAGAACAAAGTG
AACAATGGAGTCAAACGCAACAAAGCATCGAGACTCAAACTAAAGAGCAA
CAAGCACTTGCGCAATCGATTCAAAACAGT---GAAAAGAAAGGCTTCTT
CCAACGTTTATTCGGTGGTTAAAGCCAT--CCAACCTTTGCGTATCTTGC
ATAT----------------------------------------------
----------------------------------------TTCAAAT---
--------------ATGAAAGTTACAATAATAAATGAAATCAAATAAAAA
TTTATATGCTAGGGGTGCTCG-------AGGCGAGCTGAGAAAGAATTTA
TCTTAACTCTTTGAACCTGAGGTGGTTAGAACCAACGAAGGAAAGCG-TA
TGATGACAATG------------------------------------AAC
TTAGTTCAACTCTTTTTAATGATGATTCA---ATCATCATTTTTCAATCA
TATACGTGTTCCTCCTGCATCCTTTCATGCAGGAGGC--TTTT-TTATGA
AACAAACAATTATTATTGGTGCCGGCG-----------------------
--------------------------------------------------
--------------------------------------------------
--------------------------------------------------
--------------------------------------------------
--------------------------------------------------
--------------------------------------------------
--------------------------------------------------
--------------------------------------------------
--------------------------------------------------
--------------------------------------------------
--------------------------------------------------
--------------------------------------------------
--------------------------------------------------
--------------------------------------------------
-------------------------------------------------
>Staphylococcus_felis
GCGAGCTCGAATTCAGAGCTAATTGTAGCGTCTTGTAGCTATAACA----
------ATTACTCATAGTCATATCGTTTAAGGCGACATGGTAGAAACTTC
TAAAGCCATATTCTTCAGATTATATGAGTGT--ATAAATTATTAACCGAT
AATAGCA-AATTTATAAAAAAATCGCAATACTATC---------------
-----------------------------GCGCTATATTGATTATTTTCA
GAAATTTATG-TAAATTATTGGT---------------------------
--AGACATTGTCAGTTTT--------------------------------
-------TGAAATCGTTTTATTAATTTAAAATG-GGGTAGAT---AC---
------ATAATGTATATGCAACCAAGGAGGCGCTAAAAA-----------
-----ATGACAAAATATGAAGTAGCTCGTACTGAAGAAGATGCAAT---C
AAGGCAGTTGAATCATTTTTACGTAATGGTTACGACGAAAGTGAAATTAC
GGTTATCAGTAAAGGGAAATTACAAACAGACCGTTTCAACGATTCACAAA
TTCAACATAAGTCTACTAACGCTACAATTAGTGACAAATTCATGCGATTT
TTTATTGGTGAAGATGCTGAGGAAGCTGTTTTGACACGATACAACTTAGA
AGAGAATGCCAAGGATGACTTAAAGCAAGACATCTCTAACAATAAAATTG
TCGTAATCGGTCAAAAAGACAATG---TTAAGAATGGTGAAGTTGCCAA-
--CAACGCAGCGTATCAAAGTCAAGATAAGGGTTTGGAACATAAACATAT
GCCATCAGAGCATACTGGTGAT--ATTGAATAATACGAGCTTAAGACTAC
A-------------------------------------------------
--------------------------------------------------
--------------------------------------------------
--------------------------------------------------
------------------ATGTCCAATGTCGTCCTAAATCCTATCACATT
AA--------------------------------------------GTCA
TAAGGATTAAGACCGTATTCGCGTCTTAATCCTTTT--------------
--------------------------------------------------
--------------------------------------------------
----------------------------------------------ATTG
TACCTTCAATCACACCCACTTTCACT------------------------
-------------------GAAACATTGAACCTATGCTATACTTAATCCA
-----------------------------AATTAAAAGAGGTGAACAAC-
ATGGAATTTGTACAGATCAAATCGACACAAGATCGATGGTATGGGCCTGC
TATGGCATTTTATAAAGATAAACTAGACCCCCTTGTAACCGAAGATGCGT
CCGTCTTCGTGCAATCATTAAAAACTGAAAAAACACAAAACGATTACGTT
TTTTTAGTAGGCATT---CATGACCAAAAAGTGGTCAGCTTTGCGACTGC
ACATTACGAAGCCACGACGAATGCTGGTTTTATCATTTACTTAATCGCTG
AAAAAGGACCTCAGTGCAAAACATTTCTTAAATCAACACTTGATGCAATA
GAAACAGGTGTGAACGCACTAGCTAATCAATTACATGGGCGCGATGTTAA
CTTCTTTATGTTTGAGTCTACCTTTGAATCACCGAATG---------TCG
ACAACGATACAGCAGATGACATTGCTTTTCGACGTCGCTTTCTCATGCAA
AATGACTTTGACAAACAAACTGACATCAACTATTTACAACCTTCTCTCAA
TCGCAATGGAAAACCTGTT------CCGTTAGAATTGTATATCAAAACAA
ATATTCCATTGACTAAAGACATTTATGGAACAAGTATCAAATCTTGCTAT
ATTCTCAAATATGTATTTGCAAACCGTCTTCCTCGCAAGATTATTTATCC
ATTACTCATCAAGATGGGGCTGAGTAAA-------------GAAGTCAGT
GACTAACCCCTTGAAATCAGCAA---------------------------
---ATAAAGCCGTTACAATAATGAGGAGGTAAGACTTACGGG--TTACTG
AACGCACTCTGCCGTTTGTC-----------------TAAAAAACTAGAA
AGGAATCGTGACTT--ATGCTAACAAAAGAGTTTGCCGAAAAAACAGGCT
TAAGCGAAAAACAAGTTCGCAAAATTGTGCAGCATCTTGAGGAAAGAGGC
TACCACTTAAAAAAGACAGAATACCGCGGTCGTGAAGCGACAGATTTTCA
AGAAGAAGATATCGAATTATTCCAGGAAATCGCCGAACGTGTGGGTCGAA
CAAATAGCTATGAGCTTGCTTTTGAAGAACTTGAACAGGAAAAAGATTTT
TTACAAGTTATTGTTAAAGAAGATCAAAACCATCTTCCAAGTGATCAACA
AG---TCCCACACCTTCTTAATGAATTACGCAATGAAATCAATCAAATGC
GCGAAGAACGTCAAATGTTAGGTCAAATGGTTTCTCAAGTCCATCAACAG
CAAGAAGAGTTGAAAGCATTACATACAAAATTAAATCAACAACTTGAATC
AAGCAATCAATCGTTAGCGACACTTACTGAAGCCCAAAAACAACAAACTG
AGCAGATTAATCAAACACAACAAAGTATTGAATCTCAAGTTCAACAGCAG
AAAGCATTAGCACATACGATTGAACGCAAT---GAGAAAAAAGGATTTTT
ACAGCGCTTGTTCGGAGGATAATCCGTACATT------------------
--------------------------------------------------
----------------------------------------TTGCAACAAT
ATCTATCACGGTTTATAATA-----AGTGATGCATGA--TTAACTTAATA
TGACAATGCTAGGGGTGCTCG-------AG-TGAGCTGAGAAAGATGA-A
TCTTAACTCTTTGAACCTGAAGTGGTTAGAACCAACGAAGGGAAGCT-T-
-TAATACGATA------------------------------------TAC
TGTTGCTGACATCAGT--ATTCTAGCGTA---TCCATTTCAATCTAATCA
T------CCTCTTGCCCCCTACTCATTGGCAGGAGGC--TTTT-TTATGG
AACAAACCGTCATTATTGGTGCTGGTGTCATGGGATTGTCAATTGCACG-
--------------------------------------------------
--------------------------------------------------
--------------------------------------------------
--------------------------------------------------
--------------------------------------------------
--------------------------------------------------
--------------------------------------------------
--------------------------------------------------
--------------------------------------------------
--------------------------------------------------
--------------------------------------------------
--------------------------------------------------
--------------------------------------------------
--------------------------------------------------
-------------------------------------------------
>Staphylococcus_microti
----------------------ACGAAACAAACGCCGTGTGTTACAGATG
TA-GTCATTACTCATAGTCATATCGTTTAAGGCGACATGGTAGAAACTTC
TAAAGCCATATTCTTCAGATTATATGAGTCTATATAAATTATTAACTGAT
AATAGCA-AATTTAACGTTTTTTAGCAATACTAGG---------------
-----------------------------GTGCAAAA-CGTTGATTTTTA
GAAATCA-TGCAACC-CTTTACAAAAGTTA-CCATAT-------------
AATCGCATAATAAAAATG--------------------------------
-------TATG--CGTTTAACTTTTATTTTA-AAGGGTATTTGAAAA---
--------ACTAAATAATGATGAACGGGGGCGTCCAAA------------
-----ATGACTCATTTTAAATTAGTAAAAGGTGAAGAAGAAACAAT---T
CAAGCTGTTGATGCATTATTACGTGATGGTTATAAAGAGCACGAAATTAC
GATTATCAGCAAGGACCGACTCAAAACAGACCGTTTTAATGACTCAGAGG
TAAAGCAAAAACCGACTGCTGGTACGATTAGTGACAAGTTTATGCGCTTT
TTTATCGGAGAAGACCCTGAAGAAGCTGCGTTTACACGTTACAATCTTAC
AGACAACGACAAAGAACAATTAAAACAAGCTGTCATTGACGGGGAAATTG
CCATTATTGTAGATCACATCCCAC---ACGCACAAGGCGAAGTTGCGCAT
TCAAACAGCGCCTACGAAACACAA------------GACTTTAAACATCA
TCCGTCTGAACACAAAGGTGAC--ATCGAATAATTACA------------
--------------------------------------------------
--------------------------------------------------
--------------------------------------------------
--------------------------------------------------
---------------GGCAACACAATACAAGCACTTGGGCAATATATCAT
AATGCTCAGGTGCTTTTT----------ATATGCAACATGC---------
--------------------------------------------------
--------------------------------------------------
--------------------------------------------------
--------------------------------------------------
----------------TGTCATACTTATATTT------------------
-------------------CATACAAAATGATTATGCTATACTAGAGCC-
-----------------------------ACTACAAAGAGGTGATAGGCT
ATGAAATTTATTCAAATTAAATCAACACAAGATCCATGGTACGAACCAGC
ACTCGACTTCTACACAGGTAAGTTAGACGCCCTTGTCACTGAAGATGAAT
CCGTTTTTGTTCAATCACTTAAAACAGAAAAAACACAAAATGATTACGTA
TTTTTAGTAGGTATT---GAAGAAGAACGTGTGGTCAGTTTTGCAACGGC
ACACTATGAAGCGACGACAAATGCTGGCTTTATCATTTATTTACTTGCAG
AACACGGTGACAATCACGAAACGTATCTTGAAGAAACACTGAAACAAACC
GAAGCACAAATTAACGTGCTGTCTAACCAACTACACGGTAAAGATGTAAA
CTTCTTTATGTTTGAGTCAACATTTGAATCGCCTGACG---------TTG
ATTCTAAAACCGCAGACGACATCGCATTTCGCAGACGTTTTCTCACACAA
CACGGGTTTGAAAAGCAAACGAAAATCCCTTATATACAACCATCTCTTGA
TCGCAATGGTAAGCCGGTG------CCACTTGATCTTTATATCAAAGCAA
ATATCCCTTTGACGAAAGACATTTATGGTACAAGTATTAAGTCGTGCTAT
ATTCTGAAGTATGTCTTTGCCAACCGTCTACCACGAAAAATCATTTATCC
ATTACTCGTTAAGATGGATTTGCGTAAA-------------GACCCAAGC
GCATAAGCTCTTGAAATCAAGCA--------------ATAAACTCGCTAC
AATTAGGGAGAGGTAAGACTGACGGG------------------TCACTG
AACGAACACTGACAGTCGTC---------------TAAATTGTAGGAGAA
AGGATCCGGTTAT---ATGCTAACAAAAGAATTTGCCCAAAAATCTGGCT
TAAGCGAAAAACAAGTTCGCAAAATCGTTCAGCACCTTGAAGAACGTGGT
TATCATTTAGGTAAAACGGAATATCGTGGACGTGAAGCGACTGATTTTAA
AGAAGAAGATATTGAATTATTCCAAGAGATTGCCGAGCGTGTCGGTCAAA
CGAATAGTTATGAGCTCGCATTTGAAGAACTCGAAAAAGAAAAAGACTTC
TTACAAGTCATCGTTAAAGACGATGCACAACAGTTACCAGCTGATCAGCA
GC---TTTCTAACTTATTCAATGAGTTACACAACGAAATCAATCAAATGC
GTGAAGAACGTCAAATGCTTGGTCAAATGGTCACACAAGTGCACAAACAA
CAAGAAGCTTTAACTGAGTTACATAACAAGTTAGAAGCACAACTCAAAGC
GAACAGTGCGTCTATGGATGCCTTAACAGAAGCTCAGAAGAAGCAAACAG
AACAACTTGGTACTACACAAAAACATATCGAATCGCAAATTGAAGAACAA
AAAGCTTTGGCACATACAATTGAAAACAAC---GAGAAAAAAGGCTTTTT
CCAACGCTTATTTGGCGGTTAA----------------------------
--------------------------------------------------
--------------------------------------------------
--------A---TAATGTATTTATATAGCAA--GATACGCTAAAAATTCA
ATATCATGCTAGGGGTGCTCG-------AAGTGAGCTGAGAAAGATAGAC
TCTTAACTCTTTGAACCTGATATGGTTAATACCATCGAAGGGAAGCGACA
ACATGTTATTACATGTG-----TCATCGTGTGTTTGTGCCGTGTTCTACT
TGTTACTGAACATATTGAAGCACGCATTATGCATGACTCAATTTCAATCA
TACATGTCAACTTCCTGCACCCTAACATGCAGGAGGT--TTTT-TTATGT
TACAAACTGTTATTATCGGTGCGGGTGT----------------------
--------------------------------------------------
--------------------------------------------------
--------------------------------------------------
--------------------------------------------------
--------------------------------------------------
--------------------------------------------------
--------------------------------------------------
--------------------------------------------------
--------------------------------------------------
--------------------------------------------------
--------------------------------------------------
--------------------------------------------------
--------------------------------------------------
--------------------------------------------------
-------------------------------------------------
>Staphylococcus_rostri
----------------------GCCGAACGTATGTCGCATGTTACAGATG
TA-GTTATTACTCATAGTCATATCGTTTAAGGCGACATGGTAGAAACTTC
TAAAGCCATATTCTTCAGATTATATGAGTCTATGTAAATTATTAACTGAT
AATAGCA-AATTTAACGTTTTTTCGCAATACTGGT---------------
-----------------------------ATGCAAAA-CATCAATTTTTA
GAATTCT-TTAGCAT-CTTTACAAAAGTTA-TCATTA-------------
AATAGCATAATAAAAATG--------------------------------
-------TATG--CGTTTAACTTTTCATTAA-AAGGGTATTTGAAAA---
--------ACTAAATAATAATGAACGGGGGCATCCGAA------------
-----ATGACTCATTTTAAATTGGTAAAAAACGAAGAAGATGTGAT---T
AAAGCAGTTGATGCATTGTTGCGCGATGGATACAGCGAACATGAAATTAC
AATTGTCAGCAAGGAGCGACTCAAAACAGACCGTTTCAACGACTCAGAAG
TCAAACAGAAACCAACTGCAGGTACAATTAGCGATAAGTTTATGCGCTTT
TTTATCGGAGAAGATCCAGAAGAAGCTGCGTTTACACGCTTTGACCTTGC
TGATAACGACAAAGAACAGTTGAAGCAAGCCGTACTTGATGGCGACATTG
CCATTGTAGTTGACCGCAATCAAC---ATTTAAATGGCGAAGTGACACAA
ACGAACAGCGCTTATGAAACACAA------------GACTTCAAACATCA
TCCATCTGAACATAAAGGCGAT--ATTGAATAATTTTA------------
--------------------------------------------------
--------------------------------------------------
--------------------------------------------------
--------------------------------------------------
---------------AGCACTCCGTTA---GCACTCAGGCGATTCTT---
-ACGTCTGGGTGCTTTTTTGTGAATCAAACGTTCGACAAGGACTGACTTG
TAGGCTGAGAAACCAACAACCGGAGTCCTAGCATCC--------------
------C-------------------------------------------
--------------------------------------------------
----------------------------------------------TCAT
CAGCTTCTATCTCAAATCTCAAGCTTAAACGGTATGTTTCTATTCA----
---------------TATAACATCCCTTTGAGTATGCTATACTAGAGCC-
-----------------------------ATTACAAAGAGGTGATAGGCT
ATGAAATTTATTCAAATTAAATCGACAAAAGATCCGTGGTATCAACCAGC
AATCGACTTTTACACTGGCAGATTAGACCCCCTTGTGACGGAAGATGAGT
CTGTCTTTGTCCAATCGCTCAAAACGGAAAAGACGAAGAATGATTATGTA
TTCTTAGTTGGCGTG---GAAGACGGCCGTGTGGTTAGTTTTGCGACGGC
ACACTATGAAGCTACAACGAACGCTGGCTTTATTATTTATTTACTAGCAG
AACATGGCGACAACCACGAAACGTATCTTGAGGAGACACTGTATCAAACG
GAGGCGTGTATCAACGTATTATCAAACCAGTTGCACGGTAAAGATGTGAA
CTTCTTTATGTTTGAATCAACGTTTGAGTCACCTGATG---------TGA
ATTCACAAACGGCTGATGATATTGCATTCCGCAGACGTTTCCTCACACAA
CATGATTTTGAAAAACAAATACAAATTCCATATATTCAGCCGTCTCTTGA
TCGTAATGGCAAGCCGGTG------CCCCTCGACCTTTATATCAAGGCGA
ATATTCCTTTAACGAAAGACATCTATGGGACAAGCGTCAAGTCATGCTAT
ATTCTCAAATATGTCTTTGCGAATCGTCTACCACGTAAAGTCATCTATCC
ATTACTCGTTAAGATGGATTTGCGTAAA-------------GATCCGACT
GCATAAGCCCTTGAAATCAAGTC--------------GTAAAGTCGCTAC
AATTAGGAAGAGGTAAGACTGACGGG------------------TCACTG
AACGAACACTGACAGTCGTC-T-------------AAAATTGTAGAAGGA
AGGATCCGGTTAT---ATGCTAACAAAAGAATTTGCTCAAAAATCTGGCT
TAAGTGAAAAGCAAGTCCGCAAAATCGTTCAGCACCTTGAAGAACGTGGT
TACCATTTAGGCAAAACAGAATATCGCGGGCGTGAAGCGACTGATTTTAA
AGAAGACGATATTGCATTATTCCAAGAGATTGCTGAACGCGTTGGTCAAA
CGAATAGCTATGAGCTCGCATTTGAAGAACTTGAAAAAGAAAAAGACTTC
TTACAAGTGATTGTTAAAGACGACGCACAACAGTTGCCAGCAGATCAACA
AC---TTTCTAACTTATTCAATGAGTTGCACAATGAAATTAACCAGATGC
GCGAAGAACGTAAAATGCTCGGACAAATGGTTACACAAGTACATCAACAA
CAAGAAGCATTGACTGAGTTACATAACAAGTTGGAAACACAACTTAAAGC
AAATAGCGCGTCGATGGAGGCATTAACAGAAGCTCAGAAGAAGCAAACGG
AGCAACTCGGTACGACACAAAAACATATCGAATCACAAATTGAAGAACAA
AAGGCTTTGACAGAGAAAATCGAAAACAGC---GAGAAAAAAGGCTTTTT
CCAACGTTTATTTGGTGGTTAA----------------------------
--------------------------------------------------
--------------------------------------------------
--------G---CCACGCTAATATAAGACA---GATGCTTTAAAA-TTAA
ATATCATGCTAGGGGTGCTCG-------AAGTGAGCTGAGAAAGACTGAC
TCTTAACTCTTTGAACCTGATATGGTTAATGCCATCGAAGGGAAGCAATG
ACATGTCGCAACGCGCAGACCACGGTCAGGCGGTTGCAACGAACGATAAC
-GATATTGAAGCTATTGT------TATTAACAGCGACTCAATTTCAATCA
TACATGCAAACTTCCTGCACCCTCACATGCAGGAGGT--TTTT-TTATGT
TACAAACAGTGATTATTGGTGCGGGTGTCATG------------------
--------------------------------------------------
--------------------------------------------------
--------------------------------------------------
--------------------------------------------------
--------------------------------------------------
--------------------------------------------------
--------------------------------------------------
--------------------------------------------------
--------------------------------------------------
--------------------------------------------------
--------------------------------------------------
--------------------------------------------------
--------------------------------------------------
--------------------------------------------------
-------------------------------------------------
>Staphylococcus_muscae
-------------------------TAACAAAAGCTGCGTATTACAGATG
CC-GTCATTACTCATAGTCACATCGTTTAGGGCGACGTGGTAGAAACTTC
TAAAGCCATATTCTTCAGATTATATGAGTCTATATAAATTATTAACTGAT
GATAGCA-AATTTAACGTTTTTTCGCAATACTCGT---------------
-----------------------------CTGAAAAA-CAAGCGTTTTTT
CAAATAT-CAACACTACTTTACAAAAGTGA-TATGTT-------------
AATCGCATAATAATAATG--------------------------------
-------TATG--CGTTTAACTTTTAATTTA-AAGGGTAAGTGACAA---
-------AATAAGTAACGATTAATCGGAGGGGATTTACT-----------
-----ATGACTCATTTTAAAGTAGTAAAAACAGAAGATGACGCAAT---C
CAAGCGGTAGATGCATTATTACGTGATGGCTACAAGGAACACGAAATTAC
AATTATTAGCAAAGATCGATTGTCAACAGACCGATTTAACGATTCAGAAG
TTAAACAAACACCAACAGCTGGTACGATCAGTGATAAATTCATGCGCTTT
TTCATTGGGGAAGATCCTGAAGAAGCTGCATTCACACGTTTCAAGCTTCC
AGACAATGAAAAAGAACAGCTTAAGCAAGCCGTACTTGATGGTGAAATTG
TTATCCTTGTGAAACACTTTGAATCTGGCAACCACAGCGAAGTAACACAA
ACAAATAGTTCATACGACACACAA------------GACTTCAAACATCA
TCCATCTGAACATAAAGGCAAT--ATTGAATAATATAG------------
--------------------------------------------------
--------------------------------------------------
--------------------------------------------------
--------------------------------------------------
---------------AAATATCTAA------CACTCGAGCAGCACACCT-
--TGCTTGAGTGTTTTTT----------ACGTGGAGT-------------
--------------------------------------------------
--------------------------------------------------
--------------------------------------------------
--------------------------------------------------
--------------------------------------------------
-------------------ACCGAATTCGCATTATGCTATACTAAAGCC-
-----------------------------ATTACAAAGAGGTGATAGACG
ATGGATTTTATTCAAATCAAATCAACGCAAGATCAATGGTATCAACCGGC
ACTAGACTTTTACTTAGGGAGATTAGATACGCTTGTCACTGAAGATGAGT
CGGTTTTCGTCCAATCGCTCAAAACAGAAAAGACGAAAAATGATTATGTT
TTTTTAGTCGGTGTT---GAAGATGACCGTGTTGTCAGCTTTGCTACTGC
GCATTATGAAGCAACGACAAATGCGGGATTCATTATCTACTTACTTGCCG
AACAGGGTACACATCATGAAGCTTATCTAGAAGAGACACTCAATCAAACT
GAAATCCACATCAATGCATTGGCACAACAATTACATGGTCGAGACGTGAA
CTTCTTCATGTTCGAGTCGACGTTCGAATCACCAGATG---------TCG
ATTCGAAGACGGCAGATGATATCGCATTTCGCAGACGTTTCTTAACACAA
AACGGTTTTGAAAAGCAAACAAAGATTTCATATATACAGCCTTCGCTTGA
TCGCAATGGAAAACCTGTA------CCATTAGATTTATATATCAAAGCAA
ATATTCCTTTGACGAAAGACATCTATGGTGCCAGCATCAAGTCTTGTTAT
ATTCTCAAATATGTCTTTGCAAATAGACTGCCACGCAGAGTCATTTATCC
ATTGCTCGTCAAAATGGATTTACGTAAA-------------GAACCGAAT
GCATAAGCCCTTGAAATCAATCG--------------GTAAAGTCGCTAC
AATGAAAGAGAAGTAAGACTGACGGG------------------TCACTG
AACGAACACTGACAACCGTC---------------TAAATTGTAGGAGAA
AGGATCCGGTTAT---ATGCTAACAAAAGAATTCGCACAAAAATCTGGCT
TAAGCGAAAAGCAAGTCCGCAAAATTGTTCAGCATCTCGAAGAACGTGGT
TACCATTTAGATAAAACAGAATATCGCGGGCGTGAAGCGACAGACTTCAA
AGAAGAAGATGTTGAACTCTTCCAAGAGATTGCAGAACGCGTTGGGCAAA
CTAACAGTTACGAACTTGCATTTGAAGAACTCGAGAAAGAAAAAGACTTC
TTACAAGTTATTGTGAAGGAAGATACACAACAACTTCCTGCTGATCAACA
AC---TCTCTAACTTATTCAAAGAGTTGCACAATGAAATCAATCAAATGC
GAGAAGAACGTCAAATACTTGGGCAAATGGTGACACAAGTACACAAACAA
CAAGAGGCACTTACTGAGTTACATAACAAGTTAGAAACACAACTAAAGTC
AAACAGTGCATCTATGGAGTCTCTCACTGAAGCACAAAAACAACAAACTG
AACAACTCAGTACAACACAAAAGCACTTAGAGACACAAATCGAAGGACAA
AAAGCATTAGCACACACAATTGAACGCAAT---GAGAAAAAAGGTTTTCT
CCAACGATTATTCGGCGGTTAA----------------------------
--------------------------------------------------
--------------------------------------------------
--------AACACAATTTCTATGCAAGTCAACCACTTGTCTTACAATTAA
ATAACATGCTAGGGGTGCTCG-------AAGTGAGCTGAGAAAGACGGAC
TCTTAACTCTTTGAACCTGATATGGTTAATGCCATCGAAGGGAAGCAATT
ACATGTCATG-----------------------------CGTATCATGAT
AGTCATGCAAC--GTTAAAGCATGCGTCACATACGACTCAATTTCAATCA
TACATGTCAACTTCCTGCACCCTCACATGCAGGAGGT--TTTT-TTATGT
TACAAACAGTTATTATTGGTGGCGGCGTGATGGGATTGTCCATTGCACG-
--------------------------------------------------
--------------------------------------------------
--------------------------------------------------
--------------------------------------------------
--------------------------------------------------
--------------------------------------------------
--------------------------------------------------
--------------------------------------------------
--------------------------------------------------
--------------------------------------------------
--------------------------------------------------
--------------------------------------------------
--------------------------------------------------
--------------------------------------------------
-------------------------------------------------
>Staphylococcus_agnetis
--------------------------------------------------
---------------------------------------GTAGAAACTTC
CAAAGCCATATTCTTCAGATTATATGAGTGCGTATAAATTATTTAATGAT
AATAGCA-AATTTGAAGTTAATACGCAATACCGTCGCGTCAAATCAATTA
TTTTCAGAAATTTATGTAAATTAATTTCAGAATCCCCTTCCTTAAGGGCA
TCATAATAATGGAAGCGC--------------------------------
AATCATAAATTTGTTAATTAAATGCCGTAAATTTGTTATGATTGTCTTAT
AGGT---ATCAAACGGTTATTTGCGATGTAACATGGGTAAAACTAAT---
----------ATGAATATTAAAAACGGAGGCGTCGATT------------
-----ATGGCAGATTTTAAAGTAGCACGCACAGAAGAAGATGCAAT---T
GAAGTCGTAGATTCTTTTTTACGAAACGGATATAAAGAATCTGAAATTGT
AGTAATTAGTAAAGAGAAACTCAAAACTGATCGTTTCAACGATTGTCAAA
TTCAGCATAAGTCTACAAATGGTACAGTCAGCGACAAATTTATGCGTATG
TTTATTGGGGAGGATGCTGAAGGTGCCGCTTTAAGTCGTTATAACTTCGG
TGAAGAACAAACTGAAGATTTAAAACAAGACTTAAACAACAATAAAATTG
TAGTCGTTGTTCAAAAAGATACAAC---GAAACACGGTGAAGTAACACAA
AATAACGCAGCCTATATTGAACCT---------TCAACGGATACACATAA
GCCGTCTGAACATAAAGGCGAT--ATCGAGTGAAATTCAA---ATCATTC
ATAATGATGAATTTTT-----GGGGCT-----------------------
--------------------------------------------------
--------------------------------------------------
-----------------------------------------AGGACATTG
T------------------------AAAAT--------------------
------GTTCTAGTCCTTTTTA----------------------------
--CATGAAAG----------------------------------------
--------------------------------------------------
--------------------------------------------------
--------------------------------------------------
----------------C-GCCAGTCTACCACGCCT---------------
-------------------GTTTTTAACTATCTGTGCTATACTGTTATC-
-----------------------------AATCAAGAGAGGTGAACGCA-
ATGAAATTTGTACAAATAAAATCTACCCAAGATCAATGGTATGAACCCGC
ACTCGATTTTTATATGGATAAATTAGATCCCCTCGTAACAGAAGACGAAT
CTGTCTTTGTGCAATCTTTAAAAACTGAAAAAACACACAATGATTACGTT
TTTTTAGTCGGCATT---GAAGACAATCGTGTGGTGAGTTTTGCGACAGC
ACATTATGAAGCAACAACAAACACAGGCTTCATTGTCTATTTAATCGCAG
AACCTGGTGCACAACAGGAAACGTATTTAGCTATGATGCTAGAAGAAGTG
GAAAAAGGCATTAATCGATTATCTAATCAATTGCACGGGAGAGATGTGAA
CTTCTTTATGTTTGAATCAACGCTTGAAAATCCAGATG---------TTG
ATGCTGAAACAGCAGAAGACATCGCGTTTCGACGTCATTTCTTAACACAT
CATGGTTATGAAAAACAAACGCAAATCCCTTATATTCAGCCTTCATTAGA
CCGTAAAGGAAAACCTGTA------CCTCTTGATTTATATATCAAAGCAA
ACATTCCTTTAACGAAAGATATCTACGGTACAAGTGTAAAATCATGCTAT
ATTTTGAAATACGTCTTTGCTAATCGCATTCCAAGACGTGTGATTTATCC
ACTATTAATAAAAATGAATTTGAGTAAA-------------GATATGAAT
GCTTAAGCCCTTGAAATCCAGTC---------------------------
---GTAAAGCCGTTACAATAAGGTAGAGGTAAGACTGACGGG--TCACTG
AACTCAGGCTACCGTAAGTCTA-------------AAATGACTGACAGAA
AGGATTTATGAAC---ATGCTAACAAAAGAGTTTGCACAGAAATCAGAGC
TTAGTGAAAAGCAAGTGCGCAAAATTGTACAGCACCTAGAAGAACGTGGC
TACCAGTTGAAAAAAACGGAATACCGTGGACGTGAAGCAACGGATTTCCA
GGAAGAAGACATTGAATTATTCCAAGAAATTGCAGAACGTGTTGGACGCA
CGAACAGTTATGAACTTGCATTTGAAGAATTAGAACAAGAAAAAGACTTT
TTACAAGTCATCGTCAAAGATAATGGTCAAAACTTACCATCAGACCAACA
GT---TCCCTCAAATGATGCAAGAACTAAAAGCAGAAATCGATAAAATGC
GCGAAGAACGCCAACTTTTGGGACAAATGATTTCTCAAGTTCACCAACAA
CAAGAAGAATTGAAATCATTACATACACAGTTAAACAACCAACTTGAAAC
AAACGCAAAATCTTTAAATGCCATTACCGAAAGTCAAAAACAACAAGCGG
ATCAATTATCTAAAACACAAGAAAGCATCGAAACACAAACTAAAGAACAA
CAAGAACTTGTGACAACGATTAAAAACAACCAAGAACAAAAAGGTTTTTG
GGCACGCTTATTCGGCGGCTAA----------------------------
--------------------------------------------------
--------------------------------------------------
------------------------GATTCAC---TAAAATTAATACGCAA
TACAAGTGCTAGGGGTGCTCT------TAAGTGAGCTGAGAAAGACGTCA
TCTTAACTCTTTGAACCTGAAGTGGTTAGTACCAACGAAGGGAAGCCGTA
T---------------GTGA-------------------------ACACA
ATTTA-TGTATCTGGAAAAGTCCTTTTTTCAGATTGTTTCAATACA----
---GGTGACACCTCTTGCACAAGATT--GCAGGAGGT--TTTT-T-ATGC
AAAAATTAATCATTATCGGTGGCGGCGTAATGGGGCTTTCTATCGCTCGC
CAATTATCTAACGCTCCCTATAATATCTCTATTATTG-------------
--------------------------------------------------
--------------------------------------------------
--------------------------------------------------
--------------------------------------------------
--------------------------------------------------
--------------------------------------------------
--------------------------------------------------
--------------------------------------------------
--------------------------------------------------
--------------------------------------------------
--------------------------------------------------
--------------------------------------------------
--------------------------------------------------
-------------------------------------------------
>Staphylococcus_sciuri
--------------------------------------------------
--------------------------------CAACGTGGTAGAAACTTC
TAAAGCCATATTCTTCAGATTATATGAGTGTG-ATAAATTATTTAATGAT
AATAGCA-AATTTGGACTTAATACGCAATACCATCGCGTCAAATCAATTG
TTTTCAGAAATTTATGTAAATTAATTGCAGAATAATGTCATCACAAGGCA
TAATA-TAATGGAAGCGT--------------------------------
AATCATAATTTTTAAAGGAACACTTATGTTATTCGCATTGTTGTGAGAAG
G------TA--AAAGATTAATTGCGATTAAACATGGGTAAAACTAAA---
----------ATGAATAACATTAACGGAGGCGTCAATT------------
-----ATGGCAGAATTTAAAGTAGCTCGCACAGAAGAAGATGCAAT---T
GAAGTCGTAGATTCTTTTTTAAGAAACGGATATAAGGAATCAGAAATCGT
AGTCATTAGTAAAGAAAAATTAAAAACAGATCGATTCAATGATTGTCAAA
TTCAACACAAATCGACTAACGGTACAATCAGTGATAAATTCATGCGTATG
TTTATCGGTGAAGACGCTGAAAGTGCCGCATTAAGTCGTTATGATTTTGG
CGAAGAAAAAACTGAGGACTTAAAACAAGATTTGAACAATCATAAAATTG
TTGTCATCGTTCAAAAAGACACTAT---TAAACATGGTGAAGTCACGCAA
AACAATGCCGCTTATGTTGAACCT---------TCAACAGATAAACATAA
GCCTTCTGAACATAAAGGCGAC--ATCGAGTGAACGTCTATCCACCATTT
ATAATCATTATGGAGTCAAAAAGGACT-----------------------
--------------------------------------------------
--------------------------------------------------
-----------------------------------------GGAACATGT
T------------------------AAAAA--------------------
------GTTCCAGTCTTTCTTA----------------------------
--TGTGAGTG----------------------------------------
--------------------------------------------------
--------------------------------------------------
--------------------------------------------------
----------------CCATCCTCTTACAAAGCCA---------------
-------------------GTTATTGAATATCTGTGCTATACTGTTAAC-
-----------------------------AATTAAGAGAGGTGAACACA-
ATGAAATTTGTACAAATAAAATCTACCCAAGATCAATGGTATGAACCCGC
ACTCGATTTTTATATGGATAAATTAGACCCCCTCGTGACTGAAGACGAGT
CTGTCTTTGTTCAATCTCTAAAGACCGAAAAGACACATCATGATTACGTG
TTTCTAGTTGGTATT---GAAGATGCGCGTGTAGTGAGTTTTGCGACTGC
ACATTATGAAGCAACAACCAACACAGGTTTTATCGTGTATTTAATTGCAG
AACCTGGCGAACATCGTGAAACTTATTTGGCCGAAACATTAGAAGAAGTC
GAAAAAGGGATTAATCGCTTATCCAATCAACTGCATGGTCGTGACGTAAA
CTTCTTTATGTTTGAATCTACACTTGAAAATCCTGAAG---------CCG
ATGCAAAAACGACGGAAGATATCGCATTCCGCCGTCAATTTCTTACAAGT
CATGGATTTGAAAAACAAACGCAAATCCCTTATATTCAACCTTCATTGGA
CCGTAAAGGAAAACCAGTG------CCACTTGATTTATATATCAAAGCAA
ACATTCCTTTAACGAAAGATATCTATGGAACGAGTGTAAAATCATGCTAT
ATTTTAAAATATGTATTTGCCAATCGCATACCACGACGTGTGATATATCC
ATTATTAATTAAAATGAATTTGAGTAAA-------------GATATGCAT
GCCTAAGCCCTTGAAATCGAGTC--------------ATAAAGCCGTTAC
AATAAGGTAGAGGTAAGACTGACGGG------------------TCACTG
AACTCAGGCTACCGTAAGTCTA-------------ATACGACTGACAGAA
AGGATTTATGAAC---ATGCTAACAAAAGAGTTTGCACAAAAATCAGAGC
TTAGTGAAAAGCAAGTGCGCAAAATTGTACAGCACCTAGAAGAACGTGGC
TACCAGTTGAAAAAAACGGAATACCGTGGACGTGAAGCGACGGATTTCCA
AGAAGAAGATATCGAATTATTCCAAGAGATTGCAGAACGTGTTGGACGAA
CGAACAGCTACGAGCTGGCATTTGAAGAATTAGAAAAAGAAAAAGACTTT
TTACAAGTTATTGTTAAAGAGAACAATCAAAACTTACCATCGGATCAACA
AT---TTCCTCAAATGATGCAAGAATTAAAAGCAGAAATCGACAAAATGC
GTGAAGAGCGTCAATTATTAGGTCAAATGATTTCTCAAGTTCACCAACAA
CAAGAAGAGTTGAAATCATTACATACACAGTTGAACAATCAACTTGAAAC
AAACGCAAAATCTTTAAATGCCATCACTGAAAGTCAAAAACAGCAAGCAG
ATCAATTATCTAAAACACAGGAAAGTATCGAAACACACACAAAAGAACAA
CAAGAACTTGTGACAACACTTAAAAATAACCAAGAACAAAAAGGATTTTG
GGCACGCTTATTCGGCGTCTAA----------------------------
--------------------------------------------------
--------------------------------------------------
------------------------AATTCAA--ATAAAATAAATACGCAA
TACAAGTGCTAGGGGTGCTCT------TAAATGAGCTGAGAAAGACGTCA
TCTTAACTCTTTGAACCTGAAGTGGTTAGTACCAACGAAGGGAAGCCGTA
T---------------GTGA-------------------------ACACA
ATTTA-TGTATCTGGAAAAAGTCTTTTTTCAGATTGTTTCAATACA----
---GGTGACACCTCTTGCACAAGATC--GCAGGAGGT--TTTT-TTATGC
AAAAAATAATCATTATCGGTGGCGGCGTGATAGGACTTTCTATCGCTCGC
CATTTATCAAACGCATCCTATGCCATTTCTATTAT---------------
--------------------------------------------------
--------------------------------------------------
--------------------------------------------------
--------------------------------------------------
--------------------------------------------------
--------------------------------------------------
--------------------------------------------------
--------------------------------------------------
--------------------------------------------------
--------------------------------------------------
--------------------------------------------------
--------------------------------------------------
--------------------------------------------------
-------------------------------------------------
>Staphylococcus_chromogenes
--------------------------------------------------
----------------------------------------TAGAAACTTC
TAAAGCCATATTCTTCAGATTATATGAGTGTG-ATAAATTATTTAATGAT
GATAGCA-AATTTGAACATAATTCGCAATAGCATCGCGTCAAACTCATTA
TTTTCAGAAATTTATGTGAATTCATTGCGGAAACGTTTCAAATATGGGCA
TAATATGATTGAATACATCTACTCAATCCT--TG----------------
-----TTTAATGTGGATAAAGTTGAACATATTTTCAAACAACCTG-----
-------TGCCAACGATTAATGAACATTAAACATGGGTAATACAAAT---
--------GATGAATAACAAAAAACGGAGGCGTCGAT-------------
----TATGGCAGAATTTGAAGTAGCGCGTACAGAAGAAGATGCGAT---T
AAAGCAGTAGAAGCTTATTTAAGAAATGGTTATGATGAATCTGAACTTAC
GGTTATTAGTAAAGAAAAATTAGAAACGAAACGTTTTAACGACAGTCAAA
TTCAGCATAAATCAACAAATGGCACAGTAAGTGATAAATTTATGCGCATG
TTTATTGGTGAAGATGCTGAAGGTGCAGCACTCAGTCGCTATGATTTCGG
TGAAGACCAAACTGAAGATTTAAAGCAAGATCTTAACAATAATAAAATTG
TTGTCATTGCCCAAAAAGATAAAGT---GAACCATGGTGAAGTTGCGAAA
AATAATGCTGCTTATATGAATGAA---------TCTACAGATAATCATAA
ACCTTCTGAACATAAAGGCGAT--ATTGAATAAAATTCAA-CTAACGTCC
ACGTTCAATGGTAGAATCGATAGGGTT-----------------------
--------------------------------------------------
--------------------------------------------------
-----------------------------------------AGGACATAG
TGCCCCCTATAAATAGATAGCCATCAAAATTTACGCTTAGATAAATTTTG
ATGGCTATTTTAATCCGACTTAAACAATTGAATAGTCAAGCATCATCAAA
TATATGAAAT----------------------------------------
--------------------------------------------------
--------------------------------------------------
--------------------------------------------------
----------------GATTTATGTTATAGTCCCCTTCAACATTAC----
---------------TATCGTTCTTTCACATCTATGCTATACTGTTATC-
-----------------------------AATCAAGAGAGGTGAACGAC-
ATGAAATTTGTACAAATAAAATCGACCAAAGATCAATGGTTCGAACCGGC
CATCGACTTTTATATGGATAAACTTGATCCTCTTGTCACCGAGGACGAAT
CGGTCTTTGTGCAATCTTTAAAAACTGAAAAGACACAAAACGATTACGTC
TTTTTAGTGGGCATT---GACAATGATAAAGTGGTTAGTTTTTCAACTGC
ACACTATGAAGCAACAACAAATACAGGTTTTATCGTTTATTTAATTGCTG
AGCCTGGCGATCACTGTGAAACGTATTTAGCTGAAACATTAAACGAGGTA
GAAAAAGGCGTGAACCGTTTATCACATCAACTCCATGGTCGTGATGTGAA
TTTCTTTATGTTTGAATCTACTCTCGAAAGTGAAGATG---------TCG
ATGAACAAACTGCTAAGGATATTGCTTTTCGTCGCCGTTTCTTAACAGAA
CATGGATTTGAAAAACAAACACAAATCGACTACGTACAACCTTCCCTCGA
CCGTAATGGGAAACCTGTA------CCGCTAGACCTTTACAATAAGGCAA
ATATTCCTTTGACAAAGGATATTTACGGCACAAGCGTTAAGTCTTGCTAT
ATTTTAAAATATGTCTTTGCCAATCGTATTCCACGTCGAGTGATTTATCC
GTTATTGATTAAAATGAATTTAAGTAAA-------------GATATGAAT
GCATAAGTCCTTGAAATCCCTTC---------------------------
---TTAAAGCCGTTACAATAATGTAGAGGTAAGGCTGACGGG--TCACTG
AACTCAGACTACCGTGGGTCTA-------------AATAGACTGACAGAA
AGGATTCATTCAT---ATGCTAACAAAAGAGTTTGCACTTAAATCAGAGC
TTAGCGAAAAACAAGTGCGTAAAATTGTACAGCACCTAGAAGAACGTGGC
TACCAGTTGAAAAAAACCGAATATAGAGGCCGTGAAGCGACCGACTTTCA
AGAAGAGGATATCGAATTATTCCAAGAAATTGCTGAACGTGTCGGCCGTA
CGAACAGTTATGAACTCGCATTCGAAGAGCTCGAAAAAGAAAAAGACTTT
TTACAAGTCATCGTAAAAGAAAATCCTGATAACTTACCATCAGATCAACA
AT---TTCCACAAGTGATGCAAGAGTTAAAAGCTGAAATCAACAAAATGC
GCGAAGAACGTCAATTATTAGGACAAATGATTTCACAAGTTCATCAACAA
CAAGAAGAATTAAAAACATTACATAATCAACTCAATAATCAACTCGAAAC
AAATACAAAATCATTAAACGCAATGACAGAACATCAAAAACTTCAAGCTG
AACAGTTAACAAAAACACAAGAAAGCATTGAAACACAAACAAAAGAACAA
AAAGAATTGGCGACTACAATTAAAAACAGTCACCAACAAAAAGGATTTTG
GGCACGCCTATTCGGAGGCTAA----------------------------
--------------------------------------------------
--------------------------------------------------
------------------------GCCTTTATCATAAAATTAA-ATACGA
T----GTGCTAGGGGTGCTCT-------AATTGAGCTGAGAAAGATGTCA
TCTTAACTCTTTGAACCTGAAGTGGTTAGTACCAACGAAGGGAAGCTATT
TTAACTTATGAATTGAATGT-------------------------ATACA
CTTTACTGAACTTATAGAAAATAGGCCTACATTCTTTCTCACCATGAATC
TAGGGCGCGACCTCTTGCACATTGT---GTAGGAGGT--TTTT-TTATGG
AACAAATTGTGATTATTGGTGGAGGTGTAATAGGACTCTCTATTGCACGT
CATCTTGCCGACGCTCA---------------------------------
--------------------------------------------------
--------------------------------------------------
--------------------------------------------------
--------------------------------------------------
--------------------------------------------------
--------------------------------------------------
--------------------------------------------------
--------------------------------------------------
--------------------------------------------------
--------------------------------------------------
--------------------------------------------------
--------------------------------------------------
--------------------------------------------------
-------------------------------------------------
