# Supplementary material for: Staphylococcal saoABC Operon Codes for a DNA-Binding Protein SaoC Implicated in the Response to Nutrient Deficit
Source: Int J Mol Sci. 2022 Jun 9;23(12):6443. doi: 10.3390/ijms23126443 (PMC9223772; doi:10.3390/ijms23126443)
Supplement: Supplementary file 1 [file ijms-23-06443-s001.zip › SaoA_aln.faa]

>Staphylococcus_agnetis_SaoA
MA-----DFKVARTEEDAIEVVDSFLRNGYKESEIVVISKEKLKTDRFND
CQIQHKSTNGTVSDKFMRMFIGEDAEGAALSRYNFGEEQTEDLKQDLNNN
KIVVVVQKDTTKH-GEVTQNNAAYIEPSTDTHK--------PSEHKGDIE
>Staphylococcus_argensis_SaoA
MTQFTI----VNNTDE-LFNEIDKKRSEGYENYELTVLSRTKLKDERIHD
SEISLIVTSGTFSDAMAKMLTGEDSEGAVLANYDLSEEEQERYKKEILND
KLILVASKDESNH-KEVEDNNAAYT---DEEVNDQNRDEHYAEESEGPKS
>Staphylococcus_argenteus_SaoA
MADITV----VNDTGE-LYNVINQKKSEGYLETELAIISKSKLHLNDLHD
SEISLISTSGTFSDRMTKLLTGEDGEHAVLSRYNLAPDELEKYKQPILDN
KMLVVAVRDHSSH-KEVQEHNSAYE---EVDIT------HFAEASKGPKA
>Staphylococcus_arlettae_SaoA
MTEFTV----VDNAE-ALYQAIDGKRAEGYKDYELTVLSKSKLHLDELHD
SEINLTSTGGTFSDKVAKIMTGEDTESVVLANYNLSDEASERYKKELMDN
KFILVAAKDTSSH-EEVNHLNAAYD---EKIL-----GKHFSEETRGPKS
>Staphylococcus_aureus_SaoA
MADITV----VNDTGE-LYNVINQKKSEGYLESELTIISKSKLHLNDLHD
SEISLISTSGTFSDKMTKLLTGEDGEHAVLSRYNLAPDELEKYKQLILDD
KMLVVGVRDHSSH-QEVLENNSAYE---EVDIT------HFAEASKGPKA
>Staphylococcus_capitis_SaoA
MAEITV----VNDKSE-LYNVINQKKSEGYLETELAVISKSKLHLDDLHN
SQISMIATSGSFSDRMSRLLTGEDGEEAVLSRYNLTEDELESHKNDILND
KLLLVANRDRSSH-DEVEENNSAYE---EIDIT------HYAAESKGPKS
>Staphylococcus_caprae_SaoA
MADIIV----VNDKSE-LYNVINQKKTEGYLETELAVISKSKLHLDDLHN
SQISMIATSGSFSDRMSRLLTGEDGEEAVLSRYNLTEEQLEEHKQDILDN
KLLLVANRDNSSH-DEVEDHNAAYK---EIDIT------HYAAESKGPKS
>Staphylococcus_carnosus_SaoA
MPDITV----VDNQDE-IYNVIDKKKAEGYSENELTIVSKSKLHLDDLHD
SQISLVATSGSFSDRMSRLLTGEDGEEAVLTRYKLSEDQLDKYKKEVLND
RILVVANKDNSSH-DEVEENNSAYE---EVDIT------HYANESKGPKS
>Staphylococcus_chromogenes_SaoA
MA-----EFEVARTEEDAIKAVEAYLRNGYDESELTVISKEKLETKRFND
SQIQHKSTNGTVSDKFMRMFIGEDAEGAALSRYDFGEDQTEDLKQDLNNN
KIVVIAQKDKVNH-GEVAKNNAAYMNESTDNHK--------PSEHKGDIE
>Staphylococcus_cohnii_SaoA
MADFTI----VQSKDE-ILPTIQQKLSEGYVESEISVISKTKLHFDELHD
SEVNLTATSGSFSDKMAKILTGEDGEETVLAYYDISDDDKERYKKEILDN
NYLVIATKDNSSH-EEVQEANAAYT---NSAIKD-K---HYAEETEGPKS
>Staphylococcus_condimenti_SaoA
MADILI----LTSQDE-IFDALKRKLDEGYTKDELSVISKNKLHIDSVES
TDMKVQSTSGTFSDRVARLLTGEDGEEAVLAHYDLTDTEKKVCKREILNG
NIIILAGKHPHSR-KEFKNEYDEKKP--EKEY----------------EI
>Staphylococcus_cornubiensis_SaoA
MTLYKISKCEVKRTEDEAVQYVDQLLKEGVEENQIVVLSKDKLNTDRFHD
SQIRHKTTTGTISEKFMRFFIGEDGEEAALAKFGFSEEQKEDLKQDILNN
KIVIMVQELKYGQ-DEYEKHNVANQKLQD---K------HAPSEHHGEIE
>Staphylococcus_delphini_SaoA
MTLYNISKCEVKRTEDEAVQYVDQLLKEGVKENQIVVLSKDKLNTDRFHD
SQIQHKTTTGTISEKFMRFFIGEDGEEAALTKFGFSDEQKEDLKQDILND
KIVVMVQELKYGQ-DEYEKHNAANQKLQD---K------HAPSEHHGEIE
>Staphylococcus_devriesei_SaoA
MADFTV----LDKQDE-IYNVIEKKKAEGYSENELVVVSKSKLHLDDLHN
SQITLIATSGSFSDRMSRLLTGEDGEEAVLTRFNLTEDRLEEYKQEVLKG
KYLVVANKDNTSH-NEVEENNSAYE---KIDIT------HYANESKGPKS
>Staphylococcus_edaphicus_SaoA
MSEFTI----VQNKEG-IIDAIKSKLSDGYKESEVSVISKSKLHIDALHD
SEVNLTATSGSFSDKMAKVLTGEDGEEIVLSYYKLSDEEMARYKKEILNG
NYLVVATKDKSSH-EEVENANAAYE---TEPVKDDS---HYSEETNGPKS
>Staphylococcus_epidermidis_SaoA
MAKITV----VNNQDE-LYKVINQKKSEGYLETELAVISKSKLHLDDLHN
SQISLMSTSGSFSDRMSRLLTGEDGEEAVLSRYDLTDNELEGYKQDILND
KMLVVANSDRSSH-DEVEDNNAAYK---EVDIT------HYAAESEGPKA
>Staphylococcus_equorum_SaoA
MAEITV----VNDKDE-LYKVINQKKSEGYLETELAVISRSKLHLDDLHN
SQISLMATSGSFSDRMSRLLTGEDGEEAVLSRYNLSDKELEEHKQDILND
KMLVVANSDHSSH-DEVEDNNAAYE---DVDIT------HYAAESKGPKS
>Staphylococcus_felis_SaoA
MT-----KYEVARTEEDAIKAVESFLRNGYDESEITVISKGKLQTDRFND
SQIQHKSTNATISDKFMRFFIGEDAEEAVLTRYNLEENAKDDLKQDISNN
KIVVIGQKDNVKN-GEVANNAAYQSQDKGLEHK------HMPSEHTGDIE
>Staphylococcus_fleurettii_SaoA
MALYKVEKYKVARTEDDAIQYVDLLLKEGLKENEIVVLSREKLKTDRFND
SQIQHKSTNGTVSDKFMRFFIGEDAEEAALSKYNFSEHEREDLKQDIVNN
KIIVIAQRVDHEC-NEVPENNAAYQTPDDDKHA--------PSEHKGDIE
>Staphylococcus_gallinarum_SaoA
MSDFTV----VQSKEE-ILNTIEQKLGEGYKASELSVLSKSKLHIDELHD
SEVNLTSTSGSFSDKMAKLLTGEDGEEIVLSYYHISDEEKTRYKDAILDG
KYVVVAKKDTSTH-EEVEDCNAAYE---PNPKSGVT---HYAEETHGPKS
>Staphylococcus_haemolyticus_SaoA
MADITV----VNDTGE-LYNVINQKKSEGYLESELTIISKSKLHLNDLHD
SEISLISTSGTFSDRMTKLLTGEDGEHAVLSRYNLAPDELEKYKQLILDD
KMLVVAVRDKSSH-QEVHENNSAYE---EIDIT------HFAEASKGPKA
>Staphylococcus_hominis_SaoA
MPDITV----IDNENQ-IYNVIEKKKAEGYSENEIFVISKSKLHLDDLHN
SQVTLIATSGSFSDRMSRLLTGEDGEEAVLNNFKLSDNQAEQYKKDMLDG
KFLVIARKDASSH-NEVEKNNAAYE---EVDIT------HYANESKGPKS
>Staphylococcus_hyicus_SaoA
MADITV----VNDTGE-LYNVINQKKSEGYLESELTIISKSKLHLNDLHD
SEISLISTSGTFSDRMTKLLTGEDGEHAVLSRYNLAPDELEKYKQLILDD
KMLVVAVRDKSSH-QEVQENNSAYE---EIDIT------HFAEASKGPKA
>Staphylococcus_intermedius_SaoA
MTLYKISKCEIKRSEDEAVQFVDQLLKEGIEENQIVVLSKDKLNTDRFHD
SQIQHKTTTGTISEKFMRFFIGEDGEEAALAKFDFTEKQKEDLKQDLLNN
KIVVMVQDLKYKQ-DEYENNNVADQRQQD---K------HAPSEHHGEIE
>Staphylococcus_kloosii_SaoA
MAEFKV----VNGTDE-LYEAIKQKRAEGYHDYELSVISKKKLHLDDLHD
SEINLTATTGGISDMAAKLLTGEDTEAAVLAHYSMPEDQEEHYKNELHDG
KYILAISKDESSH-DEVQNYNAAYATEGENDNQSNVVGNHYSEQSEGPKS
>Staphylococcus_lugdunensis_SaoA
MTNFTI----VNNDYE-LYKVLEDKKAEGYLENELMVISKSKLHLDDLHN
SQITLIATSGSFSDQMSKLLTGEDGEHAVLSRFHLNDEELEKYKSEILNN
KMLVVAERDDSSH-KEVDEHNSAYE---NIDIT------HYANESKGPKS
>Staphylococcus_lutrae_SaoA
MALYQIEKYEVKRTEEEAIQYVDQLLNEGIPENEILILSKDKLKTDRFNH
SQIQSKSTTGTVSDKFLRFFIGEDAEEAALAKYEFSEEEKEDLKQDITNN
KIVVMVQKVKYDN-KELTKYNSADQQKHD---K------HAPSEHIGDIE
>Staphylococcus_massiliensis_SaoA
MIKASQ-----HDNEESLLRAIDKVKEEGFEDSEITVITKETLQSEKLNN
SEIRVKVSSGTFSDKFAKFLIGEDTEGAALSEFKLTDEQIDEYKKAIIDG
KILLFTKRDVEAHNE--INNNSAHESTKEIKEASSI------GEKTEFNS
>Staphylococcus_microti_SaoA
MT-----HFKLVKGEEETIQAVDALLRDGYKEHEITIISKDRLKTDRFND
SEVKQKPTAGTISDKFMRFFIGEDPEEAAFTRYNLTDNDKEQLKQAVIDG
EIAIIVDHIPHAQ-GEVAHSNSAYETQD---FK------HHPSEHKGDIE
>Staphylococcus_muscae_SaoA
MT-----HFKVVKTEDDAIQAVDALLRDGYKEHEITIISKDRLSTDRFND
SEVKQTPTAGTISDKFMRFFIGEDPEEAAFTRFKLPDNEKEQLKQAVLDG
EIVILVKHFESGNHSEVTQTNSSYDTQD---FK------HHPSEHKGNIE
>Staphylococcus_nepalensis_SaoA
MADFTI----IQSREE-ILPTIEKKLSEGYAESEISVISKTKLHFEELHD
SEVNLTATSGSFSDKMAKILTGEDGEEVVLSYYDISDYDKERYKKEILDN
NYLIIAAKDRSSH-EEVQEANAAYA---TDLFEG-T---HYSEETEGPKS
>Staphylococcus_pasteuri_SaoA
MAEITV----VENQSE-LYNVINQKKSEGYLESELAVISRSKLHLDDLHD
SQISLIATSGSFSDRMSRLLIGEDGEQAVLTRYNLSDDEIESHKQDILDG
KFLVIANRDRSSH-NEVEEHNAAYE---EIDIT------HYASESKGPKS
>Staphylococcus_petrasii_SaoA
MSDFTV----VQSKEE-ILNAIEQKLSEGYKASELSVLSKSKLHIDELHD
SEVNLTSTSGTFSDKMAKLLTGEDGEEIVLSYYHISDEEKTRYKDAILDG
KYVVVAKKDTSTH-EEVEDYNAAYD---PKPKPGVT---HYAEETHGPKS
>Staphylococcus_pettenkoferi_SaoA
MTQFTI----VNNTDE-LFNEIDKKRSEGYENYELTVLSRTKLKDERIHD
SEISLIVTSGTFSDAMAKMLTGEDSEGAVLANYDLSEEEQERYKKEILND
KLILVASKDESNH-KEVEDNNAAYT---DEEVNNQNRDEHYAEESDGPKS
>Staphylococcus_piscifermentans_SaoA
MTDFTI----VQNEEE-LLQKVKEKVSEGYDESELSVLSRTKLHIDELHN
SEVSLIATSGSFSDKIAKIMTGEDGEEVVLSHYDITDDEKEHYKKEILND
KYIIVAARDTSSH-EEVEKTNAAYE---SESVVGH----HYAEESNGPKS
>Staphylococcus_pseudintermedius_SaoA
MTLYNISKCEVKRTEDEAVQYVDQLLKEGVKENQIVVLSKDKLNTDRFHD
SQIQHKTTTGTISEKFMRFFIGEDGEEAALTKFGFSDEQKEDLKQDILND
KIVVMVQELKYGQ-EEYENHNVANQKLQD---K------HAPSEHQGDIE
>Staphylococcus_rostri_SaoA
MT-----HFKLVKNEEDVIKAVDALLRDGYSEHEITIVSKERLKTDRFND
SEVKQKPTAGTISDKFMRFFIGEDPEEAAFTRFDLADNDKEQLKQAVLDG
DIAIVVDRNQHLN-GEVTQTNSAYETQD---FK------HHPSEHKGDIE
>Staphylococcus_saccharolyticus_SaoA
MAEITV----VENQSE-LYNVINQKKSEGYLESELAVISRSKLHLDDLHD
SQISLIATSGSFSDRMSRLLIGEDGEHAVLTRYNLSDDEIESHKQDILDG
KFLVIANRDRSSH-NEVEEHNAAYE---EIDIT------HYASESKGPKS
>Staphylococcus_saprophyticus_SaoA
MSEFTI----VQNKED-LIDAIKSKLSEGYKESEMTVISKTKLHIDALHD
SEVNLTATSGSFSDKMAKILTGEDGEEAVLAHYKLPEEELERYKKEILND
NYLVVATKDTTSH-VEADKANAAFE---TNQTKSNS---HYSEETNGPKS
>Staphylococcus_schleiferi_SaoA
MADITV----VNDTGE-LYNVINQKKSEGYLESELTIISKSKLHLNDLHD
SEISLISTSGTFSDKMTKLLTGEDGEHAVLSRYNLAPDELEKYKQLILDD
KMLVVGVRDHSSH-QEVLENNSAYE---EVDIT------HFAEASKGPKA
>Staphylococcus_schweitzeri_SaoA
MADITV----VNDTGE-LYNVINQKKSEDYLESELTIISKSKLHLNDLHD
SEISLISTSGTFSDRMTKLLTGEDGEHAVLSRYNLTPDELEEYKQLILDD
KMLVVAVRDNSSH-KEVQEHNSAYE---EIDIT------HFAEASKGPKA
>Staphylococcus_sciuri_SaoA
MA-----EFKVARTEEDAIEVVDSFLRNGYKESEIVVISKEKLKTDRFND
CQIQHKSTNGTISDKFMRMFIGEDAESAALSRYDFGEEKTEDLKQDLNNH
KIVVIVQKDTIKH-GEVTQNNAAYVEPSTDKHK--------PSEHKGDIE
>Staphylococcus_simiae_SaoA
MAEVTV----LNTIGE-LYNAINEKKAQGYSESEMSVITKNKLHLNDLHD
SEISLIATSGSFSDRTSKLLTGEDGERAVLTRYNFNPDEIANYKQQILDK
KILLVVNADITSH-KEVEEHNAAYK---EVDIT------HYSEQSKGPKS
>Staphylococcus_simulans_SaoA
MANITV----LTSQDE-IFDTLKRRLDEGYTKDEISVISKNKLNLGSIAS
TDMTVQSTSGTFSDRIARLLTGEDGEQAVLLQYDLSDTERQILKRELLNG
NIVVLADKHDISR-KEFKDEYETKKDKHDKEY----------------EI
>Staphylococcus_succinus_SaoA
MSDFTI----VENSEDALLKTIRTKLSEGYKESELSVVSKSKLHIEELND
SEVSLTSTSGTFSDKIARLLVGEDGEDIVLSYFNLSESDKERYKKEILDH
KYIVIATKDTSSH-EEVEEANAAYD---PN--EELN---HYAEESRGPKS
>Staphylococcus_warneri_SaoA
MADIIV----VNDKSE-LYNVINQKKTEGYLETELAVISKSKLHLDDLHN
SQISMIATSGSFSDRMSRLLTGEDGEEAVLSRYNLTEEQLEEHKQDILDN
KLLLVANRDNSSH-DEVEDHNAAYK---EIDIT------HYAAESKGPKS
>Staphylococcus_xylosus_SaoA
MSEFTI----IQKSEE-LIDAVKNKIAEGYHESEISVISKSKLHIDELHD
SEVNLTATSGSFSDKMAKMLTGEDGEEVVLAYYKLSDAEMERYKKEILDG
HYLVVATKDESSH-EEVENANAAYE---NETVVQH----HYAEESNGPKS
