# Supplementary material for: Staphylococcal saoABC Operon Codes for a DNA-Binding Protein SaoC Implicated in the Response to Nutrient Deficit
Source: Int J Mol Sci. 2022 Jun 9;23(12):6443. doi: 10.3390/ijms23126443 (PMC9223772; doi:10.3390/ijms23126443)
Supplement: Supplementary file 1 [file ijms-23-06443-s001.zip › SaoB_aln.faa]

>Staphylococcus_agnetis_SaoB
MKFVQIKSTQDQWYEPALDFYMDKLDPLVTEDESVFVQSLKTEKTHNDYV
FLVGI-EDNRVVSFATAHYEATTNTGFIVYLIAEPGAQQETYLAMMLEEV
EKGINRLSNQLHGRDVNFFMFESTLENPDVD---AETAEDIAFRRHFLTH
HGYEKQTQIPYIQPSLDRKGKP--VPLDLYIKANIPLTKDIYGTSVKSCY
ILKYVFANRIPRRVIYPLLIKMNLSKDMNA-
>Staphylococcus_argensis_SaoB
MEFTIVKSSQEPLYQEALSLYDEKLDISLYEDEQIFRQSLENQYTKDDYI
FLVGL-EEGEVVSLATAHYEATTNSSFLIYLIARNTEEHDTLMDLTLEEV
KSEINKLANRVHERDVNFIMFEVPKEPEEL---DEETDQIIRDRQTFLNR
HGFEKQHEIPYLRPD--FDGTSPGIPKDLYIKPNLELTKDIYGTSVKSNY
ILKYVFANKLSRSYIYSLLETMNLRKAPHSS
>Staphylococcus_argenteus_SaoB
MEFKTIQSVKDPHYNEALQLYDTKLNLSLTEDKRMIKHSLENNKTENDYV
FIVGL-ENDAVVSLATAHYEATTNAAFLIYLFAKDLPNHDELMTQTLHQI
EHELNVLSNIVHSRDINFLMMEVPKEP--ADLTKENGLI-IEHRRQFLYE
HQFERQTEIDYIHP--SNDGHA--KKVDLFLKKNIKLTKDIYGTSVKSNY
ILKYVFANGISRDIIYALLEEMDLRKP---F
>Staphylococcus_arlettae_SaoB
MEFKVVKSVNDPLFKEAIQLYDAKLDVSLAEGEKIFRQSLENKYTKDDYI
FLVGL-ENGVAVSLATAHYEATTNSSFLIYLIAKDNPNHDEVIALTLEEI
QKEINHLSNQLHSRDVNFIMLEVKQEPEDTEQLEDQSTI-LSNRRRFLFE
HGFEKQNDIDYIAPQ--RKGESLESPMDLFIKPNIELTKDIYGASIKSNY
ILKYVFANKIPRSEIYPLLEEMDLRK---QS
>Staphylococcus_aureus_SaoB
MEFKTIQSVKDPHYNEALKLYDTKLNLSLTEDKRIIKRSLENNKTENDYV
FIVGL-ENDVVVSLATAHYEATTNSAFLIYLFAKDLPNHDELMTQTLHQI
EHELNLLSNLVHSRSINFLMMEVPKEP--ADLTQDNGLI-IEHRRQFLYE
HQFERQTEIDYIHP--TNDGHT--KKVDLFLKKNIKLTKDIYGTSVKSNY
ILKYVFANGIAREIIYDLLEEMDLRKP---F
>Staphylococcus_capitis_SaoB
MEFKTIQTAKDPLFEKALQLYDAKLDISLSEDSSIFKRSLENNKTENDYA
FVVGI-EHDQVVSLATAHYEATTNAAFLIYLIAQDGPNHDELITLTLEEV
EKQLNLLSNEVHDRDINFIMLEVPKEPKSVD--DKTDKI-LEHRRQFLYE
HEFEKQEEIDYIHPNYALNEES--KKVDLFIKANIKLTKDIYGTSVKSNY
ILKYVFANGISRDIIYPLLEEMNLRTP---L
>Staphylococcus_caprae_SaoB
MEFKAIQSANDPLFEKALELYDAKLDIGLDEDRKIFKRSLENNKTEKDYA
FVVGV-ENNQVVSLATAHYEATTNAAFLIYLIAKDGPNHDELMTLTLNEV
EHQLNHLSHEIHDRNINFIMLEVPKEPHYVD--EQTNKI-LEHRRQFLYE
NNFEKQEEIDYIHPNYTFDESP--FKVDLFIKANIELTKDIYGTSVKSNY
ILKYVFANGISRDIIYPLLEEMNLRKP---L
>Staphylococcus_carnosus_SaoB
MKFHTIQSFNDDYFNKAVDFYNKQLDIDFYEDSSIVKKSLQNNKTENDYA
VIVGL-EKEEVVSVATAHYEATTNSAFLIHLLAINNANHDEMISETLQEI
EIQLNELSNKVHSRDINFIMVEVPKEPNSNGH-DKE---LLEKRVNSLLT
NGFKKQSEIEYLHPNYSNETSP--FEVDLFIKSNIELTKDIYPASVKSNY
ILKYVFANGISRDIIYPLLERMNLRLP---L
>Staphylococcus_chromogenes_SaoB
MKFVQIKSTKDQWFEPAIDFYMDKLDPLVTEDESVFVQSLKTEKTQNDYV
FLVGI-DNDKVVSFSTAHYEATTNTGFIVYLIAEPGDHCETYLAETLNEV
EKGVNRLSHQLHGRDVNFFMFESTLESEDVD---EQTAKDIAFRRRFLTE
HGFEKQTQIDYVQPSLDRNGKP--VPLDLYNKANIPLTKDIYGTSVKSCY
ILKYVFANRIPRRVIYPLLIKMNLSKDMNA-
>Staphylococcus_cohnii_SaoB
MDFKTIKSIDDPLFKAALKLYDGQFDIDLSEDEQIFKQSLKNEHTKDDYI
FLVGI-QSDKVVSLATAHYEATTNSAFLIYLIANDQPDHDELITNTLARI
EKEINYLSNQLHEHDVNFIMLEVPKEPELVS--EDEQQV-LSNRREFLFS
HGFERQYDLDYLAPN--LDGYSEGLPKDLFIKSNIELTKDIYGPSIKSNY
ILKYVFANRISRSIIYPLLEEMDLRK---S-
>Staphylococcus_condimenti_SaoB
MEFKLIKQTSDPLYEAALNLYDNYQFGNVRQQHHVFKQSLENKRTKNDYV
FIVGL-DNDEVVSLATAHYEATTNSAFIIYLVAIDTPEREQYLTDTLAQV
QNELDHLAERVHNREVNFFMMEALPLPESTE---EKDADLLFKRHRFLND
HGFEEQTEIDYKRPGLDKEMPP--IALNLFLHTRIPLTKDIYATSVKSCY
ILKYVFANHLSRKRVYPLLEEMDLRKS----
>Staphylococcus_cornubiensis_SaoB
MHFVHIQSTQDPWYVPAIAFYMDKLDPLVTEDESVFEQSLKTEKTQYDFV
FIVGI-EDNEVVSFATAHYEATTNVGFLVYLISQPGENCEHYLKVTLEQI
ERDVNQISNQLHGRDVNFFMFESTFESPDVD---TETADKIAFRRRFLVQ
NGYEKQSDITYLQPSLDRNGKP--VPMELYIKANIPLTKDIFGTSIKSAY
IIKYVFANRIPRHVIYPLLVKMDLRKEPYA-
>Staphylococcus_delphini_SaoB
MHFVHIQSTQDPWYVPALEFYMDKLDPLVTEDESVFEQSLKTEKTQYDFV
FLVGI-ENDEVVSFATAHYEATTNVGFLVYLLSEPGDNCEQYLKATLEQI
EKDVNQISNQLHGRDVNFFMFESTFESPDVD---TETADKIAFRRRFLVQ
NGYEKQSDMTYLQPSLDRNGKP--VPMELYIKANIPLTKDIYGTSIKSAY
IIKYVFANRIPRHVIYPLLVKMDLRKEPYA-
>Staphylococcus_devriesei_SaoB
MEFHTIQSLKDEYFDKAVEFYNQQLDINFYENSALVKQSLQNNKTENDYA
IVIGI-EKNEVVSLALAHYEATTNSAFLVHLMVAPSSDYDELFVHTLKKI
EDQLNKLAQKVHSRDINFMMIEVPKEHSTEVEFDEE---KLAHRQQLLLD
NGFEKQSEINYLHPNYTKDEEP--FEVDLFIKSNIELTKDIYPASVKSNY
ILKYVFANGISREIIYPLLERMNLRLP---L
>Staphylococcus_edaphicus_SaoB
MEFKTITSIDDPLFKSALKLYDTKFDIGLSEDEQIFKQSLKNERTKDDYI
FLVGI-ESDEVVSLATAHYEATTNSSFLIYLIANDQPNHDDIITKTLERI
QKEINILSNQVHAHDVNFIMLEVPKEPEEVS--EDEVHI-MDNRRQFLYE
HGFEKQHEIDYLAPS--IQDYATGKPMDLFIKSNIELTKDIYGPSVKSNY
ILKYVFANRISRSIIYPLLEQMELRK-----
>Staphylococcus_epidermidis_SaoB
MEFKVIESAKDPLFSEALKLYDNKLDIGLDEDSKIFKRSLENNKTENDYA
FIVGI-ENQTVVSLATAHYEATTNSAFLIYLIAKESPNHDERMSLTLEAI
EKQLNLLSQEVHNRDINFIMLEVPKEPSTVDIDDKLRNA-LEHRRQFLFE
NQFEKQDDIDYIHPNQNQKETP--QKVDLFIKANIELTKDIYGTSVKSNY
ILKYVFANGISREIIYPLLKEMNLR------
>Staphylococcus_equorum_SaoB
MKFKSIESAKDPLFREALKLYDAKLDIGLNEDSTIFKRSIENNKTKNDYA
FVVGI-ENNHVISLATAHYEATTNVAFLIYLIAQDGSKHDELISLTLEEV
EKQLNRLSHEVHHRDINFIMLEVPREPSPAHIDAKQENI-LEHRRQFLFE
NGFKKQEEIDYIHPNYNIMETS--QRVDLFIKANIDLTKDIYGTSVKSNY
ILKYVFANGISRDIIYPLLEEMNLKKP---L
>Staphylococcus_felis_SaoB
MEFVQIKSTQDRWYGPAMAFYKDKLDPLVTEDASVFVQSLKTEKTQNDYV
FLVGI-HDQKVVSFATAHYEATTNAGFIIYLIAEKGPQCKTFLKSTLDAI
ETGVNALANQLHGRDVNFFMFESTFESPNVD---NDTADDIAFRRRFLMQ
NDFDKQTDINYLQPSLNRNGKP--VPLELYIKTNIPLTKDIYGTSIKSCY
ILKYVFANRLPRKIIYPLLIKMGLSKEVSD-
>Staphylococcus_fleurettii_SaoB
MNFVHIKSTHDRWYEPAIAFYKNKLDHLVTEDASVFARSLKTDKTQHDFV
FIVGI-EDDAIVSLATAHYEATTNVGFIVYLLAQHSQDCEACLKTTLEQI
EYELNRISNHLHGRDVNFFMFESTFESNDVD---EETAKKINFRRHFLVD
NGYEKQTEITYLQPSLDRNGKP--IPLDLYVKGNIPLTKDIFGTSVKSCY
ILKYVYANQIPRSIIYPLLVKMGLRKEHRP-
>Staphylococcus_gallinarum_SaoB
MDFKTVTSIDDPLFEAALKIYDERFDIGLSEDKQIFKQSLENVHTKDDYL
FIVGL-EDGQPASLATAHYEATTNSAFLIYLIAVNQSNHSDLITQTLNQL
EHEINKLSNQLHAHDVNFIMLEVEKEPSEIE--EKDIQI-LENRREFLFE
HGFEKQTDIDYLAPS--IYGYADGVPMDLFIKSNIELTKDIYGPSIKSNY
ILKYVFANKISRSIIYSLLEEMDLRK---RL
>Staphylococcus_haemolyticus_SaoB
MEFKTIQSVKDPHYNEALKLYDTKLNLSLTEDKRIIKRSLENNKTENDYV
FIVGL-ENDVVVSLATAHYEATTNSAFLIYLFAKDLPNHDELMTQTLHQI
EHELNLLSNLVHSRSINFLMMEVPKEP--ADLTQDNGLI-IEHRRQFLYE
HQFERQTEIDYIHP--TNDGHT--KKVDLFLKKNIKLTKDIYGTSVKSNY
ILKYVFANGIAREIIYALLEEMDLRKP---F
>Staphylococcus_hominis_SaoB
MKFHTIHSLEDAYYQKAVEFYNKQLDVDFFEDSIITKRSLQNNKTENDYV
FIVGI-EKENIISLATAHYEATTNSAFLVHLLAVVDSNYDEIISQTLNEV
ETHLNILSNKVHARDINFLMFEVPKLDNSI--LDNQ---LIKRRHHILLE
NDFEQQYDIDYLHPNYTFEETP--IRTDLFIKSNIELTKDIYPTSVKSNY
ILKYVFANGISRDIIYPLLEKMNLRLA----
>Staphylococcus_hyicus_SaoB
MEFKTIQSVKDPHYNEALKLYDTKLNLSLTEDKRIIKRSLENNKTENDYV
FIVGL-ENDVVVSLATAHYEATTNSAFLIYLFAKDLPNHDELMTQTLHQI
EHELNLLSNLVHSRSINFLMMEVPKEP--ADLTQNNGLI-IEHRRQFLYE
HQFERQTEIDYIHP--TNDGHT--KKVDLFLKKNIKLTKDIYGTSVKSNY
ILKYVFANGIAREIIYALLEEMDLRKP---F
>Staphylococcus_intermedius_SaoB
MHFVHIQSTQDQWYVPALEFYMDKLDPLVTEDESVFEQSLKTEKTQHDFV
FLVGI-ENDEVVSFATAHYEATTNVGFLVYLLSQPGDNCEQYLKTTLEQI
EKDVNQLSNQLHGRDVNFFMFESTFESHDVD---TETADKIAFRRRFLMQ
HGYEKQNEITYLQPSLNRKGKP--VPMELYIKANIPLTKDIYGTSIKSAY
IIKYVFANRIPRHVIYPLLVKMDLRKEPYA-
>Staphylococcus_kloosii_SaoB
MEFKIVKTVQDPLFEEALNLYDGKLDVSLKEGEKIFRQSLENKYTKHDYI
FLVGI-DNDSIVSIATAHYEATTNSAFLIYLLAENNGNRDITIRLTLEEM
EKELNKLSNQLHAHDINFIMLEVDQEIDEDELEDNEKTIVLNKRRRLLME
YGFEQQNDIDYIAPRQPIKNNFEEQPMDLFIKSNIELTKDIYGTSIKSNY
ILKYVFANKISRHIIYPMLEQMDLRK---QS
>Staphylococcus_lugdunensis_SaoB
MNFKLIDSVKDPYYQQALTLYDSKLGIKLQEDAHIFKRSLENNKTENDYS
FIVGLNEHQQVVSMATAHYEATTNSAFLIYLLAQDGPEHDNILDETLTHI
EAQINSLSNKVHNRNVNFIMLEVPQT---TPKEFDAHKDILHSRRQFLYE
HQFEKQTDIRYLHPNNTPGNSA--SDVDLFIKPYIKLSKDVFPASVKSNY
ILKYVFANGISRDIIYPLLVKMNLRRP---F
>Staphylococcus_lutrae_SaoB
MHFAHIQSIQDPWYLPALAFYMDKLDPLVTEDESVFEQSLKTEKTQYDFV
FIVGI-ENDEIVTFATAHYEATTNVGFIVYLLAQPDEQCESRLKSMLEQI
EKEINKISNQRHGRDVNFFMFESTLESPDVD---TETAHKIAFRRRFLVQ
NGYERQNDITYLQPSLDRNGKP--VPLDLYIKANIPLTKDIYGTSIKSAY
ILKYVFANRIPRRIIYPLLVKMNLRKEPHV-
>Staphylococcus_massiliensis_SaoB
MKFKCIDSVNDPLYAQALSLYEGKLSHDVSEKTEIFEQSLENDMTKDDYV
FLVGL-EDNKVVSLATAHYEATTNSSFLIYLISKESPDCERILSLTLEEV
EEAINQLSQKVHQKDVNFMMFESTHEG---DPNQEQVDPDIQFRKQFLRS
HGFIKQKHLDYIQPN--LHGNGPPIPMDLYIKANIELTKDIYGTSVKSNY
ILKYVFANKIPRRKIYPLLVKMDLRKA----
>Staphylococcus_microti_SaoB
MKFIQIKSTQDPWYEPALDFYTGKLDALVTEDESVFVQSLKTEKTQNDYV
FLVGI-EEERVVSFATAHYEATTNAGFIIYLLAEHGDNHETYLEETLKQT
EAQINVLSNQLHGKDVNFFMFESTFESPDVD---SKTADDIAFRRRFLTQ
HGFEKQTKIPYIQPSLDRNGKP--VPLDLYIKANIPLTKDIYGTSIKSCY
ILKYVFANRLPRKIIYPLLVKMDLRKDPSA-
>Staphylococcus_muscae_SaoB
MDFIQIKSTQDQWYQPALDFYLGRLDTLVTEDESVFVQSLKTEKTKNDYV
FLVGV-EDDRVVSFATAHYEATTNAGFIIYLLAEQGTHHEAYLEETLNQT
EIHINALAQQLHGRDVNFFMFESTFESPDVD---SKTADDIAFRRRFLTQ
NGFEKQTKISYIQPSLDRNGKP--VPLDLYIKANIPLTKDIYGASIKSCY
ILKYVFANRLPRRVIYPLLVKMDLRKEPNA-
>Staphylococcus_nepalensis_SaoB
MEFKTIQSIDDPLFKAALALYDKQFGIDLSEDEQIFKQSLKNEHTKDDYI
FLVGI-QSDGVVSLATAHYEATTNSSFLIYLVANDQPDHDEIITKTLGRI
EKEISYLSNQLHAHDVNFIMLEVPKEPDQVS--EEEKAI-LNHRRDFLFN
HGFEKQYDLDYLAPN--SDGFSEGSPKDLYIKSNIELTKDIYGPSIKSNY
ILKYVFANRISRSIIYPLLEEMDLRK---S-
>Staphylococcus_pasteuri_SaoB
MEFKTITSANDPYFNEAIQIYDSKLDISLTEDSHIFKQSLENNKTEKDYA
FIVGV-ENDEVVSMASAHYEATTNSAFLIYLITKNKDNHDEVMSKTLEKI
EEQLNVLSNEIHDRDINFIMMEVPKEPLTTD--EETNKV-LERRRQFLYE
HQFEKQTEIDYIHPNYTNDEDP--KEIDLFIKANILLSKDIYGTSVKSNY
ILKYVFANRISRDIIYPLLEQMKLRSP---L
>Staphylococcus_petrasii_SaoB
MEFKTVTSIDDPLFEAALKIYDERFDIGLSEDKQIFKQSLENVHTKDDYL
FIVGL-EDGQPVSLATAHYEATTNSAFLIYLIAVNQSNHSELITQTLDQV
ELEINKLSNQLHAHDVNFIMLEVEREPAEVE--EKDIQI-LENRREFLFE
HGFEKQTDIDYLAPS--IYGYADGVPMDLFIKSNIELTKDIYGPSIKSNY
ILKYVFANKISRSIIYPLLEEMDLRK---RL
>Staphylococcus_pettenkoferi_SaoB
MEFTVVKSSQEPLYREALSLYDEKLDISLYEDEHIFRQSLENQYTKDDYI
FLVGL-EEGEVVSLATAHYEATTNSSFLIYLIARNTDNHDTLMDLTLEEV
KSEINKLANRVHERDVNFIMFEVPKEPEEL---DDETDQIIRDRQTFLNR
HGFEKQHEIPYLRPD--FDGTSPGIPKDLYIKPNLELTKDIYGTSVKSNY
ILKYVFANKLSRSYIYSLLEAMNLRKAPHSS
>Staphylococcus_piscifermentans_SaoB
MEFKAVTSIDDPLFKSALKIYDEKFDIGLTEDEQIFKQSLKNERTKDDYL
FLVGI-ESEKPVSLATAHYEATTNSAFLIYLIALDQPNHDELINLTLKRM
EKEINKLSNQLHAHDVNFIMLEVPKEPEEVS--EDEITI-MDNRRQFLFE
NGFERQYDIDYLAPS--LKSFSEGRPMDLFIKANIELTKDIYGPSIKSNY
ILKYVFANRISRSVIYPLLTEMDLRK-----
>Staphylococcus_pseudintermedius_SaoB
MHFVHIQSTQDPWYVPALAFYMDKLDPLVTEDESVFEQSLKTEKTQYDFV
FLVGI-ENDEVVSFATAHYEATTNVGFLVYLMSEPGDNCEQYLKATLEQI
EKDVNQISNQLHGRDVNFFMFESTFESPDVD---TETADKIAFRRRFLVQ
HGYEKQSDITYLQPSLNRNGKP--VPMELYIKANIPLTKDIYGTSIKSAY
IIKYVFANRIPRHVIYPLLVKMDLRKEPYA-
>Staphylococcus_rostri_SaoB
MKFIQIKSTKDPWYQPAIDFYTGRLDPLVTEDESVFVQSLKTEKTKNDYV
FLVGV-EDGRVVSFATAHYEATTNAGFIIYLLAEHGDNHETYLEETLYQT
EACINVLSNQLHGKDVNFFMFESTFESPDVN---SQTADDIAFRRRFLTQ
HDFEKQIQIPYIQPSLDRNGKP--VPLDLYIKANIPLTKDIYGTSVKSCY
ILKYVFANRLPRKVIYPLLVKMDLRKDPTA-
>Staphylococcus_saccharolyticus_SaoB
MEFKTITSANDPYFNEALQIYDSKVDISLTEDSHIFKQSLENNKTEKDYA
FIVGV-ENDEVVSMASAHYEATTNSAFLIYLITKNKDNHDEVMSKTLEKI
EEQLNVLSNDIHDRDINFIMMEVPREPLTTD--EETNKV-LEHRRQFLYE
HQFEKQTEIDYIHPNYTNDEDP--KEIDLFIKANILLSKDIYGTSVKSNY
ILKYVFANRISRDIIYPLLEQMKLRSP---L
>Staphylococcus_saprophyticus_SaoB
MEFKTITSIDDPLFKSALKLYDAKFDIGLSEDEQIFKQSLRNERTKDDYI
FLVGI-ESDEVVSLATAHYEATTNSSFLIYLIAKDKPEHDEIITKTLERI
QKEINILSNQLHTHDVNFIMLEVPKEPEDIS--EDVVQI-MDNRRQFLYE
HGFEKQYEIDYLAPN--IQDYASGEPMDLFIKSNIELTKDIYGPSVKSNY
ILKYVFANRISRSVIYPLLEQMELRK---R-
>Staphylococcus_schleiferi_SaoB
MEFKTIQSVKDPHYNEALKLYDTKLNLSLTEDKRIIKRSLENNKTENDYV
FIVGL-ENDVVVSLATAHYEATTNSAFLIYLFAKDLPNHDELMTQTLHQI
EHELNLLSNLVHSRSINFLMMEVPKEP--ADLTQDNGLI-IEHRRQFLYE
HQFERQTEIDYIHP--TNDGHT--KKVDLFLKKNIKLTKDIYGTSVKSNY
ILKYVFANGIAREIIYDLLEEMDLRKP---F
>Staphylococcus_schweitzeri_SaoB
MEFKTIQSVKDPHYNEALQLYDTKLNLSLTEDKRIIKHSLENNKTENDYV
FIVGL-ENGAVVSLATAHYEATTNAAFLIYLFAKDLPNHDELMTQTLHQI
EHELNVLSNIVHSRDINFLMMEVPKEP--ADLTKENGLI-IEHRRQFLYE
HQFERQTEIDYIHP--SNDGHA--KKVDLFLKKNIKLTKDIYGTSVKSNY
ILKYVFANGISRDIIYALLEEMDLRKP---F
>Staphylococcus_sciuri_SaoB
MKFVQIKSTQDQWYEPALDFYMDKLDPLVTEDESVFVQSLKTEKTHHDYV
FLVGI-EDARVVSFATAHYEATTNTGFIVYLIAEPGEHRETYLAETLEEV
EKGINRLSNQLHGRDVNFFMFESTLENPEAD---AKTTEDIAFRRQFLTS
HGFEKQTQIPYIQPSLDRKGKP--VPLDLYIKANIPLTKDIYGTSVKSCY
ILKYVFANRIPRRVIYPLLIKMNLSKDMHA-
>Staphylococcus_simiae_SaoB
MQFKTIHSVKDPHYNEALALYDSKLDISLTEDKSIFKRSLENNKTENDYV
FVVGL-EDNHVISLATAHYEATTNSAFLIYLIAKNLPHHDDLMTATLAQV
ENELNTLSNIVHSRNINFLMMEVPKEP--FDLTEAQNQV-IEDRRQFLYE
HQFKRQNDIDYIHPNYTFDDQA--KEVDLFIKTNIELTKDIYGASIKSNY
ILKYVFANGISRDIIYPILEAMDLRKP---F
>Staphylococcus_simulans_SaoB
MDFKLVKQTSDPLYEAALNLFDNYQFGNVSQKHHVFKQSLENKRTQNDYV
FLVGL-DNDEVVSFATGHYEATTNAAFIMYLVAVDTPERERYLTETLEKL
QEGLDNLANRVHDRDVNFFMMEALPIPDSLD---EPDADLLMQRHLFLKE
HSFEEQREIDYIRPAIEPGGEP--IPLKLFLHTRIPLTKDIYGTSVKSCY
ILKYVFANHLSRKTIYPLLEQMDLRKS----
>Staphylococcus_succinus_SaoB
MEFKTITSIDDPLFDLAIKLYDGKFDIGLSEEEHIFKQSLKNVHTKDDYV
FLVGI-EDGAPVSLATAHYEATTNSAFLIYLIANDQPNHDELITLTLERI
QAEINTLSNQLHSHDVNFIMLEVEKEPDEIS--EVDVQV-LDNRRQFLFE
HGFERQFDIDYLSPG--IHGNSNGIPKDLFIKSNIELTKDIFGPSIKSNY
ILKYVFANRISRSIIYPLLEEMDLRK---RL
>Staphylococcus_warneri_SaoB
MEFKAIQSANDPLFEKALELYDAKLDIGLDEDRKIFKRSLENNKTEKDYA
FVVGV-ENNQVVSLATAHYEATTNAAFLIYLIAKDGPNHDELMTLTLNEV
EHQLNHLSHDIHDRNINFIMLEVPKEPHHVD--EQTNKI-LEHRRQFLYE
NNFEKQEEIDYIHPNYTFDESP--FKVDLFIKANIELTKDIYGTSVKSNY
ILKYVFANGISRDIIYPLLEEMNLRKP---L
>Staphylococcus_xylosus_SaoB
MKFKIITSIDDPFFKSAMNLYDAKFDIGLSEYEQIFKQSLKNEHTKDDYI
FLVGI-ESDTVVSLATAHYEATTNSAFLIYLIANDQPNHDELITETLARI
QKEINILSNQLHEHDVNFIMLEVDKEPEEIS--EEDIPI-LDNRRQFLYQ
HGFEKQYDISYLAPN--LEGYSEGKPMDLFIKSNIELTKDIYGPSIKSNY
ILKYVFANRISRSIIYPLLEEMDLRK---S-
