# Supplementary material for: Staphylococcal saoABC Operon Codes for a DNA-Binding Protein SaoC Implicated in the Response to Nutrient Deficit
Source: Int J Mol Sci. 2022 Jun 9;23(12):6443. doi: 10.3390/ijms23126443 (PMC9223772; doi:10.3390/ijms23126443)
Supplement: Supplementary file 1 [file ijms-23-06443-s001.zip › SaoC_aln.faa]

>Staphylococcus_agnetis_SaoC
MLTKEFAQKSELSEKQVRKIVQHLEERGYQLKKTEYRGREATDFQEEDIE
LFQEIAERVGRTNSYELAFEELEQEKDFLQVIVKDNGQ-NLPSDQQFPQM
MQELKAEIDKMREERQLLGQMISQVHQQQEELKSLHTQLNNQLETNAKSL
NAITESQKQQADQLSKTQESIETQTKEQQELVTTIKN-------------
--------------------------------------------------
--------------------------------------------------
-------------------------------------------------N
QEQKGFWARLFGG
>Staphylococcus_argensis_SaoC
MLTKEFAQRVDLSEKQVRKIVQHLEERGYHLNKTEYRGREATDFTEEDIE
LFNEIAEKVKQTNSYELAFDELEQEKDFLQVLVKDEDE-QLPADPNVSNL
MSELRTEIQQMREERHMLGQMINQVHQQQNELKKLQDQMTSKLDDNTKSL
KELQTSASDIQSTQSDMQKLQKEQGELAKN--------------------
--------------------------------------------------
--------------------------------------------------
----------------------------------------TSKLLEEQPK
QENKGFFARLFGL
>Staphylococcus_argenteus_SaoC
MLTKEFAQRVELSEKQVRKIVQHLEERGYQLSKTEYRGREATDFKEEDIE
LFKDIADKVKQTNSYDLAFDELEKEKDFLQVIVKNDDK-HLPTNQNVAQL
VEDLRLEIQKMREERHLLGQMMNQVHQQQQELKELQNQLTTKIDSNSESL
KAIQTSQEAIQEAQASQAKVLAESTAKAETNVATDEKVESKDPATSEASV
ATD-------------------------------------------AK--
--ADKANDDTATKVDKHDQISATEAIEKANVEQSKNEKAAEASDNGAAV-
-EAQHDAEQQVAEAHADASEQAASNDSAESKSEKDN-GSE-SETTESKPQ
EEKKGFFARLFNL
>Staphylococcus_arlettae_SaoC
MLTKEFAQRVELSEKQVRKIVQHLEERGYQLSKTEYRGREATDFHEEDIE
LFQDIAEKVKQTNSYDLAFDELEKEKDFLQVLVKDTDE-QLPADQNVANV
IEDLRTELEKMREERHMLGQMISQVHNQQNELRELQNQITTKIDANTESL
TALQTSTEEIKTTQSDIQSAQKEQSELVKSSVANDTIAAKPKQEGQTATS
EANTESASTETATLTNDSQPETASAKLTEDEITSTSTN-----------S
ENHAAETPQTASTTEATSAKTTTDEITESTAESTSSTNVTESESSSEESS
TKSEDHNETTNTFSIN---------------DSAQSEPASQSAQYNSQPQ
GEKKGFFARLFNL
>Staphylococcus_aureus_SaoC
MLTKEFAQRVELSEKQVRKIVQHLEERGYQLSKTEYRGREATDFKEEDIE
LFKDIADKVKQTNSYDLAFDELEKEKDFLQVIVKNDDK-NLPTNQNVAQL
VEDLRLEIQKMREERHLLGQMMNQVHQQQQELKELQNQLTTKIDSNSESL
KAIQTSQEAIQEAQASQAKVLAESTNKVESNAVTEDKADSKDSKVAGVNT
STD-------------------------------------------AKTD
TKAENAGDGNATKVDKEDQISATEAIEKASVEQSKNDKAVETSNKEATVD
AEAQHDAVQQVAEAHAEASKQATSNDSSEAKAENDSTASQ-SEMAEPKPQ
EEKKGFFARLFNL
>Staphylococcus_capitis_SaoC
MLTKEFAQRVELSEKQVRKIVQHLEERGYQLSKTEYRGREATDFKEEDIE
LFRDIADKVKQTNSYDLAFDELEKEKDFLQVIVKDEDS-QLPTDQNVAQL
VEDLRSEIQKMREERQMLGQMINQVHQQQQELKDLQTEITNKIDANTESL
KTIQ-------SSQEKQAKEIKKANTQSSETVSSPSSSENKEKVISESA-
------------------------------------------------SS
TKSESASTSDSLSTSQSESSN-----SSNGSASNSQSPSTTVSTSE----
-------------------QPESTHSESTINSNSTTSSHSPNEMNTQ-PR
EEKKGFFARLFNL
>Staphylococcus_caprae_SaoC
MLTKEFAQRVELSEKQVRKIVQHLEERGYQLSKTEYRGREATDFKEEDIE
LFRDIADKVKQTNSYDLAFDELEKEKDFLQVIVKDEDS-QLPTDQNVAQL
VEDLRSEIQKMREERQMLGQMINQVHQQQQELKELQTEITSKIDANTESL
KSIQTSQEAIQSSQEKQANEIAKTNHKSNESTQSLNNNKS-----SESN-
------------------------------------------------SN
SQSEQESTSEAPSTSDSDSHSESAVASTSETTSTSQSSSLSTRTSE----
-------------------ISNSTSNDSTSNSDMTTTEDHSQSSNNQ-PK
EEKKGFFARLFNL
>Staphylococcus_carnosus_SaoC
MLTKEFAQRVNLSEKQVRKIVQHLEERGYQLSKTEYRGREATDFKEEDIE
LFQDIAEKVKQTSSYDLAFEELEKEKDFLQVIVKEDKE-QLPTDNNVAQL
VGDLRNEIQKMREERQMLAQMINQVNQQQNELKELQSQITNKLEANNQSL
QAIQTSQEAIQNAQKEQSEYTKNDLVK-----------------------
--------------------------------------------------
--------------------------------------------------
-------------------EINDNNQQAI-----------KNTASMSRPS
TEKKGFLARLFNL
>Staphylococcus_chromogenes_SaoC
MLTKEFALKSELSEKQVRKIVQHLEERGYQLKKTEYRGREATDFQEEDIE
LFQEIAERVGRTNSYELAFEELEKEKDFLQVIVKENPD-NLPSDQQFPQV
MQELKAEINKMREERQLLGQMISQVHQQQEELKTLHNQLNNQLETNTKSL
NAMTEHQKLQAEQLTKTQESIETQTKEQKELATTIKN-------------
--------------------------------------------------
--------------------------------------------------
-------------------------------------------------S
HQQKGFWARLFGG
>Staphylococcus_cohnii_SaoC
MLTKEFAQRVELSEKQVRKIVQHLEERGYQLSKTEYRGREATDFQEEDIE
LFQDIAEKVKQTNSYDLAFEELEKEKDFLQVLVKEDDN-NLPSDQNVSLL
VEDLRTEIQNMRDERQMLGQMINQVHQQQQELHKMQDQITSKLEENTESL
KAIQSSTDEIKSTQSVIQDSQKEQTELVKSNVESERVHT---NQSSINNE
ANAFTENTTE----QANTKATPEKATDTADAHTNTVSENVSTQTADEEIT
QISEQPSTQSANSETKKQAAEVN------SADKTDDQIEQDTHKETSEAE
QQTD-HNKETASASSTTNE------SDAQQANTSQETTSYASPLAKEERK
EERKGFFARLFNL
>Staphylococcus_condimenti_SaoC
MLTKEFAQRVDLSEKQVRKIVQHLEERGYHLNKTEYRGREATDFQEEDIE
LFKEIADKVKKTNSYELAFEELEKENDFLQIVVKEDNE-KLPSDQNFAKI
LNDLHNDISKMREERQMLGQMISQVHQQQKDLQTLQQQMTDKLDQHAETL
KAIETAQQEHAKAVADNTKAVESNTAKVLAQPKET-------KKEEQKTP
SAESAKNEPA------KTTSSNDKQNST-----ADFKGAAVSAQPEKKEE
NKSASAVQSEAKPEASATTASNKEDSASTENKTASDKSDQKEQKSVSAAE
M------------------QETPETTTPEPEIPVDAPRNEHQPTAQH--K
QEKKGFFARLFGM
>Staphylococcus_cornubiensis_SaoC
MLTKEFAQKSELSEKQVRKIVQHLEERGYHLNKTEYRGREATDFKEEDIE
LFQEIAERVAQTNSYDLAFEALEKEKDFLQVIVKENDH-QLPTDQQVPQL
IQELRHEINQMREERQMLGQMVSQVHQQQEELKALQQKLHTELETSNKSL
EALTTAQQQQTEQLTKTQETIETQTKEHQELAETIHR-------------
--------------------------------------------------
--------------------------------------------------
-------------------------------------------------N
-EKKGFFQRLFGG
>Staphylococcus_delphini_SaoC
MLTKEFAQRSELSEKQVRKIVQHLEERGYHLNKTEYRGREATDFKEEDIE
LFQEIAERVAQTNSYDLAFEALEKEKDFLQVIVKENEQ-QLPADQQVPQL
IQELRHEINQMREERQMLGQMVSQVHQQQEELKALHQQLHTQLETSNKSL
EALTTAQQQQTEQLSKTQETIETQTKEHQELAETIHR-------------
--------------------------------------------------
--------------------------------------------------
-------------------------------------------------N
-EKKGFFQRLFGS
>Staphylococcus_devriesei_SaoC
MLTKEFAQRVELSEKQVRKIVQHLEERGYQLSKTEYRGREATDFKDEDIE
LFQDIAEKVKQTNSYDLAFEELEKEKDFLQVIVKDDNE-QLPTDNSVSQL
VDDLRSEIQKMREERQMLGQMISQVHQQQNELKELQSQITEKLETNNQSL
LAIQNSQEAIQTAQKEQSEYTKNSLVK-----------------------
--------------------------------------------------
--------------------------------------------------
-------------------EINDNNQQSIDTLKEDIKTQQSQSSPLGRPT
EEKKGFLARLFNL
>Staphylococcus_edaphicus_SaoC
MLTKEFAQRVELSEKQVRKIVQHLEERGYQLSKTEYRGREATDFHEEDIE
LFQDIADKVKQTNSYDLAFEELEKEKDFLQVLVKDDSN-HLPTDQNVSKL
VEDLRSEIQKMRDERQMLGQMINQVHQQQQELHEMQNQITTKLDENTASL
KAIQTSTDEIKTTQNVIQDSQKEQSELAKSNVESSHVGV---ARTTSSNS
DAL----------TEHSTESASSNSHKSDDNVATTTADT-------TSTS
TTDKMAAQVATGESEITQISEQPTETTKDNTSKSETKPSDTAEKSSTEQV
KSDDETAESSTTSTDNSSISDEITEPSSQQSETTEATSPQSTPIAHETPK
EERKGFFARLFNL
>Staphylococcus_epidermidis_SaoC
MLTKEFAQRVELSEKQVRKIVQHLEERGYHLSKTEYRGREATDFKEDDIE
LFTDIANKVKQTNSYDLAFEELEKEKDFLQVIVKDEDS-QLPTDQNVAQL
VEDLRSEIQKMREERQMLGQMINQVHHQQQELKELQTDITTKLESNAQSL
KSIQNSQEAIQSAQEQQSKDIAKANELKDSELRSHFDSMSNSASISQSNI
ASQ-------------------------------------------STTA
SLSQSESVNDSMSSSLSESNSITSESNTNSK---SEIESKSTSTSEFLSE
SG----------------SVSNSEKSESISHSQSTSATPSSQSTYQQQPK
EEKKGFFARLFNL
>Staphylococcus_equorum_SaoC
MLTKEFAQRVELSEKQVRKIVQHLEERGYRLSKTEYRGREATDFKEEDIE
LFRDIANKVKQTNSYDLAFDELEKEKDFLQVIVKDDDS-QLPTNQKVAQL
VKDLRTEIQKMSEERQMLGQMINQVHQQQQELKELQTDITTKIDANTESL
KLIQTSQEAIQTSQKEQAKDIAKANDLKDSQLQSHFTSMSNSGSLSNSH-
-----------------------------------------------ASA
SMGQSEPVSNSLSTSDSGSKSISNSTTTSESDIGSDSISGSTSTSISTSE
ST----------------HVTSSEKSESEAESHSTSMESSNSPVNHQQPK
EEKKGFFARLFNL
>Staphylococcus_felis_SaoC
MLTKEFAEKTGLSEKQVRKIVQHLEERGYHLKKTEYRGREATDFQEEDIE
LFQEIAERVGRTNSYELAFEELEQEKDFLQVIVKEDQN-HLPSDQQVPHL
LNELRNEINQMREERQMLGQMVSQVHQQQEELKALHTKLNQQLESSNQSL
ATLTEAQKQQTEQINQTQQSIESQVQQQKALAHTIER-------------
--------------------------------------------------
--------------------------------------------------
-------------------------------------------------N
-EKKGFLQRLFGG
>Staphylococcus_fleurettii_SaoC
MLTKEFAQRSGLSEKQVRKIVQHLEERGYHLNKTEYRGREATDFKEEDIE
LFQEITERVARTNSYDLAFEELEQEKDFLQVIVKEDKQ-HLPSDQQVPQL
INELRNEINKMREERQMLGQMVSQVHQQQEELKALHTQLNQQLESNSKSL
ESLTAAQKEQSEQWSQTQQSIETQTKEQQALAQSIQN-------------
--------------------------------------------------
--------------------------------------------------
-------------------------------------------------S
-EKKGFFQRLFGG
>Staphylococcus_gallinarum_SaoC
MLTKEFAQRVELSEKQVRKIVQHLEERGYQLSKTEYRGREATDFQEEDIE
LFQDIADKVKQTNSYDLAFDELEKEKDFLQVLVKDEGS-NLPTDQNVSHL
VEDLRNEIQKMRDERQILGQMINQVHQQQRELHEMQNQITSQLNDNTESL
KAIQTSTDEIKTTQSAIQEAQIEQQTAAQTNIESQQIPA---NQGATTTT
SSE-----------SNYTESSTEQRTESTD-------------------N
SAQPADAKTEKDEITQVSNPANTSTDTDKASDKVDSSKETTTDNVTGD-K
EHTTDAKDVTE-HEENSEQSIESEAETTNLEDNKETTQTYTSQATNNESK
EERKGFFARLFNL
>Staphylococcus_haemolyticus_SaoC
MLTKEFAQRVELSEKQVRKIVQHLEERGYQLSKTEYRGREATDFKEEDIE
LFKDIADKVKQTNSYDLAFDELEKEKDFLQVIVKNDDK-NLPTNQNVAQL
VEDLRLEIQKMREERHLLGQMMNQVHQQQQELKELQNQLTSKIDSNSESL
KAIQTSQEAIQEAQASQAKALAESTNKVEKNAVTEDKADSKDSKVAGVNT
STD-------------------------------------------AKTD
TKAENAGDGTATKVDKEDQISATEAIEKASVEQSKNDNAAETSNKEATVD
AEAQHDAEQQVAEAHAEASKQATSNDSLEAKAENDSTASQ-SEMSEPKPQ
EEKKGFFARLFNL
>Staphylococcus_hominis_SaoC
MLTKEFAQRVKLSEKQVRKIVQHLEERGYQLSKTEYRGREATDFKEEDIE
LFQDIAEKVKQTNSYDLAFEELEKEKDFLQVIVKEDQQ-QLPADQGVTQL
VEDLRTEIQKMREERQMLGQMITQVHQQQNELKELQSQITEKLKANNESL
AAIQTSQQAIQTAQKEQSDYTKNNLVK-----------------------
--------------------------------------------------
--------------------------------------------------
-------------------EINDNNQQAIDNL--------KEHQTYVSSS
NEKKGFLARLFNL
>Staphylococcus_hyicus_SaoC
MLTKEFAQRVELSEKQVRKIVQHLEERGYQLSKTEYRGREATDFKEEDIE
LFKDIADKVKQTNSYDLAFDELEKEKDFLQVIVKNDDK-NLPTNQNVAQL
VEDLRLEIQKMREERHLLGQMMNQVHQQQQELKELQNQLTTKIDSNSESL
KAIQTSQEAIQEAQASQAKALAESTNKVENNAVTEDKADSKDSKVAGVNT
STD-------------------------------------------AKTD
TKAENAGDGTATKVDKEDQISATEAIEKASVEQSKNDKAAETSNKEATVD
AEAQHDAEQQVAEAHVDASKQATSNDSLEAKAENDSTASQ-SEMSEPKPQ
EEKKGFFARLFNL
>Staphylococcus_intermedius_SaoC
MLTKEFAQRSELSEKQVRKIVQHLEERGYHLNKTEYRGREATDFQEEDIE
LFQEIAERVAQTNSYELAFEALEKEKDFLQVIVKDNDQ-QLPADQQVPQL
IQELRHEINQMREERQMLGQMVSQVHQQQEELKALQQKLHTELETNNKSL
EALTTAQQQQTEQLSKTQETIETQTKEHQELAETIQR-------------
--------------------------------------------------
--------------------------------------------------
-------------------------------------------------N
-EKKGFFQRLFGG
>Staphylococcus_kloosii_SaoC
MLTKEFAQRVELSEKQVRKIVQHLEERGYQLSKTEYRGREATDFKEEDIE
LFQDIAEKVRQTNSYDLAFDELEQEKDFLQVLVKDDSS-NLPTNQNVSQV
VEELRSEIQQIREERHMLGQMISQVHNQQNELRELQNQITAKLDTNTEAL
KTIQSSTDEIITTQAEIHKTQSEQAALIQSSVANDTESSKPQSSQSSEQA
QA-------------------------TEDSTTASNVKQKEAQESNASVE
TNKQSETKATEEEFTQVDSQSTEAKTSTDEDATKSDAQKDATDSSKTSEQ
EITQTASTDATSQTNESNENDHSESSSDATHDNEYSTAAQSSPLTKETPS
SEKKGFFARLFNL
>Staphylococcus_lugdunensis_SaoC
MLTKEFAQRVELSEKQVRKIVQHLEERGYQLSKTEYRGREATDFKEDDIE
LFRDIADKVKQTNSYDLAFEELEQEKDFLQVLVKEDNS-KLPTNQNIPQL
VEELRTEIQKMREDRQMLSQMMTQVHQQQQELKALQTQLTTKIDDNTASI
KAIQTSQEDLANAQK--AQTAYTRNELVNDIIKAQPLAPNSNQEDAATKA
SSLNEPDLESTKDNQTAKQNNTKTVTADNQSKEQSHIETPSTDSDNQSTK
AEEQGTTSNVSIKADDSITKHSDSESESTSEDKSKQLDEDIANSSETS--
----------------------TQSTSEQQSQTANSASSQSSSVKQPAPK
EEKKGFFARLFNL
>Staphylococcus_lutrae_SaoC
MLTKEFAQKSELSEKQVRKIVQHLEERGYHLNKTEYRGREATDFKEEDIE
LFQEIAERVAQTNSYDLAFEALEKEKDFLQVIVKTHDQ-QLPTDQQVPQL
ITELRNEISHMREERQMLGQMVSQVNQQQEALKALQQQLHTQLETNRQSM
EALTTAQQQQTEQLHKTQESIETQTKEHQDLAETIQR-------------
--------------------------------------------------
--------------------------------------------------
-------------------------------------------------N
-EKKGFFQRLFGG
>Staphylococcus_massiliensis_SaoC
MLTKEFAQKVELSEKQVRKIVQHLEERGYRLNKTEYRGREATDFQEEDIE
LFQDIATKVKQTNSYDLAFEELEKEKDFLQVIVKDDASNLPSEQSEITYL
IEELRTEIRNMREERKVLGQMIHQIHQQQNELKGVQGEITSKLEENTETL
KAIETSSASHQEAVKNLESTQNNYSETMNQIMTSQKDYADSLKNIESSQK
EYMDALKKIEKEQQN----------------------------QNESFKN
IESKQKAQIDSFKRVEDNVKENQKPSNQTSETASSSNVQAATTTSTESNP
TKVEVKSDSNNLTEHATEKQVASNNNQQSSQQTSQSHQSQSSPLAEEKP-
QEKKGFFQRLFGM
>Staphylococcus_microti_SaoC
MLTKEFAQKSGLSEKQVRKIVQHLEERGYHLGKTEYRGREATDFKEEDIE
LFQEIAERVGQTNSYELAFEELEKEKDFLQVIVKDDAQ-QLPADQQLSNL
FNELHNEINQMREERQMLGQMVTQVHKQQEALTELHNKLEAQLKANSASM
DALTEAQKKQTEQLGTTQKHIESQIEEQKALAHTIEN-------------
--------------------------------------------------
--------------------------------------------------
-------------------------------------------------N
-EKKGFFQRLFGG
>Staphylococcus_muscae_SaoC
MLTKEFAQKSGLSEKQVRKIVQHLEERGYHLDKTEYRGREATDFKEEDVE
LFQEIAERVGQTNSYELAFEELEKEKDFLQVIVKEDTQ-QLPADQQLSNL
FKELHNEINQMREERQILGQMVTQVHKQQEALTELHNKLETQLKSNSASM
ESLTEAQKQQTEQLSTTQKHLETQIEGQKALAHTIER-------------
--------------------------------------------------
--------------------------------------------------
-------------------------------------------------N
-EKKGFLQRLFGG
>Staphylococcus_nepalensis_SaoC
MLTKEFAQRVELSEKQVRKIVQHLEERGYQLSKTEYRGREATDFQEEDIE
LFQDIAEKVKQTNSYDLAFEELEKEKDFLQVLVKDDDN-NLPSDQNVSLL
IEDLRSEIQKMRDERQMLGQMINQVHHQQQELHKMQNQITSQLEENTESL
KAIQSSTDEIKSTQSVIQDSQKEQTELVKSNVETEQVHT---NQTTSDDQ
TTSFTENTTE----QVSAKSDDKETDKSVDDAANDSAKNASIQTESEEIT
QISEQPSEQSTNSENDQATPESGATKREASTDESEQSADAESNKENDASV
QPTDIDNKEETVSTTNESN------TPGQETDASQETPSYSSPIAKEEPK
EERKGFFARLFNL
>Staphylococcus_pasteuri_SaoC
MLTKEFAQRVELSEKQVRKIVQHLEERGYQLSKTEYRGREATDFKEEDIE
LFKDIADKVKQTNSYDLAFEELEKEKDFLQVLVKEDNS-QLPTDQNISQL
VEDLRSEIQKMREERQMLGQMISQVHHQQQELKELQSQITSKIDANTESL
KAIQTTQDAIQSTQQSHTKKLDEQQAIASESKQSNNDAVNSTSSQSTSS-
----------------------------------------------SQST
SLSSSENNSDQNKTIASTSVSTTTDSLSTSNSVDNKKESTSLSTSEQSTQ
AK----------------STSHSTSTSEVSNTNKDHVESQSSPLAHQEPK
EEKKGFFARLFNL
>Staphylococcus_petrasii_SaoC
MLTKEFAQRVELSEKQVRKIVQHLEERGYQLSKTEYRGREATDFQEEDIE
LFQDIADKVKQTNSYDLAFDELEKEKDFLQVLVKDEGS-NLPTDQNVSHL
VEDLRNEIQKMRDERQMLGQMINQVHQQQRELHEMQNQITTQLNNNTESL
KAIQTSTDEIKTTQSAIQEAQIEQQTIAQSNVESKQIPA---NQ-STTTS
DSE-----------SNYTESSTEQRTEPSKQTTETSAQQDDKAVDKLIAN
SNNSAQAKTEKDEITQVSKPADTTTTKSDDKDDANKAATTTTSDSTND-T
SKQVTTNDSTATRDEKVEHSVETDKEATISDDNKETTQTYTSQATHSEPK
EERKGFFARLFNL
>Staphylococcus_pettenkoferi_SaoC
MLTKEFAQRVDLSEKQVRKIVQHLEERGYHLNKTEYRGREATDFTEEDIE
LFNEIAEKVKQTNSYELAFDELEQEKDFLQVLVKDEDE-QLPADPNVSNL
MSELRTEIQQMREERHMLGQMINQVHQQQNELKELQDQMTSKLDENTKSL
KELQTSASDIQSTQTDMQKLQKEQGELAKN--------------------
--------------------------------------------------
--------------------------------------------------
----------------------------------------TSKLLEEQPK
QENKGFFARLFGL
>Staphylococcus_piscifermentans_SaoC
MLTKEFALRVELSEKQVRKIVQHLEERGYQLSKTEYRGREATDFKEEDIE
LFQEIAEKVKQTNSYDLAFEELEKEKDFLQVLVKDNDS-NLPTDQNVSKL
VDDLRSEIQKMRDERQMLGQMINQVHQQQHELHEMQNQITSKLDANTESL
KAIQTSTDEIKTTQSVIQDSQKEQSELVKSNVETDNITA---STGTTASK
GDKLTDNTTE----QTSAAT----THPAKDSKVSTENTSNPAQVEDSEIT
QVGAQPSTVAKPTTDDSKVASATAASTSSTSETAKETDTARATASTEEKD
TTSVDKAKDDSIQKTPDNDHATDIASSSEQETASEQTHAYESPLAKEEPK
DERKGFFARLFNL
>Staphylococcus_pseudintermedius_SaoC
MLTKEFAQRSELSEKQVRKIVQHLEERGYHLNKTEYRGREATDFKEEDIE
LFQEIAERVAQTNSYDLAFEALEKEKDFLQVIVKENDQ-QLPADQQVPQL
IQELRHEINQMREERQMLGQMVSQVHQQQEELKALHQQLHTQLETSNKSL
EALTTAQQQQTEQLSKTQETIETQTKEHQELAETIHR-------------
--------------------------------------------------
--------------------------------------------------
-------------------------------------------------N
-EKKGFFQRLFGG
>Staphylococcus_rostri_SaoC
MLTKEFAQKSGLSEKQVRKIVQHLEERGYHLGKTEYRGREATDFKEDDIA
LFQEIAERVGQTNSYELAFEELEKEKDFLQVIVKDDAQ-QLPADQQLSNL
FNELHNEINQMREERKMLGQMVTQVHQQQEALTELHNKLETQLKANSASM
EALTEAQKKQTEQLGTTQKHIESQIEEQKALTEKIEN-------------
--------------------------------------------------
--------------------------------------------------
-------------------------------------------------S
-EKKGFFQRLFGG
>Staphylococcus_saccharolyticus_SaoC
MLTKEFAQRVELSEKQVRKIVQHLEERGYQLSKTEYRGREATDFKEEDIE
LFKDIADKVKQTNSYDLAFEELEKEKDFLQVLVKEDNS-QLPTDQNISQL
VEDLRSEIQKMREERQMLGQMISQVHHQQQELKELQSQITSKIDANTESL
KAIQTTQDAIQSTQQSHTKKLDEQQAIASESKQSNNDAVNSTSSQSTSS-
----------------------------------------------SQST
SLSSSENNSDQNKTIASTSVSTTTDSLSTSNSVDNKKESTSLSTSEQSTQ
AQ----------------STSHSTSTSEVSNTNKDHVESQSSPLAHQEPK
EEKKGFFARLFNL
>Staphylococcus_saprophyticus_SaoC
MLTKEFAQRVELSEKQVRKIVQHLEERGYQLSKTEYRGREATDFQEEDIE
LFQDIADKVKQTNSYDLAFEELEKEKDFLQVLVKDDGN-HLPTDQNVSKL
VEDLRSEIQKMRDERHMLGQMINQVHQQQQELHEMQNQITTKLDANTESL
KAIQTSTDEIKTTQSVIQDSQKEQSELAKSNVETEHVSA---ANTTTNNS
DAL----------TEHSTESAS-NDEKSDDKVTSTTSETVADTTDATASN
PTDKSSAQVATEESEITQISEQPTETTTADTDASTS--ATKREMASAEQV
KADDKTDETSTSSTDNSSINEEITKPNTQ-TQPTEDTHAQSSSVANNTPK
EERKGFFARLFNL
>Staphylococcus_schleiferi_SaoC
MLTKEFAQRVELSEKQVRKIVQHLEERGYQLSKTEYRGREATDFKEEDIE
LFKDIADKVKQTNSYDLAFDELEKEKDFLQVIVKNDDK-NLPTNQNVAQL
VEDLRLEIQKMREERHLLGQMMNQVHQQQQELKELQNQLTTKIDSNSESL
KAIQTSQEAIQEAQASQAKVLAESSNKVENNTATDEKAESKDSKVAGVNT
STD-------------------------------------------AKTD
TKAENAGDGTATKVDKEDQISATEAIEKASVEQSKNDKAAETSNKEATVD
AEAQHDAEQQVAEAHAEASKQATSNDSLEAKAENDSTASQ-SEMSEPKPQ
EEKKGFFARLFNL
>Staphylococcus_schweitzeri_SaoC
MLTKEFAQRVELSEKQVRKIVQHLEERGYQLSKTEYRGREATDFKEEDIE
LFKDIADKVKQTNSYDLAFEELEKEKDFLQVIVKNDDK-HLPTNQNVAQL
VEDLRLEIQKMREERHLLGQMMNQVHQQQQELKELQNQLTTKIDSNSESL
KAIQTSQEAIQEAQASQAKVLAKSAAQTESNVTTDEKAESKGSKDSTTND
ATA-------------------------------------------SK--
--AKNTDNDATTKVDKEEQISATEAIEKANVEQSKNDNATETSNNGATV-
-AAQHDAEQQVAEAHADASEQVTSNDSVETKSEKDN-GSE-SETTESKPQ
EEKKGFFARLFNL
>Staphylococcus_sciuri_SaoC
MLTKEFAQKSELSEKQVRKIVQHLEERGYQLKKTEYRGREATDFQEEDIE
LFQEIAERVGRTNSYELAFEELEKEKDFLQVIVKENNQ-NLPSDQQFPQM
MQELKAEIDKMREERQLLGQMISQVHQQQEELKSLHTQLNNQLETNAKSL
NAITESQKQQADQLSKTQESIETHTKEQQELVTTLKN-------------
--------------------------------------------------
--------------------------------------------------
-------------------------------------------------N
QEQKGFWARLFGV
>Staphylococcus_simiae_SaoC
MLTKEFAQRVELSEKQVRKIVQHLEERGYQLSKTEYRGREATDFKEDDIE
LFRDIADKVKQTNSYDLAFDELEKEKDFLQVIVKNDDK-QLPTNQNIAQL
VEDLRNEIQQMRDERQLLGQMMNQVHQQQQELKELQHQITTKLDSNTESL
KAIQTSQHEIKEAQATHSEELAKTSHTLEEQSKTQDTHKINHVDTSNHNQ
YSK-------------------------------------------TD-D
QLTEQSQTAESQKVSKEEQLSSSDAIAEASVAQHSDEAMTAADASEHHVD
HNAQQHAEQQLVEEHATTTESSTTNDDAVTKTPNNSNTHEVNEPQQQSQH
QEKKGFFARLFNL
>Staphylococcus_simulans_SaoC
MLTKEFAQRVELSEKQVRKIVQHLEERGYHLKKTEYRGREATDFQEEDIE
LFREIADKVKQTNSYDLAFEELEKENDFLQIVVKEDDQNQLPSDQNFAKL
LSDLHNDITKMREERQMLGQMISQVHQQQKDLQTLQQQMTDKLDQHEKTL
KAIETAQKDQAKAVQDNTEAMKSHTEKVLAQPQPTVETKTEPKAEEQVAK
TAEVKETKPSTEEVKTETTSSEEHTQKTTETPLSDYKGATASAETEQPTQ
TEPVKSESTSEQPEVDASETT-------------------KSENETPETE
V------------------QGTPNSTTPEPEIPID---NQHEPTVPHHKK
EEKKGFFARLFGM
>Staphylococcus_succinus_SaoC
MLTKEFAQRVELSEKQVRKIVQHLEERGYQLSKTEYRGREATDFQEEDIE
LFQDIAEKVKQTNSYDLAFDELEKEKDFLQVLVKEDNN-HLPTDQNVSQL
VDDLRSEIQKMRDERQMLGQMINQVHQQQTELREMQDQITTKLDSNTESL
KAIQTSTDEIKTTQNAIQDSQQEQTSIAQANVETNHISA---DQ-STTTA
STK-----------DILTDTTTEQTHTHTNEITDNTSEDKD---------
-NTSAQVQTEDTEITAVSEQPSVSPITETKTDDTHTPNDSTSSNESKDVT
INDQTTTDTATIQSDSVSEDDQTYTSNEDVATATSDNQTYTSPATNEQPK
EERKGFFAKLFNL
>Staphylococcus_warneri_SaoC
MLTKEFAQRVELSEKQVRKIVQHLEERGYQLSKTEYRGREATDFKEEDIE
LFRDIADKVKQTNSYDLAFDELEKEKDFLQVIVKDEDS-QLPTDQNVAQL
VEDLRSEIQKMREERQMLGQMINQVHQQQQELKELQTEITSKIDANTESL
KSIQTSQEAIQSSQEKQANEIAKTNHKSNESTQSLNNNKS-----SESN-
------------------------------------------------SN
SQSEQESTSEAPSTSDSDSHSESAVASTSETTSTSQSSSLSTRTSE----
-------------------ISNSTSNDSTSNSDMTTTEDHSQSSNNQ-PK
EEKKGFFARLFNL
>Staphylococcus_xylosus_SaoC
MLTKEFAQRVELSEKQVRKIVQHLEERGYQLSKTEYRGREATDFQEEDIE
LFQDIAEKVKQTNSYDLAFEELEKEKDFLQVLVKDDSS-HLPTDQNVSKL
VDDLRSEIQKMRDERHMLGQMINQVHQQQQELHEMQNQITSKLDANPESL
QAIQSSTNEIKSTQNAIQDSQKEQSELAKSNVETAHIAA---SQSTNAQK
DDTLTETSTESVDTKSSTESQTEANKEVNDKVKNESSDNVA------SDS
KPDDTIAKAHTDESEITPVSEQSTSDASTGKVGQPNSTEAKSADQVTDAT
TATDEENELSTSATDDTTIKDEITETSTQDATTTNTTSYTSTS-SEEAPK
EERKGFFARLFNL
